# Supplementary material for: Cell-Free Protein Synthesis as a Method to Rapidly Screen Machine Learning-Generated Protease Variants
Source: ACS Synth Biol. 2025 Apr 30;14(5):1710–8. doi: 10.1021/acssynbio.5c00062 (PMC12090339; doi:10.1021/acssynbio.5c00062)
Supplement: Supplementary file 1 — sb5c00062_si_001.xlsx [file sb5c00062_si_001.xlsx]

## Sheet: Total A FRET data
Time (hours)	A1	A1	A1	A2	A2	A2	A3	A3	A3	A4	A4	A4	A5	A5	A5	A6	A6	A6	A7	A7	A7	A8	A8	A8	A9	A9	A9	A10	A10	A10	A11	A11	A11	A12	A12	A12	A13	A13	A13	A14	A14	A14	A15	A15	A15	A16	A16	A16	A17
0	0.21861	0.212758	0.206782	0.207092	0.187386	0.190804	0.18724	0.169636	0.191938	0.198187	0.181749	0.188505	0.192215	0.172919	0.197749	0.202166	0.173085	0.200484	0.194891	0.184589	0.191522	0.197544	0.199126	0.193185	0.184279	0.194204	0.17932	0.242289	0.251406	0.256605	0.234255	0.215085	0.234446	0.185237	0.178232	0.183477	0.19333	0.193469	0.173063	0.201622	0.187644	0.182763	0.188308	0.189729	0.181488	0.197346	0.185575	0.168	0.186573
0.0372222	0.210526	0.208319	0.20011	0.209302	0.191753	0.194603	0.199623	0.176947	0.195652	0.192678	0.179346	0.188246	0.187891	0.173026	0.195874	0.19078	0.175477	0.204322	0.190239	0.182122	0.189555	0.197497	0.192895	0.194999	0.184374	0.173964	0.17894	0.258018	0.245908	0.274568	0.235587	0.220898	0.24814	0.179959	0.174185	0.184615	0.190005	0.19031	0.177824	0.199504	0.19053	0.176061	0.189617	0.185822	0.183021	0.183696	0.184604	0.167276	0.184762
0.0744444	0.20403	0.204287	0.198456	0.200739	0.187604	0.188079	0.189109	0.176063	0.186763	0.187007	0.179598	0.191441	0.183869	0.166377	0.193245	0.19278	0.176297	0.201374	0.190593	0.177184	0.183303	0.197439	0.187126	0.188375	0.179628	0.180334	0.176649	0.273222	0.260364	0.293279	0.251713	0.233843	0.254393	0.179342	0.175704	0.177467	0.192004	0.187306	0.175735	0.197337	0.183321	0.174066	0.186618	0.183022	0.176812	0.19446	0.183088	0.167403	0.187453
0.111667	0.20912	0.202716	0.193478	0.205288	0.188832	0.189633	0.190052	0.17823	0.185031	0.188235	0.178369	0.192145	0.18362	0.17045	0.193564	0.188328	0.174236	0.204278	0.189744	0.17381	0.184108	0.197577	0.186711	0.189952	0.17598	0.180124	0.179589	0.290536	0.265386	0.31324	0.26181	0.241618	0.267239	0.179994	0.172856	0.182025	0.194281	0.191272	0.179724	0.193125	0.184309	0.177535	0.184	0.183024	0.176054	0.181677	0.182965	0.164701	0.184742
0.148889	0.205913	0.204596	0.19484	0.200652	0.189447	0.189686	0.191731	0.177123	0.183546	0.187143	0.179577	0.193277	0.183246	0.171332	0.195647	0.187989	0.175598	0.201961	0.191692	0.173778	0.18466	0.191539	0.185635	0.188868	0.177826	0.175567	0.176471	0.306691	0.282329	0.329037	0.267996	0.244651	0.283641	0.179757	0.173302	0.175274	0.190612	0.189171	0.177878	0.192153	0.180812	0.175575	0.18151	0.182029	0.177985	0.185334	0.185549	0.161753	0.179838
0.186111	0.205985	0.205087	0.19611	0.200584	0.190252	0.192762	0.190077	0.179334	0.186275	0.190646	0.179487	0.193584	0.18589	0.170638	0.194444	0.1873	0.180898	0.20214	0.19131	0.180372	0.185681	0.195818	0.186971	0.187517	0.18018	0.178303	0.177472	0.32344	0.29354	0.351432	0.282173	0.258857	0.300487	0.178143	0.177122	0.174805	0.188951	0.18887	0.178183	0.194056	0.181785	0.177104	0.183614	0.181426	0.175444	0.182897	0.180436	0.16512	0.184337
0.223333	0.210272	0.203537	0.196616	0.202747	0.193337	0.194257	0.192906	0.182738	0.185462	0.18974	0.182965	0.194289	0.183246	0.17064	0.193137	0.188457	0.182556	0.19866	0.188654	0.179882	0.18418	0.193205	0.189279	0.184566	0.177233	0.177367	0.17947	0.345927	0.31385	0.368198	0.294098	0.265525	0.314635	0.181818	0.177219	0.175838	0.192217	0.188508	0.181383	0.197659	0.180015	0.176946	0.182592	0.181758	0.175478	0.185527	0.183299	0.16481	0.184366
0.260556	0.209864	0.204171	0.197043	0.201369	0.19208	0.194243	0.191977	0.17829	0.184108	0.187106	0.179136	0.195836	0.183483	0.169598	0.197754	0.187544	0.178557	0.202514	0.189835	0.181345	0.183637	0.191772	0.186217	0.184812	0.176281	0.173473	0.177712	0.356942	0.319331	0.389729	0.309548	0.270029	0.325976	0.179014	0.176056	0.174514	0.198428	0.187036	0.18283	0.196651	0.184627	0.177126	0.18448	0.1826	0.17863	0.184578	0.182454	0.162152	0.181852
0.297778	0.21806	0.202403	0.195154	0.202154	0.19058	0.192413	0.194286	0.179772	0.188628	0.189161	0.182135	0.195376	0.185897	0.17173	0.194566	0.189429	0.177169	0.199539	0.190812	0.17511	0.183422	0.189207	0.18805	0.184926	0.175652	0.176492	0.177249	0.377842	0.339614	0.406607	0.320302	0.280523	0.346624	0.18121	0.179264	0.179827	0.196823	0.188908	0.183058	0.19686	0.184763	0.176113	0.186543	0.183544	0.17509	0.189771	0.182863	0.165966	0.182692
0.335	0.220549	0.20746	0.196577	0.20079	0.192535	0.1931	0.197932	0.181905	0.188537	0.190227	0.186728	0.198525	0.186511	0.172632	0.196801	0.190442	0.179684	0.20152	0.18887	0.177751	0.187793	0.193623	0.184615	0.183955	0.177384	0.177601	0.181788	0.397226	0.349732	0.432867	0.334268	0.291836	0.363203	0.183504	0.179453	0.174851	0.194954	0.191878	0.182194	0.197385	0.184519	0.179661	0.191042	0.180301	0.175658	0.190408	0.18398	0.163928	0.185199
0.372222	0.218272	0.204671	0.200213	0.202082	0.197092	0.194444	0.195451	0.183063	0.1882	0.190109	0.186465	0.19585	0.190224	0.172079	0.198224	0.190324	0.184482	0.20419	0.196532	0.177276	0.18739	0.197482	0.189956	0.185738	0.180596	0.180732	0.182093	0.419535	0.368972	0.449438	0.351506	0.301007	0.371403	0.184699	0.183028	0.176431	0.202657	0.191748	0.187996	0.202947	0.188811	0.181417	0.190778	0.187919	0.176626	0.191549	0.187012	0.162328	0.186657
0.409444	0.215992	0.20516	0.200856	0.206041	0.193558	0.195006	0.196295	0.183575	0.190578	0.19061	0.186719	0.199143	0.189753	0.174596	0.198994	0.190053	0.180395	0.20261	0.19262	0.177529	0.188657	0.191916	0.190651	0.182874	0.176959	0.176492	0.179085	0.429574	0.379935	0.464491	0.361749	0.30929	0.391858	0.184329	0.181213	0.178271	0.202273	0.191171	0.184478	0.195915	0.184355	0.177048	0.189116	0.182673	0.177097	0.19143	0.182497	0.163922	0.182501
0.446667	0.221116	0.21158	0.197459	0.202071	0.195841	0.194805	0.197658	0.183371	0.185598	0.193274	0.183717	0.196337	0.190152	0.169949	0.200619	0.193133	0.181557	0.20514	0.193197	0.180104	0.187959	0.196754	0.186278	0.185877	0.182545	0.17598	0.17929	0.446789	0.398285	0.483507	0.373184	0.322965	0.406796	0.182547	0.178142	0.177793	0.200074	0.191402	0.183875	0.198587	0.183321	0.181259	0.195002	0.183861	0.178169	0.192361	0.185159	0.165333	0.184499
0.483889	0.220544	0.209979	0.202451	0.20723	0.199445	0.196837	0.198647	0.18366	0.190765	0.193956	0.18508	0.200344	0.189087	0.174915	0.201946	0.190987	0.179868	0.20498	0.195622	0.184221	0.191146	0.196824	0.188491	0.186179	0.182216	0.179804	0.182369	0.463842	0.411622	0.497923	0.381777	0.331382	0.417775	0.182868	0.181667	0.177539	0.198959	0.193968	0.186032	0.199918	0.183997	0.181073	0.192896	0.186133	0.180968	0.188333	0.187924	0.167867	0.185536
0.521111	0.218614	0.206928	0.20122	0.206061	0.199256	0.196393	0.195675	0.184836	0.191548	0.193788	0.189315	0.202582	0.186415	0.170358	0.200614	0.191649	0.186027	0.207095	0.196159	0.178471	0.189285	0.197277	0.190141	0.184296	0.178909	0.18315	0.180034	0.477955	0.424302	0.512869	0.389313	0.337801	0.432566	0.186009	0.180393	0.179966	0.202425	0.192453	0.184665	0.20114	0.187959	0.178828	0.195835	0.187711	0.181275	0.191022	0.186246	0.164353	0.189773
0.558333	0.217842	0.208937	0.197718	0.207857	0.198329	0.196639	0.201575	0.187662	0.190272	0.193062	0.188176	0.206036	0.187004	0.17094	0.202271	0.190408	0.183375	0.203866	0.196159	0.181744	0.191777	0.198186	0.19248	0.186565	0.181686	0.180051	0.184291	0.494242	0.429497	0.536503	0.411557	0.348503	0.448787	0.184109	0.178898	0.178124	0.206067	0.19378	0.186892	0.202279	0.189883	0.178926	0.190833	0.183458	0.179967	0.193047	0.188645	0.162599	0.186621
0.595556	0.218781	0.211598	0.204485	0.211635	0.200927	0.19799	0.199785	0.187965	0.19145	0.197475	0.190718	0.204117	0.190061	0.177308	0.205231	0.194234	0.185384	0.207852	0.194693	0.183723	0.191483	0.201336	0.193309	0.182262	0.179993	0.184056	0.181695	0.503883	0.45353	0.541222	0.413492	0.362195	0.459617	0.185102	0.180715	0.179932	0.204736	0.194502	0.190093	0.20518	0.190651	0.179575	0.192713	0.185021	0.181116	0.191993	0.188349	0.168493	0.187476
0.632778	0.222446	0.210884	0.201859	0.208971	0.201481	0.200554	0.200641	0.186309	0.190534	0.197055	0.191667	0.205661	0.189354	0.175075	0.203582	0.194164	0.185062	0.207948	0.200552	0.182074	0.192285	0.1998	0.192708	0.187093	0.181652	0.179562	0.186054	0.517769	0.466216	0.556105	0.42207	0.367255	0.468631	0.183667	0.182188	0.178171	0.203562	0.197518	0.193377	0.203294	0.188513	0.178559	0.191144	0.184834	0.180168	0.19276	0.18918	0.16729	0.189825
0.67	0.223569	0.215662	0.200528	0.211127	0.203628	0.201412	0.199857	0.187155	0.193144	0.197129	0.194019	0.206796	0.194064	0.172604	0.202725	0.193837	0.18341	0.21038	0.193817	0.186489	0.192014	0.199799	0.19172	0.185205	0.182811	0.182522	0.185856	0.532533	0.474183	0.56849	0.440295	0.379039	0.48471	0.18752	0.18343	0.184857	0.205797	0.198691	0.193609	0.19992	0.188962	0.181787	0.194301	0.187648	0.179401	0.194532	0.189481	0.16547	0.189313
0.707222	0.223518	0.216713	0.204916	0.209683	0.203941	0.19995	0.2026	0.18975	0.194504	0.195302	0.193937	0.208686	0.19257	0.17753	0.203813	0.194003	0.184796	0.210147	0.200905	0.186965	0.192184	0.198797	0.190423	0.184017	0.18298	0.182188	0.186938	0.539634	0.481403	0.582785	0.443846	0.390059	0.497313	0.189902	0.184228	0.18057	0.205016	0.196374	0.193629	0.20341	0.190546	0.184327	0.195662	0.187947	0.18243	0.192718	0.187749	0.167145	0.188528
0.744444	0.224132	0.213089	0.203552	0.211182	0.20149	0.197683	0.197557	0.183912	0.19186	0.201469	0.192111	0.206736	0.194529	0.175107	0.203943	0.194725	0.187631	0.208889	0.197345	0.183987	0.193558	0.197333	0.19316	0.185296	0.184683	0.182422	0.183162	0.54624	0.485867	0.590164	0.458858	0.399059	0.509263	0.184434	0.182504	0.183036	0.203181	0.197989	0.193833	0.205578	0.189643	0.181135	0.194183	0.18942	0.182647	0.198755	0.188062	0.16738	0.189003
0.781667	0.226383	0.216943	0.202381	0.211103	0.203929	0.20233	0.203311	0.190072	0.193419	0.199511	0.19654	0.209147	0.194455	0.177542	0.204647	0.196364	0.188687	0.211179	0.199092	0.18388	0.19288	0.203965	0.194361	0.188162	0.185469	0.186397	0.185645	0.564533	0.507325	0.602491	0.467203	0.402676	0.518068	0.190383	0.185478	0.18057	0.208573	0.196631	0.192779	0.20347	0.189693	0.186749	0.198379	0.18884	0.181052	0.196365	0.187883	0.170381	0.18693
0.818889	0.22781	0.215735	0.206062	0.210489	0.206038	0.203188	0.197767	0.188994	0.197795	0.19993	0.193002	0.212985	0.193819	0.179991	0.205986	0.197445	0.189858	0.208422	0.19979	0.186656	0.193529	0.202485	0.189869	0.185831	0.18649	0.185529	0.187284	0.573016	0.515952	0.612768	0.477029	0.415613	0.534761	0.19357	0.185389	0.181537	0.206286	0.192508	0.196294	0.206255	0.191069	0.186365	0.194291	0.189696	0.18407	0.192358	0.192531	0.168327	0.190531
0.856111	0.22473	0.217419	0.207467	0.215909	0.204489	0.204418	0.200795	0.190555	0.196484	0.201681	0.194915	0.21137	0.196169	0.181585	0.204754	0.199125	0.188027	0.212606	0.197535	0.18583	0.193388	0.201475	0.197078	0.18675	0.186329	0.184581	0.18763	0.587353	0.528419	0.61983	0.488302	0.423297	0.542489	0.192827	0.187565	0.182381	0.20977	0.197428	0.195522	0.207264	0.190546	0.185465	0.19247	0.190476	0.187988	0.191583	0.187837	0.164062	0.1892
0.893333	0.225025	0.217064	0.207532	0.210675	0.203559	0.20377	0.201875	0.19135	0.19586	0.199019	0.194157	0.210866	0.195084	0.177883	0.201738	0.194526	0.185263	0.210005	0.200494	0.186912	0.192853	0.201005	0.19379	0.182115	0.183666	0.184397	0.183786	0.589189	0.529944	0.62547	0.492792	0.434222	0.555427	0.191176	0.185709	0.182952	0.208198	0.193694	0.195052	0.200157	0.189249	0.185009	0.190316	0.192692	0.183013	0.189752	0.189668	0.167496	0.190732
0.930556	0.226874	0.216818	0.207955	0.213579	0.20737	0.202454	0.207237	0.192977	0.195272	0.202607	0.195194	0.214686	0.195544	0.181231	0.209609	0.197611	0.189132	0.211035	0.199231	0.186585	0.198577	0.201751	0.194694	0.184455	0.182618	0.184211	0.18885	0.599129	0.543478	0.632675	0.503954	0.435978	0.564403	0.188797	0.18917	0.183045	0.213771	0.200486	0.197737	0.206883	0.191069	0.18431	0.195378	0.192096	0.185086	0.197976	0.189568	0.16873	0.193623
0.967778	0.225034	0.220057	0.207386	0.212014	0.208189	0.203217	0.204446	0.189153	0.195545	0.200774	0.198809	0.21632	0.195244	0.176369	0.205304	0.194597	0.188926	0.209033	0.200353	0.187654	0.193702	0.205743	0.194985	0.18483	0.186253	0.181208	0.187194	0.607084	0.550902	0.639826	0.510923	0.439214	0.560966	0.191694	0.183716	0.183235	0.208378	0.201819	0.195918	0.203849	0.190999	0.187954	0.193916	0.190542	0.18659	0.192258	0.190133	0.166193	0.189708
1.005	0.230534	0.220718	0.209084	0.212207	0.20708	0.204819	0.203148	0.194711	0.199876	0.200281	0.19799	0.217184	0.196071	0.182523	0.204976	0.198398	0.192422	0.216564	0.202888	0.191358	0.197678	0.203378	0.194839	0.185407	0.190283	0.183277	0.190443	0.615898	0.5625	0.649229	0.521248	0.44968	0.579699	0.194343	0.185405	0.182982	0.210906	0.202165	0.197844	0.20687	0.194896	0.188336	0.19958	0.191534	0.184812	0.19508	0.192099	0.168964	0.19086
1.04222	0.231216	0.219312	0.207164	0.213627	0.20794	0.203542	0.206657	0.190888	0.198641	0.204305	0.199702	0.214095	0.196463	0.181621	0.207798	0.195636	0.191932	0.211991	0.202203	0.190905	0.195904	0.199729	0.194912	0.188804	0.190601	0.184299	0.190743	0.620495	0.566237	0.653548	0.530296	0.456481	0.5876	0.192855	0.18516	0.182952	0.210717	0.198947	0.197837	0.205218	0.192194	0.186429	0.196824	0.192308	0.186906	0.195312	0.19207	0.171429	0.189313
1.07944	0.228961	0.220644	0.209712	0.214665	0.206744	0.204428	0.207299	0.197714	0.200624	0.202398	0.199031	0.218014	0.199151	0.18013	0.204691	0.198392	0.190456	0.21437	0.20192	0.188454	0.194569	0.201627	0.195441	0.187809	0.187013	0.190565	0.190042	0.623318	0.573127	0.665741	0.541436	0.467232	0.594835	0.192282	0.183908	0.18689	0.214879	0.201188	0.201149	0.206145	0.191654	0.189852	0.194317	0.197208	0.187204	0.191728	0.195936	0.166843	0.197755
1.11667	0.231087	0.222081	0.21109	0.217159	0.207375	0.203538	0.203285	0.193064	0.201809	0.206529	0.202985	0.21988	0.196124	0.181027	0.206056	0.200588	0.190111	0.214763	0.201487	0.187294	0.194844	0.206252	0.196005	0.186169	0.190529	0.184586	0.190359	0.624225	0.583384	0.670773	0.54797	0.476213	0.602929	0.195081	0.187917	0.18837	0.208939	0.204521	0.200254	0.207817	0.19319	0.18851	0.195752	0.19338	0.187883	0.195353	0.19481	0.165903	0.196905
1.15389	0.231536	0.22028	0.2116	0.218077	0.208993	0.20814	0.20763	0.197456	0.197183	0.203966	0.200815	0.220566	0.196664	0.182605	0.207462	0.198527	0.190905	0.214388	0.203432	0.19077	0.197723	0.205111	0.195938	0.18544	0.191314	0.1875	0.190694	0.637249	0.593447	0.67285	0.55353	0.491827	0.611318	0.193816	0.189686	0.187391	0.2085	0.203795	0.200448	0.206695	0.192691	0.190197	0.198347	0.193582	0.186595	0.196298	0.199633	0.167137	0.196512
1.19111	0.234262	0.221413	0.213474	0.217204	0.209059	0.205458	0.207797	0.193809	0.199814	0.205494	0.202758	0.221024	0.19899	0.179565	0.207935	0.201099	0.190843	0.211677	0.205755	0.19103	0.194735	0.203824	0.201515	0.183679	0.189978	0.188964	0.18982	0.650317	0.591961	0.670793	0.567936	0.493702	0.624273	0.194573	0.188094	0.190143	0.207485	0.202478	0.201155	0.208527	0.196144	0.190625	0.196436	0.196366	0.188386	0.198966	0.190182	0.166491	0.194574
1.22833	0.231583	0.223819	0.209152	0.216216	0.206656	0.207688	0.204704	0.193106	0.200623	0.208752	0.201115	0.220517	0.201329	0.182734	0.207687	0.2	0.192771	0.21494	0.203584	0.188664	0.199819	0.204429	0.198793	0.182397	0.190889	0.182537	0.189055	0.652123	0.601223	0.679954	0.568421	0.499028	0.628571	0.194035	0.194356	0.188416	0.208394	0.203125	0.199488	0.204176	0.195506	0.186039	0.195697	0.195568	0.188931	0.197769	0.197932	0.166549	0.196254
1.26556	0.232867	0.220523	0.216033	0.221583	0.208781	0.208452	0.20901	0.200539	0.20106	0.203426	0.206948	0.221059	0.202966	0.186087	0.211621	0.205128	0.194996	0.217297	0.206326	0.189705	0.196756	0.209611	0.202657	0.184393	0.19044	0.187618	0.19412	0.661047	0.611316	0.688431	0.581897	0.516097	0.629614	0.197655	0.190727	0.188745	0.21116	0.206383	0.206288	0.210588	0.193536	0.190542	0.201406	0.200492	0.190395	0.201113	0.198085	0.166842	0.195433
1.30278	0.237096	0.222045	0.211549	0.218208	0.212671	0.208312	0.20725	0.197364	0.199625	0.206958	0.205915	0.226208	0.19883	0.176906	0.205473	0.20089	0.193035	0.217181	0.203414	0.191569	0.194093	0.205366	0.200682	0.186719	0.187218	0.18572	0.193929	0.654184	0.604869	0.694573	0.573967	0.513164	0.637405	0.199663	0.188091	0.186168	0.209243	0.206835	0.206543	0.203089	0.196654	0.193705	0.196304	0.195148	0.189014	0.194397	0.195284	0.166725	0.194401
1.34	0.229088	0.220663	0.212253	0.219724	0.211686	0.207532	0.212514	0.195755	0.201382	0.208604	0.205531	0.230411	0.20219	0.183958	0.209403	0.201696	0.194444	0.216562	0.205267	0.195244	0.198439	0.206207	0.195857	0.186124	0.187874	0.187548	0.195201	0.666667	0.620862	0.689298	0.586123	0.526448	0.644844	0.200268	0.190392	0.191969	0.215046	0.206676	0.204531	0.207975	0.200896	0.192508	0.203054	0.19321	0.190119	0.197779	0.198521	0.171489	0.199609
1.37722	0.235375	0.224516	0.211793	0.222263	0.215724	0.208791	0.209963	0.197694	0.206085	0.210867	0.211065	0.230612	0.205987	0.18512	0.212304	0.202155	0.199044	0.218288	0.207988	0.193818	0.199085	0.207204	0.198635	0.186008	0.191973	0.190458	0.194652	0.670194	0.639645	0.70338	0.590864	0.521827	0.652455	0.199	0.190056	0.190325	0.212066	0.204586	0.208186	0.208804	0.194247	0.193245	0.200821	0.196837	0.194881	0.201022	0.198595	0.168073	0.20134
1.41444	0.236607	0.223857	0.21287	0.21968	0.214879	0.212304	0.211795	0.198171	0.201823	0.214104	0.206627	0.23106	0.202522	0.187031	0.210169	0.20486	0.197408	0.218538	0.211713	0.194525	0.195056	0.20692	0.200995	0.186682	0.19514	0.19216	0.192212	0.67497	0.63198	0.699365	0.596956	0.533232	0.646856	0.19913	0.189802	0.19066	0.214234	0.209186	0.203186	0.205597	0.196409	0.195614	0.199097	0.19765	0.191417	0.199915	0.198895	0.169242	0.195027
1.45167	0.23416	0.226294	0.213443	0.223559	0.210291	0.210706	0.21238	0.196398	0.201443	0.213377	0.20882	0.231765	0.202123	0.186538	0.209409	0.204478	0.192059	0.217812	0.207953	0.194735	0.196031	0.207751	0.203215	0.184843	0.191311	0.19387	0.192101	0.671651	0.63549	0.695072	0.607532	0.535514	0.668722	0.201003	0.19078	0.190039	0.213048	0.20681	0.204955	0.208967	0.194621	0.193222	0.196392	0.196182	0.192934	0.199659	0.200447	0.169587	0.196554
1.48889	0.23568	0.225506	0.213468	0.220401	0.213458	0.211412	0.208457	0.202389	0.204453	0.212364	0.210249	0.232981	0.203297	0.185721	0.210348	0.202408	0.196514	0.216821	0.208667	0.192067	0.203743	0.211219	0.204074	0.188242	0.191131	0.188715	0.196899	0.673226	0.64574	0.697513	0.619024	0.546875	0.666813	0.199866	0.193892	0.190729	0.215607	0.208838	0.208617	0.211991	0.20015	0.192683	0.194354	0.198944	0.193042	0.19661	0.201121	0.167717	0.198039
1.52611	0.2313	0.222508	0.213249	0.217963	0.213689	0.209606	0.213274	0.202726	0.200758	0.209931	0.207354	0.230973	0.202372	0.186322	0.211665	0.203143	0.192929	0.219387	0.207526	0.189314	0.201534	0.208826	0.198696	0.186053	0.193029	0.187982	0.191124	0.676932	0.651193	0.700585	0.616355	0.546499	0.669886	0.199799	0.189227	0.189237	0.214605	0.21009	0.207682	0.203876	0.196395	0.191334	0.198852	0.195216	0.189791	0.196459	0.196936	0.167371	0.198893
1.56333	0.238491	0.228433	0.213661	0.225487	0.2128	0.215025	0.210331	0.202462	0.20554	0.212077	0.213743	0.233892	0.202772	0.192188	0.210169	0.204204	0.195756	0.218067	0.207237	0.197645	0.199938	0.212944	0.202294	0.185746	0.198012	0.190825	0.194636	0.686675	0.654793	0.717737	0.62786	0.557541	0.674286	0.202621	0.192212	0.187589	0.216568	0.210772	0.208579	0.211373	0.19887	0.196181	0.20294	0.196169	0.192137	0.197463	0.198282	0.168369	0.202056
1.60056	0.236049	0.227624	0.215482	0.223404	0.215255	0.214852	0.213164	0.198906	0.203492	0.218188	0.209726	0.233206	0.206759	0.186313	0.211127	0.205428	0.195719	0.221112	0.207024	0.19505	0.199142	0.215881	0.20379	0.186916	0.193984	0.19112	0.196435	0.687235	0.66075	0.71437	0.635427	0.562732	0.687838	0.205231	0.192198	0.193422	0.212939	0.206093	0.207843	0.210588	0.19864	0.191891	0.20156	0.196943	0.193906	0.203186	0.19805	0.168551	0.201029
1.63778	0.240428	0.228627	0.217284	0.219853	0.215071	0.213567	0.212519	0.199109	0.203545	0.213007	0.213798	0.238209	0.204382	0.189273	0.211052	0.202632	0.198523	0.220285	0.207811	0.199747	0.203824	0.212557	0.204326	0.18966	0.192989	0.190807	0.198688	0.69147	0.661195	0.70821	0.636457	0.568438	0.678731	0.205986	0.189526	0.193235	0.217196	0.213198	0.212627	0.208873	0.200755	0.194348	0.20148	0.201073	0.196287	0.202204	0.203473	0.170551	0.201108
1.675	0.238277	0.227199	0.216127	0.225414	0.212972	0.213628	0.216307	0.204538	0.206349	0.213524	0.215455	0.235885	0.207585	0.190244	0.212875	0.207719	0.200794	0.218483	0.207568	0.194597	0.198577	0.212153	0.205426	0.185941	0.190054	0.192757	0.19767	0.693716	0.667783	0.709392	0.64	0.577275	0.682247	0.203438	0.198559	0.189692	0.214974	0.210545	0.212101	0.209906	0.201821	0.195782	0.200736	0.20308	0.192122	0.201623	0.20218	0.169951	0.197217
1.71222	0.240458	0.230845	0.219	0.224723	0.216899	0.210179	0.217833	0.202553	0.202354	0.215129	0.212701	0.23696	0.204545	0.185103	0.212886	0.208033	0.200349	0.217949	0.210701	0.19764	0.20179	0.209989	0.203429	0.18451	0.195066	0.19477	0.196014	0.706062	0.675066	0.715228	0.650156	0.57949	0.69868	0.207663	0.19206	0.193433	0.21543	0.212727	0.21271	0.212691	0.201504	0.194669	0.199672	0.204301	0.196398	0.199746	0.203096	0.172293	0.20413
1.74944	0.236787	0.228767	0.216029	0.227474	0.215054	0.211824	0.216592	0.20527	0.207709	0.218646	0.215701	0.236466	0.205447	0.189755	0.214286	0.205255	0.201496	0.222277	0.209588	0.196178	0.202111	0.212773	0.204334	0.183778	0.199219	0.194662	0.196494	0.695122	0.670886	0.718713	0.652266	0.573283	0.68767	0.208052	0.197905	0.196036	0.217277	0.209707	0.21063	0.209137	0.200076	0.196895	0.203195	0.196774	0.197779	0.2023	0.200455	0.169318	0.2024
1.78667	0.239191	0.231442	0.216469	0.224056	0.219209	0.217748	0.218318	0.205943	0.210343	0.220904	0.218535	0.242271	0.208752	0.190264	0.213516	0.205771	0.204565	0.222826	0.213912	0.197872	0.2	0.215073	0.210221	0.187732	0.19346	0.198598	0.197657	0.700122	0.6846	0.717184	0.661196	0.586301	0.70243	0.208522	0.197402	0.194805	0.221971	0.214025	0.214143	0.210732	0.206963	0.198662	0.201639	0.203281	0.19431	0.203593	0.201662	0.171409	0.204391
1.82389	0.237828	0.234349	0.217151	0.224316	0.218995	0.215588	0.217276	0.202356	0.20715	0.222015	0.219015	0.241245	0.211165	0.189578	0.215696	0.208573	0.202397	0.222277	0.215223	0.197177	0.205265	0.214741	0.207207	0.183924	0.197023	0.195925	0.198384	0.702885	0.678954	0.72476	0.66171	0.598229	0.702419	0.209023	0.198633	0.196312	0.21726	0.215385	0.212451	0.211682	0.201744	0.196065	0.202219	0.203578	0.196949	0.20162	0.204736	0.166138	0.202234
1.86111	0.235975	0.229911	0.215176	0.223373	0.215545	0.21738	0.216522	0.205119	0.205742	0.218984	0.22098	0.24737	0.206522	0.191432	0.213127	0.207368	0.196916	0.223104	0.212505	0.198542	0.203947	0.212068	0.203682	0.188701	0.19614	0.195678	0.196625	0.707332	0.68556	0.724282	0.667379	0.601681	0.707643	0.205392	0.193384	0.195254	0.220045	0.213972	0.211468	0.210922	0.202888	0.198318	0.201966	0.200503	0.193315	0.201279	0.203202	0.16942	0.2
1.89833	0.239986	0.231856	0.218081	0.226597	0.215557	0.216964	0.217963	0.2062	0.201528	0.217472	0.217944	0.240347	0.208417	0.192101	0.215585	0.208141	0.20062	0.222908	0.213936	0.198386	0.200936	0.214791	0.206897	0.189189	0.197338	0.196302	0.201249	0.70329	0.685889	0.723225	0.673491	0.600336	0.705747	0.207266	0.199494	0.195369	0.213353	0.212642	0.20941	0.212431	0.203442	0.19671	0.205317	0.204456	0.194953	0.202295	0.203597	0.171368	0.203674
1.93556	0.240184	0.228525	0.218429	0.224399	0.217406	0.219167	0.215841	0.207148	0.208135	0.21676	0.218042	0.240975	0.206883	0.192516	0.214969	0.21089	0.200355	0.222387	0.212806	0.19403	0.205781	0.215176	0.210526	0.186033	0.193409	0.19652	0.199705	0.710136	0.690996	0.724743	0.67382	0.61272	0.705937	0.204502	0.194454	0.196739	0.215257	0.218235	0.212533	0.21169	0.201145	0.195934	0.201888	0.202013	0.196727	0.203743	0.202363	0.170085	0.202811
1.97278	0.242499	0.230516	0.218837	0.226632	0.218224	0.218075	0.214851	0.206503	0.208534	0.216499	0.219814	0.241576	0.207608	0.194495	0.216597	0.211828	0.196729	0.222443	0.211632	0.197615	0.204804	0.218469	0.208136	0.187446	0.197095	0.193536	0.200221	0.718045	0.690411	0.727879	0.684011	0.613469	0.713222	0.211021	0.19812	0.199927	0.216917	0.213	0.217217	0.210922	0.203448	0.198799	0.201063	0.199567	0.193324	0.200085	0.205197	0.168428	0.207661
2.01	0.240649	0.22875	0.219451	0.225974	0.218512	0.216079	0.21792	0.205422	0.20907	0.218209	0.22128	0.240763	0.209161	0.191183	0.212121	0.207787	0.200266	0.224337	0.210071	0.198037	0.204352	0.214439	0.206735	0.186436	0.195823	0.194335	0.195926	0.713755	0.699042	0.723867	0.680782	0.614115	0.71897	0.206045	0.197607	0.197163	0.213555	0.215265	0.21278	0.209385	0.202619	0.198013	0.20122	0.199421	0.195063	0.196436	0.206697	0.168079	0.205335
2.04722	0.241037	0.233344	0.213546	0.227273	0.219552	0.214933	0.217837	0.206035	0.207294	0.215408	0.222395	0.243455	0.20918	0.189679	0.218101	0.209105	0.199201	0.221475	0.214529	0.199572	0.203476	0.215714	0.206651	0.186465	0.195962	0.194247	0.198148	0.706502	0.699656	0.72418	0.674823	0.617512	0.713153	0.205568	0.197378	0.194989	0.213666	0.218867	0.21419	0.207168	0.201601	0.198657	0.202542	0.200723	0.194783	0.203925	0.204074	0.167783	0.205159
2.08444	0.240878	0.232143	0.220721	0.225831	0.220099	0.218055	0.220326	0.210046	0.208065	0.222844	0.222613	0.243888	0.209782	0.191355	0.217187	0.212156	0.204109	0.224362	0.210408	0.20147	0.207386	0.215407	0.21061	0.185315	0.195006	0.194048	0.199556	0.720551	0.698204	0.725182	0.669924	0.62061	0.721127	0.208076	0.198985	0.195978	0.218631	0.217311	0.215105	0.211592	0.202993	0.201923	0.20195	0.202683	0.196209	0.204633	0.20416	0.170543	0.20418
2.12167	0.240556	0.230213	0.21648	0.227222	0.2167	0.217473	0.217934	0.206056	0.208159	0.220711	0.224402	0.242086	0.212232	0.193315	0.215784	0.208382	0.204291	0.221611	0.21434	0.196537	0.206952	0.216583	0.208416	0.188211	0.195713	0.194048	0.196606	0.708025	0.698479	0.739424	0.685307	0.627758	0.730332	0.20772	0.19876	0.195369	0.218037	0.217649	0.213186	0.211737	0.202915	0.198647	0.201636	0.200072	0.193007	0.202037	0.203455	0.167255	0.20518
2.15889	0.246341	0.231301	0.219656	0.229963	0.221852	0.216056	0.217721	0.204324	0.209197	0.222222	0.226526	0.243154	0.211188	0.191016	0.217359	0.209546	0.201962	0.226349	0.211973	0.201457	0.203952	0.219031	0.20863	0.185639	0.19818	0.201839	0.201265	0.727676	0.707842	0.727714	0.691331	0.635411	0.726843	0.209824	0.200437	0.198106	0.21716	0.214259	0.221287	0.209633	0.201222	0.200996	0.200489	0.204736	0.196837	0.200256	0.206551	0.168734	0.207079
2.19611	0.24175	0.229627	0.219684	0.2269	0.218968	0.22126	0.216503	0.20453	0.208561	0.219917	0.224912	0.249024	0.208639	0.192815	0.215725	0.212476	0.204027	0.223582	0.211662	0.195943	0.202423	0.215031	0.206759	0.188367	0.195229	0.195954	0.201046	0.716073	0.706872	0.73317	0.695845	0.641509	0.727704	0.211345	0.201025	0.198685	0.218465	0.217634	0.215156	0.207674	0.205	0.200714	0.200821	0.20524	0.197193	0.201101	0.204239	0.168142	0.207192
2.23333	0.245458	0.235743	0.223007	0.226119	0.224005	0.221258	0.221125	0.206812	0.206298	0.224085	0.228873	0.246547	0.210957	0.197338	0.217056	0.209733	0.204009	0.227605	0.218189	0.198712	0.206995	0.219054	0.212589	0.189792	0.200159	0.197693	0.202546	0.720075	0.705388	0.737164	0.698218	0.642186	0.737697	0.208984	0.200734	0.202186	0.220152	0.218297	0.218983	0.212145	0.205611	0.203943	0.205412	0.209277	0.198318	0.205292	0.206936	0.169805	0.207218
2.27056	0.242739	0.234765	0.217822	0.231776	0.217304	0.222433	0.222689	0.209807	0.211464	0.226959	0.230588	0.245482	0.211405	0.193459	0.216405	0.212916	0.208427	0.224918	0.214504	0.20425	0.206819	0.216606	0.210947	0.186694	0.2028	0.197222	0.202844	0.726986	0.706499	0.736582	0.698775	0.642093	0.733333	0.208659	0.197951	0.199561	0.221757	0.217537	0.219579	0.212002	0.205347	0.199928	0.204098	0.204238	0.202473	0.202059	0.202614	0.172047	0.207332
2.30778	0.243263	0.233499	0.219251	0.2287	0.222334	0.217321	0.222011	0.208245	0.20962	0.222901	0.226593	0.247897	0.211193	0.197441	0.216979	0.216608	0.201884	0.228882	0.213333	0.202433	0.205334	0.221095	0.212425	0.183016	0.200559	0.203301	0.203523	0.724399	0.708101	0.73044	0.706674	0.639432	0.740316	0.208199	0.202718	0.19883	0.216216	0.219348	0.222335	0.211447	0.206429	0.204278	0.204834	0.204696	0.198379	0.205315	0.205039	0.172975	0.208248
2.345	0.24659	0.238636	0.226082	0.229937	0.224293	0.219486	0.219818	0.207719	0.21382	0.227742	0.227594	0.25251	0.217606	0.197094	0.219243	0.212251	0.208801	0.228275	0.217325	0.203704	0.207626	0.222343	0.215521	0.189701	0.202419	0.19697	0.206627	0.730648	0.721323	0.747988	0.712045	0.659281	0.735506	0.214076	0.202132	0.201533	0.221077	0.220638	0.218973	0.213604	0.207642	0.208468	0.203522	0.208747	0.20206	0.203616	0.210424	0.172914	0.210163
2.38222	0.245324	0.233389	0.218362	0.227664	0.221999	0.219413	0.221545	0.207381	0.211906	0.22056	0.231166	0.249698	0.213492	0.194037	0.217054	0.210547	0.201442	0.228346	0.214914	0.196806	0.204114	0.218931	0.212535	0.185512	0.198625	0.193419	0.206193	0.734485	0.716014	0.735965	0.706412	0.656663	0.736211	0.213659	0.198389	0.200662	0.221752	0.218399	0.221805	0.212545	0.20691	0.201723	0.203879	0.204537	0.203552	0.203004	0.206306	0.172438	0.207447
2.41944	0.247916	0.234823	0.217675	0.228852	0.228111	0.220169	0.218168	0.208613	0.211488	0.224018	0.234873	0.248941	0.207563	0.194622	0.217424	0.214511	0.210145	0.227399	0.218329	0.205072	0.205759	0.214753	0.215987	0.186109	0.199517	0.194277	0.199323	0.728954	0.725588	0.730557	0.697987	0.655649	0.74206	0.209913	0.198744	0.202792	0.218594	0.217669	0.224138	0.210191	0.204599	0.201444	0.198686	0.206718	0.199718	0.203624	0.209491	0.170341	0.205306
2.45667	0.245133	0.236577	0.222826	0.226897	0.224941	0.219956	0.219985	0.207865	0.213912	0.224317	0.234966	0.252654	0.214903	0.200092	0.217829	0.216977	0.207727	0.227549	0.216673	0.203824	0.206395	0.22037	0.211817	0.187927	0.196933	0.201613	0.201876	0.731692	0.715096	0.741656	0.7125	0.660024	0.738164	0.211715	0.199927	0.20161	0.221321	0.219069	0.22085	0.213713	0.20683	0.203657	0.20475	0.210681	0.201418	0.200085	0.209176	0.172108	0.209856
2.49389	0.245024	0.237072	0.22356	0.231928	0.221587	0.222676	0.221371	0.211084	0.215314	0.223806	0.232789	0.254717	0.213963	0.198709	0.219794	0.214088	0.208258	0.229788	0.218678	0.20234	0.209144	0.222547	0.211623	0.186869	0.20284	0.200322	0.202942	0.729936	0.721671	0.747368	0.707372	0.664446	0.737198	0.21445	0.199631	0.201909	0.221667	0.216967	0.221994	0.213488	0.205712	0.20387	0.199506	0.209225	0.199787	0.204721	0.210016	0.171886	0.208163
2.53111	0.246739	0.238384	0.22362	0.228326	0.226828	0.220464	0.22303	0.208172	0.212842	0.226605	0.237695	0.253939	0.208111	0.191762	0.219064	0.21803	0.204155	0.226357	0.215633	0.201304	0.206751	0.221168	0.215552	0.186627	0.201626	0.199598	0.20346	0.736306	0.720369	0.750468	0.708357	0.662203	0.742044	0.2141	0.203976	0.202429	0.217541	0.22009	0.220472	0.210652	0.209502	0.201947	0.201563	0.207254	0.201207	0.203704	0.212251	0.171674	0.208111
2.56833	0.248273	0.239196	0.224719	0.231059	0.222894	0.221159	0.216978	0.207541	0.214426	0.227062	0.232882	0.256161	0.212146	0.201296	0.222504	0.215949	0.208656	0.229768	0.215331	0.207184	0.205959	0.22206	0.2112	0.187556	0.200081	0.201138	0.205805	0.73028	0.728959	0.737756	0.723684	0.672817	0.737911	0.217077	0.205176	0.201101	0.218147	0.217539	0.223598	0.210064	0.208204	0.208032	0.204283	0.204788	0.206479	0.202042	0.210628	0.172105	0.211005
2.60556	0.248911	0.237807	0.220798	0.228183	0.222747	0.22204	0.222986	0.210841	0.214496	0.225483	0.232642	0.259214	0.21464	0.198169	0.2186	0.212716	0.205361	0.227539	0.216216	0.204259	0.212516	0.218693	0.214286	0.186527	0.200487	0.201459	0.202662	0.733078	0.728121	0.748907	0.719701	0.667075	0.747194	0.215571	0.202359	0.200586	0.219258	0.220965	0.221078	0.216507	0.209048	0.203677	0.204283	0.207778	0.203281	0.203601	0.212382	0.175133	0.209942
2.64278	0.253377	0.235887	0.222254	0.227273	0.222636	0.221093	0.2215	0.209433	0.213443	0.22993	0.236525	0.256786	0.211262	0.198056	0.221969	0.217582	0.206069	0.228745	0.219136	0.20376	0.209325	0.220674	0.213424	0.185086	0.198783	0.197491	0.207094	0.736842	0.723796	0.74813	0.71754	0.66789	0.747076	0.214917	0.201616	0.201404	0.220215	0.219789	0.22203	0.211301	0.209809	0.202097	0.204275	0.207935	0.201648	0.20172	0.207422	0.175439	0.210851
2.68	0.248905	0.235037	0.225065	0.229959	0.223684	0.220612	0.224058	0.210377	0.213142	0.22807	0.238076	0.256535	0.214167	0.198611	0.218956	0.214938	0.20436	0.228021	0.217324	0.202454	0.209386	0.22263	0.216381	0.186095	0.201465	0.200898	0.205011	0.740434	0.725448	0.740878	0.723245	0.675726	0.754154	0.216102	0.20598	0.201168	0.22162	0.222599	0.223906	0.214487	0.210153	0.207787	0.205519	0.212987	0.200925	0.207254	0.210941	0.175879	0.209312
2.71722	0.248907	0.235433	0.225	0.23045	0.224704	0.219599	0.220424	0.210563	0.216413	0.226687	0.23501	0.256098	0.212863	0.197955	0.220986	0.216853	0.203704	0.229847	0.217677	0.204904	0.204486	0.223853	0.21157	0.188759	0.200896	0.196616	0.20566	0.737175	0.722944	0.740695	0.725853	0.681706	0.749388	0.212537	0.201693	0.202877	0.218569	0.222644	0.222527	0.212475	0.206628	0.204037	0.202647	0.20682	0.202445	0.201033	0.213836	0.171235	0.209053
2.75444	0.247546	0.237567	0.22382	0.232319	0.22573	0.222988	0.225769	0.210451	0.216127	0.230829	0.238	0.258328	0.217067	0.200093	0.221716	0.216367	0.206349	0.232143	0.217643	0.210132	0.208565	0.218255	0.214809	0.185263	0.202532	0.201471	0.204207	0.742222	0.726233	0.739752	0.716255	0.684769	0.750857	0.214192	0.204537	0.205621	0.222008	0.218643	0.225538	0.21257	0.210074	0.208166	0.205224	0.208783	0.206526	0.203736	0.20993	0.172352	0.20911
2.79167	0.247359	0.232472	0.224942	0.23042	0.227011	0.227109	0.22614	0.211327	0.2161	0.231496	0.241115	0.258242	0.216708	0.199072	0.219419	0.217495	0.209441	0.229283	0.220418	0.203152	0.208565	0.222181	0.215391	0.18914	0.203017	0.2	0.208652	0.732278	0.73	0.745025	0.723859	0.677019	0.753566	0.217205	0.205915	0.202363	0.222609	0.224427	0.220041	0.218219	0.212648	0.205904	0.205097	0.210996	0.205872	0.207164	0.21347	0.173945	0.210223
2.82889	0.247616	0.236744	0.224153	0.229268	0.224906	0.220255	0.221459	0.210938	0.21577	0.229687	0.235811	0.260949	0.212925	0.200093	0.220343	0.215678	0.208983	0.231024	0.218019	0.205443	0.208581	0.220333	0.214839	0.193558	0.202547	0.196284	0.204416	0.738801	0.723741	0.747804	0.745782	0.690715	0.756049	0.213233	0.202438	0.206795	0.218702	0.220655	0.222875	0.211385	0.20892	0.203402	0.205797	0.208754	0.204513	0.206793	0.209502	0.173056	0.210876
2.86611	0.24518	0.238289	0.225262	0.232638	0.222561	0.223753	0.225087	0.211429	0.212878	0.228269	0.239806	0.261454	0.217427	0.200465	0.222787	0.218175	0.20595	0.232743	0.220628	0.208077	0.207553	0.216624	0.210697	0.187765	0.200815	0.20221	0.207504	0.734266	0.729437	0.748747	0.741501	0.692114	0.764151	0.218068	0.202899	0.201774	0.221791	0.221968	0.224497	0.213483	0.206449	0.206245	0.202479	0.211273	0.203293	0.20283	0.210754	0.173174	0.209042
2.90333	0.247904	0.24152	0.225145	0.231293	0.224337	0.224428	0.223115	0.212841	0.21722	0.229809	0.24	0.261016	0.21319	0.200093	0.221739	0.217583	0.209112	0.232582	0.219836	0.207231	0.212604	0.220994	0.216537	0.191476	0.202708	0.204031	0.208206	0.741874	0.740043	0.741755	0.720716	0.691389	0.759113	0.2148	0.20327	0.204377	0.222828	0.221714	0.227083	0.212766	0.214762	0.207783	0.207025	0.21161	0.205607	0.203091	0.212085	0.171532	0.213101
2.94056	0.245544	0.235875	0.223803	0.235004	0.22718	0.227953	0.2206	0.214591	0.217723	0.229372	0.235129	0.264498	0.212625	0.196744	0.221374	0.216412	0.211152	0.23413	0.221529	0.201762	0.209877	0.219756	0.21668	0.1864	0.204938	0.199427	0.205928	0.734474	0.736423	0.737828	0.723516	0.695625	0.752577	0.216832	0.201404	0.203113	0.221922	0.218391	0.226481	0.211939	0.211941	0.206367	0.203474	0.208722	0.202867	0.203888	0.212313	0.170336	0.206711
2.97778	0.25	0.239619	0.225348	0.237133	0.223617	0.227159	0.229546	0.212509	0.216447	0.233163	0.239754	0.262801	0.216953	0.197772	0.22242	0.22004	0.207117	0.23378	0.221053	0.204136	0.207917	0.220496	0.217105	0.188472	0.203362	0.200739	0.205679	0.739297	0.736614	0.742036	0.73638	0.703822	0.754568	0.217062	0.207667	0.205653	0.224245	0.220145	0.231733	0.216064	0.211006	0.203222	0.202396	0.210665	0.20471	0.20515	0.210629	0.175622	0.209196
3.015	0.249264	0.242352	0.226097	0.229316	0.228484	0.223955	0.226218	0.213932	0.216495	0.23177	0.243715	0.263675	0.215686	0.201771	0.222563	0.220284	0.207356	0.231144	0.221743	0.20583	0.212575	0.227069	0.216694	0.189099	0.20132	0.201797	0.205285	0.748568	0.738495	0.742462	0.727485	0.699492	0.755172	0.216836	0.205214	0.203189	0.224553	0.223588	0.225761	0.219305	0.211195	0.208135	0.203306	0.214098	0.206401	0.205172	0.214032	0.1751	0.206441
3.05222	0.250091	0.24064	0.228796	0.233017	0.226621	0.227698	0.225682	0.215127	0.216003	0.235897	0.245835	0.270037	0.218045	0.2015	0.223134	0.223246	0.213992	0.232922	0.222353	0.210875	0.212575	0.227121	0.219201	0.189477	0.207096	0.20517	0.208686	0.742893	0.742857	0.745	0.734074	0.708893	0.762401	0.218894	0.20705	0.207087	0.225402	0.230592	0.230823	0.217426	0.214286	0.211046	0.205604	0.214528	0.204603	0.207921	0.216344	0.174973	0.211244
3.08944	0.250914	0.234513	0.226601	0.233117	0.225664	0.224654	0.225298	0.209872	0.216467	0.231193	0.246347	0.270062	0.217591	0.202791	0.220343	0.218175	0.209655	0.233179	0.220921	0.208205	0.20901	0.226966	0.215532	0.191203	0.204275	0.198117	0.207917	0.743149	0.7345	0.749216	0.74061	0.701149	0.752475	0.22035	0.206602	0.206013	0.225166	0.226401	0.23085	0.216216	0.210775	0.209849	0.204234	0.210349	0.204235	0.203728	0.21129	0.175788	0.216294
3.12667	0.251372	0.240935	0.225117	0.23651	0.227801	0.224535	0.230174	0.215077	0.22141	0.234068	0.246009	0.267453	0.21304	0.201767	0.224673	0.219355	0.210647	0.234311	0.222962	0.208352	0.212709	0.227848	0.212121	0.19348	0.205604	0.204601	0.208221	0.736842	0.739696	0.752212	0.73165	0.710526	0.750986	0.219592	0.207421	0.209155	0.228193	0.227168	0.23166	0.218145	0.216335	0.211242	0.209148	0.210684	0.20471	0.209343	0.212623	0.176471	0.215121
3.16389	0.254062	0.238989	0.229312	0.232265	0.224692	0.223342	0.227377	0.216014	0.217319	0.236089	0.242412	0.269767	0.216792	0.20478	0.222364	0.222356	0.210793	0.231026	0.223875	0.211947	0.214	0.224777	0.216694	0.19052	0.204948	0.200163	0.206605	0.742079	0.737906	0.750157	0.751323	0.707643	0.764794	0.215879	0.208116	0.206361	0.224466	0.226218	0.227209	0.215859	0.215833	0.211531	0.209061	0.212133	0.206859	0.208929	0.210879	0.175892	0.214973
3.20111	0.253127	0.238192	0.223946	0.230652	0.22704	0.225458	0.226379	0.213016	0.215849	0.232016	0.243365	0.269827	0.214524	0.202919	0.218279	0.218484	0.209826	0.23634	0.226266	0.208444	0.21148	0.220251	0.214784	0.18817	0.202826	0.203964	0.208915	0.746032	0.737609	0.747957	0.732038	0.687975	0.760359	0.218935	0.206224	0.208628	0.223179	0.222307	0.233112	0.212672	0.212302	0.206884	0.209061	0.210169	0.204653	0.207301	0.216356	0.174973	0.213389
3.23833	0.254626	0.241521	0.225183	0.233384	0.228581	0.228691	0.22659	0.211182	0.219301	0.236139	0.24499	0.268731	0.217556	0.203184	0.226396	0.218901	0.210818	0.236218	0.222047	0.213775	0.209786	0.225205	0.22153	0.191587	0.20464	0.20711	0.210181	0.75	0.748164	0.760536	0.748528	0.71447	0.7725	0.216749	0.20718	0.211446	0.223617	0.224913	0.234963	0.215639	0.216066	0.211877	0.204056	0.211906	0.204133	0.211647	0.210796	0.176707	0.214886
3.27556	0.250737	0.242652	0.226686	0.238077	0.225487	0.230295	0.226641	0.214081	0.221448	0.23574	0.248969	0.270362	0.219858	0.205454	0.226714	0.220024	0.207166	0.231557	0.223839	0.206575	0.21207	0.225336	0.220381	0.19158	0.209053	0.203627	0.209579	0.749362	0.741091	0.760759	0.755224	0.721141	0.76494	0.219376	0.205653	0.207037	0.224226	0.230413	0.230581	0.21601	0.217512	0.210992	0.203947	0.21509	0.205479	0.205844	0.212978	0.177478	0.213507
3.31278	0.251948	0.244968	0.225778	0.237043	0.226312	0.227795	0.226158	0.217267	0.218218	0.23336	0.249381	0.269733	0.217264	0.202709	0.224569	0.220879	0.208832	0.234641	0.22358	0.209942	0.214357	0.228037	0.218724	0.190169	0.207081	0.20797	0.212051	0.755484	0.743741	0.755218	0.74673	0.709865	0.76685	0.219223	0.207435	0.209449	0.22761	0.227133	0.230555	0.217933	0.211485	0.213397	0.208212	0.212798	0.212573	0.206972	0.216515	0.174533	0.215686
3.35	0.253034	0.240658	0.226187	0.232788	0.229131	0.226294	0.22678	0.212478	0.213715	0.236653	0.247329	0.274289	0.218487	0.203565	0.224806	0.217286	0.214551	0.236057	0.221915	0.205856	0.212873	0.223758	0.220233	0.186618	0.206297	0.204564	0.209977	0.753679	0.755358	0.749524	0.736873	0.721066	0.767267	0.222222	0.206025	0.207903	0.22503	0.228084	0.23396	0.216086	0.214031	0.208747	0.205224	0.210943	0.207431	0.206672	0.218975	0.173469	0.21249
3.38722	0.250554	0.242289	0.228302	0.232346	0.227787	0.228875	0.22692	0.21534	0.219237	0.239824	0.251667	0.273038	0.217772	0.208431	0.226289	0.220105	0.212971	0.236685	0.22187	0.209426	0.211824	0.229551	0.221488	0.191181	0.210833	0.207711	0.216952	0.750639	0.73523	0.760103	0.73962	0.715405	0.762095	0.218254	0.207349	0.210351	0.225768	0.228206	0.232704	0.219968	0.216	0.211864	0.203888	0.21542	0.205489	0.20799	0.216216	0.174325	0.218304
3.42444	0.250647	0.240931	0.228293	0.236398	0.229548	0.229821	0.232108	0.216178	0.221627	0.236978	0.255583	0.273011	0.218776	0.203721	0.225013	0.219532	0.21412	0.238442	0.224158	0.213458	0.217099	0.226217	0.223461	0.192284	0.202552	0.202899	0.210913	0.762613	0.743947	0.762179	0.747017	0.717716	0.773613	0.222998	0.206639	0.207575	0.226511	0.229552	0.235749	0.222855	0.216786	0.210315	0.209457	0.211103	0.209167	0.210686	0.21845	0.177206	0.216953
3.46167	0.25083	0.238714	0.226254	0.233687	0.229332	0.226347	0.226006	0.213214	0.218532	0.237031	0.249176	0.270691	0.218501	0.204662	0.224748	0.222537	0.209024	0.23293	0.221036	0.21048	0.21327	0.224803	0.214021	0.189842	0.202066	0.203131	0.206399	0.75	0.734559	0.752387	0.741935	0.716785	0.766182	0.220899	0.206015	0.207308	0.225579	0.229961	0.231177	0.216358	0.216184	0.207706	0.20464	0.212213	0.208288	0.208155	0.213519	0.173723	0.214316
3.49889	0.253815	0.243448	0.230294	0.236963	0.231699	0.227667	0.22824	0.21722	0.217782	0.238645	0.252076	0.274309	0.21854	0.203643	0.225181	0.22	0.210185	0.234164	0.226077	0.210808	0.215395	0.226677	0.221026	0.189273	0.204005	0.205638	0.206282	0.755784	0.745588	0.754633	0.747469	0.729194	0.773212	0.218978	0.20709	0.208256	0.22502	0.228827	0.238382	0.21697	0.211952	0.212233	0.211032	0.215686	0.210736	0.207916	0.217113	0.176103	0.214616
3.53611	0.252503	0.241415	0.227935	0.237548	0.22801	0.229986	0.230978	0.216679	0.219773	0.235107	0.248439	0.274992	0.218632	0.203096	0.226804	0.221591	0.213054	0.234488	0.222618	0.208611	0.212234	0.225103	0.220649	0.187192	0.20499	0.204819	0.210526	0.742058	0.752199	0.754286	0.747613	0.716907	0.769541	0.221154	0.209118	0.206652	0.228381	0.230054	0.235939	0.216935	0.214087	0.207903	0.207954	0.215753	0.208923	0.211372	0.216356	0.177141	0.21871
3.57333	0.254808	0.242123	0.229068	0.240429	0.232502	0.22809	0.23047	0.217548	0.222668	0.235811	0.252395	0.274032	0.218319	0.208158	0.227355	0.219245	0.214884	0.235646	0.225	0.208036	0.213849	0.227786	0.220008	0.19176	0.210921	0.204158	0.213479	0.752571	0.747415	0.756583	0.741379	0.722844	0.762814	0.218013	0.210526	0.208644	0.230286	0.226884	0.234353	0.218027	0.2156	0.212537	0.209331	0.212006	0.210662	0.210135	0.21666	0.179705	0.214466
3.61056	0.25269	0.240594	0.231272	0.23795	0.22966	0.232007	0.226656	0.219311	0.221591	0.240763	0.257835	0.278422	0.219975	0.207902	0.226674	0.226005	0.211378	0.238887	0.227888	0.2129	0.216308	0.224681	0.220374	0.189693	0.208351	0.206839	0.212632	0.761108	0.748154	0.762148	0.753883	0.733951	0.766667	0.225796	0.21003	0.211037	0.229068	0.225358	0.236506	0.21523	0.216205	0.209826	0.209738	0.216206	0.210584	0.208624	0.217234	0.179374	0.216239
3.64778	0.251295	0.23839	0.230586	0.235092	0.22944	0.229114	0.225993	0.219835	0.218771	0.238133	0.256164	0.274694	0.219368	0.208724	0.226708	0.223361	0.211574	0.234513	0.226821	0.208835	0.21564	0.232716	0.222083	0.189542	0.205993	0.201082	0.210938	0.75323	0.743741	0.756394	0.745682	0.715969	0.769697	0.225634	0.208084	0.20866	0.224951	0.229719	0.230032	0.213679	0.214229	0.212639	0.208507	0.213071	0.207161	0.204338	0.215545	0.179933	0.213266
3.685	0.256134	0.241439	0.229566	0.234667	0.227132	0.22878	0.225068	0.216439	0.218802	0.240048	0.25345	0.275462	0.216239	0.203286	0.226528	0.223808	0.210869	0.235722	0.222486	0.210151	0.219904	0.226757	0.219024	0.191695	0.205833	0.201412	0.210117	0.754522	0.746479	0.753016	0.742687	0.720579	0.764529	0.223262	0.209363	0.212257	0.223098	0.230799	0.235044	0.214171	0.215311	0.209345	0.206382	0.213636	0.207362	0.206941	0.213542	0.175497	0.213417
3.72222	0.257249	0.240985	0.229222	0.237327	0.229548	0.230076	0.231369	0.219158	0.221999	0.23572	0.249583	0.27729	0.221336	0.202247	0.225949	0.222268	0.211333	0.235203	0.224295	0.207885	0.215579	0.227753	0.220687	0.190878	0.208874	0.206882	0.210794	0.762734	0.748703	0.752545	0.748055	0.726733	0.775967	0.221591	0.208709	0.206538	0.224706	0.229419	0.236663	0.218674	0.21652	0.216206	0.207039	0.217176	0.209908	0.20505	0.218	0.176384	0.213805
3.75944	0.255193	0.244976	0.230587	0.233563	0.230477	0.231662	0.224576	0.220546	0.223118	0.239872	0.254485	0.279925	0.218776	0.205428	0.224209	0.225502	0.214386	0.237647	0.227798	0.212946	0.218076	0.227324	0.223013	0.194002	0.207128	0.206018	0.211861	0.761474	0.738552	0.750638	0.745702	0.731353	0.768766	0.225267	0.207533	0.211928	0.224626	0.230199	0.236047	0.218623	0.2168	0.21105	0.20816	0.215233	0.210468	0.209142	0.217269	0.18	0.211676
3.79667	0.259439	0.245492	0.230907	0.238388	0.234028	0.231291	0.229903	0.218795	0.219044	0.238573	0.254674	0.279048	0.22011	0.207092	0.224994	0.223361	0.210233	0.23652	0.223236	0.212433	0.214604	0.227273	0.217482	0.192922	0.205021	0.200917	0.210238	0.752087	0.752577	0.75686	0.744076	0.734043	0.779188	0.21814	0.210923	0.214339	0.230557	0.228371	0.238164	0.21718	0.215459	0.208534	0.204346	0.213171	0.20844	0.210846	0.216693	0.177014	0.215216
3.83389	0.256898	0.246533	0.23201	0.23665	0.233356	0.231051	0.232087	0.217032	0.221625	0.238782	0.255523	0.27622	0.218658	0.206282	0.228631	0.224398	0.21222	0.238732	0.22394	0.212393	0.217287	0.229025	0.224498	0.192703	0.206739	0.207516	0.213391	0.755987	0.755162	0.748082	0.759639	0.729084	0.772473	0.226151	0.207455	0.216236	0.229885	0.231731	0.240847	0.218484	0.218262	0.213254	0.211706	0.215694	0.212946	0.207826	0.221282	0.175844	0.214346
3.87111	0.253815	0.238703	0.227125	0.238479	0.224025	0.231356	0.222394	0.21426	0.21916	0.242143	0.254088	0.283007	0.216159	0.204321	0.226839	0.218241	0.210526	0.23362	0.221912	0.206093	0.217302	0.225538	0.220403	0.185808	0.207128	0.203171	0.209102	0.749196	0.743875	0.75851	0.740852	0.729263	0.773556	0.218698	0.206313	0.208849	0.223095	0.230589	0.237652	0.215496	0.214886	0.211132	0.207241	0.213283	0.211412	0.205882	0.212937	0.174621	0.212784
3.90833	0.255136	0.242456	0.230516	0.235474	0.230902	0.228854	0.230591	0.219993	0.220578	0.239227	0.259306	0.282671	0.218963	0.20462	0.223896	0.221994	0.20994	0.238869	0.220852	0.211306	0.212298	0.228528	0.22199	0.187911	0.208663	0.204202	0.211146	0.760417	0.74926	0.762953	0.746411	0.73502	0.77573	0.22141	0.208775	0.209623	0.225794	0.227734	0.235967	0.218027	0.215773	0.215964	0.206753	0.215132	0.211335	0.207328	0.216606	0.178092	0.218166
3.94556	0.253169	0.246256	0.231504	0.238823	0.231783	0.232168	0.231575	0.221702	0.221547	0.239279	0.261725	0.282767	0.225202	0.208098	0.227676	0.225991	0.212954	0.239318	0.228959	0.211211	0.220538	0.228938	0.222927	0.190596	0.205981	0.206362	0.213695	0.762338	0.752776	0.764405	0.75254	0.74782	0.773096	0.222815	0.210011	0.21027	0.232512	0.230679	0.238503	0.213768	0.217841	0.215408	0.213686	0.217674	0.214888	0.208806	0.217687	0.179204	0.218459
3.98278	0.250465	0.244336	0.228674	0.237432	0.229599	0.229764	0.227592	0.218515	0.224261	0.236705	0.257493	0.280503	0.216364	0.204082	0.227666	0.221948	0.210009	0.236416	0.229482	0.213544	0.214065	0.230828	0.22455	0.192211	0.208403	0.202346	0.212934	0.76838	0.749066	0.773316	0.753012	0.740346	0.778856	0.221888	0.209714	0.207407	0.22865	0.231529	0.242523	0.217073	0.215348	0.215436	0.20908	0.21415	0.210681	0.207787	0.219944	0.176122	0.21601
4.02	0.255026	0.246417	0.228768	0.239155	0.233345	0.23066	0.233177	0.221095	0.220573	0.246272	0.25797	0.282003	0.22161	0.208098	0.22901	0.225369	0.216305	0.239832	0.227273	0.213129	0.214481	0.22908	0.221944	0.18797	0.208543	0.208491	0.21499	0.766754	0.751299	0.762338	0.760922	0.741611	0.775013	0.226599	0.212935	0.215195	0.230678	0.232817	0.240229	0.218966	0.217654	0.213011	0.209118	0.216412	0.211752	0.212943	0.219028	0.17772	0.217077
4.05722	0.256478	0.243469	0.234253	0.239464	0.233518	0.22912	0.228193	0.219203	0.222522	0.241687	0.25641	0.284354	0.219626	0.208314	0.230426	0.224632	0.210624	0.238936	0.229751	0.211564	0.215172	0.230827	0.22348	0.191283	0.205698	0.208316	0.216259	0.755972	0.747587	0.762972	0.752421	0.734396	0.769075	0.225338	0.212637	0.214526	0.230067	0.229836	0.241354	0.218573	0.217654	0.21271	0.212793	0.21475	0.212077	0.20837	0.21694	0.172031	0.214286
4.09444	0.255113	0.245166	0.230192	0.240834	0.234168	0.228936	0.231518	0.217628	0.221997	0.241449	0.263359	0.287946	0.217981	0.202442	0.228121	0.224784	0.213352	0.237722	0.226129	0.211331	0.212359	0.229833	0.223113	0.18985	0.206517	0.204966	0.213864	0.762712	0.744634	0.763107	0.751351	0.737508	0.76927	0.22738	0.213633	0.210056	0.225424	0.232227	0.241417	0.215997	0.216238	0.213194	0.209235	0.219241	0.213048	0.211488	0.218775	0.177437	0.218975
4.13167	0.252999	0.245211	0.229322	0.240262	0.23101	0.235933	0.233645	0.219257	0.221472	0.240369	0.260522	0.28771	0.217742	0.208254	0.226882	0.222951	0.216191	0.239429	0.224588	0.216584	0.216459	0.229365	0.225943	0.190986	0.210504	0.206019	0.212673	0.773203	0.745156	0.758997	0.753772	0.741137	0.770727	0.224435	0.212271	0.212998	0.230402	0.234641	0.240302	0.222131	0.215576	0.216024	0.210218	0.216641	0.212099	0.205895	0.21816	0.178519	0.216786
4.16889	0.259619	0.247828	0.230168	0.240834	0.232006	0.229527	0.232658	0.217865	0.226199	0.239806	0.264519	0.283344	0.221325	0.208038	0.22763	0.226259	0.217757	0.238798	0.226052	0.212545	0.215021	0.226322	0.225519	0.190657	0.20997	0.206416	0.210381	0.76326	0.746269	0.759044	0.761991	0.728053	0.772495	0.222297	0.208207	0.21228	0.231562	0.238735	0.243233	0.217339	0.216586	0.216387	0.208594	0.218439	0.210662	0.211237	0.219463	0.177305	0.21822
4.20611	0.254464	0.24234	0.231766	0.239366	0.232623	0.233248	0.228303	0.21938	0.223466	0.239351	0.263806	0.288995	0.221468	0.206619	0.224453	0.224338	0.210526	0.235372	0.224531	0.210005	0.217798	0.230126	0.220539	0.188857	0.20515	0.20726	0.213102	0.75718	0.748137	0.754014	0.757685	0.739072	0.777607	0.223196	0.211604	0.210272	0.228844	0.225079	0.24214	0.214401	0.218548	0.21271	0.206695	0.21781	0.213072	0.209211	0.215615	0.176122	0.216399
4.24333	0.259162	0.244607	0.228401	0.238077	0.232834	0.230659	0.235088	0.219574	0.228883	0.244715	0.256334	0.288357	0.21875	0.203565	0.228916	0.222634	0.214286	0.237782	0.22569	0.213026	0.217466	0.22736	0.225115	0.191884	0.210974	0.206517	0.213244	0.766667	0.740192	0.753846	0.74925	0.745979	0.772797	0.224647	0.211938	0.210585	0.230281	0.233228	0.241429	0.219117	0.216935	0.215849	0.209583	0.22188	0.21323	0.211714	0.219256	0.178679	0.217687
4.28056	0.256939	0.248076	0.234657	0.238904	0.234819	0.232459	0.231845	0.220737	0.223921	0.245436	0.264505	0.2928	0.221048	0.209048	0.226445	0.22686	0.220859	0.239136	0.228077	0.216216	0.217014	0.229596	0.222973	0.190161	0.210504	0.211735	0.212539	0.757199	0.748876	0.761108	0.750302	0.73776	0.776639	0.228533	0.212467	0.212439	0.235808	0.237416	0.240346	0.223039	0.21799	0.218175	0.208124	0.220352	0.213333	0.207662	0.221057	0.176756	0.221325
4.31778	0.257345	0.244514	0.229864	0.238663	0.230716	0.231405	0.230589	0.217376	0.227042	0.241519	0.265219	0.286398	0.221795	0.205603	0.233598	0.224608	0.214118	0.237655	0.226153	0.212273	0.217361	0.229859	0.22335	0.189758	0.211334	0.207676	0.210568	0.763898	0.765732	0.769432	0.76022	0.741914	0.77721	0.223347	0.210366	0.216429	0.234894	0.232072	0.245173	0.21536	0.220784	0.215361	0.209887	0.216941	0.210546	0.209586	0.218293	0.178625	0.220856
4.355	0.255431	0.24658	0.229141	0.238777	0.229645	0.227234	0.234167	0.217739	0.225467	0.245514	0.262687	0.289981	0.221465	0.208906	0.230971	0.223317	0.216963	0.240285	0.227291	0.213995	0.215225	0.226733	0.220669	0.192028	0.20541	0.208475	0.213519	0.756177	0.743153	0.758598	0.755003	0.748143	0.784863	0.225632	0.212604	0.214712	0.230861	0.236205	0.243342	0.219483	0.216052	0.218915	0.209732	0.217609	0.21286	0.21128	0.219128	0.177087	0.217021
4.39222	0.259231	0.24585	0.230746	0.238187	0.235335	0.230066	0.23014	0.219044	0.22226	0.245714	0.26399	0.290042	0.220094	0.210249	0.225426	0.224793	0.215631	0.239262	0.227456	0.210168	0.21724	0.228144	0.223579	0.187737	0.206605	0.207073	0.213777	0.754581	0.752801	0.76039	0.764526	0.731903	0.775166	0.223014	0.212237	0.212167	0.231751	0.234706	0.242754	0.21755	0.224623	0.212646	0.209623	0.219484	0.214603	0.208715	0.213506	0.177041	0.219366
4.42944	0.255224	0.242488	0.235062	0.236721	0.233462	0.231209	0.229037	0.219317	0.220633	0.242548	0.265071	0.285394	0.216342	0.203879	0.229676	0.221126	0.220706	0.242472	0.223689	0.21684	0.215523	0.227273	0.221287	0.191906	0.214072	0.208707	0.213011	0.752941	0.749441	0.76586	0.760195	0.74278	0.768916	0.229748	0.209488	0.213373	0.231751	0.235317	0.241367	0.221452	0.219959	0.212734	0.208368	0.213817	0.214021	0.211631	0.219078	0.179497	0.218937
4.46667	0.254193	0.245184	0.232839	0.239753	0.233939	0.228751	0.230979	0.214697	0.222791	0.241393	0.267926	0.289626	0.221846	0.210726	0.229052	0.221582	0.218677	0.243857	0.223336	0.208633	0.218684	0.234345	0.220569	0.189677	0.211286	0.206081	0.213407	0.765748	0.752416	0.745665	0.762712	0.753212	0.765097	0.22429	0.213629	0.211589	0.230984	0.232577	0.245152	0.216545	0.218241	0.215309	0.210308	0.216154	0.209963	0.214037	0.219206	0.177845	0.21863
4.50389	0.260166	0.243689	0.234242	0.240247	0.233333	0.231166	0.232712	0.216528	0.223324	0.243704	0.270039	0.294364	0.22374	0.209877	0.230424	0.226485	0.217738	0.242936	0.222178	0.215322	0.214856	0.230917	0.222411	0.187858	0.214651	0.20383	0.216627	0.767457	0.749436	0.763175	0.744552	0.744912	0.769036	0.226078	0.210846	0.213643	0.232642	0.23336	0.24673	0.220921	0.217602	0.21161	0.212453	0.221362	0.215134	0.210161	0.221457	0.178545	0.217391
4.54111	0.260558	0.243215	0.235044	0.245025	0.235975	0.230154	0.229476	0.22037	0.223702	0.247246	0.268356	0.290354	0.220519	0.209369	0.227955	0.225474	0.212876	0.240466	0.22485	0.214059	0.217149	0.229889	0.223684	0.190961	0.205932	0.205782	0.213692	0.754226	0.747187	0.769681	0.769608	0.739365	0.77904	0.225067	0.208097	0.210704	0.229423	0.233545	0.241228	0.21833	0.219927	0.215716	0.20746	0.214231	0.212276	0.210756	0.218737	0.17821	0.218042
4.57833	0.258271	0.243243	0.231493	0.239223	0.231686	0.230571	0.232722	0.219986	0.223401	0.245714	0.264668	0.29288	0.224079	0.208194	0.227201	0.221257	0.217186	0.238802	0.227659	0.211556	0.217694	0.229678	0.221892	0.19084	0.205795	0.209677	0.213604	0.749347	0.749437	0.768579	0.759248	0.736948	0.770174	0.227304	0.212075	0.213884	0.229391	0.232319	0.243371	0.21847	0.219976	0.217048	0.212694	0.214231	0.212884	0.207646	0.216403	0.178195	0.219324
4.61556	0.261654	0.24956	0.237893	0.244316	0.235975	0.23176	0.230979	0.218773	0.229637	0.24765	0.270039	0.294536	0.220519	0.2101	0.234672	0.229228	0.217412	0.238754	0.227731	0.213026	0.218575	0.231867	0.225615	0.193835	0.213038	0.213799	0.215531	0.765943	0.758801	0.763434	0.761239	0.745098	0.784528	0.229386	0.214259	0.215304	0.231809	0.237718	0.247901	0.222674	0.220284	0.216145	0.214587	0.219258	0.21773	0.214254	0.222583	0.176162	0.221368
4.65278	0.259691	0.248412	0.234256	0.240769	0.242888	0.232112	0.234582	0.223804	0.225983	0.248065	0.274348	0.291801	0.225064	0.213704	0.23503	0.227572	0.216076	0.241918	0.226484	0.215064	0.215065	0.228298	0.222175	0.192015	0.210638	0.209422	0.215281	0.760417	0.751315	0.755829	0.763592	0.754065	0.779722	0.228989	0.21404	0.21644	0.230159	0.238342	0.244615	0.22018	0.220552	0.218608	0.207673	0.218028	0.215026	0.214379	0.221773	0.175103	0.222847
4.69	0.26118	0.24735	0.232523	0.241873	0.232901	0.233248	0.231402	0.220333	0.226048	0.244162	0.268579	0.294959	0.224829	0.211714	0.230119	0.225673	0.213542	0.240977	0.225494	0.216878	0.219289	0.23415	0.229318	0.192198	0.21273	0.210145	0.21654	0.766601	0.75643	0.769681	0.756364	0.750681	0.775605	0.232131	0.213308	0.215634	0.232428	0.237105	0.244072	0.221405	0.220504	0.218478	0.211297	0.217726	0.217634	0.207696	0.22	0.181509	0.215049
4.72722	0.259648	0.247092	0.234451	0.243285	0.234222	0.229339	0.231969	0.22045	0.22948	0.251232	0.268618	0.294917	0.222648	0.212482	0.232171	0.224566	0.215807	0.242569	0.227639	0.211695	0.219958	0.233475	0.222741	0.192173	0.211375	0.208655	0.212277	0.763314	0.759009	0.775377	0.763126	0.74898	0.771649	0.227656	0.212928	0.216723	0.23147	0.235176	0.246706	0.224082	0.220558	0.216206	0.212569	0.222265	0.212908	0.211631	0.223971	0.180488	0.221649
4.76444	0.25271	0.24604	0.234108	0.240633	0.233894	0.233526	0.236171	0.220652	0.226422	0.246453	0.270923	0.291196	0.225436	0.211201	0.231727	0.226195	0.217949	0.24404	0.225131	0.215132	0.21852	0.229167	0.225765	0.192663	0.207571	0.211244	0.215593	0.757715	0.752072	0.759428	0.761029	0.757721	0.780943	0.225981	0.214503	0.212654	0.235955	0.233533	0.242679	0.224498	0.218042	0.216654	0.207343	0.216424	0.211148	0.211077	0.222177	0.174126	0.218509
4.80167	0.261527	0.246735	0.235096	0.241929	0.23437	0.233718	0.23332	0.220498	0.224957	0.25	0.270915	0.298959	0.223413	0.207493	0.230079	0.227197	0.216627	0.241691	0.228375	0.21396	0.219572	0.234026	0.224394	0.192454	0.210324	0.213396	0.212291	0.768164	0.752259	0.759271	0.757335	0.750851	0.777893	0.229831	0.213522	0.211985	0.23129	0.23781	0.246777	0.219017	0.222995	0.21507	0.210504	0.217894	0.218006	0.210804	0.221365	0.176404	0.222554
4.83889	0.256266	0.243509	0.231518	0.238429	0.236647	0.233774	0.233033	0.220888	0.231085	0.242968	0.271706	0.297068	0.219137	0.204198	0.23228	0.225042	0.212093	0.239819	0.228028	0.211818	0.222105	0.230829	0.223881	0.187778	0.207515	0.215332	0.213917	0.762467	0.753743	0.758981	0.757502	0.75	0.77732	0.226762	0.215214	0.213695	0.23513	0.232214	0.248258	0.221949	0.222995	0.214636	0.213836	0.217726	0.219275	0.212719	0.220146	0.177206	0.218683
4.87611	0.260755	0.247788	0.232906	0.244977	0.23637	0.233219	0.236399	0.221496	0.225111	0.248973	0.273397	0.298269	0.225032	0.211962	0.23411	0.225993	0.218765	0.240374	0.229581	0.217213	0.222419	0.232675	0.226165	0.191577	0.214011	0.207401	0.21457	0.775199	0.758258	0.770395	0.772588	0.754458	0.785788	0.232106	0.212514	0.22009	0.237505	0.240726	0.25102	0.222358	0.225859	0.221846	0.212479	0.221617	0.216186	0.21285	0.221679	0.176559	0.225
4.91333	0.259106	0.247434	0.234737	0.238278	0.236101	0.234955	0.232786	0.223564	0.227195	0.250921	0.274989	0.299413	0.226415	0.212817	0.2282	0.22927	0.216941	0.242021	0.225363	0.212053	0.222928	0.229621	0.219813	0.189198	0.212585	0.209987	0.213887	0.76203	0.753179	0.769181	0.753207	0.748805	0.782857	0.22718	0.213492	0.215472	0.233839	0.239952	0.247517	0.219731	0.226531	0.214394	0.210725	0.217829	0.213333	0.211976	0.220463	0.177292	0.215753
4.95056	0.263098	0.249912	0.235114	0.245539	0.232299	0.234195	0.235156	0.224735	0.228357	0.249794	0.270142	0.303806	0.221797	0.214801	0.235341	0.22748	0.222117	0.243481	0.23033	0.218707	0.219058	0.235317	0.225806	0.191916	0.21185	0.213763	0.216647	0.765789	0.770455	0.776898	0.761094	0.75411	0.780323	0.228124	0.215025	0.217886	0.232029	0.23739	0.248986	0.224398	0.224398	0.217573	0.216913	0.21921	0.215157	0.21382	0.224673	0.178005	0.221793
4.98778	0.25947	0.250444	0.234432	0.240941	0.235707	0.230415	0.237275	0.224333	0.226726	0.251128	0.274596	0.298337	0.221174	0.213429	0.229955	0.224677	0.215603	0.241462	0.228827	0.215615	0.216302	0.228219	0.218658	0.189737	0.213493	0.207531	0.214714	0.765252	0.746246	0.765819	0.750304	0.739633	0.781056	0.226014	0.211971	0.212566	0.230433	0.232632	0.245485	0.224507	0.222862	0.211995	0.211232	0.221401	0.216723	0.2131	0.221142	0.17594	0.222507
5.025	0.261017	0.251151	0.235835	0.24594	0.236703	0.235497	0.234582	0.22623	0.22721	0.249897	0.276957	0.302029	0.226593	0.208274	0.231481	0.230353	0.218027	0.242861	0.229773	0.217213	0.221201	0.235637	0.231791	0.19172	0.213094	0.21181	0.216195	0.770341	0.755102	0.781662	0.756231	0.751705	0.783686	0.227659	0.214395	0.215952	0.234727	0.241186	0.247324	0.226316	0.220916	0.217739	0.211055	0.220594	0.222264	0.212108	0.22582	0.172336	0.220696
5.06222	0.2603	0.247875	0.236866	0.243117	0.235025	0.234697	0.232449	0.221374	0.227491	0.245821	0.272529	0.302333	0.220613	0.209847	0.232062	0.225539	0.217432	0.24	0.227807	0.215883	0.218175	0.230177	0.223169	0.192089	0.213828	0.21237	0.218109	0.767304	0.757576	0.768173	0.761788	0.752394	0.780589	0.229018	0.217191	0.214742	0.231849	0.2364	0.24899	0.220588	0.223042	0.221125	0.214618	0.219922	0.217083	0.215445	0.221083	0.173569	0.221795
5.09944	0.264058	0.245936	0.231827	0.241286	0.233275	0.232009	0.236471	0.222505	0.224441	0.247049	0.276058	0.30323	0.221795	0.206402	0.234105	0.227387	0.21912	0.242167	0.229057	0.216895	0.217575	0.229078	0.224743	0.188452	0.212839	0.206559	0.215946	0.771466	0.749436	0.770092	0.752596	0.750514	0.770661	0.225467	0.213767	0.216063	0.231659	0.235176	0.248712	0.222177	0.222725	0.217822	0.21099	0.222265	0.213643	0.211672	0.216809	0.173783	0.219991
5.13667	0.266692	0.245658	0.234409	0.239047	0.234348	0.233755	0.232576	0.22393	0.22685	0.249691	0.275877	0.301812	0.222747	0.210829	0.231479	0.227975	0.217205	0.242961	0.227494	0.212688	0.219314	0.231187	0.22873	0.190642	0.20952	0.213328	0.217861	0.771466	0.76659	0.767258	0.764093	0.747433	0.779679	0.225008	0.218245	0.213614	0.233227	0.234706	0.251572	0.223663	0.222086	0.218002	0.211167	0.221229	0.218391	0.211446	0.223592	0.178491	0.223797
5.17389	0.258575	0.245855	0.237657	0.246501	0.240793	0.236888	0.235734	0.222303	0.231325	0.251539	0.278897	0.303548	0.224604	0.212194	0.231074	0.230961	0.224773	0.242773	0.232245	0.218365	0.221434	0.235454	0.224394	0.192429	0.213978	0.211522	0.217356	0.765293	0.748304	0.770902	0.761322	0.75411	0.787389	0.229458	0.215296	0.21744	0.235978	0.23722	0.250647	0.223305	0.218433	0.220138	0.212389	0.222006	0.215782	0.217068	0.225071	0.179458	0.223077
5.21111	0.257593	0.248575	0.236632	0.247278	0.237792	0.233189	0.235823	0.22449	0.227586	0.251132	0.276782	0.303151	0.225075	0.210678	0.231096	0.230255	0.219962	0.243504	0.227088	0.215847	0.219261	0.232919	0.227389	0.191698	0.213248	0.20758	0.216814	0.76735	0.752079	0.76706	0.75843	0.769604	0.7892	0.226126	0.213227	0.215776	0.233173	0.240048	0.25	0.223083	0.224082	0.218071	0.212337	0.223035	0.217992	0.213601	0.221721	0.177896	0.224367
5.24833	0.258634	0.247535	0.239532	0.241379	0.234057	0.236758	0.229264	0.223974	0.233023	0.251236	0.276829	0.303648	0.226981	0.215509	0.232422	0.234167	0.21844	0.24402	0.228595	0.217849	0.219538	0.234381	0.227234	0.194834	0.213242	0.20985	0.2188	0.776169	0.746235	0.769585	0.762225	0.750341	0.777549	0.227659	0.216475	0.221844	0.235669	0.24045	0.253903	0.223954	0.226546	0.218257	0.213266	0.217174	0.220345	0.217619	0.223722	0.181028	0.220302
5.28556	0.259608	0.243034	0.236073	0.244298	0.232959	0.236599	0.233177	0.223358	0.231909	0.249284	0.277436	0.304248	0.226083	0.210653	0.232738	0.228261	0.219315	0.241611	0.231826	0.216552	0.220333	0.231603	0.223887	0.189644	0.212173	0.215855	0.216606	0.772069	0.76176	0.770696	0.761524	0.750342	0.778353	0.227659	0.215905	0.215701	0.233134	0.238896	0.253715	0.224664	0.225346	0.219262	0.208368	0.222957	0.213304	0.211033	0.225555	0.178409	0.221273
5.32278	0.260952	0.247697	0.237596	0.241686	0.235689	0.23843	0.237721	0.222914	0.22869	0.25362	0.281305	0.30695	0.224464	0.21653	0.230933	0.227632	0.220162	0.243366	0.228443	0.21829	0.222222	0.230799	0.232166	0.190522	0.214929	0.211522	0.215317	0.764281	0.756042	0.763279	0.76525	0.748974	0.780488	0.225676	0.21423	0.215686	0.234469	0.2384	0.250653	0.221545	0.224223	0.216927	0.212704	0.218351	0.218563	0.213542	0.223452	0.175366	0.223842
5.36	0.261261	0.24885	0.234947	0.242366	0.237504	0.232948	0.234326	0.221213	0.228857	0.252475	0.281894	0.306271	0.22618	0.214389	0.23081	0.229904	0.217268	0.242359	0.226254	0.21357	0.222103	0.233696	0.226826	0.190612	0.213122	0.21272	0.218825	0.77462	0.75686	0.766294	0.756724	0.756164	0.778008	0.223085	0.210929	0.216913	0.233173	0.2396	0.248523	0.218978	0.220534	0.217093	0.217208	0.22007	0.220097	0.210618	0.217286	0.177854	0.224027
5.39722	0.262763	0.249468	0.237021	0.24273	0.239023	0.235652	0.238659	0.224535	0.227699	0.252256	0.277582	0.306901	0.229275	0.213494	0.2336	0.22875	0.221117	0.245222	0.228618	0.216934	0.22139	0.231395	0.225972	0.190127	0.216263	0.212069	0.221685	0.781124	0.766768	0.767963	0.759214	0.752732	0.789391	0.227951	0.219755	0.21954	0.236779	0.243047	0.249724	0.223625	0.22418	0.216812	0.215126	0.222049	0.217669	0.220762	0.228431	0.179071	0.223137
5.43444	0.262664	0.245931	0.236801	0.24273	0.233075	0.237209	0.235064	0.225465	0.23061	0.251858	0.280579	0.303542	0.227429	0.21139	0.234496	0.225393	0.21912	0.244964	0.226002	0.219891	0.218358	0.234611	0.230371	0.190114	0.215577	0.205656	0.217882	0.76735	0.752259	0.763314	0.762899	0.755312	0.784232	0.228805	0.212471	0.214447	0.234231	0.239806	0.252976	0.220546	0.224918	0.221543	0.215222	0.221229	0.216125	0.214286	0.222951	0.173408	0.225011
5.47167	0.262861	0.24585	0.237257	0.245628	0.239929	0.236369	0.237122	0.224201	0.227273	0.256432	0.280864	0.307871	0.226684	0.2125	0.231972	0.233026	0.223602	0.244947	0.229588	0.222376	0.223093	0.23791	0.230439	0.189617	0.213454	0.212317	0.217882	0.781479	0.756818	0.770957	0.771464	0.758929	0.786307	0.227766	0.216113	0.219044	0.236089	0.243971	0.256334	0.224033	0.225926	0.220571	0.214165	0.223771	0.218025	0.216667	0.222813	0.175691	0.224622
5.50889	0.260022	0.252947	0.236973	0.248834	0.238652	0.237957	0.239199	0.226789	0.226207	0.250206	0.27956	0.304636	0.230339	0.212633	0.234429	0.228906	0.221745	0.246373	0.23271	0.214351	0.217545	0.232288	0.22692	0.187796	0.215272	0.211572	0.215576	0.771108	0.762301	0.770806	0.766114	0.749829	0.776166	0.228368	0.216175	0.217359	0.235105	0.240097	0.255997	0.220959	0.226415	0.221839	0.214316	0.220921	0.217083	0.214908	0.223592	0.17587	0.225473
5.54611	0.261878	0.250089	0.233037	0.243191	0.237504	0.230991	0.235686	0.225677	0.228483	0.256707	0.283814	0.307896	0.227509	0.214389	0.233884	0.233333	0.218156	0.246038	0.227864	0.216895	0.222381	0.233984	0.229747	0.191476	0.214624	0.215712	0.218952	0.772185	0.751315	0.767457	0.764488	0.76105	0.772093	0.229153	0.215935	0.221426	0.236022	0.240696	0.251774	0.222583	0.226825	0.218071	0.213142	0.220537	0.219019	0.212544	0.224548	0.179352	0.224287
5.58333	0.265483	0.250089	0.235221	0.24737	0.237792	0.235737	0.235524	0.223776	0.227273	0.249588	0.282869	0.309248	0.224551	0.211787	0.234309	0.232403	0.222967	0.247297	0.229014	0.217312	0.222939	0.235202	0.224359	0.190883	0.213918	0.21148	0.217426	0.760341	0.756634	0.768622	0.759633	0.765073	0.789556	0.224814	0.216009	0.218313	0.23494	0.237159	0.253615	0.222132	0.221677	0.220944	0.210263	0.219237	0.217781	0.212626	0.220443	0.176626	0.221792
5.62056	0.26012	0.250892	0.238982	0.247575	0.237895	0.23526	0.241569	0.228038	0.233195	0.251246	0.288513	0.310869	0.224403	0.218235	0.23249	0.231443	0.219034	0.244552	0.230769	0.21921	0.220309	0.234125	0.230207	0.193395	0.217541	0.215146	0.218487	0.769231	0.762014	0.765246	0.767714	0.763158	0.794256	0.229082	0.216558	0.219245	0.235247	0.241186	0.25844	0.222222	0.227533	0.220023	0.215281	0.222743	0.218093	0.216857	0.226438	0.180477	0.225473
5.65778	0.265245	0.249911	0.242862	0.249417	0.235294	0.238247	0.238547	0.221897	0.229837	0.25929	0.287225	0.312292	0.231398	0.214876	0.232701	0.231641	0.219093	0.247309	0.226959	0.221	0.219276	0.239156	0.231765	0.193405	0.214905	0.214441	0.217496	0.766491	0.773599	0.768164	0.754451	0.748113	0.782609	0.22862	0.217674	0.2179	0.238134	0.23865	0.257604	0.227031	0.225926	0.221286	0.213744	0.222352	0.21573	0.216311	0.224691	0.176625	0.226448
5.695	0.265115	0.252053	0.236223	0.2471	0.23779	0.239814	0.238489	0.226906	0.22952	0.253086	0.283802	0.312812	0.226318	0.219903	0.236553	0.233263	0.225621	0.241481	0.23253	0.219266	0.222302	0.236413	0.233997	0.192405	0.214905	0.217599	0.217479	0.774934	0.763376	0.765172	0.772474	0.769071	0.785899	0.230377	0.21828	0.217949	0.234894	0.246675	0.255605	0.229158	0.22897	0.218299	0.21945	0.221229	0.219384	0.219512	0.223356	0.176316	0.228584
5.73222	0.258197	0.249645	0.23555	0.245159	0.239422	0.234614	0.241447	0.227974	0.23	0.256178	0.2837	0.309405	0.228608	0.214079	0.234776	0.230994	0.221108	0.244349	0.230644	0.219078	0.220562	0.2355	0.226001	0.190295	0.213425	0.212619	0.218559	0.777333	0.757943	0.77122	0.763335	0.762535	0.785901	0.227027	0.217208	0.21875	0.233906	0.239792	0.256048	0.223534	0.225277	0.217674	0.211547	0.219992	0.218189	0.212332	0.227216	0.176693	0.221886
5.76944	0.262387	0.25142	0.237177	0.247082	0.238432	0.234853	0.239922	0.22422	0.233851	0.256601	0.288053	0.312189	0.226626	0.21619	0.234653	0.233403	0.220428	0.24642	0.23708	0.219714	0.222262	0.235842	0.230243	0.189172	0.212538	0.212344	0.220305	0.777778	0.761869	0.769737	0.76799	0.757931	0.785863	0.229519	0.221324	0.218832	0.238938	0.243755	0.253363	0.222766	0.226415	0.221796	0.214014	0.223429	0.219887	0.217865	0.222951	0.178165	0.22442
5.80667	0.262844	0.24859	0.238184	0.244557	0.238885	0.236987	0.237407	0.223962	0.231601	0.254014	0.283119	0.312438	0.22635	0.211363	0.23288	0.232053	0.224869	0.247033	0.228955	0.220183	0.2235	0.234472	0.230138	0.194039	0.21327	0.21114	0.220339	0.779402	0.775247	0.771013	0.764742	0.770139	0.789749	0.228601	0.217726	0.220627	0.242216	0.243981	0.257036	0.227646	0.226656	0.224092	0.214768	0.219814	0.219933	0.218956	0.226392	0.178222	0.22419
5.84389	0.265367	0.253471	0.238583	0.24749	0.240891	0.235923	0.236349	0.227904	0.229355	0.258292	0.286285	0.312376	0.227545	0.219865	0.235749	0.23318	0.223231	0.245019	0.230428	0.221813	0.222701	0.236638	0.228522	0.192344	0.216251	0.212174	0.218487	0.773422	0.766946	0.77505	0.768473	0.767684	0.791146	0.230821	0.214012	0.220008	0.239323	0.241994	0.255589	0.226939	0.224632	0.223543	0.216159	0.220583	0.216935	0.21741	0.228935	0.175787	0.226764
5.88111	0.263889	0.252759	0.238612	0.250097	0.236861	0.237624	0.241244	0.230261	0.230902	0.257483	0.289695	0.314543	0.227583	0.214217	0.236334	0.230092	0.224335	0.244361	0.231737	0.222731	0.220996	0.237651	0.231234	0.191638	0.217938	0.21177	0.218863	0.775794	0.760425	0.770449	0.771092	0.764503	0.784559	0.229936	0.218175	0.219697	0.236632	0.242972	0.259093	0.2264	0.227984	0.221418	0.216364	0.222438	0.21744	0.216003	0.225965	0.179477	0.225806
5.91833	0.263315	0.249823	0.238704	0.246623	0.24017	0.232666	0.237515	0.223119	0.225751	0.255738	0.286032	0.307922	0.226626	0.215178	0.234838	0.231896	0.222857	0.244199	0.229648	0.218007	0.224659	0.232323	0.232197	0.190401	0.21583	0.2122	0.217216	0.774	0.75686	0.768927	0.757966	0.76556	0.785714	0.227689	0.216009	0.217718	0.233347	0.245961	0.258955	0.225806	0.225174	0.220099	0.216822	0.223396	0.215142	0.214286	0.226661	0.172867	0.229437
5.95556	0.26497	0.245808	0.239239	0.245458	0.239886	0.238234	0.240313	0.232071	0.231834	0.255785	0.288513	0.315087	0.227935	0.221525	0.237356	0.23048	0.220371	0.244444	0.228537	0.222067	0.219267	0.237647	0.229004	0.192661	0.213763	0.213694	0.218963	0.75797	0.755505	0.777336	0.771517	0.750689	0.787234	0.225785	0.220345	0.21988	0.24202	0.241767	0.257303	0.225082	0.226639	0.220236	0.216822	0.221921	0.219338	0.218118	0.227047	0.175037	0.225334
5.99278	0.263806	0.249291	0.238095	0.247391	0.240556	0.235004	0.241326	0.228603	0.229525	0.256779	0.291796	0.311796	0.231366	0.217245	0.234538	0.229481	0.228997	0.246092	0.228779	0.218807	0.220467	0.235043	0.231533	0.191167	0.217165	0.213731	0.220653	0.791333	0.761509	0.772848	0.774413	0.762465	0.777835	0.228029	0.219624	0.219768	0.23754	0.243725	0.257057	0.225103	0.226787	0.220774	0.216091	0.222655	0.216468	0.217562	0.223587	0.176316	0.221935
6.03	0.265497	0.248224	0.236965	0.248837	0.241735	0.236643	0.238429	0.22878	0.226063	0.25693	0.286539	0.312687	0.228289	0.207294	0.233826	0.234578	0.228887	0.243745	0.23366	0.220649	0.223827	0.235889	0.231765	0.188447	0.21134	0.21064	0.219266	0.775199	0.754917	0.764163	0.762259	0.757054	0.782313	0.229963	0.217757	0.21576	0.236386	0.243528	0.259925	0.2264	0.22582	0.220735	0.215866	0.221012	0.219183	0.215944	0.223269	0.176493	0.225444
6.06722	0.2642	0.251781	0.236432	0.248167	0.236814	0.239408	0.240156	0.22769	0.229655	0.256389	0.289862	0.317863	0.228707	0.216926	0.237736	0.232665	0.224928	0.244192	0.230053	0.221557	0.221505	0.241353	0.229212	0.19013	0.218127	0.213727	0.217758	0.779255	0.769349	0.762812	0.764087	0.757074	0.789474	0.23043	0.219125	0.221429	0.23487	0.243243	0.25866	0.221633	0.228431	0.220944	0.215254	0.220975	0.219706	0.215139	0.226181	0.175084	0.222365
6.10444	0.266692	0.253119	0.240752	0.246809	0.236415	0.239568	0.240219	0.226256	0.230213	0.25981	0.289894	0.317221	0.22889	0.212919	0.233493	0.233445	0.222699	0.247503	0.229388	0.216154	0.223977	0.232712	0.229086	0.192551	0.21447	0.209181	0.214228	0.777336	0.770579	0.768622	0.770093	0.756887	0.785008	0.232951	0.216289	0.220549	0.23913	0.244158	0.259594	0.226737	0.226716	0.219717	0.216114	0.222395	0.217391	0.216323	0.224215	0.177024	0.226512
6.14167	0.264419	0.246809	0.236516	0.248642	0.238669	0.233488	0.235019	0.227987	0.228581	0.256082	0.291201	0.317923	0.227783	0.211742	0.234196	0.229097	0.226451	0.24622	0.230088	0.220893	0.224057	0.232477	0.227155	0.188128	0.213368	0.209544	0.217635	0.773412	0.758359	0.768116	0.767038	0.763561	0.787245	0.223649	0.216789	0.217784	0.236832	0.241546	0.258258	0.221996	0.225317	0.220948	0.216801	0.22283	0.217848	0.218709	0.224188	0.171418	0.226724
6.17889	0.262265	0.254298	0.238871	0.249039	0.241208	0.236257	0.24028	0.230007	0.230716	0.261519	0.291945	0.316176	0.229806	0.217559	0.237202	0.232568	0.227425	0.248181	0.232237	0.224828	0.221825	0.238917	0.234862	0.194304	0.217014	0.217843	0.219245	0.789298	0.771148	0.760131	0.769422	0.765441	0.794564	0.232361	0.221065	0.218031	0.238896	0.245367	0.259565	0.227014	0.226639	0.220397	0.218618	0.224178	0.222889	0.217791	0.224033	0.175478	0.225515
6.21611	0.262252	0.245564	0.235917	0.243128	0.238969	0.236269	0.239563	0.224617	0.229893	0.257013	0.287111	0.31841	0.231997	0.212092	0.235105	0.233361	0.226225	0.245196	0.231866	0.218965	0.223859	0.236442	0.232236	0.189411	0.215272	0.213853	0.220325	0.790387	0.759119	0.77992	0.772246	0.775596	0.784478	0.229364	0.219026	0.215797	0.240338	0.2443	0.260068	0.224272	0.224124	0.221202	0.215158	0.223617	0.218189	0.219833	0.22578	0.175691	0.226252
6.25333	0.265222	0.254734	0.240637	0.24817	0.240511	0.236597	0.238338	0.225688	0.228987	0.259044	0.290869	0.312793	0.233219	0.215865	0.235121	0.232985	0.226603	0.245533	0.234337	0.214838	0.21938	0.237077	0.229381	0.189969	0.217466	0.207899	0.217023	0.770092	0.76372	0.759659	0.76456	0.764092	0.785154	0.232947	0.220332	0.219834	0.241714	0.242817	0.262227	0.227589	0.225031	0.223755	0.215827	0.222525	0.219466	0.219577	0.224314	0.177072	0.227979
6.29056	0.262825	0.252673	0.238021	0.246041	0.234792	0.23526	0.23676	0.2259	0.228661	0.258464	0.288761	0.316772	0.224806	0.216515	0.235105	0.232509	0.222169	0.246609	0.23419	0.222222	0.219346	0.235455	0.23293	0.189427	0.217617	0.210778	0.218042	0.784523	0.775573	0.767196	0.76601	0.764503	0.78415	0.226752	0.214615	0.221509	0.239596	0.240129	0.25975	0.225277	0.224033	0.220939	0.214824	0.219597	0.220428	0.217391	0.222313	0.175985	0.226724
6.32778	0.261727	0.251865	0.241789	0.246237	0.239915	0.239568	0.24181	0.230629	0.233739	0.26294	0.291853	0.314995	0.228522	0.217496	0.238594	0.233874	0.229157	0.248442	0.233442	0.224312	0.222383	0.233255	0.230272	0.192551	0.213207	0.21199	0.220869	0.782465	0.766184	0.769027	0.766049	0.764053	0.786791	0.22923	0.219315	0.218257	0.241603	0.242241	0.260129	0.226585	0.228292	0.223077	0.218724	0.224824	0.219008	0.215217	0.225346	0.17713	0.226359
6.365	0.262313	0.249554	0.237488	0.245298	0.236879	0.233517	0.239021	0.224809	0.231036	0.258529	0.293987	0.315405	0.229677	0.211058	0.234551	0.231866	0.2228	0.246813	0.229268	0.220588	0.224973	0.235479	0.232428	0.189325	0.209643	0.213976	0.219927	0.768519	0.759146	0.779402	0.767946	0.764256	0.785863	0.231835	0.219484	0.218059	0.235388	0.242522	0.26105	0.228163	0.227011	0.223634	0.217556	0.223607	0.221682	0.217562	0.222222	0.17607	0.228968
6.40222	0.261772	0.25	0.240388	0.249515	0.238366	0.238607	0.241673	0.229083	0.230156	0.260455	0.296664	0.313602	0.229122	0.217245	0.235137	0.235319	0.227732	0.243455	0.232748	0.219467	0.22335	0.236187	0.231197	0.192015	0.214071	0.218341	0.217619	0.780343	0.767353	0.770039	0.766749	0.757807	0.773791	0.227776	0.218594	0.220671	0.239471	0.247469	0.259357	0.228092	0.231717	0.225163	0.215876	0.224697	0.220307	0.218956	0.223582	0.174991	0.227468
6.43944	0.262941	0.253551	0.23667	0.251351	0.239872	0.238165	0.238263	0.230797	0.231914	0.262521	0.293987	0.319128	0.231903	0.22281	0.237942	0.237595	0.226488	0.245003	0.231113	0.22597	0.223496	0.234339	0.231965	0.19203	0.215865	0.216732	0.220701	0.779907	0.772277	0.770972	0.771658	0.776151	0.778701	0.230226	0.221749	0.216917	0.239357	0.249092	0.262085	0.225952	0.225926	0.2215	0.219757	0.228571	0.22041	0.215419	0.230103	0.178303	0.225322
6.47667	0.264706	0.254663	0.237618	0.245072	0.236544	0.241228	0.238077	0.226505	0.228571	0.264779	0.295119	0.31835	0.22955	0.218556	0.23498	0.230579	0.224832	0.243382	0.236066	0.222018	0.218448	0.233746	0.230636	0.190431	0.217675	0.214901	0.22155	0.768622	0.765649	0.772244	0.773832	0.772791	0.777778	0.230404	0.2194	0.215961	0.239693	0.248585	0.263437	0.227105	0.230675	0.224741	0.216639	0.226422	0.216429	0.219256	0.223174	0.174126	0.22851
6.51389	0.262923	0.249911	0.237039	0.247023	0.239007	0.239848	0.239393	0.231725	0.227931	0.260726	0.294328	0.313981	0.227663	0.21244	0.236476	0.231769	0.223129	0.244511	0.226884	0.217931	0.22154	0.233255	0.230503	0.188091	0.214286	0.210934	0.219355	0.78258	0.762595	0.76576	0.760775	0.764053	0.786688	0.22609	0.219465	0.214932	0.23871	0.244857	0.264215	0.226716	0.229602	0.218594	0.218128	0.223005	0.217424	0.219148	0.22363	0.177111	0.228571
6.55111	0.261807	0.255077	0.235755	0.245851	0.238197	0.234608	0.239689	0.224936	0.231168	0.262132	0.289686	0.316105	0.227761	0.212591	0.236694	0.232046	0.22673	0.245786	0.229801	0.223453	0.220345	0.234199	0.229167	0.190912	0.215712	0.211806	0.219217	0.776821	0.76753	0.780795	0.76601	0.77079	0.782654	0.225143	0.216891	0.221092	0.239696	0.243971	0.263852	0.228207	0.227217	0.224396	0.219729	0.223433	0.217667	0.215944	0.225369	0.181371	0.225765
6.58833	0.262398	0.250888	0.241097	0.246349	0.240925	0.238081	0.240418	0.226574	0.228204	0.261049	0.292039	0.320189	0.229452	0.216803	0.238633	0.232344	0.221743	0.247037	0.228827	0.222222	0.22162	0.232775	0.229113	0.18907	0.215771	0.215472	0.21783	0.777631	0.754545	0.772546	0.764488	0.759362	0.784375	0.227716	0.219729	0.221045	0.240161	0.247481	0.26016	0.229575	0.225991	0.225347	0.219184	0.226246	0.218408	0.218558	0.227739	0.1753	0.226334
6.62556	0.264967	0.255258	0.234745	0.245795	0.24078	0.238636	0.241904	0.224617	0.228849	0.258999	0.296693	0.321345	0.227389	0.217517	0.235985	0.23157	0.226442	0.247898	0.232266	0.221968	0.219733	0.234816	0.228584	0.192658	0.213918	0.21796	0.218072	0.768622	0.760553	0.762712	0.769136	0.765484	0.793067	0.229188	0.215021	0.219549	0.239087	0.248885	0.260068	0.228769	0.228665	0.221502	0.214706	0.223904	0.219209	0.217524	0.225196	0.17563	0.223983
6.66278	0.268284	0.25214	0.241617	0.249807	0.238314	0.236115	0.243064	0.227223	0.228058	0.266059	0.295089	0.322364	0.225986	0.220404	0.237571	0.234167	0.226991	0.246279	0.231747	0.225792	0.222542	0.234259	0.232759	0.18836	0.220287	0.216252	0.221639	0.772668	0.757967	0.770819	0.766708	0.76532	0.789859	0.22892	0.218161	0.221634	0.238076	0.244219	0.260409	0.227723	0.228689	0.221538	0.219739	0.221531	0.216317	0.219852	0.226019	0.173978	0.226334
6.7	0.260111	0.253577	0.242424	0.251345	0.238366	0.237224	0.239156	0.232123	0.227936	0.260082	0.293196	0.321429	0.228108	0.215141	0.235674	0.232509	0.226208	0.248233	0.235126	0.219725	0.226483	0.235111	0.229465	0.191255	0.212775	0.215002	0.218928	0.771203	0.757576	0.788732	0.770136	0.778866	0.782974	0.230145	0.22158	0.214205	0.23934	0.244625	0.262085	0.223948	0.228654	0.227308	0.221044	0.224873	0.219137	0.216747	0.231466	0.178719	0.228422
6.73722	0.263961	0.253587	0.237378	0.252807	0.240085	0.236581	0.241339	0.227723	0.232729	0.259504	0.30221	0.319412	0.231434	0.21902	0.237293	0.231059	0.223558	0.24682	0.233511	0.219579	0.223843	0.236647	0.235473	0.190145	0.22092	0.217068	0.222041	0.778435	0.772451	0.77336	0.772191	0.772187	0.792215	0.226517	0.220588	0.222138	0.242461	0.246874	0.262599	0.225767	0.225082	0.22546	0.22016	0.224649	0.21976	0.221636	0.22578	0.174077	0.224773
6.77444	0.266444	0.251159	0.240554	0.247889	0.237234	0.236927	0.24031	0.230685	0.23117	0.262852	0.294301	0.319746	0.231229	0.216346	0.236501	0.232277	0.229775	0.248308	0.229894	0.221101	0.218705	0.239437	0.230636	0.193548	0.216826	0.21466	0.223309	0.77449	0.769641	0.766843	0.771624	0.763649	0.789666	0.2281	0.218083	0.216949	0.240048	0.249293	0.261941	0.227812	0.227199	0.220594	0.21796	0.223771	0.220517	0.219661	0.224039	0.174302	0.224516
6.81167	0.269316	0.249207	0.238693	0.249904	0.23739	0.23665	0.243034	0.229159	0.231405	0.258663	0.302893	0.323232	0.233234	0.215422	0.235737	0.233473	0.227445	0.243982	0.23055	0.221406	0.227701	0.235867	0.233665	0.192741	0.214409	0.215152	0.217723	0.774601	0.766968	0.772757	0.766274	0.766736	0.782338	0.228129	0.219372	0.215901	0.240719	0.247665	0.260984	0.227031	0.234156	0.223629	0.219502	0.22499	0.218305	0.219939	0.228099	0.179574	0.227214
6.84889	0.262472	0.250708	0.235497	0.246933	0.241465	0.236342	0.241366	0.228384	0.23281	0.260473	0.298167	0.328262	0.229381	0.218992	0.241221	0.23307	0.228407	0.245288	0.233171	0.224226	0.220492	0.236739	0.235166	0.194245	0.216997	0.214596	0.219078	0.786614	0.766362	0.779559	0.76995	0.765115	0.798112	0.228475	0.216756	0.219116	0.239808	0.24829	0.265909	0.227812	0.227533	0.222436	0.217905	0.224084	0.221805	0.219448	0.227031	0.17782	0.224989
6.88611	0.261321	0.250707	0.23961	0.249328	0.238652	0.236603	0.241085	0.227023	0.228811	0.261659	0.302022	0.322057	0.227778	0.22061	0.239687	0.234754	0.23433	0.248439	0.232625	0.223438	0.222303	0.237965	0.232035	0.191489	0.218261	0.212413	0.220373	0.774386	0.770229	0.774366	0.771287	0.764092	0.783019	0.228948	0.220845	0.218347	0.242558	0.245055	0.262638	0.22718	0.22926	0.225115	0.214646	0.222612	0.222014	0.218709	0.224928	0.177661	0.22923
6.92333	0.260141	0.251067	0.239348	0.246254	0.239986	0.236047	0.239985	0.225357	0.230368	0.260978	0.298467	0.320297	0.230539	0.217013	0.23531	0.230514	0.230732	0.2464	0.232549	0.222018	0.223273	0.23791	0.229671	0.188715	0.216544	0.212082	0.215868	0.766514	0.756024	0.783802	0.767038	0.763928	0.788614	0.227887	0.215603	0.216348	0.237356	0.247777	0.264429	0.230769	0.224124	0.222564	0.216898	0.222957	0.219348	0.222027	0.226601	0.174466	0.226529
6.96056	0.262356	0.254008	0.235441	0.246649	0.241649	0.238902	0.243421	0.227806	0.231839	0.261728	0.299372	0.324187	0.229915	0.21714	0.238134	0.230004	0.228736	0.24797	0.237101	0.223751	0.220561	0.237374	0.230339	0.193992	0.217787	0.215344	0.221952	0.786139	0.773873	0.765481	0.7675	0.770833	0.798218	0.228697	0.218077	0.21749	0.239437	0.246272	0.261265	0.226361	0.229098	0.223071	0.218618	0.221445	0.222264	0.218682	0.230706	0.176756	0.226684
6.99778	0.262107	0.255425	0.243218	0.253743	0.240767	0.239732	0.242741	0.226857	0.230049	0.264901	0.300718	0.322994	0.230934	0.217077	0.236193	0.231443	0.228898	0.25156	0.232577	0.225554	0.223066	0.236555	0.234557	0.190446	0.216275	0.217714	0.221095	0.780343	0.768182	0.777188	0.768179	0.76848	0.796949	0.227733	0.22308	0.221927	0.242668	0.24498	0.266489	0.229824	0.230266	0.224904	0.217612	0.225253	0.220843	0.219886	0.226994	0.174075	0.225486
7.035	0.265602	0.255954	0.239662	0.249617	0.23715	0.240551	0.243441	0.228841	0.233564	0.265534	0.299506	0.324407	0.231065	0.21902	0.238339	0.232188	0.223231	0.250271	0.234694	0.224724	0.222303	0.238672	0.233304	0.189909	0.213079	0.214098	0.223301	0.78318	0.755639	0.781333	0.767456	0.777778	0.797368	0.234401	0.221232	0.224859	0.244462	0.245275	0.265416	0.227291	0.229175	0.222052	0.220955	0.225505	0.216791	0.226473	0.224356	0.17967	0.226978
7.07222	0.264151	0.253381	0.238651	0.248464	0.242049	0.23885	0.2456	0.227041	0.231597	0.262852	0.30303	0.324561	0.232181	0.214286	0.239709	0.233528	0.225729	0.249593	0.23426	0.222324	0.224556	0.236534	0.231965	0.189011	0.217448	0.21663	0.220008	0.779974	0.761069	0.780147	0.768125	0.76699	0.79182	0.231029	0.22098	0.220128	0.24008	0.250911	0.264617	0.228782	0.22989	0.22303	0.222976	0.222136	0.218107	0.220711	0.22988	0.174645	0.227214
7.10944	0.264586	0.253025	0.236238	0.247118	0.236777	0.235431	0.241886	0.222671	0.227809	0.262677	0.296313	0.320716	0.22834	0.213942	0.233951	0.232733	0.227099	0.245175	0.234077	0.220541	0.222909	0.241176	0.234429	0.188202	0.217938	0.215162	0.220642	0.78229	0.763498	0.782463	0.766542	0.771488	0.791139	0.230226	0.216361	0.217424	0.24021	0.239646	0.265267	0.224088	0.227217	0.218475	0.21462	0.222611	0.219183	0.218285	0.225647	0.175065	0.226302
7.14667	0.26498	0.250715	0.238411	0.250863	0.236814	0.237873	0.239257	0.22854	0.23053	0.263027	0.291948	0.322603	0.228962	0.215734	0.238621	0.231733	0.226641	0.245482	0.23215	0.225836	0.224	0.237057	0.229741	0.187871	0.220524	0.214192	0.217882	0.784392	0.773973	0.779255	0.769422	0.769392	0.789005	0.231575	0.219962	0.220505	0.242033	0.24829	0.268554	0.227254	0.227533	0.222009	0.215909	0.22149	0.218481	0.219737	0.224908	0.174384	0.22356
7.18389	0.262454	0.253106	0.240933	0.247045	0.238938	0.240058	0.244073	0.225465	0.230716	0.264816	0.304133	0.328373	0.233376	0.218147	0.237315	0.236864	0.22887	0.246736	0.232615	0.223853	0.226182	0.240156	0.234734	0.190119	0.216768	0.21158	0.220779	0.779762	0.775822	0.76918	0.77182	0.772981	0.789749	0.228129	0.221448	0.220008	0.243395	0.24869	0.270674	0.22973	0.22932	0.223201	0.21892	0.226989	0.223054	0.218723	0.230549	0.179323	0.223218
7.22111	0.261385	0.253721	0.241793	0.249904	0.243799	0.237224	0.237548	0.226691	0.227273	0.26268	0.30366	0.326344	0.230835	0.220545	0.23594	0.231343	0.223343	0.246416	0.231209	0.221409	0.225725	0.236144	0.235345	0.192635	0.215805	0.212505	0.221457	0.770288	0.764172	0.772059	0.768657	0.766106	0.790195	0.228765	0.220176	0.21862	0.243134	0.247788	0.263862	0.227385	0.227069	0.222179	0.217391	0.221964	0.219255	0.217145	0.228252	0.17682	0.227941
7.25833	0.260259	0.251773	0.240869	0.249425	0.242124	0.234815	0.24273	0.231248	0.228433	0.262417	0.302893	0.323015	0.228279	0.217517	0.239654	0.234732	0.226236	0.246204	0.232899	0.217925	0.224964	0.236484	0.233621	0.19067	0.215431	0.209565	0.222626	0.766601	0.759119	0.772998	0.773691	0.77521	0.79011	0.229525	0.221709	0.218844	0.2412	0.247699	0.270737	0.226884	0.228513	0.225087	0.220059	0.225107	0.222515	0.222466	0.224448	0.179362	0.225945
7.29556	0.265526	0.255055	0.24067	0.247118	0.239602	0.239003	0.240541	0.228329	0.229599	0.26112	0.30262	0.324789	0.230704	0.216931	0.23406	0.230833	0.22488	0.24633	0.237357	0.221713	0.223799	0.23804	0.235446	0.188986	0.220421	0.21578	0.220408	0.780777	0.76082	0.781124	0.763682	0.771288	0.786051	0.226542	0.219823	0.220434	0.243341	0.24829	0.271652	0.227723	0.227812	0.223376	0.218803	0.222309	0.220736	0.216499	0.226376	0.180763	0.227078
7.33278	0.266741	0.25694	0.245366	0.247238	0.242964	0.240844	0.242879	0.230938	0.232106	0.265214	0.307344	0.327341	0.235269	0.220355	0.238569	0.231474	0.233413	0.248304	0.233766	0.227335	0.225806	0.23975	0.236309	0.190833	0.214812	0.213444	0.222447	0.772549	0.772345	0.772244	0.78127	0.775281	0.789722	0.23113	0.220939	0.217162	0.239296	0.251825	0.266539	0.229763	0.233676	0.225309	0.220396	0.225088	0.220887	0.224847	0.228807	0.177919	0.229846
7.37	0.265969	0.254979	0.24077	0.248655	0.237451	0.236284	0.244574	0.228321	0.230689	0.263093	0.302811	0.328934	0.233219	0.219595	0.239036	0.233473	0.230326	0.246623	0.234112	0.224611	0.226065	0.239486	0.234734	0.190923	0.220096	0.214442	0.220463	0.786614	0.768645	0.776298	0.764888	0.764788	0.794055	0.229966	0.220724	0.219255	0.24284	0.24457	0.274323	0.226254	0.228571	0.218953	0.218816	0.221748	0.220231	0.220428	0.222768	0.178904	0.227547
7.40722	0.266048	0.253753	0.237465	0.24876	0.241477	0.239239	0.243883	0.228083	0.230903	0.263505	0.304878	0.324864	0.228792	0.21887	0.23753	0.231412	0.227164	0.249118	0.2357	0.218864	0.224727	0.237393	0.229149	0.189925	0.212516	0.216098	0.219512	0.771353	0.77318	0.778586	0.778816	0.76971	0.785379	0.23033	0.220123	0.224073	0.24448	0.247677	0.264021	0.229294	0.226531	0.224018	0.217538	0.22093	0.222013	0.218791	0.228642	0.177969	0.226626
7.44444	0.264137	0.250883	0.239021	0.248466	0.239123	0.235484	0.24294	0.224527	0.230343	0.258954	0.30421	0.331403	0.229579	0.2147	0.238725	0.230993	0.224146	0.24735	0.23202	0.218894	0.222303	0.235226	0.234052	0.189925	0.218087	0.21578	0.219919	0.775377	0.770802	0.78194	0.76445	0.7627	0.785081	0.226002	0.217057	0.216317	0.241003	0.244158	0.264538	0.222951	0.227812	0.222692	0.219678	0.222568	0.220225	0.217639	0.222313	0.174497	0.224376
7.48167	0.265474	0.249911	0.238952	0.247703	0.241658	0.238428	0.238996	0.229381	0.230796	0.263071	0.306642	0.327192	0.231592	0.2158	0.237069	0.234578	0.226333	0.247209	0.234864	0.222171	0.222505	0.237037	0.231602	0.188555	0.216228	0.215824	0.215845	0.773684	0.772142	0.775401	0.766605	0.77381	0.786842	0.228948	0.216196	0.216836	0.242339	0.247186	0.270073	0.228689	0.226215	0.220345	0.218029	0.221057	0.215892	0.21827	0.227291	0.173134	0.226764
7.51889	0.261647	0.249558	0.239151	0.24732	0.241735	0.235791	0.237727	0.224415	0.230583	0.266223	0.30109	0.327198	0.229237	0.21377	0.236134	0.232344	0.22712	0.248976	0.23127	0.216796	0.221329	0.237202	0.230407	0.190491	0.210685	0.215068	0.220463	0.771148	0.774119	0.772575	0.771446	0.763433	0.785789	0.229552	0.216538	0.21646	0.239165	0.24668	0.264954	0.223174	0.227162	0.221881	0.215909	0.224165	0.211682	0.222125	0.222679	0.171863	0.22399
7.55611	0.264771	0.254707	0.243097	0.249904	0.236042	0.237234	0.23887	0.230007	0.231572	0.262963	0.30292	0.324627	0.223868	0.217054	0.237338	0.233793	0.228489	0.25068	0.235342	0.222679	0.222787	0.236547	0.234443	0.190028	0.214224	0.21438	0.221542	0.778961	0.770229	0.775632	0.774436	0.766152	0.783272	0.233254	0.222778	0.217784	0.244327	0.247677	0.266361	0.229475	0.227496	0.221359	0.219924	0.224434	0.215569	0.219534	0.22309	0.178558	0.228289
7.59333	0.264804	0.25477	0.239041	0.248286	0.24385	0.236018	0.240247	0.225665	0.23093	0.267138	0.298913	0.325212	0.23166	0.216931	0.233557	0.234578	0.226024	0.248844	0.229621	0.22044	0.221014	0.236328	0.230703	0.186493	0.217466	0.214505	0.21861	0.781395	0.765111	0.767963	0.765625	0.773558	0.789668	0.227733	0.220385	0.219328	0.242156	0.244462	0.265856	0.226283	0.22502	0.221073	0.217391	0.221835	0.218175	0.21497	0.224507	0.176339	0.226786
7.63056	0.261852	0.254195	0.240089	0.247316	0.238701	0.236881	0.239555	0.227853	0.230796	0.263223	0.30534	0.324645	0.232847	0.215827	0.239547	0.236326	0.230769	0.24644	0.23426	0.220548	0.221213	0.238002	0.236052	0.190194	0.21385	0.212878	0.220769	0.769029	0.768533	0.774064	0.764742	0.760388	0.788976	0.227653	0.216692	0.217473	0.243221	0.249496	0.272272	0.225398	0.226846	0.22376	0.221186	0.220148	0.213268	0.217999	0.224908	0.176909	0.228017
7.66778	0.262454	0.25	0.240063	0.246753	0.238399	0.237511	0.239768	0.229281	0.229655	0.265786	0.301716	0.327186	0.232906	0.215038	0.233836	0.229996	0.225668	0.246183	0.232295	0.222273	0.224527	0.237873	0.231934	0.188456	0.217031	0.215445	0.215472	0.778368	0.764795	0.77577	0.780503	0.774737	0.78831	0.22862	0.219691	0.216867	0.242534	0.246266	0.263238	0.225398	0.22502	0.220339	0.223963	0.222566	0.21394	0.21578	0.223868	0.173881	0.226375
7.705	0.267312	0.25535	0.241564	0.250958	0.241513	0.236502	0.244402	0.230797	0.23419	0.270773	0.306818	0.33265	0.237201	0.219489	0.236969	0.233625	0.225945	0.245432	0.233887	0.22212	0.228122	0.240748	0.23596	0.192055	0.215278	0.21379	0.221501	0.78373	0.77761	0.77763	0.780702	0.779972	0.784139	0.230717	0.218967	0.221172	0.243373	0.245102	0.269408	0.226438	0.225806	0.223327	0.221423	0.221661	0.221386	0.224373	0.226098	0.176493	0.227273
7.74222	0.263509	0.251681	0.238792	0.242998	0.240327	0.237456	0.24616	0.225465	0.235232	0.265095	0.303774	0.328664	0.232014	0.219653	0.237188	0.232957	0.226236	0.249182	0.228571	0.218707	0.221457	0.237129	0.234605	0.189688	0.216899	0.216369	0.221138	0.784392	0.771297	0.77763	0.768559	0.753814	0.78322	0.230537	0.22248	0.215436	0.240793	0.25111	0.271121	0.228876	0.222855	0.218189	0.215216	0.223256	0.2177	0.217904	0.228876	0.177107	0.224472
7.77944	0.264095	0.254965	0.239454	0.248568	0.241024	0.241369	0.243968	0.225036	0.231597	0.26971	0.304645	0.330381	0.231164	0.215348	0.237338	0.233723	0.231731	0.249796	0.233645	0.222629	0.222628	0.237262	0.234052	0.188667	0.217655	0.213817	0.218419	0.778218	0.7738	0.784038	0.766936	0.763928	0.799053	0.232316	0.220307	0.222601	0.246141	0.251112	0.270809	0.227812	0.226254	0.226328	0.220911	0.224165	0.219076	0.221007	0.228301	0.175655	0.225862
7.81667	0.26791	0.25142	0.236925	0.248851	0.235482	0.235912	0.24034	0.227523	0.230931	0.266112	0.306048	0.327391	0.23166	0.215667	0.236516	0.231346	0.224179	0.249454	0.231358	0.21753	0.223843	0.236513	0.229776	0.18785	0.21385	0.212598	0.213208	0.778738	0.764394	0.776219	0.755391	0.765449	0.781951	0.228323	0.2206	0.219008	0.240081	0.248588	0.267278	0.226569	0.226623	0.223898	0.218342	0.224259	0.214953	0.216477	0.22622	0.174851	0.22084
7.85389	0.267187	0.250265	0.239027	0.251431	0.240524	0.237219	0.242973	0.227057	0.229786	0.266914	0.307762	0.333106	0.225643	0.22158	0.237712	0.23603	0.232414	0.248362	0.2357	0.223288	0.225526	0.237947	0.236717	0.190358	0.219948	0.212174	0.224314	0.779605	0.772239	0.772395	0.779736	0.776611	0.782292	0.230458	0.224632	0.220755	0.247373	0.251309	0.270913	0.225358	0.22871	0.226401	0.224516	0.221791	0.21666	0.226836	0.227478	0.17487	0.229642
7.89111	0.262374	0.248596	0.242731	0.248756	0.239184	0.238554	0.238536	0.231332	0.228186	0.266006	0.305645	0.328088	0.230867	0.221098	0.23949	0.236227	0.227727	0.248219	0.238348	0.221765	0.222384	0.24061	0.233766	0.190446	0.219799	0.211513	0.220511	0.766907	0.772693	0.769536	0.764488	0.771051	0.794629	0.231363	0.220463	0.220384	0.242424	0.254155	0.26818	0.230263	0.228665	0.220804	0.219276	0.225155	0.217619	0.222174	0.225886	0.177553	0.228289
7.92833	0.26464	0.255946	0.242472	0.250095	0.238078	0.23639	0.240613	0.228134	0.231385	0.262786	0.307275	0.327434	0.22906	0.214525	0.236686	0.237071	0.227425	0.25089	0.230832	0.222171	0.221095	0.238614	0.233794	0.187073	0.216216	0.209241	0.218027	0.778581	0.776176	0.786239	0.754938	0.769608	0.797475	0.229013	0.222522	0.219962	0.243408	0.25	0.273988	0.226939	0.228084	0.225422	0.218304	0.222436	0.217667	0.216558	0.224816	0.173127	0.229782
7.96556	0.261464	0.254714	0.238726	0.251052	0.241747	0.237357	0.239097	0.226429	0.233531	0.266942	0.306327	0.331178	0.227408	0.212746	0.235072	0.234877	0.229633	0.247681	0.233999	0.223648	0.22283	0.24	0.234509	0.191158	0.21856	0.216747	0.220546	0.775148	0.763732	0.775551	0.766314	0.767152	0.786464	0.230228	0.222093	0.223019	0.238229	0.249899	0.269127	0.230706	0.226515	0.22431	0.219636	0.22205	0.219239	0.222027	0.226337	0.173526	0.225765
8.00278	0.26612	0.254965	0.235665	0.248476	0.239184	0.238613	0.243856	0.231614	0.231779	0.267717	0.309099	0.332083	0.233461	0.216216	0.236276	0.237657	0.229891	0.246799	0.236208	0.222979	0.22311	0.240856	0.236842	0.191236	0.217014	0.218723	0.223941	0.779093	0.771689	0.7749	0.771092	0.763103	0.785639	0.229762	0.218869	0.217667	0.242668	0.249393	0.268834	0.228536	0.226407	0.220819	0.220253	0.226094	0.21653	0.225221	0.228056	0.179688	0.227175
8.04	0.259764	0.252825	0.240853	0.246664	0.242146	0.237817	0.241459	0.22469	0.230079	0.269359	0.309349	0.330943	0.229369	0.2149	0.235816	0.235245	0.227338	0.246259	0.233982	0.22151	0.224408	0.238852	0.232748	0.190994	0.21658	0.216252	0.220421	0.777192	0.759819	0.776667	0.767802	0.760359	0.795034	0.228879	0.222351	0.219292	0.245047	0.254443	0.271538	0.230358	0.226346	0.223704	0.219687	0.223898	0.215166	0.219814	0.226546	0.177168	0.226764
8.07722	0.265946	0.253546	0.239445	0.247246	0.241053	0.236949	0.243191	0.228312	0.233437	0.266142	0.309382	0.335048	0.233191	0.217308	0.238673	0.234975	0.229697	0.248223	0.235792	0.222222	0.21953	0.237046	0.234098	0.192092	0.218166	0.212413	0.218801	0.773176	0.757121	0.778515	0.777709	0.770515	0.795181	0.232011	0.2203	0.218997	0.244882	0.249398	0.269275	0.225859	0.227383	0.223204	0.219358	0.227642	0.21791	0.22022	0.22897	0.177695	0.230108
8.11444	0.262649	0.253636	0.243817	0.247801	0.239023	0.237179	0.237003	0.22449	0.229428	0.268911	0.313852	0.333562	0.228437	0.215451	0.238936	0.238574	0.228967	0.251632	0.232568	0.22319	0.223875	0.241165	0.23371	0.194323	0.22091	0.214692	0.22385	0.778215	0.777693	0.782258	0.761845	0.766225	0.796933	0.227043	0.222862	0.217375	0.245835	0.250401	0.274051	0.230454	0.229175	0.221842	0.216377	0.224285	0.216561	0.221686	0.224088	0.178465	0.224204
8.15167	0.267062	0.251952	0.238604	0.249139	0.243885	0.238889	0.244906	0.226017	0.228878	0.269374	0.309982	0.332992	0.227714	0.21908	0.235753	0.232933	0.231504	0.248422	0.235651	0.221666	0.221049	0.239249	0.231797	0.190134	0.219279	0.213727	0.219992	0.780632	0.769114	0.776964	0.76808	0.757997	0.794939	0.229188	0.219352	0.218773	0.242033	0.247884	0.269915	0.235559	0.230117	0.226713	0.220168	0.226357	0.220555	0.221536	0.225582	0.178624	0.229683
8.18889	0.261448	0.251758	0.239911	0.246272	0.239123	0.240233	0.241817	0.224527	0.231328	0.26904	0.31167	0.335951	0.233898	0.220038	0.238327	0.233874	0.225131	0.246479	0.233523	0.220642	0.223156	0.238852	0.231134	0.187539	0.213697	0.217277	0.215789	0.775377	0.76506	0.774322	0.768605	0.766388	0.793484	0.231185	0.221061	0.218189	0.244167	0.250803	0.27144	0.230611	0.229681	0.220729	0.220576	0.222952	0.216648	0.217619	0.22454	0.174674	0.226884
8.22611	0.263549	0.254777	0.240317	0.247899	0.236972	0.237928	0.243274	0.226346	0.232292	0.271186	0.310613	0.335967	0.231062	0.215893	0.236466	0.235	0.227511	0.24809	0.238346	0.225806	0.22616	0.238592	0.233018	0.191259	0.22087	0.215626	0.222585	0.779306	0.768116	0.76781	0.778469	0.76569	0.787447	0.230121	0.220724	0.217523	0.24345	0.24657	0.273112	0.229158	0.229927	0.224568	0.217225	0.221705	0.217066	0.221879	0.222901	0.177449	0.226552
8.26333	0.265556	0.252817	0.237299	0.247525	0.244523	0.23857	0.239512	0.224394	0.229253	0.26785	0.311558	0.33663	0.228233	0.221214	0.234724	0.235635	0.228162	0.247274	0.232049	0.224817	0.222343	0.237315	0.231734	0.189929	0.218886	0.218818	0.221134	0.767776	0.76649	0.779101	0.767802	0.767944	0.787513	0.226163	0.218822	0.218796	0.242485	0.254611	0.270921	0.233841	0.228375	0.22218	0.219983	0.225581	0.217375	0.222026	0.229951	0.175641	0.227524
8.30056	0.26306	0.253178	0.23957	0.251051	0.242872	0.232693	0.241992	0.228582	0.233114	0.267879	0.312787	0.340259	0.232272	0.21793	0.239177	0.231343	0.228261	0.247956	0.233656	0.224185	0.223756	0.240232	0.234382	0.19055	0.216566	0.214937	0.220864	0.776756	0.766843	0.769382	0.774113	0.765854	0.791449	0.23108	0.222903	0.220345	0.245344	0.252132	0.272973	0.230706	0.226976	0.22282	0.223067	0.227907	0.219193	0.22314	0.227216	0.179116	0.227215
8.33778	0.259094	0.253879	0.237016	0.246575	0.238179	0.236269	0.24289	0.228352	0.229599	0.271559	0.314155	0.336756	0.228717	0.21881	0.236672	0.231278	0.228802	0.248574	0.232888	0.223792	0.22085	0.235816	0.232319	0.188889	0.21815	0.216181	0.221181	0.769935	0.757303	0.778738	0.764122	0.759144	0.791689	0.230872	0.219288	0.215533	0.244382	0.251004	0.273952	0.230169	0.228028	0.224403	0.218251	0.218307	0.214632	0.22115	0.228466	0.175536	0.222979
8.375	0.262904	0.247887	0.239241	0.252869	0.2391	0.238248	0.236468	0.225444	0.231385	0.270259	0.312903	0.337582	0.233518	0.218495	0.237966	0.232327	0.228313	0.246873	0.229681	0.224611	0.222383	0.238354	0.235193	0.188632	0.216463	0.215465	0.219384	0.764898	0.762339	0.769128	0.766936	0.761512	0.779234	0.229237	0.221069	0.217718	0.241462	0.248482	0.272762	0.227198	0.230707	0.215161	0.220768	0.222179	0.219076	0.219459	0.228876	0.174059	0.231529
8.41222	0.264423	0.252033	0.245714	0.253548	0.243463	0.238959	0.241892	0.226879	0.233148	0.272277	0.316369	0.337102	0.229536	0.220038	0.2368	0.232741	0.230439	0.249115	0.235604	0.223186	0.226147	0.236547	0.234584	0.192032	0.216674	0.217315	0.221501	0.787459	0.773728	0.782	0.773234	0.773702	0.794629	0.230692	0.222732	0.217294	0.244373	0.25172	0.274607	0.229608	0.234502	0.22603	0.221567	0.226297	0.216206	0.224123	0.229312	0.177605	0.229915
8.44944	0.265216	0.251849	0.241117	0.252587	0.242552	0.236766	0.243912	0.229304	0.230263	0.273402	0.318495	0.336886	0.228778	0.221902	0.239213	0.238115	0.230219	0.246058	0.235818	0.225023	0.227871	0.238702	0.233564	0.190861	0.2141	0.216463	0.220916	0.776827	0.763336	0.780293	0.775421	0.76993	0.795886	0.232167	0.220475	0.222639	0.248485	0.25355	0.273704	0.229669	0.228283	0.224138	0.221516	0.227184	0.215134	0.222855	0.226454	0.175861	0.229712
8.48667	0.26464	0.255971	0.242155	0.251149	0.239199	0.2375	0.239496	0.224982	0.233658	0.271937	0.313528	0.33882	0.228293	0.217912	0.239848	0.23659	0.231655	0.24517	0.231609	0.227397	0.221736	0.237724	0.233261	0.192117	0.212987	0.218022	0.222766	0.77712	0.76284	0.768058	0.786475	0.772028	0.793542	0.232113	0.219877	0.213803	0.24475	0.251514	0.274517	0.229252	0.231082	0.222137	0.222835	0.22662	0.214768	0.223339	0.223127	0.175621	0.230671
8.52389	0.261305	0.252557	0.239987	0.248279	0.240858	0.235277	0.240138	0.227488	0.234598	0.265651	0.31422	0.337805	0.233833	0.216023	0.233155	0.235489	0.22868	0.248771	0.231948	0.220401	0.227705	0.241259	0.232518	0.188679	0.220346	0.218381	0.219284	0.770696	0.766667	0.774751	0.770522	0.768156	0.788755	0.228754	0.224231	0.21757	0.239823	0.254333	0.275279	0.229791	0.22755	0.221925	0.21875	0.224553	0.218412	0.219852	0.225062	0.17832	0.221557
8.56111	0.262532	0.250176	0.242482	0.243396	0.238129	0.236804	0.242053	0.22597	0.230876	0.268495	0.315353	0.337121	0.232894	0.215546	0.23512	0.236152	0.228967	0.246404	0.230863	0.221565	0.218875	0.240964	0.232829	0.187461	0.218048	0.215007	0.221142	0.766055	0.760968	0.78519	0.770911	0.76699	0.782677	0.231413	0.222179	0.217587	0.24262	0.247082	0.274125	0.230769	0.230863	0.221541	0.217225	0.226444	0.220263	0.221053	0.226994	0.173832	0.226302
8.59833	0.259918	0.252192	0.238427	0.248003	0.240845	0.233517	0.244992	0.228991	0.233356	0.26931	0.322299	0.338291	0.23322	0.217639	0.237634	0.230198	0.225178	0.2472	0.232932	0.221005	0.224138	0.235203	0.235345	0.190003	0.21769	0.217315	0.221768	0.773982	0.76144	0.766977	0.760816	0.780042	0.786051	0.229816	0.219183	0.218093	0.242046	0.25222	0.271819	0.224173	0.226515	0.221286	0.218174	0.222222	0.218263	0.223874	0.226268	0.175027	0.227078
8.63556	0.263744	0.255379	0.241489	0.247161	0.23958	0.236666	0.242134	0.230294	0.23301	0.269374	0.312785	0.339035	0.232362	0.220841	0.239663	0.235806	0.230181	0.248094	0.239024	0.223182	0.22299	0.24357	0.234942	0.188119	0.217128	0.210941	0.219206	0.76838	0.770443	0.773936	0.766894	0.761142	0.794535	0.229447	0.220046	0.221259	0.247581	0.252026	0.270448	0.234861	0.23105	0.219947	0.221332	0.228206	0.216518	0.222805	0.22926	0.175497	0.225779
8.67278	0.262435	0.254041	0.241741	0.249525	0.237743	0.23342	0.242552	0.228198	0.230159	0.275591	0.315982	0.337819	0.229924	0.221214	0.236913	0.234711	0.227078	0.251779	0.236629	0.216938	0.223397	0.236547	0.232379	0.191973	0.217108	0.215284	0.220415	0.762123	0.765015	0.778814	0.756624	0.767458	0.796718	0.228887	0.218774	0.22293	0.24475	0.253737	0.274903	0.229636	0.230456	0.220904	0.220261	0.223938	0.217164	0.22305	0.229201	0.175296	0.224255
8.71	0.258672	0.250175	0.238877	0.250666	0.240169	0.237832	0.242655	0.227306	0.230476	0.272425	0.315427	0.34011	0.232726	0.215274	0.237261	0.236864	0.227468	0.249589	0.235556	0.222222	0.221291	0.239766	0.233047	0.189693	0.217731	0.214286	0.221861	0.773142	0.764045	0.783712	0.781716	0.757639	0.792722	0.229866	0.220899	0.217326	0.24344	0.252929	0.27234	0.231687	0.23271	0.223249	0.222598	0.229061	0.219895	0.219737	0.224448	0.175471	0.22889
8.74722	0.262495	0.252643	0.238291	0.251049	0.241282	0.23514	0.238732	0.225127	0.227791	0.27144	0.310329	0.337017	0.229598	0.217121	0.23369	0.234711	0.225852	0.250956	0.231422	0.220856	0.224772	0.235089	0.232258	0.192678	0.216298	0.210139	0.219522	0.773351	0.77534	0.774601	0.76995	0.75625	0.785978	0.227609	0.218523	0.218878	0.246978	0.255448	0.275809	0.226956	0.229217	0.225422	0.221615	0.225794	0.211424	0.222467	0.225582	0.175334	0.225214
8.78444	0.262747	0.254346	0.239886	0.248003	0.242987	0.237263	0.240996	0.228013	0.231437	0.275199	0.314208	0.347059	0.230639	0.219885	0.239231	0.237917	0.230513	0.249385	0.232295	0.22369	0.22549	0.242224	0.234483	0.190757	0.217071	0.223586	0.219919	0.780039	0.774905	0.777185	0.763828	0.768056	0.794845	0.232707	0.219578	0.218025	0.246272	0.255345	0.271363	0.228092	0.227606	0.22184	0.222269	0.225434	0.222056	0.222513	0.229669	0.175413	0.227935
8.82167	0.262259	0.251763	0.240114	0.25057	0.24202	0.240703	0.243846	0.230208	0.232477	0.27182	0.319355	0.344302	0.234177	0.215002	0.236408	0.234855	0.23055	0.252191	0.237323	0.221619	0.223679	0.233771	0.233018	0.187869	0.217809	0.21796	0.219295	0.773412	0.750376	0.775931	0.764122	0.766667	0.795994	0.225644	0.220988	0.223516	0.242828	0.252329	0.271258	0.227198	0.228433	0.219596	0.218605	0.221793	0.215533	0.221347	0.226044	0.173688	0.228205
8.85889	0.262942	0.248862	0.238958	0.246965	0.244108	0.23979	0.241855	0.228395	0.233114	0.272802	0.318767	0.342324	0.230477	0.218765	0.237005	0.235563	0.223445	0.250342	0.235437	0.223126	0.224964	0.237014	0.23319	0.192414	0.218048	0.216747	0.221586	0.783148	0.771321	0.776589	0.772983	0.772318	0.790084	0.23002	0.219793	0.219348	0.244266	0.252205	0.277542	0.23134	0.227899	0.223835	0.223925	0.222265	0.219321	0.227553	0.227947	0.176665	0.230472
8.89611	0.263236	0.254148	0.241148	0.252579	0.241793	0.236996	0.240153	0.227586	0.233622	0.27473	0.318874	0.346875	0.22827	0.220153	0.23776	0.236787	0.225668	0.248359	0.234653	0.222626	0.224132	0.241058	0.232788	0.189239	0.218655	0.217277	0.221906	0.77216	0.752066	0.774471	0.772105	0.76066	0.793194	0.228992	0.218738	0.220396	0.249697	0.255181	0.28045	0.229602	0.231331	0.224875	0.221846	0.220594	0.216287	0.22237	0.231459	0.175296	0.225806
8.93333	0.260676	0.254237	0.24172	0.249809	0.241331	0.235948	0.245283	0.228013	0.228849	0.271144	0.316972	0.343469	0.233362	0.217205	0.236344	0.233416	0.231354	0.250068	0.236055	0.220608	0.223354	0.232253	0.232289	0.190535	0.217977	0.214442	0.220284	0.76593	0.770912	0.780978	0.773913	0.758645	0.785602	0.231646	0.217856	0.216206	0.244964	0.246278	0.277799	0.23039	0.230049	0.223408	0.220389	0.221277	0.217489	0.221007	0.229055	0.173451	0.228988
8.97056	0.263863	0.250354	0.237627	0.24857	0.241561	0.23659	0.242934	0.227504	0.229463	0.272351	0.318914	0.339662	0.23165	0.214252	0.235943	0.237118	0.231579	0.250618	0.23348	0.223283	0.222909	0.235798	0.232658	0.191925	0.216883	0.21692	0.218063	0.768633	0.767092	0.782696	0.754473	0.761576	0.781609	0.229563	0.223852	0.220211	0.242754	0.250301	0.276768	0.225991	0.233077	0.222222	0.223963	0.224719	0.219558	0.225594	0.224265	0.177099	0.224299
9.00778	0.263785	0.253461	0.239343	0.250575	0.241294	0.235844	0.242182	0.229083	0.234315	0.27473	0.316176	0.347796	0.233404	0.214695	0.240249	0.233884	0.230622	0.251441	0.235175	0.217709	0.224991	0.236385	0.232266	0.190388	0.214008	0.216616	0.216828	0.775591	0.769231	0.772515	0.763174	0.767782	0.791272	0.227823	0.218307	0.219731	0.243823	0.253114	0.276941	0.229947	0.228989	0.22069	0.218182	0.223817	0.217213	0.2212	0.226215	0.17881	0.227995
9.045	0.261402	0.254327	0.239656	0.249904	0.23993	0.238179	0.242715	0.229197	0.231222	0.274347	0.322326	0.338626	0.230477	0.216371	0.238493	0.233928	0.228162	0.249112	0.238134	0.21969	0.223478	0.239063	0.241424	0.190417	0.217391	0.215849	0.220243	0.775016	0.756391	0.777555	0.761728	0.767085	0.785193	0.231522	0.216978	0.217539	0.244435	0.255181	0.278569	0.226918	0.226979	0.221669	0.226256	0.228472	0.218472	0.222417	0.232673	0.177622	0.224925
9.08222	0.261967	0.253979	0.241828	0.25161	0.242574	0.239321	0.243305	0.231134	0.231864	0.274958	0.322387	0.34265	0.230475	0.221957	0.239136	0.234272	0.236703	0.248018	0.236268	0.224342	0.224371	0.243306	0.240223	0.190402	0.221166	0.216841	0.220743	0.766971	0.748889	0.783622	0.764233	0.763359	0.792779	0.232449	0.221967	0.218494	0.246899	0.252721	0.273915	0.234883	0.229555	0.224349	0.225519	0.227062	0.218738	0.22339	0.22677	0.175458	0.227389
9.11944	0.267464	0.253963	0.238579	0.250762	0.24177	0.238304	0.243191	0.229258	0.231829	0.277686	0.325603	0.345114	0.230413	0.223018	0.24051	0.233568	0.231946	0.25171	0.235008	0.226691	0.227586	0.236985	0.237786	0.192606	0.222656	0.215217	0.216916	0.78195	0.76559	0.774601	0.772246	0.76303	0.771975	0.230121	0.222222	0.223808	0.249186	0.254244	0.280742	0.234253	0.22812	0.227307	0.217593	0.227273	0.215964	0.223632	0.225346	0.173269	0.229689
9.15667	0.265533	0.256283	0.238261	0.252376	0.240364	0.237095	0.246077	0.229401	0.229124	0.273557	0.319149	0.349494	0.232068	0.219231	0.239101	0.239067	0.228153	0.250754	0.234867	0.224303	0.220153	0.246208	0.232806	0.18879	0.215796	0.217505	0.220415	0.762833	0.769522	0.767241	0.776193	0.756906	0.792393	0.230307	0.221453	0.22018	0.247964	0.250201	0.279628	0.232577	0.231767	0.218679	0.224007	0.227589	0.217958	0.222076	0.22827	0.172047	0.229131
9.19389	0.262668	0.252809	0.243864	0.245895	0.241501	0.23622	0.244275	0.228	0.233762	0.273405	0.320204	0.347872	0.232037	0.218435	0.238995	0.232239	0.225332	0.247212	0.235437	0.222323	0.21984	0.237097	0.231597	0.192853	0.215299	0.217904	0.219601	0.762338	0.751683	0.779627	0.773408	0.764951	0.790808	0.23046	0.219372	0.218657	0.244462	0.255945	0.27972	0.231148	0.230301	0.222732	0.223449	0.223638	0.21298	0.222952	0.227941	0.17608	0.228437
9.23111	0.262804	0.253272	0.241566	0.249426	0.241634	0.234625	0.24026	0.229341	0.231144	0.274844	0.325116	0.349024	0.231884	0.216319	0.236927	0.232017	0.231283	0.249932	0.233913	0.228286	0.225594	0.238447	0.234335	0.188401	0.217617	0.218436	0.222585	0.76873	0.758258	0.769485	0.754037	0.76618	0.784324	0.231388	0.220092	0.221139	0.24565	0.257686	0.281335	0.230738	0.229235	0.220594	0.217776	0.226816	0.215664	0.22373	0.228185	0.173754	0.227719
9.26833	0.261241	0.253795	0.2371	0.251049	0.247806	0.23538	0.240031	0.229622	0.234138	0.274657	0.324861	0.347811	0.234845	0.21957	0.239207	0.232962	0.225929	0.249657	0.23363	0.226424	0.225619	0.240899	0.237581	0.189389	0.220096	0.216878	0.219562	0.773438	0.764485	0.768309	0.77043	0.767782	0.793067	0.228399	0.221453	0.217522	0.247573	0.252627	0.27529	0.227817	0.229708	0.224357	0.227292	0.224545	0.216176	0.223644	0.228128	0.173162	0.229069
9.30556	0.260674	0.254501	0.242347	0.251145	0.242777	0.238732	0.243088	0.22882	0.229739	0.274534	0.32059	0.344899	0.230997	0.21733	0.239881	0.233777	0.230769	0.250756	0.235057	0.226509	0.22393	0.241165	0.232748	0.190476	0.21404	0.218462	0.219821	0.770833	0.761619	0.770819	0.775841	0.776618	0.796957	0.230952	0.219362	0.218902	0.244659	0.253834	0.282946	0.231402	0.233973	0.222649	0.219646	0.227466	0.215584	0.223047	0.223167	0.173225	0.228864
9.34278	0.263569	0.256719	0.246965	0.246951	0.243689	0.239041	0.24453	0.229174	0.229361	0.277524	0.32529	0.349356	0.227656	0.221425	0.238572	0.238589	0.227704	0.251716	0.237844	0.22354	0.225665	0.242154	0.236592	0.191641	0.219279	0.2131	0.22459	0.770138	0.761364	0.784946	0.766419	0.764624	0.787625	0.22958	0.222862	0.21997	0.246377	0.254148	0.283721	0.235367	0.22931	0.2254	0.224343	0.226466	0.219193	0.222369	0.227572	0.177079	0.230802
9.38	0.267187	0.254867	0.2415	0.253703	0.243945	0.23843	0.241445	0.233747	0.233414	0.276305	0.325046	0.352301	0.232391	0.223333	0.237839	0.236635	0.231464	0.251848	0.239289	0.228833	0.225948	0.236455	0.233689	0.190447	0.221254	0.221388	0.221951	0.777124	0.764572	0.782435	0.772896	0.76442	0.79267	0.231129	0.223156	0.223265	0.247981	0.255542	0.279677	0.235246	0.232426	0.225385	0.224189	0.224584	0.218669	0.226316	0.22932	0.175933	0.230704
9.41722	0.264256	0.255536	0.242694	0.247063	0.238112	0.23555	0.242286	0.230349	0.230343	0.277387	0.322073	0.345657	0.231485	0.219933	0.240086	0.242246	0.226971	0.251027	0.23681	0.223332	0.22789	0.239535	0.236356	0.19033	0.216977	0.21671	0.222086	0.781579	0.765414	0.768771	0.769708	0.768056	0.790722	0.22656	0.223629	0.219612	0.248279	0.253257	0.279861	0.228876	0.23002	0.228232	0.223305	0.225532	0.215504	0.227815	0.230204	0.177941	0.230638
9.45444	0.263982	0.254333	0.238787	0.250286	0.246474	0.2392	0.241458	0.227174	0.234131	0.277154	0.328219	0.350035	0.232923	0.218884	0.237709	0.238155	0.228746	0.25143	0.235746	0.224704	0.224169	0.238893	0.23691	0.190388	0.218534	0.214844	0.221906	0.777559	0.764087	0.765563	0.759901	0.769764	0.783359	0.229558	0.218203	0.222846	0.248178	0.250606	0.276923	0.234932	0.230178	0.224131	0.222175	0.224191	0.216036	0.225863	0.228385	0.181617	0.232806
9.49167	0.269461	0.25413	0.242058	0.248769	0.242902	0.237041	0.248562	0.23038	0.232863	0.278682	0.321711	0.347993	0.229501	0.217557	0.237953	0.235685	0.23442	0.248498	0.239626	0.225615	0.226642	0.241979	0.235496	0.18854	0.222897	0.219172	0.218826	0.777124	0.759162	0.772998	0.767614	0.768006	0.792542	0.232597	0.221242	0.219229	0.24879	0.25343	0.278227	0.235366	0.232389	0.228428	0.225316	0.229845	0.216953	0.222367	0.228013	0.177556	0.229158
9.52889	0.265276	0.2536	0.243981	0.252468	0.241488	0.240643	0.243026	0.230881	0.234969	0.279148	0.32128	0.356318	0.234375	0.223129	0.239558	0.237661	0.236164	0.250477	0.23796	0.231156	0.224535	0.237578	0.235748	0.194677	0.21875	0.219852	0.224159	0.783498	0.759314	0.785953	0.761111	0.773109	0.793535	0.230948	0.223457	0.222388	0.247677	0.257374	0.27722	0.235126	0.238308	0.222521	0.221044	0.228362	0.220364	0.228155	0.229702	0.173817	0.231295
9.56611	0.261258	0.250881	0.23811	0.248086	0.238415	0.232174	0.239172	0.228863	0.232149	0.273408	0.329291	0.350526	0.234594	0.217287	0.235453	0.233831	0.228802	0.245355	0.234249	0.21969	0.221655	0.234018	0.232947	0.190182	0.221836	0.213322	0.220959	0.763553	0.762622	0.770252	0.762995	0.76584	0.801902	0.22987	0.222734	0.221679	0.246453	0.252729	0.275676	0.228256	0.230392	0.219131	0.223679	0.224403	0.211874	0.221154	0.226531	0.176384	0.223119
9.60333	0.2642	0.250528	0.24398	0.249241	0.242531	0.23858	0.245493	0.228147	0.230983	0.27932	0.326807	0.349825	0.23246	0.223709	0.240821	0.240464	0.23227	0.251988	0.237001	0.227888	0.224535	0.24294	0.234716	0.191154	0.220251	0.219394	0.221725	0.76528	0.762509	0.769129	0.763794	0.767361	0.792304	0.232107	0.220784	0.22003	0.25193	0.258418	0.28064	0.234304	0.230925	0.221505	0.227944	0.224285	0.218263	0.227353	0.230078	0.176901	0.232578
9.64056	0.263961	0.255156	0.239772	0.251618	0.24104	0.240046	0.245789	0.233091	0.234138	0.274648	0.325279	0.353457	0.232539	0.222329	0.239265	0.236237	0.234286	0.252115	0.233267	0.226484	0.223435	0.24415	0.2375	0.19335	0.217298	0.211145	0.22399	0.775738	0.766517	0.772304	0.77182	0.767795	0.795778	0.23064	0.222647	0.218809	0.246172	0.254926	0.278569	0.233484	0.233482	0.225757	0.223113	0.226255	0.216921	0.227013	0.229535	0.174009	0.229327
9.67778	0.269575	0.256093	0.239517	0.2519	0.242212	0.23858	0.243884	0.229212	0.232782	0.280549	0.32128	0.353376	0.230185	0.218483	0.237775	0.23995	0.234093	0.250137	0.235937	0.225615	0.224207	0.239753	0.238896	0.191844	0.222415	0.219809	0.220959	0.775163	0.769582	0.773298	0.75843	0.771251	0.788371	0.229558	0.226017	0.220765	0.25423	0.25673	0.283151	0.233388	0.230769	0.224866	0.226887	0.22372	0.221642	0.226678	0.229201	0.177326	0.231619
9.715	0.264859	0.253811	0.242752	0.248673	0.244444	0.233759	0.24026	0.229325	0.237864	0.278634	0.329767	0.350245	0.230122	0.223018	0.240554	0.238726	0.229704	0.251708	0.237384	0.229404	0.225608	0.23903	0.23532	0.19335	0.223183	0.215924	0.225518	0.771336	0.769634	0.781104	0.773913	0.771942	0.787768	0.226466	0.22201	0.223886	0.251819	0.252521	0.276678	0.231588	0.230956	0.222862	0.225888	0.22295	0.219393	0.226316	0.227905	0.177206	0.225861
9.75222	0.2621	0.247719	0.237261	0.246125	0.240405	0.233999	0.24254	0.230353	0.228227	0.274979	0.324537	0.351587	0.23197	0.22	0.239631	0.233814	0.229127	0.245138	0.235294	0.221769	0.223799	0.237321	0.233733	0.189613	0.217111	0.21724	0.222177	0.767776	0.750742	0.778519	0.765547	0.759285	0.779812	0.228638	0.220481	0.218135	0.247881	0.258929	0.278917	0.232003	0.229862	0.222307	0.224473	0.222649	0.219621	0.21692	0.228013	0.173358	0.227988
9.78944	0.266144	0.252095	0.240342	0.251515	0.244741	0.238723	0.244665	0.235016	0.231462	0.276885	0.325936	0.35405	0.230672	0.218527	0.240541	0.239683	0.235657	0.252131	0.2375	0.224295	0.224319	0.241286	0.235168	0.192638	0.22093	0.22028	0.220393	0.769677	0.764883	0.774685	0.772671	0.760885	0.79195	0.231845	0.221881	0.21994	0.247282	0.255259	0.28125	0.233252	0.23527	0.226662	0.224481	0.227325	0.218715	0.22373	0.22744	0.177502	0.233805
9.82667	0.264849	0.252104	0.241643	0.247626	0.236165	0.238123	0.241485	0.232136	0.230211	0.281602	0.327425	0.352197	0.233586	0.220114	0.240551	0.239103	0.228395	0.247609	0.238288	0.2202	0.226147	0.234314	0.233176	0.19145	0.219775	0.215934	0.218877	0.777053	0.758234	0.775931	0.76456	0.76699	0.796414	0.234622	0.218881	0.219466	0.24548	0.258852	0.279124	0.232843	0.232605	0.223372	0.225643	0.227061	0.216407	0.224625	0.229192	0.177827	0.229202
9.86389	0.2652	0.259285	0.24127	0.250667	0.243423	0.237431	0.24254	0.235444	0.232044	0.277224	0.330215	0.355897	0.233755	0.221905	0.239643	0.2375	0.234397	0.251842	0.237013	0.229717	0.22777	0.243012	0.237441	0.190929	0.220493	0.218981	0.222177	0.771725	0.767964	0.788181	0.773151	0.770992	0.791318	0.235017	0.225486	0.222015	0.252321	0.255466	0.286047	0.234932	0.2308	0.224012	0.225888	0.226328	0.22003	0.227032	0.226292	0.180484	0.235595
9.90111	0.263667	0.256184	0.241412	0.251429	0.245091	0.236369	0.248089	0.230323	0.233241	0.277502	0.334422	0.355337	0.232871	0.220736	0.239471	0.239004	0.23216	0.250479	0.237097	0.223901	0.223723	0.240941	0.238774	0.190462	0.221549	0.21583	0.223529	0.775828	0.756515	0.77822	0.761314	0.770298	0.795812	0.236498	0.224263	0.220736	0.247974	0.255457	0.282659	0.231084	0.230706	0.221117	0.221564	0.226204	0.214286	0.223581	0.229064	0.179478	0.231983
9.93833	0.267065	0.255116	0.240559	0.249715	0.243017	0.238123	0.243254	0.230574	0.231062	0.280234	0.331006	0.356111	0.234521	0.221214	0.23936	0.24005	0.227488	0.252672	0.233724	0.229656	0.220722	0.243023	0.235974	0.19251	0.215146	0.21931	0.224573	0.774675	0.768595	0.783512	0.774736	0.772853	0.787958	0.23451	0.222731	0.220314	0.252725	0.257166	0.28045	0.233237	0.234051	0.222307	0.224705	0.229845	0.220097	0.225666	0.230581	0.176321	0.228487
9.97556	0.261144	0.253169	0.239746	0.248378	0.242681	0.236067	0.244758	0.227784	0.229131	0.276622	0.33396	0.355384	0.233772	0.218121	0.237119	0.236025	0.232338	0.250274	0.237923	0.221922	0.222465	0.235	0.237726	0.192912	0.217579	0.220665	0.221006	0.772934	0.767898	0.761371	0.77375	0.770515	0.788895	0.232035	0.224006	0.220522	0.248883	0.253629	0.281783	0.235535	0.230053	0.222945	0.22708	0.222652	0.218703	0.224759	0.231209	0.176128	0.229494
10.0128	0.26406	0.25035	0.242069	0.252197	0.244554	0.236553	0.248077	0.230187	0.233091	0.279302	0.33302	0.356415	0.233546	0.220847	0.237097	0.238726	0.232237	0.253657	0.236885	0.226424	0.226989	0.242756	0.233047	0.191613	0.217745	0.218356	0.218725	0.770779	0.770787	0.781855	0.766234	0.771051	0.792651	0.231519	0.226855	0.221559	0.250505	0.259019	0.282761	0.233622	0.231142	0.222519	0.224283	0.229552	0.216568	0.229285	0.229201	0.178702	0.233788
10.05	0.265087	0.254029	0.244097	0.24689	0.239623	0.241903	0.241105	0.22852	0.233345	0.278329	0.328052	0.353765	0.235319	0.219628	0.237877	0.238312	0.232492	0.248155	0.231791	0.226492	0.22311	0.243128	0.240414	0.19008	0.221649	0.217145	0.220821	0.771633	0.765719	0.78481	0.773292	0.766736	0.787815	0.232715	0.218099	0.219485	0.251007	0.254135	0.283495	0.233565	0.23238	0.224459	0.226526	0.224482	0.216988	0.228185	0.229735	0.177591	0.230769
10.0872	0.26464	0.254998	0.240254	0.248764	0.244296	0.239465	0.245031	0.227862	0.230876	0.284224	0.328825	0.355454	0.236864	0.220952	0.236849	0.238056	0.232084	0.25356	0.234845	0.228389	0.227421	0.24206	0.237666	0.190535	0.215332	0.218426	0.221368	0.769883	0.763827	0.782522	0.760049	0.759727	0.788291	0.227394	0.224256	0.217553	0.248692	0.258975	0.279007	0.230454	0.234628	0.223417	0.227311	0.226553	0.22077	0.228422	0.229951	0.176621	0.228511
10.1244	0.26	0.252987	0.237583	0.251905	0.24121	0.235209	0.240741	0.229526	0.23247	0.278418	0.327306	0.357345	0.232548	0.218809	0.237069	0.236853	0.229749	0.251296	0.235436	0.22449	0.224973	0.239366	0.232766	0.190578	0.21906	0.215558	0.217215	0.77894	0.748148	0.772697	0.767471	0.77121	0.786196	0.230563	0.220313	0.221932	0.250503	0.257649	0.286719	0.229824	0.231519	0.222689	0.224969	0.225336	0.215854	0.222949	0.228372	0.177997	0.228972
10.1617	0.263781	0.252281	0.243157	0.249716	0.241524	0.235379	0.241248	0.228838	0.238935	0.282382	0.3324	0.361747	0.229184	0.216383	0.239089	0.238868	0.232973	0.25287	0.239629	0.22639	0.222665	0.240677	0.240773	0.194025	0.218361	0.217999	0.223577	0.767381	0.765989	0.779178	0.775776	0.766252	0.774714	0.232089	0.225806	0.218318	0.253623	0.25757	0.284104	0.235174	0.233724	0.224732	0.22426	0.228144	0.219051	0.226341	0.228478	0.175036	0.229175
10.1989	0.262923	0.253076	0.240177	0.249715	0.243621	0.235055	0.242873	0.229046	0.231033	0.279186	0.326521	0.359353	0.229639	0.215166	0.240054	0.236318	0.232219	0.250959	0.232157	0.227499	0.223718	0.238632	0.233561	0.189197	0.218925	0.220442	0.217585	0.773377	0.763079	0.765943	0.76358	0.777701	0.784263	0.230821	0.220236	0.216206	0.250201	0.255542	0.283165	0.229014	0.232237	0.224396	0.226791	0.223972	0.221642	0.228546	0.227384	0.177224	0.227794
10.2361	0.261887	0.256248	0.239719	0.25	0.242752	0.237971	0.246201	0.230657	0.234402	0.282328	0.338936	0.358703	0.229412	0.223172	0.240606	0.240849	0.231244	0.250204	0.236927	0.22604	0.220652	0.244272	0.235395	0.192886	0.225151	0.217826	0.223796	0.776908	0.768942	0.779402	0.774234	0.760137	0.791405	0.234922	0.224296	0.224009	0.252513	0.261857	0.281674	0.236713	0.23501	0.227673	0.229069	0.227133	0.219458	0.22807	0.227771	0.176321	0.234515
10.2733	0.264291	0.254392	0.243373	0.251818	0.241585	0.233035	0.24885	0.229798	0.230134	0.278079	0.332867	0.355759	0.233898	0.218735	0.241454	0.236755	0.232151	0.250954	0.236145	0.228571	0.223761	0.238742	0.241095	0.191848	0.221224	0.217088	0.223673	0.780632	0.775758	0.778	0.768089	0.762329	0.789529	0.232941	0.22456	0.223265	0.247994	0.257778	0.286438	0.232085	0.229276	0.223881	0.224232	0.22552	0.217715	0.2263	0.229455	0.178152	0.231423
10.3106	0.261064	0.254923	0.244094	0.25407	0.239944	0.237778	0.244301	0.236226	0.228365	0.282137	0.332712	0.360817	0.237736	0.22259	0.236324	0.238056	0.235266	0.251701	0.237254	0.227355	0.227174	0.241406	0.239382	0.192495	0.223746	0.22145	0.223124	0.770174	0.761584	0.774471	0.767428	0.779167	0.794535	0.230975	0.222349	0.224879	0.254744	0.253917	0.284992	0.235174	0.234772	0.228462	0.227773	0.226451	0.218148	0.226332	0.229951	0.176064	0.231485
10.3478	0.263373	0.25167	0.240342	0.252297	0.239931	0.232478	0.243717	0.231354	0.227023	0.28323	0.337395	0.36065	0.230059	0.221327	0.238147	0.238763	0.23146	0.250751	0.236262	0.226287	0.22596	0.240927	0.235849	0.192402	0.219922	0.217753	0.222402	0.780488	0.76365	0.773635	0.767946	0.764463	0.787942	0.2301	0.221293	0.218006	0.249096	0.256058	0.28233	0.233101	0.23202	0.224809	0.222548	0.229432	0.218182	0.224303	0.229462	0.176256	0.231718
10.385	0.262028	0.255019	0.238759	0.250853	0.24562	0.235413	0.246083	0.235464	0.233494	0.282799	0.334268	0.362992	0.234349	0.221117	0.240761	0.239337	0.233286	0.254427	0.234797	0.223786	0.225561	0.239753	0.236348	0.191217	0.219313	0.217505	0.22008	0.77654	0.765276	0.786234	0.769704	0.769178	0.79685	0.233936	0.222264	0.220358	0.252408	0.252412	0.280995	0.23614	0.229931	0.226646	0.227196	0.230503	0.219866	0.22973	0.233252	0.182217	0.229467
10.4222	0.266815	0.256338	0.246427	0.253308	0.246753	0.238741	0.244097	0.23213	0.234687	0.279601	0.335981	0.358684	0.235567	0.223859	0.240496	0.241868	0.235629	0.250068	0.235815	0.23	0.227636	0.238887	0.239606	0.193906	0.221453	0.22179	0.223207	0.776908	0.76006	0.777188	0.774053	0.772099	0.782158	0.234506	0.226067	0.221111	0.253521	0.260097	0.28249	0.233756	0.232006	0.224591	0.229008	0.226204	0.216136	0.230837	0.230266	0.178261	0.229564
10.4594	0.26269	0.252713	0.242058	0.252075	0.243357	0.237819	0.241366	0.232783	0.233391	0.279633	0.338777	0.360609	0.232842	0.223172	0.236443	0.23488	0.235741	0.253617	0.239806	0.23063	0.222585	0.240217	0.23469	0.193025	0.221364	0.217805	0.224787	0.772078	0.758493	0.766754	0.768519	0.766001	0.794164	0.231336	0.226907	0.222513	0.250501	0.260518	0.286216	0.236864	0.23286	0.222307	0.228885	0.227833	0.219919	0.229795	0.231455	0.177843	0.233035
10.4967	0.263941	0.258269	0.239696	0.251897	0.241913	0.237086	0.244226	0.232996	0.232019	0.281573	0.338221	0.359717	0.235294	0.220428	0.242202	0.238213	0.232075	0.251092	0.236386	0.224785	0.224438	0.240202	0.236129	0.190242	0.217111	0.218601	0.223808	0.765625	0.760626	0.763576	0.769659	0.768226	0.793501	0.232029	0.225218	0.220765	0.250401	0.25953	0.284202	0.237274	0.234274	0.226408	0.226756	0.223932	0.221147	0.228847	0.224159	0.173014	0.233105
10.5339	0.263021	0.254231	0.240266	0.253532	0.243567	0.239111	0.248948	0.231241	0.232646	0.28298	0.334274	0.362283	0.231255	0.21614	0.237517	0.238868	0.231829	0.251369	0.23681	0.224592	0.223679	0.241942	0.235571	0.189239	0.222031	0.213943	0.221095	0.771429	0.765015	0.783567	0.768944	0.757866	0.794778	0.230718	0.222769	0.218878	0.250302	0.256866	0.286323	0.230612	0.231698	0.224848	0.228025	0.221497	0.218087	0.227352	0.231527	0.173105	0.2309
10.5711	0.26304	0.25561	0.243655	0.252479	0.244125	0.238715	0.246753	0.231074	0.232782	0.282718	0.338824	0.360127	0.235542	0.223121	0.238931	0.234664	0.233365	0.254526	0.237076	0.223529	0.228467	0.240232	0.237581	0.193154	0.221311	0.219704	0.220469	0.774319	0.760805	0.777336	0.774938	0.772853	0.792816	0.233745	0.223784	0.221848	0.255636	0.255551	0.28616	0.231997	0.232417	0.225621	0.230411	0.233436	0.221973	0.233857	0.228385	0.177004	0.232993
10.6083	0.264881	0.258907	0.243175	0.252743	0.243868	0.235466	0.248858	0.233006	0.234461	0.286428	0.337429	0.361318	0.234698	0.22307	0.238762	0.2361	0.231609	0.254038	0.239919	0.225704	0.224846	0.240604	0.23791	0.192661	0.220077	0.217731	0.221368	0.769681	0.766292	0.780439	0.767901	0.771192	0.785751	0.235491	0.227308	0.22367	0.254019	0.260307	0.28868	0.234216	0.233293	0.225584	0.22582	0.22619	0.219367	0.226737	0.232899	0.178351	0.230508
10.6456	0.262728	0.255357	0.242943	0.252171	0.245965	0.238372	0.243838	0.230686	0.23654	0.278214	0.335214	0.365871	0.233221	0.223117	0.243412	0.236243	0.235632	0.253903	0.237118	0.22541	0.226017	0.244755	0.240343	0.189008	0.220544	0.216334	0.224605	0.76963	0.767737	0.780439	0.771887	0.765271	0.78799	0.233792	0.225379	0.219903	0.256587	0.256784	0.28677	0.236327	0.235152	0.225558	0.2271	0.229672	0.220741	0.230803	0.230706	0.178376	0.231552
10.6828	0.261255	0.255634	0.238938	0.250568	0.240028	0.235006	0.243511	0.231769	0.23283	0.284641	0.338167	0.360156	0.230769	0.216793	0.241192	0.236691	0.235966	0.250342	0.239017	0.225136	0.223237	0.24273	0.235118	0.190201	0.217801	0.213079	0.222402	0.769231	0.766418	0.766645	0.764198	0.752556	0.791514	0.23185	0.223619	0.220896	0.256822	0.260623	0.281832	0.235679	0.231422	0.225153	0.225168	0.231034	0.216476	0.225229	0.229235	0.179543	0.229175
10.72	0.264871	0.256618	0.24104	0.248864	0.244014	0.240105	0.247713	0.232985	0.237353	0.284162	0.337565	0.363733	0.234874	0.223278	0.238658	0.240564	0.236503	0.250478	0.238764	0.23018	0.226961	0.242011	0.235445	0.192507	0.221598	0.221546	0.219887	0.77842	0.767857	0.778293	0.770756	0.764545	0.793917	0.234501	0.223869	0.226231	0.257478	0.264777	0.283641	0.237058	0.231948	0.22795	0.227635	0.22546	0.218242	0.228847	0.229923	0.176915	0.229987
10.7572	0.263529	0.252268	0.244072	0.254685	0.241355	0.23577	0.241862	0.230022	0.232791	0.27875	0.339294	0.366358	0.232412	0.224538	0.239342	0.23622	0.231354	0.252324	0.23629	0.230524	0.227589	0.242896	0.234917	0.191087	0.222988	0.216544	0.221683	0.77474	0.759437	0.778808	0.766441	0.770233	0.786387	0.233745	0.22555	0.220067	0.253312	0.258885	0.286667	0.233861	0.230707	0.223279	0.227811	0.227413	0.219376	0.227986	0.229395	0.176682	0.229299
10.7944	0.263863	0.253747	0.243561	0.251232	0.244483	0.239339	0.246942	0.231405	0.232791	0.280964	0.339007	0.367188	0.230834	0.216627	0.236585	0.233901	0.231247	0.247945	0.2368	0.226158	0.224445	0.238465	0.236081	0.190665	0.217074	0.216977	0.225203	0.778506	0.760511	0.770588	0.760668	0.767746	0.784067	0.23231	0.226722	0.218924	0.255448	0.259693	0.286381	0.233782	0.23435	0.227708	0.226201	0.225893	0.217375	0.226975	0.230175	0.180525	0.23178
10.8317	0.268057	0.254743	0.242089	0.25293	0.244328	0.242292	0.247994	0.233827	0.23416	0.283153	0.337535	0.36773	0.234899	0.220179	0.239201	0.237938	0.23135	0.25143	0.242534	0.228752	0.229364	0.24186	0.237543	0.195174	0.222557	0.219576	0.221818	0.768734	0.754967	0.772368	0.767857	0.771409	0.78479	0.229361	0.224197	0.223128	0.25141	0.259677	0.291308	0.236423	0.232811	0.227151	0.229149	0.22866	0.219295	0.229121	0.230114	0.177233	0.232439
10.8689	0.265078	0.255259	0.243949	0.25398	0.245283	0.236857	0.246487	0.234808	0.233597	0.287087	0.338664	0.366323	0.231799	0.221381	0.243097	0.238781	0.23368	0.255897	0.2388	0.22604	0.227339	0.24294	0.23781	0.190549	0.222796	0.221404	0.223658	0.780377	0.760854	0.789474	0.767946	0.76971	0.788291	0.237697	0.224933	0.222551	0.252006	0.256503	0.291536	0.240924	0.235057	0.226524	0.22601	0.227517	0.220956	0.229665	0.230143	0.180631	0.227789
10.9061	0.262825	0.253689	0.243106	0.252167	0.245954	0.236606	0.244106	0.23113	0.230453	0.289595	0.348384	0.366001	0.231799	0.227553	0.240119	0.236043	0.232624	0.253486	0.240711	0.226099	0.224964	0.243191	0.240501	0.194436	0.223226	0.218451	0.223759	0.779793	0.768484	0.787758	0.769326	0.774638	0.784599	0.233601	0.225341	0.223792	0.254823	0.260186	0.287666	0.231896	0.231298	0.22593	0.230704	0.226697	0.219422	0.227472	0.23011	0.178598	0.236426
10.9433	0.267537	0.255618	0.245687	0.251606	0.246127	0.239907	0.244673	0.233405	0.235071	0.28506	0.345154	0.369682	0.236441	0.225486	0.2418	0.238688	0.235461	0.251771	0.240659	0.228883	0.227737	0.24102	0.240669	0.193509	0.222414	0.221204	0.223785	0.776478	0.777361	0.776821	0.766996	0.768226	0.794286	0.233311	0.227964	0.222388	0.25502	0.262242	0.290285	0.238855	0.236128	0.225733	0.224464	0.223538	0.220314	0.231909	0.23366	0.178082	0.232044
10.9806	0.265747	0.257283	0.245241	0.253323	0.241548	0.238979	0.243634	0.234296	0.234888	0.283145	0.340415	0.370807	0.23463	0.223218	0.240886	0.23843	0.23135	0.25287	0.23979	0.228315	0.224445	0.246981	0.237398	0.191535	0.219949	0.219374	0.223258	0.774611	0.761481	0.780147	0.756426	0.76011	0.791667	0.232612	0.227549	0.221272	0.253333	0.264801	0.287944	0.238408	0.236607	0.228352	0.231548	0.231721	0.219467	0.226777	0.232282	0.17905	0.2337
11.0178	0.264193	0.253757	0.241935	0.250569	0.242742	0.23965	0.244774	0.230825	0.233219	0.283694	0.343059	0.36531	0.232519	0.218173	0.241042	0.237211	0.23496	0.253154	0.235623	0.229583	0.226052	0.246703	0.236426	0.190693	0.221505	0.214872	0.218699	0.763021	0.775094	0.772427	0.766194	0.771942	0.785417	0.231638	0.226672	0.222554	0.252404	0.256494	0.288672	0.235414	0.231634	0.225315	0.225915	0.222774	0.216006	0.231777	0.230204	0.173724	0.231391
11.055	0.263842	0.256563	0.242262	0.248963	0.246594	0.240393	0.244318	0.233118	0.231246	0.284881	0.342803	0.371185	0.236501	0.222064	0.240258	0.24368	0.235602	0.253483	0.238269	0.229204	0.230937	0.242681	0.240621	0.190795	0.220607	0.221254	0.222043	0.769481	0.753516	0.778364	0.767342	0.762491	0.798539	0.234135	0.223147	0.21831	0.254736	0.259635	0.289227	0.234458	0.232661	0.22743	0.223013	0.22743	0.218913	0.231275	0.232681	0.177284	0.227618
11.0922	0.264935	0.256374	0.242703	0.2519	0.246494	0.238054	0.244528	0.232985	0.235739	0.285536	0.340056	0.361604	0.236478	0.221018	0.240496	0.244822	0.233791	0.25511	0.241532	0.230209	0.227917	0.244874	0.234768	0.194181	0.223758	0.219766	0.225335	0.780822	0.771577	0.774704	0.766769	0.772633	0.779046	0.237504	0.226222	0.223547	0.25261	0.263563	0.29235	0.2379	0.235389	0.22572	0.228931	0.229477	0.217584	0.230803	0.230894	0.181425	0.229724
11.1294	0.267416	0.256618	0.239656	0.251049	0.244288	0.236516	0.247332	0.229137	0.23151	0.290013	0.342143	0.369907	0.237031	0.217309	0.240661	0.241079	0.236164	0.253081	0.234988	0.227709	0.22603	0.241566	0.239949	0.193025	0.220259	0.216789	0.223301	0.774319	0.75744	0.77609	0.769708	0.768589	0.790928	0.232488	0.224033	0.219719	0.252929	0.261451	0.292223	0.236327	0.233724	0.22625	0.224979	0.227623	0.218463	0.226975	0.229702	0.177001	0.233716
11.1667	0.263236	0.251753	0.241456	0.253414	0.241716	0.238399	0.246679	0.234783	0.23307	0.289167	0.348506	0.369286	0.233793	0.220371	0.237594	0.240748	0.233459	0.253012	0.239017	0.224796	0.225665	0.243201	0.239673	0.195473	0.221696	0.223047	0.225295	0.768229	0.763961	0.781229	0.763077	0.768276	0.77904	0.234255	0.223699	0.222796	0.253504	0.25697	0.293933	0.235749	0.238038	0.221081	0.226869	0.224779	0.217987	0.229021	0.226884	0.17995	0.22845
11.2039	0.269403	0.253394	0.241521	0.252181	0.246508	0.23659	0.247815	0.23504	0.240702	0.286669	0.340265	0.369751	0.233042	0.223753	0.238943	0.234394	0.231273	0.253564	0.237329	0.22976	0.227834	0.241299	0.236052	0.192848	0.222938	0.218858	0.22267	0.772111	0.762259	0.77141	0.770279	0.76717	0.7921	0.233623	0.227599	0.225457	0.257386	0.264419	0.290424	0.235342	0.235389	0.225991	0.231774	0.230294	0.218067	0.232112	0.233921	0.177197	0.228764
11.2411	0.267261	0.255156	0.243277	0.251815	0.242912	0.236568	0.247619	0.230576	0.237716	0.290673	0.347045	0.369573	0.234871	0.224064	0.242581	0.239686	0.234162	0.251562	0.23934	0.228325	0.227802	0.243818	0.238544	0.192859	0.220835	0.221351	0.221639	0.767034	0.772285	0.765635	0.770279	0.763302	0.796238	0.233719	0.222726	0.223758	0.255044	0.263201	0.290752	0.235438	0.234937	0.226163	0.226391	0.225607	0.22342	0.231643	0.228028	0.175943	0.233816
11.2783	0.26367	0.255773	0.243639	0.257154	0.242382	0.239212	0.244875	0.229798	0.233414	0.288574	0.34455	0.371296	0.235122	0.221486	0.242988	0.237858	0.23135	0.252589	0.234891	0.22569	0.227571	0.239198	0.238607	0.191677	0.223372	0.216146	0.222042	0.764364	0.760417	0.777483	0.753988	0.755997	0.792512	0.230743	0.226208	0.222056	0.254237	0.25996	0.291065	0.236907	0.235057	0.223669	0.226025	0.226994	0.215795	0.224891	0.228652	0.176768	0.230639
11.3156	0.265132	0.256068	0.244219	0.251608	0.243518	0.238728	0.247521	0.234465	0.236188	0.289916	0.341337	0.371653	0.232285	0.221958	0.239795	0.242249	0.231857	0.251779	0.239646	0.226099	0.226182	0.242718	0.235019	0.193293	0.22084	0.21583	0.221773	0.774382	0.772558	0.764244	0.765105	0.773167	0.792562	0.23187	0.225978	0.225436	0.254641	0.261451	0.290588	0.235583	0.233845	0.227882	0.231872	0.227203	0.218344	0.234163	0.228872	0.178211	0.235319
11.3528	0.263646	0.257042	0.246418	0.254642	0.245873	0.234732	0.246377	0.232425	0.231085	0.289837	0.344566	0.374059	0.239259	0.221117	0.240506	0.240794	0.236157	0.254725	0.236832	0.229081	0.227834	0.246029	0.240757	0.190956	0.225194	0.221643	0.225558	0.782637	0.770037	0.770449	0.773538	0.763463	0.784456	0.231254	0.229016	0.223875	0.254713	0.262454	0.293701	0.23491	0.235987	0.227882	0.231128	0.227133	0.218497	0.22846	0.230333	0.178882	0.230249
11.39	0.26406	0.254142	0.24033	0.253908	0.242087	0.235926	0.240636	0.233094	0.236924	0.287091	0.341856	0.370997	0.237975	0.22576	0.239558	0.238214	0.234063	0.251433	0.236598	0.229025	0.222985	0.242342	0.236582	0.189576	0.222462	0.221254	0.221504	0.780105	0.763569	0.783567	0.77764	0.762759	0.790843	0.236772	0.224118	0.222346	0.25668	0.260781	0.291274	0.232776	0.233683	0.224303	0.227368	0.227168	0.219548	0.229094	0.231613	0.17732	0.230475
11.4272	0.266292	0.252539	0.243115	0.253618	0.24063	0.237861	0.244088	0.233104	0.231695	0.290458	0.353248	0.370569	0.231963	0.223333	0.23852	0.237105	0.238073	0.252326	0.238668	0.224592	0.225619	0.243285	0.237281	0.191073	0.217932	0.220376	0.221275	0.768332	0.765846	0.769129	0.75968	0.770075	0.786276	0.229201	0.224079	0.223551	0.258052	0.258065	0.290588	0.2359	0.234343	0.223245	0.22989	0.226502	0.216056	0.230837	0.229927	0.178052	0.229467
11.4644	0.262509	0.251834	0.24225	0.254005	0.242938	0.23688	0.245808	0.230327	0.232886	0.288114	0.339925	0.376801	0.235516	0.222169	0.242359	0.240864	0.231788	0.250273	0.239482	0.226321	0.223185	0.24485	0.236177	0.193411	0.219983	0.219565	0.220874	0.770982	0.77434	0.7749	0.76496	0.775103	0.785081	0.235572	0.225336	0.223178	0.255448	0.26087	0.29593	0.233538	0.232888	0.220274	0.228632	0.225769	0.212311	0.230971	0.226758	0.176768	0.232824
11.5017	0.263177	0.25495	0.242635	0.249811	0.244577	0.240499	0.244133	0.231102	0.232446	0.286133	0.348261	0.372493	0.235468	0.219801	0.238082	0.238115	0.227996	0.253916	0.238458	0.231014	0.227306	0.242613	0.237729	0.189571	0.222988	0.220207	0.222357	0.766192	0.766418	0.773176	0.767528	0.762491	0.790382	0.234078	0.226372	0.223294	0.255131	0.262156	0.290931	0.239166	0.230925	0.224178	0.229246	0.228483	0.217183	0.226242	0.230518	0.174319	0.228703
11.5389	0.260741	0.253763	0.242434	0.250095	0.239693	0.235499	0.243488	0.233285	0.234848	0.287145	0.350902	0.372451	0.231738	0.223746	0.239136	0.238825	0.233222	0.251088	0.239437	0.227211	0.226842	0.245621	0.23791	0.194411	0.221888	0.21894	0.218788	0.782093	0.763177	0.7724	0.763614	0.766413	0.784599	0.228199	0.226429	0.221037	0.255618	0.253955	0.291845	0.233825	0.234343	0.222646	0.229529	0.228528	0.21505	0.227826	0.231866	0.178009	0.229667
11.5761	0.263413	0.255185	0.239722	0.251515	0.242637	0.23649	0.249621	0.233393	0.231061	0.286545	0.352207	0.370714	0.237431	0.221696	0.239989	0.242336	0.235014	0.253834	0.237941	0.228949	0.226793	0.240031	0.232748	0.196896	0.222988	0.216321	0.223344	0.774886	0.767964	0.778961	0.756143	0.774931	0.792741	0.233601	0.226077	0.220414	0.251105	0.261905	0.288401	0.237998	0.231048	0.228791	0.226543	0.225535	0.219412	0.228947	0.232871	0.177698	0.226752
11.6133	0.263822	0.254279	0.242807	0.253227	0.244499	0.23793	0.250575	0.235591	0.234645	0.288599	0.353559	0.373516	0.233989	0.222486	0.241211	0.236799	0.23117	0.252949	0.238019	0.231989	0.221418	0.242191	0.236022	0.19403	0.221603	0.216594	0.221414	0.767141	0.763353	0.777116	0.766626	0.773416	0.782744	0.235136	0.227969	0.222098	0.256844	0.262282	0.298742	0.238739	0.234916	0.2263	0.228151	0.229735	0.217149	0.231707	0.229201	0.178018	0.230867
11.6506	0.261194	0.256437	0.241259	0.253126	0.243347	0.237778	0.246212	0.235315	0.234182	0.290673	0.350191	0.373338	0.236181	0.222903	0.239924	0.235802	0.236528	0.256908	0.238499	0.227951	0.226992	0.240698	0.23832	0.194053	0.224753	0.218316	0.225163	0.773169	0.765405	0.776238	0.766728	0.761348	0.782091	0.235274	0.229514	0.223499	0.257338	0.261857	0.291124	0.238348	0.233861	0.226994	0.223812	0.226415	0.217086	0.232487	0.228583	0.176219	0.232272
11.6878	0.266667	0.255005	0.23981	0.249525	0.241789	0.237971	0.24876	0.23415	0.233425	0.285714	0.348492	0.373468	0.230608	0.21912	0.240711	0.235658	0.231788	0.250205	0.24042	0.231224	0.222303	0.24226	0.240572	0.19239	0.221162	0.217259	0.21909	0.7607	0.765321	0.778218	0.763255	0.773138	0.796548	0.231463	0.225806	0.224285	0.251204	0.258065	0.293049	0.2388	0.232013	0.225057	0.231749	0.223121	0.218263	0.226678	0.231767	0.179191	0.229131
11.725	0.263925	0.254577	0.244345	0.250095	0.244219	0.239074	0.243202	0.235273	0.235152	0.289066	0.352743	0.37781	0.23286	0.220075	0.238108	0.239175	0.235043	0.253968	0.235082	0.230839	0.22724	0.244946	0.238793	0.19475	0.220846	0.218886	0.226887	0.766688	0.769634	0.766733	0.764886	0.770242	0.793444	0.233433	0.228798	0.220119	0.252497	0.260729	0.298073	0.236259	0.232971	0.226027	0.229184	0.232692	0.217037	0.230937	0.231485	0.177866	0.232755
11.7622	0.264916	0.256085	0.239975	0.250767	0.241754	0.234765	0.247131	0.230824	0.233667	0.287025	0.347764	0.374775	0.229419	0.220435	0.239171	0.241408	0.232779	0.248643	0.236167	0.227108	0.22583	0.241942	0.235902	0.193893	0.218307	0.219555	0.221683	0.778428	0.751484	0.762846	0.763401	0.7643	0.785677	0.231589	0.221426	0.220813	0.252712	0.256933	0.291896	0.23215	0.234008	0.225573	0.224874	0.226524	0.222222	0.225821	0.23271	0.179487	0.228487
11.7994	0.26224	0.256709	0.237811	0.249808	0.240449	0.235786	0.244487	0.2327	0.231405	0.288824	0.347599	0.375543	0.231902	0.22238	0.240184	0.23527	0.235632	0.252242	0.237596	0.228102	0.225523	0.240109	0.234489	0.195084	0.221361	0.221108	0.221997	0.775391	0.769001	0.77668	0.760615	0.759119	0.771694	0.22843	0.225561	0.219178	0.256555	0.264574	0.292028	0.231896	0.227127	0.224303	0.225888	0.230153	0.219076	0.230401	0.230894	0.178314	0.231162
11.8367	0.266093	0.256609	0.244826	0.253651	0.246392	0.236895	0.246581	0.234911	0.23424	0.295165	0.353618	0.378496	0.232791	0.224335	0.239752	0.23932	0.233254	0.251706	0.23752	0.229864	0.224527	0.242813	0.238748	0.194495	0.221311	0.223148	0.223706	0.770874	0.766069	0.777851	0.762995	0.767474	0.794363	0.232845	0.22375	0.221232	0.252513	0.263158	0.29656	0.237413	0.230645	0.227273	0.230508	0.228307	0.218831	0.233348	0.228998	0.178097	0.230444
11.8739	0.264355	0.256563	0.244127	0.249235	0.242286	0.239244	0.245441	0.234701	0.231536	0.287095	0.35055	0.37342	0.233319	0.220761	0.236295	0.238942	0.232941	0.248982	0.235554	0.22293	0.224289	0.24	0.235902	0.192097	0.222845	0.217921	0.220105	0.770577	0.760532	0.779255	0.770512	0.76256	0.798637	0.233088	0.22404	0.224285	0.256555	0.264587	0.298537	0.23652	0.232838	0.227621	0.225725	0.228319	0.215476	0.23134	0.230139	0.178584	0.233816
11.9111	0.262942	0.251746	0.245235	0.252777	0.24121	0.236159	0.245147	0.230133	0.233241	0.294613	0.355471	0.378788	0.229549	0.222118	0.239418	0.235927	0.232591	0.252048	0.236451	0.228921	0.224088	0.24337	0.238607	0.193234	0.219931	0.220672	0.224888	0.769576	0.768311	0.77351	0.757222	0.772318	0.7921	0.23492	0.223744	0.222139	0.256132	0.261682	0.291354	0.238697	0.231361	0.224952	0.228041	0.226907	0.219204	0.231072	0.234388	0.177754	0.231391
11.9483	0.266195	0.252366	0.242807	0.255449	0.242308	0.23628	0.244032	0.233477	0.237815	0.289958	0.354916	0.37667	0.239359	0.222222	0.239687	0.238036	0.238231	0.257808	0.238728	0.232474	0.22906	0.244557	0.238197	0.195137	0.226252	0.22357	0.225534	0.764212	0.766195	0.786093	0.769278	0.76406	0.789501	0.233344	0.226494	0.22424	0.259573	0.262156	0.291732	0.239281	0.235199	0.227048	0.226891	0.230799	0.219051	0.231934	0.231298	0.182892	0.228656
11.9856	0.263569	0.256653	0.245457	0.249715	0.243073	0.236659	0.247801	0.229585	0.235234	0.289496	0.35224	0.376817	0.230801	0.220914	0.24379	0.237918	0.233871	0.250409	0.236503	0.227768	0.227987	0.240295	0.2362	0.193548	0.219219	0.216638	0.226812	0.769082	0.753709	0.779538	0.762346	0.770762	0.795693	0.232652	0.222643	0.221193	0.255036	0.265746	0.296019	0.237802	0.232437	0.230238	0.222501	0.227673	0.219638	0.233377	0.229276	0.176723	0.232391
12.0228	0.266892	0.251055	0.240114	0.252777	0.241851	0.235567	0.250095	0.23504	0.233345	0.291597	0.357006	0.373516	0.232365	0.223909	0.237077	0.240249	0.232734	0.25589	0.236641	0.228493	0.222141	0.242224	0.237462	0.196831	0.222651	0.221591	0.224481	0.780679	0.76545	0.776307	0.768754	0.757368	0.790625	0.22941	0.225123	0.222429	0.256441	0.263029	0.292933	0.237025	0.234463	0.226017	0.22833	0.226054	0.218438	0.229358	0.232245	0.180245	0.228159
12.06	0.262687	0.257506	0.241664	0.251435	0.244733	0.23509	0.244604	0.231435	0.232254	0.290214	0.352267	0.379149	0.234355	0.223164	0.239741	0.239484	0.235238	0.254261	0.238782	0.230734	0.227473	0.242835	0.237215	0.193666	0.221839	0.220768	0.22101	0.77411	0.776866	0.778961	0.76683	0.776692	0.789172	0.232286	0.225304	0.226239	0.255627	0.263906	0.293448	0.238739	0.234888	0.225868	0.227025	0.22729	0.217715	0.23087	0.231579	0.177523	0.234594
12.0972	0.261905	0.253541	0.241346	0.25163	0.242531	0.234697	0.246289	0.228972	0.231644	0.291139	0.347826	0.381488	0.234599	0.219697	0.241286	0.242424	0.234375	0.252262	0.23572	0.225543	0.227256	0.241286	0.2375	0.194021	0.221601	0.216228	0.221014	0.773941	0.762509	0.772877	0.762462	0.76902	0.791146	0.234543	0.22344	0.219703	0.258039	0.25953	0.298466	0.235342	0.233494	0.222857	0.224051	0.22376	0.215788	0.2298	0.229801	0.177402	0.229202
12.1344	0.268165	0.254757	0.245865	0.252104	0.239958	0.236127	0.245614	0.233477	0.235335	0.287568	0.357727	0.379549	0.231318	0.217925	0.240291	0.238551	0.235322	0.251363	0.235671	0.224582	0.224357	0.239426	0.237687	0.193223	0.219302	0.219279	0.222808	0.763601	0.759081	0.786143	0.757335	0.762036	0.785193	0.231671	0.227376	0.221442	0.2532	0.263329	0.292095	0.23666	0.233656	0.22376	0.228041	0.224875	0.222511	0.224392	0.230988	0.176743	0.233689
12.1717	0.263827	0.256637	0.240723	0.248564	0.244483	0.237805	0.246206	0.234211	0.23239	0.29058	0.358863	0.380589	0.234238	0.222328	0.239957	0.238731	0.236503	0.253071	0.239759	0.230909	0.230182	0.242885	0.236853	0.194529	0.222366	0.218426	0.222401	0.774173	0.763827	0.777116	0.76467	0.763898	0.779046	0.231792	0.22779	0.219955	0.254808	0.261614	0.29229	0.238018	0.234937	0.225621	0.227063	0.225967	0.215026	0.229935	0.234458	0.175589	0.229695
12.2089	0.265719	0.253674	0.242472	0.249809	0.24007	0.24021	0.24239	0.231156	0.231909	0.291016	0.357349	0.378075	0.235936	0.221273	0.239935	0.242236	0.235183	0.251908	0.24257	0.228932	0.227223	0.241873	0.240017	0.193382	0.219523	0.219491	0.219789	0.783431	0.773783	0.777188	0.770614	0.764948	0.787234	0.229775	0.227256	0.221773	0.255439	0.263585	0.297501	0.233077	0.230645	0.228307	0.229695	0.226888	0.218727	0.232912	0.228838	0.173495	0.232627
12.2461	0.265672	0.2537	0.242521	0.250095	0.24329	0.233237	0.24914	0.233309	0.235193	0.289751	0.355746	0.382909	0.230192	0.222327	0.240216	0.239635	0.233254	0.253286	0.238095	0.226304	0.227371	0.241673	0.240566	0.194377	0.222461	0.222892	0.226553	0.771131	0.752416	0.768828	0.767946	0.767283	0.783446	0.233511	0.227757	0.220201	0.257315	0.265216	0.296443	0.235175	0.233119	0.226839	0.232627	0.22598	0.219955	0.23208	0.228177	0.180744	0.237569
12.2833	0.262411	0.254136	0.239709	0.254894	0.245091	0.238524	0.245908	0.230631	0.232334	0.294861	0.351701	0.387214	0.236326	0.220595	0.238198	0.243638	0.234848	0.256979	0.242203	0.228584	0.228083	0.2461	0.239588	0.19473	0.219752	0.219681	0.22312	0.776197	0.75295	0.777999	0.758174	0.77678	0.777374	0.234014	0.230711	0.22338	0.259007	0.261633	0.299486	0.238794	0.234017	0.22375	0.231258	0.227621	0.219062	0.235886	0.231955	0.179094	0.231517
12.3206	0.261958	0.255994	0.245741	0.254865	0.243527	0.238522	0.243151	0.232316	0.234602	0.292282	0.353082	0.384224	0.235565	0.223803	0.240064	0.240349	0.234486	0.252456	0.240741	0.229613	0.225429	0.238921	0.239261	0.196602	0.217916	0.220191	0.226002	0.778646	0.765056	0.769941	0.778053	0.7643	0.784304	0.23693	0.226657	0.222918	0.25509	0.264358	0.298183	0.239104	0.234727	0.222727	0.233417	0.229704	0.219467	0.234321	0.232201	0.176491	0.232421
12.3578	0.261878	0.255357	0.245408	0.248106	0.245781	0.237131	0.239744	0.232999	0.233999	0.294142	0.36	0.37831	0.238856	0.220952	0.239828	0.237782	0.235378	0.249388	0.241532	0.230562	0.226958	0.240819	0.238544	0.196781	0.219931	0.22309	0.22379	0.764706	0.768192	0.77156	0.773457	0.760766	0.786121	0.232488	0.227704	0.221893	0.261742	0.265905	0.299645	0.236467	0.233656	0.225535	0.226873	0.227568	0.217215	0.230235	0.231802	0.178571	0.23064
12.395	0.267238	0.258475	0.244157	0.252401	0.245547	0.240393	0.243336	0.236246	0.236842	0.291319	0.361712	0.38049	0.234167	0.22296	0.240442	0.243862	0.235156	0.254496	0.240323	0.231153	0.229455	0.244101	0.240051	0.199697	0.22549	0.216774	0.224333	0.777849	0.760563	0.779024	0.762868	0.76158	0.786232	0.235569	0.229427	0.222632	0.257062	0.263115	0.300277	0.238581	0.234867	0.224668	0.231478	0.226788	0.220201	0.231369	0.234628	0.18056	0.231646
12.4322	0.266442	0.255618	0.244381	0.251618	0.243329	0.240639	0.24697	0.233859	0.233504	0.292734	0.355131	0.380608	0.235861	0.227788	0.241705	0.238273	0.237959	0.25294	0.241807	0.230105	0.227669	0.241299	0.240725	0.194722	0.228694	0.219965	0.22146	0.782468	0.765321	0.770642	0.767671	0.756164	0.786236	0.235334	0.227101	0.22288	0.256029	0.258195	0.296209	0.234959	0.236005	0.225978	0.229419	0.227168	0.218773	0.232841	0.228687	0.178218	0.230122
12.4694	0.264607	0.25565	0.241325	0.251444	0.244934	0.236721	0.245734	0.235061	0.230901	0.29081	0.362934	0.38498	0.236234	0.221486	0.242001	0.241465	0.238005	0.252655	0.240577	0.231956	0.225501	0.2456	0.239382	0.195085	0.225419	0.218048	0.224333	0.777921	0.773034	0.775953	0.764633	0.759398	0.782451	0.235669	0.224444	0.224991	0.256708	0.266721	0.295257	0.240718	0.228021	0.220455	0.228247	0.230324	0.218472	0.229194	0.236327	0.177912	0.236041
12.5067	0.267984	0.255879	0.241807	0.254023	0.241812	0.235751	0.246867	0.233466	0.233046	0.287573	0.362242	0.382193	0.233221	0.21912	0.24111	0.239022	0.235632	0.251771	0.237771	0.230105	0.227904	0.244531	0.240964	0.194825	0.222556	0.219523	0.222582	0.768482	0.764003	0.775443	0.772615	0.752556	0.785417	0.234663	0.227066	0.220956	0.256225	0.258404	0.296443	0.237921	0.233065	0.228823	0.228715	0.225607	0.216925	0.228497	0.232237	0.1811	0.230477
12.5439	0.26913	0.254854	0.24553	0.256736	0.246685	0.239437	0.254366	0.231957	0.23657	0.290756	0.355396	0.385678	0.237874	0.225439	0.241361	0.239077	0.238913	0.248033	0.238477	0.226776	0.226312	0.245224	0.238258	0.192818	0.220375	0.220774	0.226392	0.776554	0.763353	0.785146	0.767571	0.771664	0.801249	0.238191	0.229452	0.224694	0.257326	0.261701	0.301669	0.240377	0.233974	0.228462	0.231187	0.229358	0.219919	0.229374	0.231425	0.177229	0.234142
12.5811	0.264816	0.253585	0.245086	0.251818	0.242541	0.237063	0.247889	0.234189	0.235722	0.295966	0.359036	0.386197	0.230096	0.223374	0.238428	0.23764	0.234264	0.251906	0.238818	0.223738	0.225806	0.240526	0.238754	0.193363	0.219249	0.216169	0.226607	0.773879	0.768311	0.777558	0.758896	0.76066	0.788784	0.233936	0.225057	0.22189	0.257637	0.266393	0.299448	0.237921	0.229871	0.228286	0.231287	0.226749	0.217326	0.231072	0.229899	0.179083	0.229983
12.6183	0.261717	0.255019	0.244353	0.248103	0.244912	0.235926	0.246773	0.232818	0.233425	0.288673	0.36087	0.379522	0.232315	0.221645	0.240065	0.236053	0.234345	0.250205	0.239823	0.230804	0.226594	0.239954	0.235017	0.19268	0.220412	0.220971	0.22294	0.776341	0.756657	0.760841	0.762817	0.765475	0.783307	0.232605	0.221805	0.222469	0.255721	0.264036	0.296664	0.238424	0.232287	0.226839	0.230252	0.229087	0.215917	0.23167	0.228525	0.172463	0.226367
12.6556	0.269536	0.254757	0.247613	0.255376	0.241597	0.235447	0.2463	0.229144	0.236106	0.294985	0.361138	0.383516	0.232519	0.224064	0.239365	0.240648	0.231318	0.256642	0.2392	0.225455	0.227554	0.246506	0.239298	0.196358	0.224003	0.220774	0.222581	0.761628	0.764053	0.778071	0.769231	0.759234	0.78901	0.233914	0.22018	0.224323	0.25369	0.264537	0.300635	0.24062	0.234413	0.224809	0.228019	0.225411	0.221648	0.233608	0.23021	0.177102	0.230802
12.6928	0.259895	0.255274	0.240202	0.250479	0.244382	0.23628	0.245977	0.236567	0.235091	0.291368	0.360135	0.383218	0.234998	0.221072	0.237648	0.236777	0.234928	0.253903	0.240911	0.228493	0.226291	0.240482	0.239327	0.195864	0.219638	0.217938	0.219355	0.769531	0.759881	0.766013	0.760991	0.762654	0.785085	0.23	0.228463	0.223134	0.258676	0.263265	0.296912	0.235987	0.235057	0.223412	0.225861	0.228879	0.217456	0.230802	0.233603	0.181261	0.231094
12.73	0.267944	0.256942	0.246957	0.25086	0.244382	0.238508	0.247706	0.236377	0.235862	0.298938	0.363461	0.390746	0.236654	0.221122	0.240421	0.240099	0.23535	0.254645	0.240644	0.230631	0.227968	0.241393	0.237953	0.198011	0.226448	0.223473	0.223977	0.776119	0.761406	0.767657	0.765068	0.771528	0.791169	0.231768	0.229627	0.224565	0.255721	0.264205	0.295914	0.240568	0.231761	0.229358	0.235294	0.229263	0.217939	0.23274	0.231485	0.183453	0.235269
12.7672	0.268018	0.255349	0.245469	0.253063	0.244259	0.236163	0.247336	0.232533	0.23416	0.29781	0.360964	0.385318	0.235666	0.229563	0.238466	0.241009	0.233587	0.25376	0.235318	0.229583	0.226346	0.238632	0.242281	0.195011	0.2217	0.218723	0.226224	0.767788	0.761338	0.780263	0.768473	0.771192	0.792316	0.232387	0.224567	0.228561	0.259604	0.265139	0.299762	0.237842	0.235175	0.226718	0.229481	0.228097	0.219051	0.230702	0.229462	0.18218	0.230867
12.8044	0.262411	0.25779	0.242232	0.252287	0.246827	0.236774	0.244596	0.232239	0.23378	0.294391	0.362802	0.386613	0.235466	0.220339	0.243207	0.238194	0.234845	0.251293	0.2376	0.225894	0.224282	0.242248	0.237259	0.192818	0.219137	0.218723	0.2237	0.775194	0.774194	0.774869	0.767571	0.765152	0.779207	0.235491	0.225283	0.22119	0.257909	0.266721	0.297619	0.240016	0.234867	0.223715	0.229377	0.22866	0.217134	0.236166	0.231767	0.179201	0.234448
12.8417	0.26536	0.254833	0.249444	0.248284	0.243357	0.24163	0.244495	0.234998	0.235784	0.293451	0.36544	0.385881	0.233972	0.225653	0.237891	0.237302	0.235992	0.25075	0.237731	0.224977	0.228863	0.245628	0.240327	0.198483	0.221745	0.219237	0.226667	0.776774	0.764837	0.777487	0.761084	0.767152	0.785751	0.229743	0.22729	0.224368	0.260346	0.259862	0.29849	0.237185	0.231942	0.22604	0.234052	0.232782	0.223416	0.231376	0.234388	0.180346	0.232766
12.8789	0.267696	0.253376	0.240723	0.246654	0.248067	0.231481	0.2427	0.234979	0.234666	0.295983	0.361743	0.389606	0.231676	0.218045	0.237738	0.237092	0.23588	0.248706	0.236736	0.221315	0.22919	0.244938	0.235294	0.193597	0.219846	0.221453	0.221818	0.776187	0.754815	0.76259	0.765142	0.761184	0.787422	0.233199	0.226473	0.225316	0.255721	0.26604	0.300594	0.234673	0.231984	0.225085	0.229219	0.22427	0.218135	0.232135	0.228595	0.18018	0.228307
12.9161	0.262449	0.255026	0.243802	0.248952	0.240391	0.234955	0.247805	0.232783	0.235152	0.294167	0.363768	0.388603	0.235269	0.225975	0.239645	0.23483	0.234679	0.253012	0.23758	0.225193	0.224238	0.242696	0.237768	0.194048	0.219596	0.217843	0.223434	0.779145	0.763256	0.780632	0.766049	0.762133	0.78412	0.236505	0.228463	0.222057	0.261414	0.263502	0.300398	0.243883	0.236005	0.225438	0.236041	0.226328	0.218229	0.232912	0.232266	0.178028	0.233601
12.9533	0.263276	0.253511	0.243106	0.249332	0.240604	0.235004	0.243819	0.233574	0.229503	0.291807	0.36091	0.386272	0.235195	0.217514	0.238778	0.236214	0.232922	0.251973	0.239296	0.229299	0.222182	0.242495	0.239158	0.196731	0.219261	0.221836	0.222581	0.767578	0.760238	0.768421	0.755391	0.764787	0.789392	0.236639	0.221887	0.223211	0.259319	0.264971	0.296647	0.239254	0.231113	0.227776	0.226399	0.227168	0.21505	0.227941	0.228525	0.183896	0.229412
12.9906	0.264264	0.254046	0.24586	0.252688	0.242647	0.234348	0.24542	0.233621	0.235476	0.295034	0.363194	0.390842	0.232323	0.224057	0.237238	0.239059	0.230147	0.252319	0.235531	0.22874	0.22549	0.242073	0.239467	0.194813	0.221601	0.221932	0.224201	0.759331	0.75834	0.767869	0.762139	0.762491	0.791796	0.235215	0.225256	0.221275	0.257028	0.261701	0.301474	0.239086	0.235891	0.231269	0.230898	0.226401	0.221601	0.234348	0.230925	0.182113	0.229131
13.0278	0.267595	0.253773	0.245949	0.247251	0.246121	0.23548	0.248669	0.238525	0.229734	0.296675	0.3608	0.389154	0.238957	0.222906	0.240097	0.238095	0.233932	0.25294	0.238974	0.22686	0.227157	0.244349	0.23914	0.196602	0.225612	0.220835	0.224605	0.771077	0.778362	0.775794	0.760615	0.764463	0.799476	0.234485	0.22829	0.220446	0.255666	0.268541	0.299047	0.237302	0.234842	0.229119	0.232578	0.228725	0.218935	0.236063	0.230056	0.17717	0.232667
13.065	0.262154	0.255095	0.244459	0.255573	0.244561	0.238343	0.242424	0.232936	0.230558	0.295905	0.364871	0.392279	0.232578	0.22654	0.239763	0.236568	0.233982	0.256727	0.23752	0.227149	0.224238	0.242763	0.240137	0.194951	0.221601	0.218899	0.219838	0.773585	0.753123	0.770039	0.765577	0.772257	0.7873	0.232877	0.226415	0.222469	0.25421	0.264289	0.303223	0.238927	0.229615	0.227186	0.231866	0.228495	0.222181	0.229374	0.231361	0.180535	0.229953
13.1022	0.26464	0.253857	0.246183	0.253446	0.239594	0.234511	0.245902	0.232516	0.232678	0.294666	0.368447	0.391304	0.234826	0.224113	0.241202	0.243467	0.237572	0.25464	0.238019	0.228636	0.223551	0.241085	0.237564	0.194562	0.220034	0.221258	0.223258	0.775683	0.758519	0.776898	0.768278	0.778007	0.791083	0.234539	0.229833	0.222387	0.254291	0.263331	0.303331	0.24026	0.23798	0.226677	0.230479	0.230502	0.220089	0.230769	0.234311	0.180399	0.234615
13.1394	0.266717	0.254628	0.241368	0.255098	0.242912	0.237655	0.249524	0.233874	0.235865	0.291246	0.363988	0.392438	0.235023	0.219915	0.241853	0.242601	0.232636	0.253947	0.240726	0.230383	0.225455	0.246315	0.241942	0.195482	0.221318	0.218615	0.226461	0.771521	0.764179	0.771108	0.771624	0.76571	0.782878	0.235314	0.226344	0.223373	0.259912	0.260905	0.303933	0.242041	0.239385	0.22572	0.229515	0.229698	0.217939	0.231771	0.229588	0.180511	0.235119
13.1767	0.266742	0.258372	0.240582	0.253446	0.243092	0.23577	0.247054	0.233658	0.234789	0.293993	0.3608	0.395726	0.233347	0.224858	0.239095	0.239022	0.234457	0.257994	0.235152	0.22449	0.227636	0.243064	0.240154	0.199092	0.221361	0.223432	0.223211	0.770524	0.76475	0.77975	0.768897	0.7635	0.792167	0.238111	0.224236	0.222961	0.256914	0.261475	0.303223	0.239139	0.233253	0.225067	0.230866	0.228023	0.216437	0.23555	0.234553	0.18034	0.23116
13.2139	0.263435	0.252278	0.243089	0.252583	0.242701	0.233864	0.245654	0.233729	0.235213	0.299745	0.367704	0.389687	0.232831	0.221335	0.23944	0.23849	0.237256	0.25191	0.239454	0.228078	0.226989	0.2393	0.2383	0.193189	0.221601	0.218032	0.21966	0.77749	0.773173	0.774769	0.767038	0.759285	0.785936	0.232964	0.227771	0.221442	0.254115	0.262061	0.296931	0.238348	0.236607	0.224732	0.231091	0.227761	0.218297	0.235166	0.233455	0.183466	0.226852
13.2511	0.262172	0.254923	0.244027	0.252098	0.241789	0.235617	0.246881	0.231046	0.233218	0.296517	0.364472	0.390758	0.235786	0.226824	0.239634	0.237759	0.237094	0.254172	0.241212	0.229091	0.222021	0.237819	0.239298	0.195718	0.221311	0.221739	0.222984	0.765615	0.759673	0.780731	0.762199	0.763411	0.78479	0.232472	0.227513	0.220572	0.2576	0.258182	0.305589	0.233535	0.234578	0.227255	0.22752	0.225769	0.217617	0.234219	0.229402	0.183273	0.234169
13.2883	0.264066	0.253338	0.242012	0.254146	0.244848	0.23628	0.244327	0.231239	0.232741	0.294093	0.367188	0.389235	0.236134	0.223117	0.242276	0.243018	0.232194	0.251564	0.2364	0.220416	0.230069	0.243002	0.236944	0.195573	0.217148	0.219628	0.218423	0.772757	0.764179	0.767241	0.768615	0.761317	0.789282	0.236046	0.226244	0.221236	0.259126	0.263244	0.302668	0.235366	0.23892	0.225647	0.229798	0.22701	0.21573	0.234144	0.233766	0.18254	0.230704
13.3256	0.261163	0.253366	0.242165	0.249904	0.241548	0.238636	0.246857	0.233561	0.235882	0.299787	0.371889	0.391208	0.232412	0.223338	0.23748	0.240317	0.233033	0.258162	0.234419	0.229927	0.230378	0.24357	0.237201	0.198305	0.222556	0.217826	0.225885	0.765504	0.762963	0.780423	0.767413	0.769178	0.791449	0.233928	0.226667	0.223377	0.260957	0.266449	0.308186	0.244281	0.234369	0.226127	0.229508	0.22844	0.218034	0.232508	0.236778	0.184029	0.230671
13.3628	0.267547	0.255469	0.242703	0.249712	0.241187	0.238426	0.244041	0.235781	0.235315	0.295512	0.367855	0.390406	0.235097	0.224122	0.239752	0.240033	0.237005	0.254923	0.23699	0.223182	0.229099	0.244082	0.239037	0.195107	0.216566	0.213638	0.224333	0.77063	0.753698	0.795742	0.759214	0.76	0.788872	0.230666	0.22908	0.223582	0.258683	0.260285	0.303493	0.236253	0.235792	0.226994	0.229132	0.22456	0.217519	0.233362	0.228353	0.182447	0.230182
13.4	0.263653	0.254417	0.242798	0.24981	0.243366	0.235075	0.24602	0.229122	0.236652	0.296406	0.360815	0.396539	0.234925	0.222537	0.238594	0.239934	0.235992	0.254565	0.236473	0.230068	0.227636	0.245224	0.240741	0.197025	0.223028	0.221884	0.221057	0.766301	0.758209	0.773982	0.766811	0.766323	0.791841	0.235729	0.224859	0.223582	0.25871	0.264213	0.304762	0.237805	0.233253	0.223071	0.233918	0.226181	0.219882	0.231538	0.232483	0.182442	0.23246
13.4372	0.26769	0.257394	0.243957	0.251719	0.244777	0.236537	0.244217	0.233827	0.233241	0.296281	0.367089	0.390522	0.232928	0.221645	0.23769	0.240718	0.234368	0.255163	0.239403	0.227334	0.227936	0.243191	0.239121	0.196321	0.21994	0.220148	0.221242	0.772962	0.763177	0.772668	0.765509	0.763699	0.7881	0.231466	0.226172	0.223083	0.257509	0.260727	0.298573	0.239592	0.234463	0.228374	0.23183	0.228713	0.219963	0.232042	0.229495	0.181424	0.232143
13.4744	0.265619	0.254469	0.247141	0.25384	0.243603	0.235004	0.246679	0.234599	0.23509	0.292827	0.368856	0.394455	0.233723	0.222327	0.23927	0.238194	0.235711	0.252309	0.239454	0.227911	0.222983	0.239004	0.239776	0.196915	0.221554	0.221016	0.224523	0.768191	0.763177	0.767717	0.767327	0.752038	0.783574	0.233032	0.227925	0.219305	0.259839	0.268412	0.298567	0.241633	0.237097	0.225733	0.233739	0.229151	0.219882	0.235243	0.230519	0.18354	0.230055
13.5117	0.267521	0.256881	0.244451	0.250952	0.242647	0.235056	0.24534	0.236436	0.233954	0.294343	0.372578	0.398233	0.232548	0.224008	0.236912	0.243973	0.233711	0.253189	0.237695	0.227252	0.225619	0.246208	0.23914	0.198485	0.22012	0.216158	0.223344	0.775098	0.768945	0.774342	0.761322	0.760989	0.788571	0.232208	0.225734	0.227947	0.26246	0.265771	0.302372	0.243972	0.234274	0.225547	0.232985	0.226942	0.225158	0.2338	0.234653	0.182277	0.234196
13.5489	0.268146	0.255259	0.245014	0.247717	0.244227	0.236941	0.247246	0.234723	0.23391	0.298432	0.36837	0.397422	0.239094	0.225716	0.23751	0.243266	0.235971	0.256074	0.243667	0.223887	0.222863	0.247169	0.23914	0.193636	0.221505	0.22381	0.225295	0.779009	0.76523	0.773919	0.767614	0.771134	0.787894	0.232566	0.229811	0.225242	0.261409	0.265631	0.306	0.239139	0.238981	0.223115	0.234185	0.230146	0.218015	0.236774	0.23601	0.185988	0.232865
13.5861	0.264562	0.256175	0.242645	0.25086	0.244819	0.237377	0.246294	0.236161	0.233977	0.302039	0.367169	0.400147	0.233417	0.223845	0.24077	0.243076	0.237732	0.253282	0.241296	0.226776	0.226381	0.242494	0.246546	0.199818	0.218603	0.219576	0.221997	0.771782	0.761271	0.770199	0.775295	0.760766	0.784091	0.231338	0.228183	0.221357	0.262124	0.264706	0.299881	0.239626	0.236842	0.228253	0.231253	0.228178	0.213656	0.231629	0.232511	0.18357	0.235344
13.6233	0.265889	0.259416	0.247137	0.252494	0.244755	0.238979	0.249332	0.233776	0.233918	0.302256	0.371595	0.398887	0.234087	0.224122	0.242269	0.240994	0.236518	0.255808	0.236832	0.231713	0.229872	0.247857	0.240173	0.195033	0.226277	0.221786	0.2262	0.771263	0.766021	0.773919	0.779567	0.771468	0.78225	0.233667	0.229898	0.227642	0.261723	0.263759	0.305255	0.241267	0.235628	0.230505	0.239313	0.225645	0.215968	0.236135	0.234381	0.18716	0.234646
13.6606	0.264883	0.258554	0.241063	0.252475	0.242286	0.235634	0.244571	0.232009	0.230981	0.293147	0.369809	0.393042	0.236007	0.22296	0.236793	0.239717	0.237685	0.251494	0.241546	0.226655	0.227223	0.242907	0.239253	0.195482	0.220557	0.222655	0.220612	0.768482	0.758028	0.767503	0.766523	0.760467	0.782158	0.231311	0.226515	0.223836	0.261514	0.271151	0.301152	0.238873	0.234111	0.229087	0.230417	0.229647	0.218115	0.235471	0.231668	0.183099	0.230152
13.6978	0.265237	0.258121	0.242099	0.254309	0.245867	0.237259	0.248383	0.23688	0.233127	0.3	0.372873	0.395657	0.234428	0.223585	0.239656	0.240564	0.237192	0.255504	0.239839	0.23119	0.224357	0.244834	0.24206	0.193733	0.221984	0.219006	0.224778	0.776273	0.760563	0.779528	0.770462	0.768226	0.7873	0.233766	0.229316	0.223665	0.258847	0.267982	0.303792	0.240501	0.239465	0.226926	0.229775	0.227692	0.219548	0.239431	0.233374	0.18385	0.232302
13.735	0.26379	0.255477	0.245553	0.250862	0.243954	0.237847	0.249234	0.234935	0.232302	0.298982	0.377154	0.398443	0.233389	0.225822	0.238517	0.243355	0.235575	0.252786	0.239087	0.226364	0.227604	0.246202	0.240017	0.195378	0.223031	0.220148	0.222043	0.776554	0.766369	0.772459	0.759362	0.761512	0.792336	0.232472	0.228801	0.222263	0.259557	0.269278	0.31112	0.245022	0.235271	0.22499	0.233152	0.232068	0.218229	0.232488	0.236371	0.185776	0.229211
13.7722	0.263889	0.253422	0.241653	0.251446	0.243272	0.236127	0.244774	0.232233	0.23501	0.298978	0.371582	0.396825	0.237031	0.225989	0.240636	0.23932	0.235041	0.253203	0.241462	0.229583	0.224319	0.246501	0.240534	0.198193	0.222174	0.214905	0.223305	0.771225	0.75295	0.754902	0.764343	0.756098	0.787942	0.231568	0.224981	0.220577	0.258154	0.263415	0.307507	0.238114	0.233441	0.226017	0.230063	0.229704	0.217215	0.2328	0.229066	0.182699	0.234947
13.8094	0.263952	0.256166	0.242596	0.249428	0.243102	0.237131	0.246294	0.236462	0.23255	0.296643	0.370787	0.399703	0.237238	0.222693	0.24123	0.242827	0.234032	0.253912	0.238325	0.232314	0.223794	0.245232	0.241956	0.198792	0.223855	0.220575	0.224333	0.78292	0.762435	0.790237	0.764198	0.76717	0.788711	0.232221	0.227599	0.227612	0.261581	0.264922	0.304888	0.238715	0.239431	0.22682	0.231122	0.227882	0.220534	0.235269	0.234008	0.18705	0.2337
13.8467	0.262902	0.255986	0.238712	0.249621	0.24329	0.236091	0.245607	0.235083	0.235579	0.301317	0.370389	0.400445	0.23517	0.223435	0.242416	0.239103	0.238231	0.25561	0.241032	0.229791	0.228841	0.244834	0.243325	0.194969	0.220513	0.218182	0.22343	0.776333	0.765497	0.775578	0.769325	0.755647	0.787894	0.233914	0.225453	0.226885	0.256994	0.266175	0.304124	0.23665	0.234205	0.228473	0.229679	0.223886	0.215316	0.234663	0.230458	0.184126	0.22827
13.8839	0.267595	0.255528	0.243038	0.253155	0.2438	0.239895	0.245914	0.233501	0.235739	0.295445	0.375061	0.401264	0.236875	0.221854	0.237433	0.236733	0.236779	0.253968	0.239903	0.225339	0.232169	0.244436	0.243278	0.197587	0.224806	0.221066	0.224341	0.772111	0.756716	0.778361	0.772923	0.76158	0.793857	0.23555	0.22813	0.224036	0.258463	0.269926	0.3044	0.236268	0.2357	0.228311	0.230898	0.227727	0.223125	0.236615	0.231638	0.183974	0.232391
13.9211	0.263098	0.254694	0.241925	0.252878	0.243603	0.234768	0.241641	0.233405	0.234057	0.297114	0.378684	0.395641	0.230898	0.223424	0.235829	0.236318	0.235071	0.251775	0.237295	0.232217	0.226463	0.239798	0.240223	0.198252	0.216482	0.215983	0.219649	0.771907	0.759259	0.768221	0.761057	0.763661	0.773079	0.22953	0.228788	0.220082	0.258449	0.265953	0.306516	0.241028	0.235341	0.226177	0.229639	0.221502	0.214733	0.230172	0.232727	0.182668	0.233051
13.9583	0.263415	0.255387	0.243064	0.252304	0.244312	0.236721	0.252471	0.234683	0.235153	0.299745	0.368035	0.399555	0.235738	0.22473	0.238698	0.240517	0.235294	0.251773	0.241922	0.22585	0.22807	0.246698	0.240534	0.196493	0.224455	0.219533	0.224506	0.768935	0.755539	0.77675	0.755189	0.763265	0.780992	0.235849	0.229434	0.224861	0.262047	0.261576	0.307046	0.239448	0.23527	0.22892	0.229847	0.230354	0.218935	0.235039	0.228974	0.183945	0.232755
13.9956	0.263988	0.258602	0.242654	0.249235	0.242065	0.237366	0.243949	0.232014	0.232711	0.297538	0.373713	0.400223	0.230511	0.223168	0.239936	0.238391	0.237776	0.253674	0.237903	0.22891	0.230909	0.244747	0.241171	0.196375	0.223363	0.220633	0.224515	0.767892	0.759851	0.781915	0.767571	0.765797	0.781715	0.235887	0.230653	0.221111	0.260766	0.265273	0.3016	0.242707	0.230924	0.225229	0.233793	0.229414	0.216434	0.234281	0.233159	0.182699	0.230475
14.0328	0.2621	0.25614	0.243073	0.254218	0.243243	0.239919	0.245734	0.233752	0.236743	0.300896	0.379765	0.403274	0.232928	0.224693	0.237547	0.241294	0.238436	0.254417	0.239052	0.232845	0.226285	0.244731	0.240086	0.196919	0.219889	0.219913	0.225506	0.771577	0.749267	0.776021	0.763838	0.761807	0.794699	0.235413	0.225538	0.224953	0.262928	0.268994	0.305444	0.239174	0.238981	0.232666	0.230228	0.231829	0.220089	0.236105	0.23271	0.182047	0.23497
14.07	0.265314	0.258494	0.243933	0.252304	0.243329	0.237903	0.248768	0.237631	0.23122	0.299533	0.376847	0.401636	0.234826	0.223269	0.23927	0.242097	0.234988	0.251293	0.238632	0.22897	0.224711	0.244747	0.242359	0.198674	0.221416	0.21741	0.224473	0.765544	0.753709	0.774471	0.766419	0.765271	0.78601	0.237454	0.223684	0.225139	0.260088	0.263629	0.30843	0.240032	0.233813	0.229382	0.232277	0.226749	0.221357	0.234388	0.232699	0.185622	0.232824
14.1072	0.265613	0.257052	0.244515	0.255734	0.242978	0.238564	0.248103	0.231538	0.233838	0.299149	0.372309	0.402158	0.23475	0.225412	0.237039	0.240428	0.235154	0.253938	0.241767	0.227355	0.229099	0.241016	0.238627	0.197124	0.22308	0.217805	0.224828	0.760954	0.754633	0.771838	0.773515	0.771881	0.788302	0.235688	0.225587	0.229019	0.261495	0.26574	0.307876	0.237632	0.233615	0.226394	0.233653	0.230473	0.21802	0.233577	0.231392	0.18133	0.232135
14.1444	0.267944	0.252472	0.248418	0.25518	0.244522	0.2392	0.245747	0.234027	0.233954	0.297665	0.373767	0.400891	0.236897	0.224422	0.243061	0.243367	0.234597	0.254918	0.240741	0.229374	0.228964	0.238521	0.239027	0.199397	0.221888	0.222656	0.225506	0.771115	0.757621	0.775082	0.77037	0.763946	0.799688	0.234663	0.227444	0.225425	0.263452	0.265734	0.306516	0.242486	0.236481	0.228681	0.233668	0.23018	0.218323	0.232578	0.233198	0.185331	0.235941
14.1817	0.265961	0.25475	0.241379	0.250475	0.244288	0.234921	0.248376	0.232508	0.235959	0.303716	0.370516	0.400966	0.235837	0.221013	0.240676	0.242815	0.236131	0.253998	0.240081	0.231439	0.226052	0.240452	0.239879	0.195482	0.223133	0.220112	0.222718	0.771725	0.760563	0.776974	0.758303	0.768436	0.784568	0.236664	0.227565	0.2209	0.25586	0.2676	0.30961	0.238842	0.232465	0.227116	0.234283	0.229823	0.215817	0.234061	0.233387	0.186254	0.230378
14.2189	0.262566	0.257565	0.244282	0.251341	0.243765	0.234901	0.241405	0.229885	0.231218	0.300847	0.375185	0.400746	0.237615	0.22673	0.240954	0.241754	0.241396	0.253536	0.234558	0.226691	0.222505	0.24447	0.243185	0.200666	0.221465	0.219628	0.220695	0.76593	0.762472	0.766208	0.767614	0.763448	0.794194	0.232817	0.228733	0.223125	0.26299	0.263677	0.313655	0.2417	0.236821	0.22396	0.231412	0.226907	0.216943	0.236559	0.233293	0.184069	0.229474
14.2561	0.264229	0.255536	0.246745	0.254329	0.244304	0.237558	0.248851	0.235696	0.234747	0.29835	0.372616	0.401416	0.235294	0.226066	0.240043	0.240949	0.240343	0.252103	0.237118	0.227646	0.227455	0.240712	0.237404	0.194887	0.218549	0.219576	0.221506	0.771484	0.75834	0.780053	0.776405	0.766897	0.774393	0.231597	0.230653	0.225148	0.261876	0.267022	0.30627	0.242203	0.237636	0.228232	0.230096	0.225143	0.218276	0.238281	0.234198	0.181198	0.233063
14.2933	0.267669	0.255312	0.243902	0.250287	0.243215	0.235175	0.24763	0.2319	0.23877	0.299915	0.368704	0.397255	0.237416	0.223062	0.240462	0.237126	0.23465	0.253065	0.240659	0.226799	0.228675	0.241339	0.240463	0.195678	0.221842	0.22179	0.22399	0.754319	0.749627	0.771037	0.762785	0.760602	0.786378	0.23437	0.229198	0.224732	0.259215	0.269769	0.305679	0.242695	0.231481	0.227029	0.232113	0.22421	0.221193	0.233089	0.231955	0.183519	0.230283
14.3306	0.266165	0.258451	0.242952	0.25476	0.243177	0.236857	0.247251	0.237003	0.236125	0.296438	0.385453	0.401709	0.237458	0.228504	0.240676	0.240934	0.238484	0.25415	0.236917	0.230664	0.22603	0.242459	0.240463	0.199029	0.226488	0.218723	0.222446	0.770672	0.756496	0.770847	0.773935	0.76749	0.77892	0.235929	0.225161	0.224935	0.263347	0.275891	0.311416	0.240389	0.235413	0.23015	0.236941	0.23166	0.217071	0.235446	0.234077	0.182761	0.235294
14.3678	0.265214	0.257882	0.244374	0.252696	0.242061	0.239953	0.245634	0.234555	0.234848	0.300512	0.3845	0.40313	0.235936	0.221277	0.241407	0.239566	0.237662	0.254971	0.241017	0.231507	0.229508	0.243454	0.237952	0.199699	0.221315	0.222174	0.221998	0.775113	0.752967	0.771617	0.764488	0.76499	0.785008	0.235135	0.226651	0.226903	0.262988	0.265567	0.307384	0.240178	0.238595	0.227048	0.228048	0.226104	0.219756	0.235244	0.231205	0.186197	0.229958
14.405	0.265543	0.255814	0.247622	0.252966	0.243243	0.236918	0.244588	0.232341	0.233414	0.296628	0.383848	0.401193	0.232519	0.226559	0.237955	0.239284	0.235966	0.251832	0.240659	0.230177	0.229764	0.244064	0.239776	0.195012	0.22265	0.219089	0.227236	0.764023	0.761481	0.779829	0.764923	0.755798	0.795276	0.233255	0.228474	0.223704	0.263137	0.266503	0.312701	0.242486	0.234111	0.22625	0.23252	0.227552	0.219027	0.238261	0.230738	0.18472	0.232143
14.4422	0.26302	0.255559	0.246917	0.25316	0.247969	0.238027	0.246026	0.232882	0.237032	0.302553	0.380976	0.402907	0.239413	0.225472	0.240597	0.239004	0.237005	0.256831	0.240644	0.229791	0.225444	0.246275	0.240293	0.196499	0.225959	0.224017	0.222177	0.765161	0.761693	0.784431	0.773655	0.757162	0.788114	0.23577	0.225601	0.227576	0.26299	0.264947	0.309237	0.243002	0.239379	0.226545	0.234159	0.227325	0.220943	0.235955	0.231048	0.186296	0.230802
14.4794	0.264951	0.255977	0.243089	0.253932	0.241681	0.237875	0.24857	0.231455	0.23707	0.305034	0.386713	0.405275	0.235639	0.222539	0.241481	0.241308	0.234002	0.257572	0.240373	0.230488	0.223431	0.242947	0.239075	0.194336	0.22084	0.22582	0.224498	0.77785	0.770958	0.766208	0.764778	0.767057	0.781573	0.235963	0.22923	0.222593	0.266826	0.265189	0.306458	0.241825	0.234017	0.228582	0.234707	0.226855	0.218459	0.240226	0.23666	0.185897	0.234672
14.5167	0.261406	0.253511	0.243423	0.251152	0.245257	0.236364	0.249239	0.237106	0.23444	0.301709	0.374816	0.405073	0.233571	0.226128	0.242991	0.236755	0.239234	0.255731	0.235034	0.229478	0.222302	0.246875	0.238991	0.195948	0.223368	0.221932	0.220888	0.77176	0.760983	0.767123	0.764815	0.759918	0.793354	0.234659	0.22855	0.220339	0.259423	0.269547	0.309956	0.238613	0.231392	0.232164	0.232344	0.229287	0.222428	0.235395	0.231826	0.18712	0.234043
14.5539	0.26413	0.259364	0.245896	0.250668	0.245435	0.236127	0.247045	0.235273	0.235131	0.304644	0.380597	0.405689	0.238135	0.219868	0.242473	0.239103	0.23384	0.253134	0.236546	0.228493	0.225306	0.247746	0.242489	0.199516	0.223234	0.219332	0.224819	0.770672	0.767737	0.768828	0.770717	0.768385	0.783938	0.236205	0.223819	0.220251	0.26434	0.266287	0.313005	0.242644	0.237192	0.227692	0.233375	0.22961	0.216957	0.235015	0.233037	0.185847	0.232391
14.5911	0.26302	0.257082	0.246506	0.253938	0.246143	0.235601	0.244782	0.234448	0.234483	0.299527	0.380597	0.408715	0.23527	0.220547	0.236786	0.244249	0.237982	0.25458	0.238577	0.229724	0.227421	0.245933	0.241364	0.196386	0.222509	0.217977	0.220653	0.772226	0.764179	0.775645	0.771181	0.757534	0.787455	0.233871	0.225624	0.220669	0.263179	0.268212	0.308682	0.241603	0.238076	0.227062	0.233195	0.227029	0.219188	0.233733	0.234343	0.185093	0.233546
14.6283	0.266818	0.253879	0.243338	0.253852	0.245276	0.238081	0.245348	0.236396	0.232863	0.29889	0.380129	0.410083	0.233026	0.225083	0.24187	0.241667	0.234708	0.253384	0.2376	0.223535	0.226251	0.242036	0.240293	0.197879	0.222222	0.219638	0.224103	0.766217	0.754619	0.773833	0.767758	0.771134	0.783213	0.23207	0.231675	0.222716	0.263473	0.269612	0.310234	0.240016	0.234513	0.227325	0.23029	0.225038	0.220289	0.236379	0.236725	0.185607	0.233475
14.6656	0.26569	0.25468	0.244943	0.250475	0.244398	0.23717	0.249044	0.232072	0.233735	0.299702	0.380129	0.408117	0.231963	0.226095	0.237993	0.240949	0.236528	0.255146	0.238591	0.228806	0.228355	0.250097	0.238607	0.196262	0.221652	0.218158	0.223844	0.775896	0.769231	0.770696	0.770563	0.76011	0.789501	0.235671	0.228637	0.223825	0.260558	0.266202	0.308494	0.238536	0.235723	0.226473	0.237028	0.232102	0.220458	0.237012	0.230769	0.185659	0.235869
14.7028	0.265083	0.252914	0.243833	0.253344	0.240014	0.235704	0.247529	0.232458	0.235963	0.302705	0.37866	0.404663	0.234874	0.217719	0.241853	0.2403	0.238436	0.255116	0.238613	0.228468	0.224846	0.244523	0.24012	0.193733	0.220405	0.219438	0.221368	0.774593	0.759701	0.768676	0.765363	0.759209	0.787455	0.232574	0.226415	0.225037	0.262275	0.267495	0.311772	0.239936	0.234034	0.227168	0.232865	0.227027	0.217327	0.236153	0.23363	0.184856	0.233475
14.74	0.267979	0.258798	0.245486	0.255278	0.248412	0.23793	0.243531	0.235441	0.235417	0.30799	0.379259	0.410439	0.238793	0.224634	0.241528	0.24303	0.23805	0.255482	0.238325	0.232378	0.227848	0.24415	0.241602	0.194613	0.226626	0.222174	0.223525	0.767397	0.768192	0.778439	0.772333	0.760302	0.796654	0.235473	0.229602	0.222058	0.261096	0.268914	0.318033	0.242608	0.234077	0.230918	0.23221	0.231628	0.21963	0.234234	0.236917	0.185897	0.23051
14.7772	0.261682	0.254623	0.240406	0.250575	0.23951	0.234343	0.245312	0.236396	0.236269	0.304701	0.379088	0.40678	0.233263	0.216319	0.237993	0.238949	0.231863	0.254575	0.235412	0.226087	0.224747	0.243201	0.240313	0.193343	0.220077	0.219723	0.216499	0.770577	0.752959	0.768164	0.759408	0.76066	0.782813	0.232401	0.230273	0.225065	0.258283	0.266367	0.311515	0.244707	0.232417	0.226117	0.232277	0.228791	0.213279	0.234711	0.232577	0.182077	0.229404
14.8144	0.262505	0.252643	0.242598	0.25364	0.242847	0.23863	0.246294	0.238301	0.23667	0.297818	0.377033	0.407617	0.235965	0.221854	0.239656	0.238017	0.234708	0.251765	0.236378	0.229091	0.226272	0.249023	0.243056	0.197699	0.219438	0.220243	0.222583	0.776768	0.771917	0.777339	0.766667	0.760929	0.795124	0.23233	0.229025	0.220664	0.267311	0.269389	0.310566	0.240145	0.235318	0.22961	0.231535	0.226386	0.215288	0.235849	0.23336	0.185872	0.233347
14.8517	0.263811	0.257356	0.242916	0.252575	0.243405	0.235429	0.245448	0.233345	0.235761	0.302088	0.383507	0.409245	0.232957	0.220395	0.239014	0.242386	0.234368	0.253533	0.235978	0.228636	0.226845	0.24415	0.243407	0.197885	0.22089	0.222126	0.225664	0.760207	0.753333	0.781065	0.766913	0.76749	0.788083	0.23266	0.228938	0.22443	0.263031	0.26749	0.307754	0.244337	0.23615	0.230387	0.233154	0.227723	0.220746	0.23674	0.233671	0.184294	0.230122
14.8889	0.265383	0.2567	0.245259	0.252401	0.242223	0.231788	0.242297	0.235104	0.232806	0.309075	0.378765	0.408562	0.230318	0.219708	0.239055	0.241064	0.235014	0.253199	0.234026	0.225704	0.225888	0.243306	0.237484	0.193072	0.219606	0.217993	0.221953	0.756082	0.758519	0.771746	0.761788	0.764787	0.791322	0.233052	0.22406	0.224452	0.259704	0.265548	0.312298	0.239743	0.231791	0.227639	0.233264	0.227465	0.217634	0.22845	0.231081	0.183044	0.230638
14.9261	0.265152	0.257757	0.245098	0.249619	0.244998	0.239282	0.246026	0.234639	0.234564	0.302693	0.378043	0.40788	0.234034	0.221117	0.241537	0.242044	0.235602	0.25258	0.235483	0.22835	0.228789	0.24166	0.236332	0.195448	0.222222	0.221447	0.220113	0.775113	0.77451	0.772487	0.761728	0.751023	0.791341	0.234917	0.226451	0.22382	0.26506	0.264306	0.31359	0.241379	0.235845	0.229319	0.235	0.22682	0.219963	0.236684	0.233347	0.184501	0.232529
14.9633	0.267144	0.25211	0.244466	0.252583	0.240267	0.238728	0.24542	0.237191	0.236778	0.306507	0.388724	0.409245	0.234922	0.222691	0.239188	0.238589	0.235575	0.252512	0.240547	0.229129	0.226676	0.244168	0.238013	0.196924	0.225793	0.221216	0.226027	0.764744	0.75834	0.770235	0.768661	0.768226	0.787256	0.233456	0.228884	0.224815	0.263933	0.267163	0.316876	0.243952	0.235651	0.227902	0.231758	0.228417	0.218692	0.235143	0.236105	0.185383	0.23203
15.0006	0.264186	0.25828	0.245486	0.251149	0.24329	0.239827	0.250095	0.23789	0.235029	0.301919	0.384234	0.410795	0.233139	0.222954	0.23883	0.244752	0.233779	0.255308	0.243265	0.230141	0.229579	0.24294	0.240277	0.198432	0.225322	0.217954	0.226591	0.772931	0.764881	0.777559	0.767241	0.75545	0.779556	0.231981	0.230653	0.226632	0.265127	0.270049	0.315747	0.243657	0.236262	0.228484	0.232809	0.22867	0.220345	0.235546	0.232772	0.188193	0.231061
15.0378	0.262619	0.257474	0.243756	0.253451	0.246662	0.238303	0.245534	0.237392	0.236102	0.308351	0.386114	0.41812	0.236134	0.224858	0.235829	0.241508	0.237638	0.256214	0.240194	0.231224	0.230657	0.245921	0.241573	0.199096	0.225515	0.221692	0.225689	0.770874	0.768713	0.776316	0.768232	0.761153	0.78874	0.233277	0.23045	0.223247	0.264045	0.268755	0.31086	0.24251	0.234628	0.227134	0.235932	0.229565	0.217117	0.241171	0.232208	0.18896	0.229822
15.075	0.263575	0.259115	0.246354	0.25449	0.238827	0.237791	0.247525	0.235653	0.233932	0.302097	0.379515	0.410795	0.235294	0.223324	0.240214	0.241681	0.238027	0.252456	0.236705	0.234545	0.229597	0.243107	0.241824	0.194453	0.22227	0.222561	0.223658	0.769131	0.752959	0.779974	0.765944	0.76685	0.796663	0.233277	0.229057	0.224558	0.261129	0.268852	0.312702	0.244228	0.233777	0.228374	0.233874	0.226784	0.217763	0.233234	0.236015	0.18574	0.232558
15.1122	0.263633	0.256519	0.244325	0.255157	0.243689	0.235481	0.244867	0.236663	0.231929	0.302048	0.383358	0.411478	0.23603	0.223684	0.239872	0.242386	0.234509	0.255116	0.237213	0.227335	0.227027	0.244755	0.240844	0.197594	0.225376	0.218292	0.223971	0.769974	0.754606	0.773412	0.770988	0.764183	0.791192	0.233154	0.225141	0.224112	0.265793	0.269533	0.312223	0.243569	0.236971	0.230917	0.23583	0.227829	0.222675	0.232014	0.238365	0.183753	0.232499
15.1494	0.264051	0.25484	0.242807	0.255157	0.247266	0.236264	0.247912	0.238198	0.23416	0.306472	0.381119	0.411057	0.235565	0.227143	0.238766	0.238293	0.23887	0.256933	0.243331	0.230874	0.22852	0.244017	0.242333	0.196919	0.219991	0.222125	0.225255	0.770078	0.778362	0.777558	0.767038	0.764826	0.783686	0.238272	0.227958	0.222552	0.264906	0.268182	0.317004	0.240793	0.23854	0.228539	0.238214	0.228198	0.219062	0.238806	0.232013	0.186986	0.232588
15.1867	0.264528	0.25679	0.242338	0.254925	0.243262	0.239547	0.248378	0.234532	0.235213	0.299276	0.387725	0.41434	0.239431	0.224953	0.242643	0.243119	0.238749	0.253586	0.237329	0.228949	0.232793	0.245736	0.240757	0.199514	0.225557	0.222461	0.226392	0.766859	0.762849	0.77449	0.768564	0.756831	0.792208	0.234895	0.229786	0.223538	0.259392	0.270281	0.317113	0.24273	0.235982	0.227429	0.233333	0.229502	0.221107	0.235821	0.235006	0.185185	0.232519
15.2239	0.263736	0.254694	0.242731	0.249808	0.244092	0.239269	0.244952	0.235168	0.234321	0.301919	0.386352	0.412716	0.231544	0.227685	0.238453	0.236886	0.236605	0.25625	0.239437	0.223684	0.22597	0.246479	0.242647	0.197162	0.221075	0.22227	0.225233	0.781107	0.764881	0.772698	0.761614	0.763265	0.779783	0.234501	0.230507	0.221481	0.26236	0.264524	0.320847	0.240161	0.231826	0.228943	0.23368	0.226538	0.216415	0.240757	0.230519	0.180821	0.231915
15.2611	0.26639	0.256365	0.247686	0.255841	0.242371	0.238961	0.242873	0.235378	0.232558	0.303701	0.394394	0.41241	0.233827	0.225118	0.24031	0.24294	0.234204	0.256124	0.241922	0.225543	0.226613	0.24395	0.240243	0.196796	0.223504	0.221981	0.222848	0.772021	0.76003	0.777704	0.769374	0.762816	0.779907	0.235116	0.228236	0.224611	0.265094	0.267273	0.319772	0.240964	0.233819	0.229496	0.236501	0.230917	0.219467	0.238563	0.234984	0.185527	0.231126
15.2983	0.263711	0.257608	0.243772	0.251052	0.244194	0.236316	0.246669	0.235568	0.237899	0.305236	0.3895	0.413715	0.234454	0.22259	0.238938	0.240934	0.236917	0.255655	0.238752	0.227169	0.228789	0.245717	0.235853	0.201877	0.219983	0.219618	0.222267	0.770725	0.759822	0.775953	0.783095	0.771034	0.791558	0.235712	0.232258	0.226637	0.263662	0.265214	0.313103	0.244677	0.234413	0.230294	0.23466	0.228211	0.220119	0.23199	0.234984	0.184949	0.233574
15.3356	0.266641	0.259831	0.246827	0.25162	0.244554	0.236857	0.247434	0.237319	0.231829	0.307265	0.391696	0.415594	0.234329	0.224799	0.240761	0.243963	0.238118	0.254694	0.239183	0.228142	0.227766	0.247379	0.245234	0.197703	0.22141	0.224242	0.223923	0.774548	0.762787	0.780777	0.764163	0.761255	0.792995	0.235472	0.226195	0.220827	0.264354	0.273518	0.314389	0.244158	0.234986	0.228386	0.232905	0.232765	0.221072	0.237324	0.234821	0.186441	0.229798
15.3728	0.263337	0.255477	0.244529	0.25	0.243102	0.237093	0.246979	0.235442	0.236452	0.301411	0.388417	0.414745	0.234375	0.224211	0.238822	0.240818	0.236441	0.254436	0.235531	0.22475	0.223347	0.240355	0.242727	0.197632	0.223758	0.217882	0.223167	0.766301	0.763785	0.776974	0.766811	0.758904	0.793014	0.230952	0.228571	0.223787	0.261508	0.268897	0.316558	0.240562	0.237884	0.228781	0.23147	0.228244	0.223211	0.236472	0.235628	0.183451	0.22989
15.41	0.26455	0.257859	0.244127	0.252479	0.246575	0.235665	0.251233	0.23325	0.232358	0.309932	0.388833	0.414588	0.236776	0.221489	0.239711	0.241622	0.232514	0.254205	0.240307	0.229748	0.228685	0.242624	0.241454	0.198605	0.218669	0.219344	0.223117	0.76928	0.760355	0.782724	0.770329	0.75119	0.7926	0.2348	0.230538	0.221976	0.264542	0.268393	0.315319	0.245047	0.237652	0.229477	0.23429	0.226415	0.220201	0.235244	0.235342	0.185212	0.235144
15.4472	0.267222	0.258523	0.241915	0.253359	0.239024	0.237069	0.248564	0.234851	0.235112	0.304124	0.387113	0.418755	0.23203	0.225578	0.239177	0.241681	0.236337	0.252242	0.235412	0.228086	0.225841	0.238911	0.246214	0.196483	0.221603	0.221503	0.224152	0.773671	0.765672	0.769784	0.767614	0.766118	0.786342	0.232137	0.232027	0.223251	0.264016	0.273328	0.313082	0.240032	0.234419	0.226213	0.233058	0.226314	0.214971	0.241915	0.232454	0.187278	0.232755
15.4844	0.263753	0.252101	0.244762	0.251721	0.245577	0.239746	0.25019	0.235653	0.236288	0.309944	0.390414	0.422078	0.234625	0.22474	0.243258	0.243568	0.242322	0.257182	0.238421	0.231752	0.227454	0.246202	0.243712	0.19878	0.227097	0.221453	0.226446	0.763835	0.760386	0.777997	0.768615	0.768116	0.784173	0.238095	0.23042	0.225962	0.265894	0.26796	0.319287	0.242938	0.23328	0.229942	0.238353	0.232034	0.220163	0.237912	0.237034	0.185775	0.23322
15.5217	0.264015	0.255425	0.240659	0.250287	0.243442	0.236911	0.248181	0.237106	0.234262	0.308552	0.385464	0.415152	0.236686	0.224049	0.238758	0.24115	0.23549	0.253605	0.235341	0.229291	0.226354	0.245799	0.238239	0.195527	0.22023	0.224924	0.223254	0.787443	0.754074	0.782551	0.757966	0.761418	0.773663	0.230743	0.226657	0.224112	0.26035	0.268804	0.31318	0.247473	0.239385	0.229231	0.234219	0.229439	0.221278	0.23462	0.235723	0.184071	0.22957
15.5589	0.264009	0.255214	0.246815	0.254218	0.243405	0.237629	0.242297	0.238677	0.236604	0.30888	0.396283	0.415123	0.238781	0.227619	0.240993	0.246371	0.240803	0.2581	0.240307	0.231541	0.230462	0.247656	0.242685	0.199396	0.225237	0.220302	0.225755	0.772135	0.764881	0.777045	0.775851	0.76386	0.790758	0.234759	0.23709	0.226534	0.264249	0.274234	0.321545	0.243373	0.235199	0.229302	0.235537	0.227168	0.222923	0.238685	0.236959	0.182815	0.235143
15.5961	0.26298	0.257001	0.2446	0.249424	0.243082	0.237352	0.24914	0.235063	0.23716	0.303549	0.386193	0.419232	0.23161	0.224326	0.238822	0.237937	0.238004	0.254891	0.240307	0.228221	0.227885	0.246677	0.239637	0.196138	0.222653	0.218575	0.223211	0.77555	0.773783	0.768421	0.771092	0.761839	0.786418	0.233367	0.228117	0.224074	0.26688	0.268583	0.316585	0.239579	0.233913	0.226804	0.238194	0.228295	0.220082	0.235193	0.233845	0.183818	0.229557
15.6333	0.264706	0.25679	0.245331	0.250953	0.241766	0.239124	0.243819	0.235927	0.235476	0.303564	0.389728	0.41803	0.233095	0.226994	0.239594	0.238669	0.244158	0.252849	0.238806	0.229959	0.228417	0.244427	0.240693	0.198312	0.224936	0.220779	0.222536	0.764706	0.76739	0.773473	0.769611	0.764344	0.782183	0.231933	0.228861	0.223451	0.264519	0.264354	0.315041	0.242363	0.234388	0.229947	0.238155	0.230443	0.219395	0.237484	0.235365	0.187344	0.232726
15.6706	0.267144	0.257356	0.244065	0.254179	0.243518	0.238551	0.247706	0.234179	0.234035	0.306935	0.394289	0.417269	0.234303	0.224171	0.238349	0.240548	0.234874	0.253517	0.241657	0.227664	0.224585	0.242991	0.245234	0.195507	0.220405	0.223037	0.226591	0.763601	0.76095	0.771391	0.772167	0.763661	0.794072	0.235593	0.227771	0.227979	0.265152	0.271032	0.319563	0.242828	0.234578	0.231064	0.238812	0.227169	0.217712	0.241247	0.23328	0.186178	0.23301
15.7078	0.266263	0.25689	0.243277	0.250858	0.247167	0.238081	0.245641	0.23704	0.234909	0.309371	0.394352	0.422562	0.238377	0.227058	0.239957	0.243933	0.243879	0.256746	0.237596	0.22874	0.230686	0.245806	0.238972	0.200546	0.225117	0.219101	0.225962	0.764781	0.766667	0.772817	0.758451	0.76386	0.791559	0.235155	0.230015	0.22749	0.265233	0.273066	0.317742	0.243981	0.23892	0.231214	0.236341	0.231689	0.223495	0.237223	0.236799	0.185931	0.233799
15.745	0.266212	0.253952	0.246032	0.254804	0.24373	0.239437	0.248671	0.236121	0.233494	0.313928	0.392481	0.420394	0.236364	0.228287	0.237792	0.242525	0.238253	0.259592	0.243331	0.229501	0.226422	0.249123	0.244473	0.200423	0.2217	0.221407	0.228006	0.781877	0.764444	0.778871	0.766626	0.778621	0.77641	0.237082	0.229379	0.225901	0.267066	0.271102	0.319011	0.243461	0.238095	0.232389	0.236175	0.230918	0.218819	0.238176	0.235795	0.189673	0.235119
15.7822	0.264873	0.259115	0.245151	0.252874	0.243139	0.234208	0.249424	0.237838	0.237914	0.310508	0.383924	0.419871	0.2337	0.226692	0.240226	0.241608	0.231464	0.256235	0.238691	0.234375	0.227454	0.247656	0.244156	0.200061	0.224472	0.223183	0.2237	0.776843	0.762725	0.773535	0.767327	0.762526	0.785603	0.231157	0.22729	0.227155	0.2652	0.272463	0.318627	0.243363	0.230337	0.228999	0.235197	0.229014	0.21978	0.235219	0.234723	0.188478	0.237489
15.8194	0.268033	0.259391	0.245469	0.255814	0.243129	0.236584	0.245312	0.232734	0.235254	0.312017	0.392767	0.419073	0.234382	0.225929	0.241664	0.241494	0.239654	0.25511	0.23752	0.230314	0.229881	0.244802	0.243478	0.19631	0.22227	0.217128	0.223074	0.779739	0.759793	0.773833	0.764343	0.771784	0.792248	0.231757	0.225575	0.223416	0.264848	0.269167	0.317363	0.241338	0.236821	0.227989	0.234388	0.228165	0.21883	0.237078	0.235462	0.182328	0.23682
15.8567	0.268634	0.258443	0.246654	0.25344	0.243825	0.237587	0.24876	0.240274	0.238144	0.312823	0.395186	0.420992	0.241	0.220188	0.243028	0.241235	0.237846	0.256187	0.241017	0.232378	0.230545	0.247653	0.243302	0.196786	0.222933	0.218268	0.22753	0.787164	0.759259	0.767717	0.760468	0.770401	0.77812	0.234417	0.2277	0.226597	0.261265	0.269231	0.320245	0.241961	0.238595	0.227046	0.235587	0.229382	0.219809	0.241262	0.234146	0.187941	0.232911
15.8939	0.26445	0.254405	0.244325	0.254023	0.245528	0.24103	0.244377	0.237221	0.237241	0.309544	0.398083	0.420952	0.23624	0.227144	0.243621	0.243053	0.238186	0.258338	0.241435	0.226691	0.229431	0.245129	0.246301	0.198068	0.22514	0.221216	0.22731	0.767984	0.758315	0.770288	0.772783	0.770335	0.792784	0.234917	0.232602	0.22645	0.265103	0.27284	0.324236	0.2452	0.244091	0.225782	0.233841	0.230651	0.223043	0.237166	0.232821	0.1867	0.234547
15.9311	0.262741	0.254177	0.246017	0.254139	0.245879	0.237054	0.249241	0.233859	0.234869	0.305389	0.388075	0.421617	0.231092	0.223324	0.241131	0.240167	0.234479	0.25634	0.236224	0.23049	0.22742	0.245703	0.243092	0.197876	0.224323	0.218331	0.222896	0.762058	0.76009	0.765092	0.76547	0.770131	0.782766	0.2341	0.229521	0.222305	0.262698	0.273675	0.320195	0.245367	0.238812	0.229942	0.235465	0.230235	0.220615	0.237953	0.233523	0.184989	0.232969
15.9683	0.266389	0.258773	0.241737	0.253629	0.245283	0.237655	0.245068	0.231346	0.237948	0.309421	0.398288	0.418472	0.237274	0.224	0.241785	0.244583	0.238506	0.255308	0.238267	0.230072	0.227158	0.247173	0.240069	0.197579	0.220696	0.222558	0.22411	0.764133	0.75829	0.780488	0.769895	0.762978	0.790819	0.234021	0.230392	0.227492	0.267335	0.269723	0.320211	0.241754	0.235365	0.229095	0.23762	0.228265	0.219512	0.238787	0.235532	0.187611	0.232813
16.0056	0.266742	0.256428	0.24548	0.253914	0.244677	0.235023	0.250095	0.235947	0.237323	0.306667	0.398885	0.421293	0.237474	0.22957	0.243439	0.24584	0.233871	0.258213	0.239823	0.231752	0.224873	0.246495	0.245332	0.197277	0.224263	0.223094	0.223827	0.779229	0.768202	0.780777	0.761203	0.768066	0.790782	0.233412	0.23327	0.228193	0.267224	0.274046	0.320424	0.244587	0.235485	0.229095	0.231692	0.230146	0.220295	0.241438	0.235557	0.186863	0.237913
16.0428	0.267702	0.256446	0.24043	0.253063	0.243937	0.237283	0.245621	0.235778	0.235395	0.308982	0.396673	0.423165	0.235319	0.224413	0.236417	0.244983	0.241858	0.255498	0.239323	0.23035	0.232727	0.24864	0.242151	0.198377	0.224753	0.221503	0.226645	0.774048	0.759673	0.783784	0.76714	0.770977	0.788601	0.234122	0.225161	0.226766	0.265452	0.271109	0.323747	0.249394	0.237596	0.229885	0.239752	0.22659	0.223997	0.241438	0.238424	0.187124	0.235019
16.08	0.26907	0.259023	0.248329	0.254011	0.246035	0.237176	0.246471	0.235781	0.233184	0.307857	0.401423	0.425507	0.235542	0.224219	0.241897	0.242791	0.242366	0.256137	0.242793	0.232305	0.227058	0.246304	0.24624	0.198905	0.221888	0.227332	0.227254	0.773609	0.761128	0.786569	0.774892	0.769337	0.789337	0.239389	0.228993	0.224852	0.264061	0.274583	0.324346	0.239679	0.238673	0.230887	0.234201	0.23015	0.219593	0.239813	0.236938	0.186006	0.231092
16.1172	0.264695	0.250699	0.243475	0.250856	0.246662	0.238219	0.24772	0.234302	0.233436	0.308222	0.399494	0.424857	0.2329	0.223647	0.240449	0.24424	0.23703	0.256801	0.23629	0.227128	0.226633	0.244045	0.241768	0.2	0.221601	0.22055	0.225403	0.784868	0.756116	0.784818	0.766378	0.773167	0.792228	0.23302	0.227958	0.222635	0.264624	0.276827	0.322027	0.240674	0.237672	0.229973	0.236048	0.231745	0.218357	0.238806	0.236179	0.185055	0.235045
16.1544	0.266288	0.260177	0.250318	0.25518	0.245718	0.23669	0.249523	0.238232	0.235395	0.30888	0.397975	0.423566	0.237913	0.225699	0.242674	0.239601	0.238934	0.256956	0.236167	0.229932	0.229823	0.241822	0.241753	0.198543	0.221647	0.224376	0.226962	0.763648	0.77027	0.775229	0.765356	0.76314	0.782025	0.235652	0.230972	0.225009	0.267331	0.274388	0.323002	0.247497	0.237288	0.229533	0.234375	0.22643	0.219386	0.241542	0.237034	0.187213	0.235569
16.1917	0.26808	0.257928	0.245886	0.252692	0.245136	0.239769	0.245514	0.236729	0.235967	0.312178	0.395738	0.425442	0.234132	0.225685	0.239658	0.241552	0.237434	0.257774	0.236577	0.228415	0.228499	0.247642	0.242385	0.196542	0.22284	0.221407	0.226119	0.766517	0.754996	0.773203	0.774473	0.754589	0.786784	0.238079	0.227633	0.223003	0.268429	0.273899	0.320492	0.244177	0.236489	0.228637	0.232172	0.22729	0.219279	0.238704	0.236297	0.183811	0.230541
16.2289	0.26118	0.256046	0.241006	0.252194	0.242616	0.239412	0.250669	0.234043	0.234789	0.313394	0.398078	0.423624	0.23381	0.221747	0.240449	0.241049	0.238849	0.257563	0.238248	0.231818	0.228108	0.243475	0.242987	0.199697	0.221649	0.217938	0.224291	0.772342	0.761271	0.771976	0.77127	0.762363	0.781668	0.232409	0.230973	0.224316	0.261581	0.276392	0.317738	0.245138	0.236682	0.22974	0.23583	0.229496	0.218565	0.239914	0.236585	0.187456	0.231521
16.2661	0.268838	0.256192	0.247141	0.254114	0.243357	0.236175	0.248855	0.234701	0.236806	0.30756	0.398176	0.427143	0.233193	0.229048	0.237017	0.240365	0.242714	0.256698	0.239775	0.228336	0.228685	0.245232	0.238819	0.198065	0.22365	0.22117	0.223658	0.780662	0.756134	0.773833	0.769326	0.766278	0.791169	0.233569	0.228507	0.225102	0.264263	0.26771	0.322567	0.245275	0.236756	0.229797	0.233788	0.229263	0.219971	0.236943	0.232179	0.18358	0.235717
16.3033	0.267424	0.253526	0.247452	0.253282	0.242435	0.234307	0.25181	0.237221	0.238621	0.309944	0.402334	0.421599	0.237733	0.225791	0.240011	0.245992	0.235632	0.25551	0.23798	0.226012	0.232382	0.247257	0.244166	0.203163	0.220757	0.223183	0.226575	0.783519	0.759822	0.764552	0.761875	0.756445	0.79257	0.233727	0.230129	0.223424	0.26249	0.272388	0.324368	0.244158	0.236489	0.230058	0.234201	0.228144	0.222305	0.243913	0.234867	0.184989	0.236696
16.3406	0.264429	0.260483	0.249365	0.25467	0.245769	0.237529	0.251337	0.233441	0.236715	0.307559	0.398686	0.426054	0.234656	0.223269	0.241545	0.242666	0.24067	0.257539	0.237788	0.232633	0.2313	0.249221	0.24404	0.197328	0.223997	0.2228	0.227069	0.786928	0.76	0.777778	0.778123	0.766804	0.791363	0.238352	0.231753	0.227693	0.265266	0.276693	0.326247	0.246564	0.233923	0.227255	0.234664	0.232451	0.223412	0.24206	0.236703	0.187237	0.235195
16.3778	0.267149	0.258407	0.246057	0.255607	0.247368	0.236123	0.250576	0.238027	0.241103	0.311828	0.405268	0.42611	0.23381	0.229167	0.241858	0.243165	0.240555	0.256933	0.237827	0.23119	0.228881	0.250692	0.242069	0.202793	0.222556	0.222656	0.222133	0.775974	0.771493	0.773438	0.77335	0.765797	0.781621	0.238532	0.230972	0.226513	0.26672	0.275272	0.319071	0.243373	0.239837	0.234886	0.238787	0.229947	0.220947	0.239761	0.239219	0.187324	0.232568
16.415	0.26753	0.254069	0.247308	0.252794	0.244178	0.23628	0.247909	0.233897	0.234768	0.308887	0.399288	0.423417	0.235817	0.221277	0.240503	0.238831	0.24044	0.258311	0.237903	0.230699	0.227404	0.249215	0.241991	0.200426	0.225032	0.215855	0.223214	0.765201	0.762082	0.779101	0.760295	0.760438	0.800834	0.234194	0.230305	0.224068	0.265706	0.275776	0.320917	0.245443	0.236577	0.230296	0.234664	0.22567	0.223214	0.236041	0.23527	0.185198	0.231878
16.4522	0.268265	0.258467	0.243311	0.25048	0.244264	0.236949	0.247997	0.237563	0.234175	0.316291	0.401026	0.428571	0.235593	0.222803	0.24115	0.24125	0.238027	0.256956	0.237692	0.23084	0.228881	0.247366	0.240974	0.19752	0.221462	0.22251	0.224013	0.771746	0.761833	0.783553	0.765586	0.761544	0.786418	0.233753	0.227872	0.225055	0.264542	0.273366	0.321078	0.238782	0.236511	0.231389	0.23299	0.227098	0.21802	0.236194	0.234553	0.183702	0.23116
16.4894	0.266364	0.26226	0.244808	0.251051	0.244304	0.236516	0.24705	0.239427	0.240361	0.311828	0.402827	0.426971	0.235769	0.225959	0.240354	0.243882	0.236729	0.257244	0.239629	0.232939	0.231843	0.244332	0.245431	0.202842	0.224829	0.228063	0.224869	0.76933	0.761305	0.784727	0.764453	0.766463	0.787785	0.235932	0.230623	0.229143	0.268753	0.273405	0.323938	0.243373	0.24013	0.229766	0.233858	0.228902	0.223088	0.238641	0.234694	0.186751	0.236017
16.5267	0.266006	0.256003	0.247074	0.249905	0.248059	0.237086	0.246809	0.235886	0.237849	0.316472	0.39596	0.428352	0.234672	0.226478	0.240513	0.242702	0.236303	0.257081	0.24163	0.228415	0.228281	0.24357	0.237789	0.199879	0.220796	0.22092	0.222491	0.77474	0.760563	0.768068	0.767284	0.76685	0.778465	0.231004	0.22923	0.225222	0.269031	0.269518	0.318976	0.243883	0.236246	0.228364	0.235124	0.228009	0.223204	0.240188	0.235651	0.188028	0.23165
16.5639	0.26512	0.256565	0.248171	0.254218	0.243281	0.235855	0.24714	0.237088	0.237088	0.310538	0.399185	0.431941	0.235913	0.22296	0.240701	0.241909	0.23482	0.254575	0.24047	0.229717	0.228335	0.243254	0.241469	0.202002	0.224175	0.220734	0.223515	0.772934	0.761763	0.777339	0.758025	0.757162	0.791688	0.235794	0.232664	0.225818	0.2672	0.272614	0.322951	0.246284	0.239448	0.228736	0.235489	0.23068	0.221318	0.241674	0.235484	0.185785	0.234249
16.6011	0.266236	0.258042	0.244557	0.257768	0.243405	0.23688	0.251529	0.237013	0.237665	0.309349	0.397751	0.435153	0.237223	0.226927	0.240418	0.240017	0.237458	0.253951	0.240323	0.226837	0.226744	0.24686	0.240226	0.199575	0.225389	0.219019	0.225637	0.764401	0.760983	0.772697	0.764198	0.768385	0.788462	0.237236	0.23138	0.224925	0.267442	0.272727	0.326891	0.241532	0.236371	0.229735	0.237407	0.229014	0.223586	0.241468	0.238443	0.186088	0.233673
16.6383	0.266187	0.255986	0.245033	0.253063	0.246835	0.237875	0.251433	0.236513	0.235758	0.313258	0.398566	0.42769	0.238055	0.227466	0.24114	0.241653	0.236477	0.254407	0.239613	0.229253	0.22885	0.245669	0.240781	0.199273	0.224613	0.225499	0.224117	0.77785	0.759701	0.771298	0.77298	0.764867	0.790758	0.232794	0.233257	0.2221	0.266081	0.272614	0.321721	0.246879	0.235982	0.229823	0.239635	0.229912	0.219711	0.238458	0.234172	0.188004	0.235469
16.6756	0.26445	0.253901	0.246593	0.251337	0.245243	0.234614	0.250766	0.237355	0.23505	0.316087	0.403974	0.431054	0.237453	0.225365	0.241002	0.238174	0.238528	0.260538	0.241407	0.231121	0.229437	0.24298	0.244774	0.201036	0.226707	0.220405	0.224819	0.770026	0.769575	0.77551	0.770756	0.767857	0.796654	0.237012	0.229632	0.22333	0.272291	0.273256	0.325296	0.243971	0.239821	0.227727	0.235705	0.230324	0.222758	0.239966	0.236437	0.190308	0.235618
16.7128	0.264294	0.25691	0.247559	0.250096	0.243386	0.237033	0.252676	0.236795	0.232646	0.311767	0.409417	0.428736	0.234947	0.232804	0.242804	0.241726	0.240598	0.256257	0.243331	0.228767	0.229205	0.247467	0.244589	0.199939	0.222838	0.224719	0.223071	0.774529	0.762687	0.775885	0.762109	0.76776	0.785455	0.237884	0.232523	0.224898	0.265388	0.272388	0.321943	0.244685	0.235766	0.232397	0.235294	0.226451	0.222304	0.238704	0.235845	0.186596	0.23415
16.75	0.267176	0.253641	0.247475	0.258621	0.247444	0.239376	0.250381	0.235951	0.239266	0.310004	0.406823	0.430345	0.236387	0.228693	0.239583	0.240934	0.241314	0.259188	0.240756	0.232845	0.234211	0.245305	0.24295	0.200304	0.223222	0.221546	0.223615	0.780965	0.768202	0.777925	0.758451	0.771821	0.787721	0.239878	0.23346	0.227053	0.265469	0.273522	0.321048	0.245961	0.239254	0.23071	0.237169	0.232218	0.215817	0.242515	0.240342	0.189332	0.237813
16.7872	0.268821	0.256728	0.249442	0.255743	0.24658	0.237902	0.252397	0.234996	0.239236	0.306632	0.403562	0.433217	0.23398	0.229793	0.240716	0.240888	0.236917	0.257721	0.240097	0.227709	0.233804	0.242236	0.245522	0.199756	0.221747	0.221407	0.224284	0.773524	0.769806	0.768277	0.767327	0.75513	0.785567	0.235574	0.233194	0.228161	0.263409	0.27736	0.329757	0.247064	0.237998	0.229973	0.238707	0.233346	0.222017	0.240512	0.237164	0.18653	0.234322
16.8244	0.268781	0.260854	0.247704	0.255752	0.247096	0.240918	0.249424	0.240058	0.238868	0.315881	0.41291	0.434277	0.238436	0.228204	0.241785	0.239536	0.23862	0.254939	0.245543	0.230628	0.231354	0.246088	0.249345	0.201275	0.227897	0.225932	0.229184	0.778502	0.769058	0.782982	0.774595	0.760496	0.792658	0.23795	0.235895	0.230368	0.271125	0.277457	0.330585	0.246371	0.236173	0.231154	0.237858	0.233952	0.221891	0.244854	0.236778	0.185981	0.233716
16.8617	0.260377	0.256274	0.248104	0.257187	0.242987	0.238081	0.24723	0.236861	0.237195	0.315926	0.408465	0.434884	0.234896	0.225	0.243056	0.242751	0.237482	0.257307	0.238613	0.231791	0.229099	0.245511	0.246327	0.201269	0.229614	0.223997	0.224473	0.774173	0.775875	0.770449	0.761111	0.759754	0.787551	0.235214	0.231555	0.227005	0.268526	0.271825	0.318256	0.247485	0.237343	0.233002	0.238683	0.232012	0.220534	0.242528	0.235845	0.184248	0.235618
16.8989	0.268617	0.259482	0.245486	0.259032	0.248767	0.239005	0.25	0.241541	0.24101	0.312689	0.411493	0.433838	0.237975	0.22957	0.243511	0.247583	0.243269	0.258258	0.245763	0.231718	0.229597	0.252256	0.243924	0.199032	0.228657	0.22488	0.228964	0.775974	0.768202	0.784016	0.767514	0.772603	0.793568	0.238582	0.23308	0.227609	0.271193	0.275891	0.330858	0.248692	0.243199	0.230828	0.238528	0.237563	0.221726	0.240764	0.239024	0.186399	0.236117
16.9361	0.263439	0.257904	0.246684	0.249426	0.243739	0.242653	0.24962	0.241616	0.235739	0.315425	0.405322	0.435189	0.238938	0.225178	0.241914	0.245621	0.241329	0.254072	0.241184	0.228415	0.229964	0.24558	0.247378	0.202501	0.222557	0.22575	0.22276	0.776187	0.775617	0.777192	0.761111	0.76406	0.795337	0.235894	0.231499	0.227594	0.270833	0.276649	0.324457	0.240659	0.241575	0.231332	0.239834	0.227995	0.218357	0.242217	0.238173	0.185106	0.238622
16.9733	0.266743	0.259233	0.245307	0.256835	0.245503	0.236432	0.246289	0.237319	0.236452	0.309013	0.401631	0.431941	0.233263	0.221432	0.240761	0.2398	0.240269	0.255619	0.235697	0.225	0.226165	0.246382	0.242987	0.199271	0.22835	0.224913	0.224061	0.775033	0.758672	0.768269	0.754963	0.766964	0.781395	0.234021	0.233308	0.228678	0.265662	0.275229	0.32359	0.248181	0.235532	0.230034	0.23764	0.229792	0.219062	0.241866	0.235366	0.183502	0.234919
17.0106	0.268088	0.256809	0.24557	0.251435	0.243158	0.24022	0.248945	0.235931	0.240638	0.314944	0.405309	0.43358	0.236432	0.224317	0.243583	0.24203	0.239828	0.257275	0.237556	0.232633	0.230015	0.24481	0.246713	0.20163	0.224604	0.221166	0.22501	0.766471	0.768539	0.763089	0.766563	0.765679	0.789528	0.235574	0.231471	0.227914	0.267437	0.278126	0.324257	0.246086	0.238153	0.229854	0.236626	0.230263	0.219188	0.242839	0.237109	0.187787	0.234521
17.0478	0.265678	0.258395	0.247628	0.252777	0.247975	0.238815	0.250669	0.236462	0.239175	0.314286	0.402041	0.436702	0.241628	0.227058	0.241776	0.243085	0.241711	0.257879	0.242522	0.231299	0.23472	0.2461	0.243551	0.203277	0.226334	0.224826	0.223207	0.771782	0.76304	0.780713	0.772586	0.768861	0.795632	0.234136	0.233131	0.224935	0.268941	0.278312	0.323178	0.245382	0.242363	0.23228	0.23782	0.232081	0.220702	0.243082	0.236594	0.188752	0.237122
17.085	0.263078	0.255954	0.245253	0.256607	0.241331	0.236812	0.25	0.237652	0.237733	0.314397	0.402346	0.435257	0.236586	0.226326	0.24031	0.242601	0.243867	0.255619	0.236167	0.232102	0.230351	0.249902	0.244996	0.202489	0.22227	0.221643	0.225312	0.765971	0.771471	0.771654	0.770462	0.757368	0.791083	0.235194	0.231264	0.225914	0.274849	0.276194	0.326631	0.24292	0.237825	0.230473	0.239419	0.225682	0.217584	0.238889	0.235294	0.188853	0.234421
17.1222	0.267654	0.257173	0.248329	0.254042	0.243603	0.239363	0.253155	0.234767	0.234483	0.317211	0.410348	0.43332	0.236441	0.224393	0.241287	0.242197	0.244147	0.258108	0.243112	0.231333	0.228964	0.246196	0.244338	0.197572	0.227175	0.223318	0.227071	0.787262	0.770504	0.775281	0.773209	0.7621	0.791494	0.236977	0.229571	0.230655	0.267572	0.276685	0.327551	0.245565	0.236319	0.232157	0.236787	0.230143	0.219837	0.243404	0.23527	0.1886	0.235917
17.1594	0.266187	0.257597	0.245725	0.255164	0.244194	0.239376	0.242884	0.239942	0.23444	0.315653	0.40678	0.437743	0.23522	0.227337	0.242667	0.239783	0.240114	0.25521	0.239659	0.228102	0.228127	0.245991	0.242974	0.19897	0.225376	0.220544	0.225911	0.773229	0.770724	0.783926	0.769757	0.769759	0.783195	0.235014	0.232892	0.223495	0.265331	0.277568	0.325944	0.247497	0.239919	0.230326	0.238509	0.227536	0.219016	0.240136	0.230428	0.188007	0.236953
17.1967	0.268154	0.258865	0.248416	0.256126	0.248417	0.236606	0.249522	0.237392	0.237685	0.313284	0.405419	0.435253	0.241336	0.229967	0.240612	0.248331	0.244947	0.259067	0.23942	0.231718	0.230603	0.249216	0.239272	0.201529	0.226262	0.222606	0.228013	0.776768	0.761834	0.775082	0.772302	0.763574	0.779556	0.235734	0.231967	0.225962	0.270216	0.275633	0.328279	0.24489	0.237692	0.230887	0.238509	0.230858	0.222387	0.241497	0.237109	0.187149	0.23572
17.2339	0.265905	0.257619	0.247619	0.258201	0.246813	0.23775	0.247238	0.235379	0.236458	0.315241	0.410283	0.4375	0.236709	0.226433	0.239049	0.238594	0.241959	0.257431	0.240435	0.234189	0.230156	0.248144	0.242201	0.200665	0.227663	0.224837	0.227623	0.766688	0.761869	0.769483	0.760694	0.762423	0.792708	0.235154	0.232814	0.224823	0.265444	0.275272	0.326581	0.245968	0.235769	0.229615	0.236168	0.229167	0.221442	0.241716	0.234793	0.188713	0.23472
17.2711	0.266793	0.255963	0.243132	0.250096	0.245954	0.236216	0.247213	0.235506	0.236313	0.31735	0.408974	0.429291	0.234724	0.226281	0.24312	0.245102	0.235687	0.255528	0.237349	0.227877	0.226681	0.247471	0.245192	0.201765	0.218283	0.226522	0.226461	0.761966	0.770381	0.77377	0.771181	0.763537	0.787643	0.233559	0.231326	0.223997	0.264718	0.275502	0.325371	0.243912	0.237323	0.22561	0.235489	0.226764	0.218924	0.244017	0.233861	0.185744	0.235642
17.3083	0.266514	0.257345	0.246988	0.256144	0.244039	0.238841	0.247699	0.235699	0.238392	0.312473	0.407617	0.435698	0.238296	0.225272	0.242271	0.246225	0.239214	0.257959	0.242793	0.229927	0.231602	0.248922	0.243197	0.199939	0.224903	0.227114	0.225312	0.768125	0.76365	0.783125	0.76229	0.770819	0.790782	0.234954	0.229372	0.227003	0.2709	0.282727	0.327835	0.247295	0.239528	0.234682	0.235464	0.233436	0.222633	0.240034	0.234198	0.188999	0.23507
17.3456	0.264425	0.257244	0.244304	0.254789	0.247619	0.238841	0.245124	0.232483	0.241056	0.315378	0.405992	0.435798	0.236035	0.226478	0.239957	0.23764	0.239962	0.256613	0.235883	0.228311	0.225342	0.241006	0.24249	0.197885	0.222078	0.222029	0.224019	0.766688	0.766543	0.767963	0.776543	0.767649	0.787487	0.235955	0.226415	0.225544	0.267066	0.27673	0.330431	0.241089	0.238697	0.231595	0.236266	0.227727	0.219919	0.23614	0.238806	0.183816	0.231423
17.3828	0.262741	0.2567	0.243902	0.252874	0.250535	0.240569	0.250382	0.236291	0.236544	0.318399	0.406218	0.439736	0.233389	0.228436	0.241121	0.245805	0.236817	0.255568	0.237748	0.231121	0.229016	0.247068	0.242266	0.200971	0.223605	0.222174	0.226133	0.762274	0.757037	0.780118	0.765363	0.756516	0.781041	0.234995	0.229135	0.226751	0.271207	0.277339	0.326639	0.242629	0.236145	0.231303	0.238411	0.229527	0.222963	0.239949	0.238018	0.1875	0.232836
17.42	0.266414	0.256819	0.24796	0.257704	0.248851	0.238646	0.251046	0.238112	0.237634	0.315104	0.411373	0.437962	0.236887	0.225518	0.242311	0.241552	0.244136	0.260311	0.241909	0.229516	0.231492	0.247354	0.246731	0.1974	0.223226	0.222509	0.227162	0.771725	0.763433	0.772966	0.768707	0.773728	0.79171	0.237271	0.226843	0.227155	0.269753	0.276091	0.331555	0.246	0.240081	0.232987	0.237702	0.233295	0.223046	0.241453	0.239706	0.18862	0.234973
17.4572	0.271412	0.260298	0.247223	0.255877	0.242446	0.238593	0.250478	0.239812	0.234461	0.313692	0.41292	0.440342	0.238256	0.229858	0.24182	0.245902	0.244019	0.255719	0.243496	0.230628	0.22882	0.244698	0.241364	0.200791	0.223509	0.219931	0.227659	0.772251	0.757238	0.777924	0.762848	0.778008	0.790589	0.237867	0.233359	0.225974	0.268322	0.275703	0.328642	0.246664	0.239528	0.232019	0.238233	0.233179	0.220827	0.238825	0.240915	0.187434	0.233755
17.4944	0.267278	0.260064	0.244641	0.25392	0.248504	0.24081	0.247045	0.238423	0.237206	0.317488	0.408834	0.439329	0.239395	0.227445	0.240597	0.245086	0.245174	0.259571	0.2417	0.234023	0.227224	0.249021	0.24211	0.201459	0.227663	0.217987	0.224919	0.76767	0.764312	0.776903	0.77301	0.757348	0.789938	0.234555	0.232021	0.2298	0.269569	0.277616	0.329616	0.248487	0.237632	0.229238	0.234952	0.224771	0.220583	0.243964	0.237979	0.188406	0.233191
17.5317	0.263836	0.25859	0.251976	0.252975	0.245257	0.238948	0.245139	0.24123	0.239874	0.313096	0.412797	0.444967	0.233207	0.226308	0.239765	0.244065	0.241858	0.259815	0.240635	0.233318	0.227191	0.24686	0.242174	0.202251	0.224893	0.223372	0.228248	0.766494	0.758697	0.783037	0.759214	0.778468	0.78317	0.234375	0.228236	0.224157	0.271166	0.276801	0.335551	0.245473	0.234438	0.232012	0.238213	0.229584	0.224944	0.241949	0.232352	0.18937	0.237527
17.5689	0.267482	0.259154	0.246432	0.253179	0.245515	0.238745	0.249136	0.236246	0.237947	0.316522	0.409887	0.440751	0.232773	0.221594	0.241159	0.241451	0.236955	0.258409	0.239095	0.233623	0.231411	0.245863	0.243892	0.201701	0.227175	0.226102	0.224325	0.769131	0.771642	0.779907	0.764198	0.76011	0.787785	0.236672	0.231647	0.226093	0.26877	0.277987	0.328241	0.245487	0.235055	0.232987	0.237092	0.225596	0.218484	0.238075	0.238386	0.184767	0.231687
17.6061	0.265554	0.260761	0.247148	0.250191	0.242736	0.238758	0.247808	0.240406	0.236313	0.320193	0.413864	0.441371	0.239389	0.22217	0.239689	0.240702	0.239749	0.257625	0.238788	0.224004	0.224299	0.250294	0.244783	0.202011	0.227097	0.22227	0.22496	0.782353	0.745738	0.772966	0.769753	0.761512	0.7977	0.233379	0.229002	0.22424	0.27027	0.275429	0.326883	0.245367	0.237454	0.231272	0.237739	0.23534	0.223088	0.244407	0.23491	0.188136	0.236395
17.6433	0.266641	0.256037	0.244388	0.252405	0.246721	0.240978	0.244275	0.234273	0.237963	0.323477	0.417274	0.439081	0.233854	0.228112	0.239037	0.242767	0.235605	0.256613	0.23848	0.229954	0.230881	0.245202	0.242477	0.200061	0.221508	0.222415	0.225833	0.775603	0.759851	0.780198	0.764233	0.776389	0.787894	0.235836	0.228952	0.223621	0.267793	0.278972	0.327408	0.244382	0.237198	0.231214	0.23505	0.229457	0.221767	0.241468	0.235799	0.18576	0.23178
17.6806	0.264337	0.258008	0.24405	0.254872	0.243911	0.236774	0.245247	0.234364	0.237815	0.308894	0.41292	0.437939	0.236742	0.225259	0.24349	0.241611	0.238669	0.253813	0.241141	0.230383	0.231159	0.243137	0.243043	0.198663	0.220412	0.219291	0.22294	0.774465	0.763118	0.77449	0.762259	0.769496	0.777093	0.231082	0.229545	0.226701	0.267707	0.272651	0.333333	0.245487	0.234343	0.230561	0.233911	0.229527	0.219874	0.240188	0.234463	0.186038	0.233546
17.7178	0.26227	0.255153	0.248096	0.250862	0.246057	0.238828	0.247217	0.239606	0.238292	0.314912	0.4139	0.437133	0.233601	0.226648	0.242043	0.242361	0.236311	0.255833	0.240291	0.22844	0.227601	0.245025	0.244232	0.198607	0.223084	0.222656	0.221595	0.770968	0.753516	0.772637	0.757726	0.763937	0.794819	0.234237	0.232055	0.22822	0.264869	0.277801	0.32866	0.241683	0.234311	0.23074	0.238056	0.230739	0.222928	0.240084	0.237172	0.185549	0.23322
17.755	0.263841	0.25693	0.245475	0.25192	0.241525	0.235926	0.244571	0.235846	0.238328	0.315265	0.415409	0.438795	0.236117	0.223585	0.234433	0.2397	0.241296	0.257757	0.238595	0.222985	0.226531	0.245985	0.241801	0.202186	0.221793	0.223187	0.22325	0.771186	0.756477	0.778802	0.776241	0.764138	0.786894	0.231924	0.227221	0.225305	0.266374	0.273984	0.330705	0.248281	0.234216	0.230385	0.237302	0.230442	0.221564	0.241321	0.234528	0.18392	0.233262
17.7922	0.266337	0.253816	0.24572	0.255106	0.24523	0.234973	0.246933	0.235784	0.236376	0.319773	0.41433	0.444011	0.236764	0.224171	0.242311	0.238594	0.236792	0.254575	0.240891	0.230522	0.228654	0.244218	0.242358	0.201336	0.226252	0.225217	0.224194	0.776554	0.757238	0.770847	0.760397	0.763426	0.785013	0.235534	0.229924	0.222756	0.269138	0.272348	0.326883	0.248592	0.236415	0.229231	0.238471	0.232143	0.217198	0.239949	0.23666	0.184064	0.232075
17.8294	0.270011	0.256111	0.245426	0.251826	0.244991	0.237406	0.243921	0.236232	0.234948	0.317031	0.407102	0.439158	0.234097	0.22723	0.241232	0.240959	0.235492	0.250541	0.240568	0.225643	0.22632	0.24373	0.239738	0.200976	0.223565	0.222174	0.221019	0.758732	0.75834	0.768775	0.75709	0.763302	0.796769	0.234455	0.228746	0.224444	0.26688	0.275187	0.329051	0.244186	0.234103	0.226473	0.2378	0.229782	0.219955	0.240512	0.236297	0.186333	0.232068
17.8667	0.263138	0.252759	0.242997	0.252975	0.245423	0.235549	0.247221	0.237871	0.235806	0.316318	0.415888	0.443571	0.234823	0.226667	0.238627	0.243708	0.238164	0.258814	0.239596	0.230522	0.229906	0.245876	0.244835	0.203053	0.225515	0.222947	0.228142	0.765432	0.774194	0.767411	0.763092	0.769972	0.793643	0.236116	0.228984	0.228358	0.267121	0.278129	0.327002	0.245055	0.237109	0.23204	0.236809	0.227814	0.221606	0.236117	0.238173	0.18864	0.234568
17.9039	0.270157	0.257204	0.244089	0.254601	0.238497	0.236637	0.245902	0.238475	0.238408	0.318981	0.409185	0.440173	0.231909	0.223269	0.240652	0.240433	0.238484	0.256863	0.243013	0.228663	0.230239	0.249902	0.242583	0.20073	0.223611	0.225806	0.224013	0.773054	0.764838	0.774917	0.766978	0.779708	0.796248	0.233072	0.225587	0.226969	0.265022	0.275179	0.332644	0.242812	0.237281	0.233746	0.236831	0.22907	0.219576	0.244749	0.235246	0.188713	0.233418
17.9411	0.26456	0.260606	0.246017	0.256361	0.246822	0.237475	0.248667	0.236232	0.236275	0.311346	0.412715	0.442043	0.238014	0.226343	0.239606	0.24125	0.23912	0.258003	0.239271	0.225378	0.226585	0.243941	0.245514	0.198545	0.226016	0.224606	0.22385	0.771597	0.774924	0.784068	0.768844	0.758264	0.788193	0.236001	0.230126	0.225651	0.267311	0.279325	0.333888	0.242388	0.238989	0.232882	0.239868	0.229641	0.217327	0.239676	0.236992	0.190459	0.229919
17.9783	0.263238	0.256675	0.248096	0.255598	0.243205	0.236728	0.247699	0.233237	0.236357	0.318561	0.415065	0.44227	0.236943	0.225745	0.242206	0.24518	0.242788	0.258494	0.240741	0.234807	0.228863	0.25148	0.241394	0.202076	0.224331	0.223339	0.22411	0.776978	0.758519	0.777413	0.763387	0.758076	0.794133	0.235836	0.227393	0.230483	0.266613	0.27682	0.327334	0.243569	0.242548	0.231721	0.23764	0.228295	0.220408	0.241247	0.237219	0.186671	0.232529
18.0156	0.26484	0.259694	0.246436	0.251349	0.244609	0.236781	0.248074	0.237136	0.23346	0.327624	0.414168	0.444182	0.234124	0.225883	0.242278	0.241437	0.244573	0.255909	0.242046	0.232151	0.22821	0.24763	0.244728	0.201944	0.224946	0.220096	0.225741	0.770535	0.760448	0.771803	0.764669	0.752732	0.792689	0.236512	0.231474	0.225938	0.266773	0.27592	0.33361	0.24399	0.239788	0.230473	0.238254	0.230146	0.219503	0.24078	0.238386	0.186292	0.235045
18.0528	0.267837	0.256574	0.244627	0.253548	0.246726	0.239514	0.248374	0.238941	0.23613	0.317606	0.417582	0.44549	0.237893	0.222538	0.240825	0.243041	0.239267	0.258999	0.236005	0.232952	0.22619	0.248235	0.241394	0.199819	0.225376	0.222415	0.225284	0.770481	0.764398	0.786376	0.76288	0.777702	0.781846	0.233696	0.233535	0.224611	0.267203	0.276498	0.331801	0.245803	0.240326	0.230503	0.234156	0.228483	0.222429	0.238743	0.236992	0.184771	0.235893
18.09	0.264964	0.255946	0.242099	0.254146	0.240812	0.235159	0.244394	0.236383	0.234885	0.314799	0.407043	0.444097	0.236641	0.222011	0.243308	0.237836	0.240057	0.255852	0.23987	0.227314	0.228706	0.247346	0.245316	0.20237	0.221419	0.223137	0.228862	0.781699	0.758569	0.77141	0.761964	0.75648	0.7892	0.236382	0.233157	0.22905	0.267521	0.280472	0.329294	0.243765	0.237475	0.228131	0.233058	0.227639	0.218323	0.238851	0.235795	0.189789	0.234169
18.1272	0.267149	0.253737	0.243201	0.252506	0.245763	0.235328	0.244665	0.235955	0.241068	0.317523	0.415971	0.442346	0.236017	0.222487	0.23793	0.235904	0.236337	0.25719	0.237535	0.230023	0.228426	0.244777	0.243668	0.197264	0.219596	0.220531	0.222088	0.769877	0.761228	0.770039	0.770768	0.760055	0.792816	0.233447	0.228637	0.226155	0.269076	0.276079	0.332223	0.24178	0.241534	0.230501	0.235782	0.225422	0.220119	0.24227	0.236038	0.19164	0.233418
18.1644	0.261814	0.253631	0.244846	0.255534	0.242061	0.234185	0.243968	0.234698	0.23686	0.321522	0.418532	0.440252	0.235144	0.221694	0.235735	0.2425	0.240175	0.255447	0.243595	0.229501	0.22446	0.243711	0.242516	0.200426	0.22108	0.220339	0.22496	0.764821	0.760773	0.77156	0.762797	0.770028	0.777605	0.230402	0.226621	0.22695	0.267871	0.278502	0.326132	0.245849	0.237295	0.231717	0.234711	0.229876	0.216796	0.241113	0.233592	0.184767	0.230834
18.2017	0.264201	0.254902	0.245307	0.252993	0.245844	0.238604	0.246471	0.234166	0.240863	0.320264	0.421769	0.448167	0.235793	0.228178	0.239979	0.242348	0.239769	0.257034	0.24065	0.231685	0.230881	0.250296	0.245407	0.198437	0.226098	0.222029	0.22685	0.769681	0.75937	0.775281	0.771303	0.770617	0.776112	0.235534	0.231647	0.223464	0.271377	0.276605	0.332506	0.243363	0.238581	0.230532	0.239085	0.229996	0.219955	0.237569	0.237648	0.186351	0.235119
18.2389	0.264739	0.254895	0.245014	0.254948	0.248408	0.235054	0.247423	0.237714	0.234807	0.314323	0.415183	0.444795	0.238458	0.229743	0.241167	0.243872	0.236944	0.256431	0.236863	0.228872	0.229129	0.247467	0.242663	0.199758	0.225279	0.223094	0.226959	0.763979	0.768018	0.770449	0.765293	0.764138	0.789062	0.232685	0.232594	0.22329	0.273021	0.272538	0.333194	0.242897	0.238251	0.229159	0.237583	0.230681	0.217262	0.240764	0.232426	0.187412	0.228703
18.2761	0.264739	0.256776	0.246095	0.254728	0.243024	0.237003	0.248378	0.237836	0.236623	0.320367	0.414494	0.442604	0.236632	0.228112	0.241352	0.244015	0.243256	0.254565	0.242191	0.227796	0.223859	0.247934	0.242596	0.198726	0.223952	0.226128	0.226867	0.764629	0.771193	0.781003	0.772096	0.769972	0.783756	0.231371	0.230298	0.225352	0.265152	0.277731	0.338241	0.243657	0.234432	0.231514	0.240166	0.229037	0.222098	0.241674	0.239673	0.185419	0.23607
18.3133	0.266819	0.259021	0.242645	0.25251	0.244812	0.237999	0.248386	0.236614	0.234359	0.318242	0.4158	0.447566	0.237632	0.223066	0.240899	0.243933	0.238598	0.255267	0.238037	0.227813	0.224674	0.248132	0.246282	0.200604	0.226098	0.220627	0.227421	0.771633	0.759522	0.771391	0.76	0.767123	0.78297	0.235415	0.231791	0.225352	0.268722	0.276801	0.336534	0.242497	0.238891	0.227795	0.238632	0.230291	0.218472	0.236664	0.237454	0.190796	0.236797
18.3506	0.265554	0.257356	0.243509	0.257231	0.246721	0.237615	0.249427	0.23553	0.235722	0.323374	0.421136	0.444357	0.23353	0.224023	0.242513	0.240417	0.245174	0.253756	0.240226	0.230417	0.230853	0.251377	0.247142	0.202428	0.228289	0.224587	0.225415	0.773229	0.760837	0.779538	0.765664	0.762526	0.792708	0.233651	0.230478	0.22288	0.269215	0.275617	0.333612	0.241517	0.240635	0.231726	0.24058	0.230591	0.220813	0.242863	0.237612	0.191437	0.238136
18.3878	0.262401	0.259578	0.24436	0.257903	0.244186	0.239351	0.250961	0.238147	0.237042	0.321444	0.422648	0.44396	0.234945	0.22296	0.242807	0.242881	0.235067	0.254833	0.243199	0.229848	0.229152	0.246166	0.243646	0.200847	0.223611	0.221593	0.221817	0.777705	0.772114	0.771447	0.762829	0.761775	0.786383	0.233447	0.228711	0.223704	0.267521	0.275063	0.335693	0.242169	0.237151	0.23429	0.23957	0.231485	0.219193	0.239323	0.234146	0.189922	0.238762
18.425	0.269363	0.257489	0.247295	0.253063	0.247532	0.239441	0.250958	0.238442	0.237383	0.321773	0.424449	0.452598	0.234845	0.227359	0.241186	0.24222	0.239403	0.256479	0.241158	0.23318	0.229401	0.24441	0.238137	0.200728	0.22251	0.225639	0.227699	0.766276	0.76365	0.772251	0.77116	0.764585	0.806299	0.235073	0.230711	0.225352	0.266187	0.278874	0.336103	0.24657	0.236327	0.230977	0.237365	0.229022	0.220857	0.243579	0.235606	0.186837	0.230834
18.4622	0.263439	0.257973	0.247937	0.254218	0.242908	0.238441	0.250096	0.239401	0.232654	0.317232	0.411918	0.448988	0.235765	0.224596	0.242953	0.244435	0.24108	0.257853	0.240696	0.227022	0.228115	0.245469	0.246719	0.201461	0.22304	0.219957	0.226651	0.782723	0.754086	0.768068	0.763828	0.763774	0.785714	0.235194	0.230975	0.226283	0.267091	0.276793	0.336679	0.243687	0.240929	0.22598	0.236711	0.23166	0.216506	0.243644	0.235772	0.186488	0.232112
18.4994	0.263218	0.258411	0.243578	0.252984	0.244264	0.239629	0.245333	0.233297	0.234175	0.319083	0.42774	0.44392	0.235045	0.227511	0.238488	0.242576	0.23821	0.255808	0.241673	0.230947	0.223822	0.244882	0.24553	0.201025	0.225931	0.222174	0.223077	0.775885	0.761228	0.785337	0.762414	0.771507	0.779434	0.232835	0.23322	0.226542	0.270108	0.27368	0.333333	0.246493	0.234815	0.227814	0.24005	0.228693	0.220245	0.240678	0.236304	0.184691	0.236495
18.5367	0.270023	0.258719	0.246173	0.251054	0.246181	0.237185	0.244427	0.238653	0.23793	0.317745	0.417062	0.447921	0.239407	0.223073	0.240449	0.243175	0.241211	0.258785	0.238231	0.232547	0.226388	0.246257	0.243409	0.200665	0.224946	0.223386	0.223748	0.775377	0.763827	0.776898	0.762264	0.765475	0.783784	0.235214	0.229309	0.229104	0.268813	0.276677	0.34235	0.244873	0.23751	0.228836	0.239917	0.228273	0.220659	0.241599	0.236821	0.190426	0.235821
18.5739	0.265697	0.257451	0.242907	0.25527	0.242606	0.23669	0.253082	0.240479	0.236395	0.322921	0.426064	0.448891	0.234797	0.228489	0.239264	0.245909	0.240019	0.260147	0.240605	0.234722	0.225841	0.245676	0.246377	0.204007	0.225709	0.220768	0.226239	0.770684	0.768999	0.772127	0.780442	0.768284	0.783532	0.236475	0.231236	0.226478	0.27065	0.278082	0.335554	0.24829	0.239236	0.231127	0.238312	0.226131	0.220119	0.242334	0.241605	0.188606	0.23462
[truncated: 98 more columns]

## Sheet: Filtered
Time (hours)	A1	A1.1	A1.2	A2	A2.1	A2.2	A3	A3.1	A3.2	A4	A4.1	A4.2	A5	A5.1	A5.2	A6	A6.1	A6.2	A7	A7.1	A7.2	A8	A8.1	A8.2	A9	A9.1	A9.2	A10	A10.1	A10.2	A11	A11.1	A11.2	A12	A12.1	A12.2	A13	A13.1	A13.2	A14	A14.1	A14.2	A15	A15.1	A15.2	A16	A16.1	A16.2	A17
0	0.21861	0.212758	0.206782	0.207092	0.187386	0.190804	0.18724	0.169636	0.191938	0.198187	0.181749	0.188505	0.192215	0.172919	0.197749	0.202166	0.173085	0.200484	0.194891	0.184589	0.191522	0.197544	0.199126	0.193185	0.184279	0.194204	0.17932	0.242289	0.251406	0.256605	0.234255	0.215085	0.234446	0.185237	0.178232	0.183477	0.19333	0.193469	0.173063	0.201622	0.187644	0.182763	0.188308	0.189729	0.181488	0.197346	0.185575	0.168	0.186573
0.0372222	0.210526	0.208319	0.20011	0.209302	0.191753	0.194603	0.199623	0.176947	0.195652	0.192678	0.179346	0.188246	0.187891	0.173026	0.195874	0.19078	0.175477	0.204322	0.190239	0.182122	0.189555	0.197497	0.192895	0.194999	0.184374	0.173964	0.17894	0.258018	0.245908	0.274568	0.235587	0.220898	0.24814	0.179959	0.174185	0.184615	0.190005	0.19031	0.177824	0.199504	0.19053	0.176061	0.189617	0.185822	0.183021	0.183696	0.184604	0.167276	0.184762
0.0744444	0.20403	0.204287	0.198456	0.200739	0.187604	0.188079	0.189109	0.176063	0.186763	0.187007	0.179598	0.191441	0.183869	0.166377	0.193245	0.19278	0.176297	0.201374	0.190593	0.177184	0.183303	0.197439	0.187126	0.188375	0.179628	0.180334	0.176649	0.273222	0.260364	0.293279	0.251713	0.233843	0.254393	0.179342	0.175704	0.177467	0.192004	0.187306	0.175735	0.197337	0.183321	0.174066	0.186618	0.183022	0.176812	0.19446	0.183088	0.167403	0.187453
0.111667	0.20912	0.202716	0.193478	0.205288	0.188832	0.189633	0.190052	0.17823	0.185031	0.188235	0.178369	0.192145	0.18362	0.17045	0.193564	0.188328	0.174236	0.204278	0.189744	0.17381	0.184108	0.197577	0.186711	0.189952	0.17598	0.180124	0.179589	0.290536	0.265386	0.31324	0.26181	0.241618	0.267239	0.179994	0.172856	0.182025	0.194281	0.191272	0.179724	0.193125	0.184309	0.177535	0.184	0.183024	0.176054	0.181677	0.182965	0.164701	0.184742
0.148889	0.205913	0.204596	0.19484	0.200652	0.189447	0.189686	0.191731	0.177123	0.183546	0.187143	0.179577	0.193277	0.183246	0.171332	0.195647	0.187989	0.175598	0.201961	0.191692	0.173778	0.18466	0.191539	0.185635	0.188868	0.177826	0.175567	0.176471	0.306691	0.282329	0.329037	0.267996	0.244651	0.283641	0.179757	0.173302	0.175274	0.190612	0.189171	0.177878	0.192153	0.180812	0.175575	0.18151	0.182029	0.177985	0.185334	0.185549	0.161753	0.179838
0.186111	0.205985	0.205087	0.19611	0.200584	0.190252	0.192762	0.190077	0.179334	0.186275	0.190646	0.179487	0.193584	0.18589	0.170638	0.194444	0.1873	0.180898	0.20214	0.19131	0.180372	0.185681	0.195818	0.186971	0.187517	0.18018	0.178303	0.177472	0.32344	0.29354	0.351432	0.282173	0.258857	0.300487	0.178143	0.177122	0.174805	0.188951	0.18887	0.178183	0.194056	0.181785	0.177104	0.183614	0.181426	0.175444	0.182897	0.180436	0.16512	0.184337
0.223333	0.210272	0.203537	0.196616	0.202747	0.193337	0.194257	0.192906	0.182738	0.185462	0.18974	0.182965	0.194289	0.183246	0.17064	0.193137	0.188457	0.182556	0.19866	0.188654	0.179882	0.18418	0.193205	0.189279	0.184566	0.177233	0.177367	0.17947	0.345927	0.31385	0.368198	0.294098	0.265525	0.314635	0.181818	0.177219	0.175838	0.192217	0.188508	0.181383	0.197659	0.180015	0.176946	0.182592	0.181758	0.175478	0.185527	0.183299	0.16481	0.184366
0.260556	0.209864	0.204171	0.197043	0.201369	0.19208	0.194243	0.191977	0.17829	0.184108	0.187106	0.179136	0.195836	0.183483	0.169598	0.197754	0.187544	0.178557	0.202514	0.189835	0.181345	0.183637	0.191772	0.186217	0.184812	0.176281	0.173473	0.177712	0.356942	0.319331	0.389729	0.309548	0.270029	0.325976	0.179014	0.176056	0.174514	0.198428	0.187036	0.18283	0.196651	0.184627	0.177126	0.18448	0.1826	0.17863	0.184578	0.182454	0.162152	0.181852
0.297778	0.21806	0.202403	0.195154	0.202154	0.19058	0.192413	0.194286	0.179772	0.188628	0.189161	0.182135	0.195376	0.185897	0.17173	0.194566	0.189429	0.177169	0.199539	0.190812	0.17511	0.183422	0.189207	0.18805	0.184926	0.175652	0.176492	0.177249	0.377842	0.339614	0.406607	0.320302	0.280523	0.346624	0.18121	0.179264	0.179827	0.196823	0.188908	0.183058	0.19686	0.184763	0.176113	0.186543	0.183544	0.17509	0.189771	0.182863	0.165966	0.182692
0.335	0.220549	0.20746	0.196577	0.20079	0.192535	0.1931	0.197932	0.181905	0.188537	0.190227	0.186728	0.198525	0.186511	0.172632	0.196801	0.190442	0.179684	0.20152	0.18887	0.177751	0.187793	0.193623	0.184615	0.183955	0.177384	0.177601	0.181788	0.397226	0.349732	0.432867	0.334268	0.291836	0.363203	0.183504	0.179453	0.174851	0.194954	0.191878	0.182194	0.197385	0.184519	0.179661	0.191042	0.180301	0.175658	0.190408	0.18398	0.163928	0.185199
0.372222	0.218272	0.204671	0.200213	0.202082	0.197092	0.194444	0.195451	0.183063	0.1882	0.190109	0.186465	0.19585	0.190224	0.172079	0.198224	0.190324	0.184482	0.20419	0.196532	0.177276	0.18739	0.197482	0.189956	0.185738	0.180596	0.180732	0.182093	0.419535	0.368972	0.449438	0.351506	0.301007	0.371403	0.184699	0.183028	0.176431	0.202657	0.191748	0.187996	0.202947	0.188811	0.181417	0.190778	0.187919	0.176626	0.191549	0.187012	0.162328	0.186657
0.409444	0.215992	0.20516	0.200856	0.206041	0.193558	0.195006	0.196295	0.183575	0.190578	0.19061	0.186719	0.199143	0.189753	0.174596	0.198994	0.190053	0.180395	0.20261	0.19262	0.177529	0.188657	0.191916	0.190651	0.182874	0.176959	0.176492	0.179085	0.429574	0.379935	0.464491	0.361749	0.30929	0.391858	0.184329	0.181213	0.178271	0.202273	0.191171	0.184478	0.195915	0.184355	0.177048	0.189116	0.182673	0.177097	0.19143	0.182497	0.163922	0.182501
0.446667	0.221116	0.21158	0.197459	0.202071	0.195841	0.194805	0.197658	0.183371	0.185598	0.193274	0.183717	0.196337	0.190152	0.169949	0.200619	0.193133	0.181557	0.20514	0.193197	0.180104	0.187959	0.196754	0.186278	0.185877	0.182545	0.17598	0.17929	0.446789	0.398285	0.483507	0.373184	0.322965	0.406796	0.182547	0.178142	0.177793	0.200074	0.191402	0.183875	0.198587	0.183321	0.181259	0.195002	0.183861	0.178169	0.192361	0.185159	0.165333	0.184499
0.483889	0.220544	0.209979	0.202451	0.20723	0.199445	0.196837	0.198647	0.18366	0.190765	0.193956	0.18508	0.200344	0.189087	0.174915	0.201946	0.190987	0.179868	0.20498	0.195622	0.184221	0.191146	0.196824	0.188491	0.186179	0.182216	0.179804	0.182369	0.463842	0.411622	0.497923	0.381777	0.331382	0.417775	0.182868	0.181667	0.177539	0.198959	0.193968	0.186032	0.199918	0.183997	0.181073	0.192896	0.186133	0.180968	0.188333	0.187924	0.167867	0.185536
0.521111	0.218614	0.206928	0.20122	0.206061	0.199256	0.196393	0.195675	0.184836	0.191548	0.193788	0.189315	0.202582	0.186415	0.170358	0.200614	0.191649	0.186027	0.207095	0.196159	0.178471	0.189285	0.197277	0.190141	0.184296	0.178909	0.18315	0.180034	0.477955	0.424302	0.512869	0.389313	0.337801	0.432566	0.186009	0.180393	0.179966	0.202425	0.192453	0.184665	0.20114	0.187959	0.178828	0.195835	0.187711	0.181275	0.191022	0.186246	0.164353	0.189773
	0.217842	0.208937	0.197718	0.207857	0.198329	0.196639	0.201575	0.187662	0.190272	0.193062	0.188176	0.206036	0.187004	0.17094	0.202271	0.190408	0.183375	0.203866	0.196159	0.181744	0.191777	0.198186	0.19248	0.186565	0.181686	0.180051	0.184291	0.494242	0.429497	0.536503	0.411557	0.348503	0.448787	0.184109	0.178898	0.178124	0.206067	0.19378	0.186892	0.202279	0.189883	0.178926	0.190833	0.183458	0.179967	0.193047	0.188645	0.162599	0.186621
	0.218781	0.211598	0.204485	0.211635	0.200927	0.19799	0.199785	0.187965	0.19145	0.197475	0.190718	0.204117	0.190061	0.177308	0.205231	0.194234	0.185384	0.207852	0.194693	0.183723	0.191483	0.201336	0.193309	0.182262	0.179993	0.184056	0.181695	0.503883	0.45353	0.541222	0.413492	0.362195	0.459617	0.185102	0.180715	0.179932	0.204736	0.194502	0.190093	0.20518	0.190651	0.179575	0.192713	0.185021	0.181116	0.191993	0.188349	0.168493	0.187476
	0.222446	0.210884	0.201859	0.208971	0.201481	0.200554	0.200641	0.186309	0.190534	0.197055	0.191667	0.205661	0.189354	0.175075	0.203582	0.194164	0.185062	0.207948	0.200552	0.182074	0.192285	0.1998	0.192708	0.187093	0.181652	0.179562	0.186054	0.517769	0.466216		0.42207	0.367255	0.468631	0.183667	0.182188	0.178171	0.203562	0.197518	0.193377	0.203294	0.188513	0.178559	0.191144	0.184834	0.180168	0.19276	0.18918	0.16729	0.189825
	0.223569	0.215662	0.200528	0.211127	0.203628	0.201412	0.199857	0.187155	0.193144	0.197129	0.194019	0.206796	0.194064	0.172604	0.202725	0.193837	0.18341	0.21038	0.193817	0.186489	0.192014	0.199799	0.19172	0.185205	0.182811	0.182522	0.185856	0.532533	0.474183		0.440295	0.379039	0.48471	0.18752	0.18343	0.184857	0.205797	0.198691	0.193609	0.19992	0.188962	0.181787	0.194301	0.187648	0.179401	0.194532	0.189481	0.16547	0.189313
	0.223518	0.216713	0.204916	0.209683	0.203941	0.19995	0.2026	0.18975	0.194504	0.195302	0.193937	0.208686	0.19257	0.17753	0.203813	0.194003	0.184796	0.210147	0.200905	0.186965	0.192184	0.198797	0.190423	0.184017	0.18298	0.182188	0.186938	0.539634	0.481403		0.443846	0.390059	0.497313	0.189902	0.184228	0.18057	0.205016	0.196374	0.193629	0.20341	0.190546	0.184327	0.195662	0.187947	0.18243	0.192718	0.187749	0.167145	0.188528
	0.224132	0.213089	0.203552	0.211182	0.20149	0.197683	0.197557	0.183912	0.19186	0.201469	0.192111	0.206736	0.194529	0.175107	0.203943	0.194725	0.187631	0.208889	0.197345	0.183987	0.193558	0.197333	0.19316	0.185296	0.184683	0.182422	0.183162	0.54624	0.485867		0.458858	0.399059	0.509263	0.184434	0.182504	0.183036	0.203181	0.197989	0.193833	0.205578	0.189643	0.181135	0.194183	0.18942	0.182647	0.198755	0.188062	0.16738	0.189003
	0.226383	0.216943	0.202381	0.211103	0.203929	0.20233	0.203311	0.190072	0.193419	0.199511	0.19654	0.209147	0.194455	0.177542	0.204647	0.196364	0.188687	0.211179	0.199092	0.18388	0.19288	0.203965	0.194361	0.188162	0.185469	0.186397	0.185645		0.507325		0.467203	0.402676	0.518068	0.190383	0.185478	0.18057	0.208573	0.196631	0.192779	0.20347	0.189693	0.186749	0.198379	0.18884	0.181052	0.196365	0.187883	0.170381	0.18693
	0.22781	0.215735	0.206062	0.210489	0.206038	0.203188	0.197767	0.188994	0.197795	0.19993	0.193002	0.212985	0.193819	0.179991	0.205986	0.197445	0.189858	0.208422	0.19979	0.186656	0.193529	0.202485	0.189869	0.185831	0.18649	0.185529	0.187284		0.515952		0.477029	0.415613	0.534761	0.19357	0.185389	0.181537	0.206286	0.192508	0.196294	0.206255	0.191069	0.186365	0.194291	0.189696	0.18407	0.192358	0.192531	0.168327	0.190531
	0.22473	0.217419	0.207467	0.215909	0.204489	0.204418	0.200795	0.190555	0.196484	0.201681	0.194915	0.21137	0.196169	0.181585	0.204754	0.199125	0.188027	0.212606	0.197535	0.18583	0.193388	0.201475	0.197078	0.18675	0.186329	0.184581	0.18763		0.528419		0.488302	0.423297	0.542489	0.192827	0.187565	0.182381	0.20977	0.197428	0.195522	0.207264	0.190546	0.185465	0.19247	0.190476	0.187988	0.191583	0.187837	0.164062	0.1892
	0.225025	0.217064	0.207532	0.210675	0.203559	0.20377	0.201875	0.19135	0.19586	0.199019	0.194157	0.210866	0.195084	0.177883	0.201738	0.194526	0.185263	0.210005	0.200494	0.186912	0.192853	0.201005	0.19379	0.182115	0.183666	0.184397	0.183786		0.529944		0.492792	0.434222		0.191176	0.185709	0.182952	0.208198	0.193694	0.195052	0.200157	0.189249	0.185009	0.190316	0.192692	0.183013	0.189752	0.189668	0.167496	0.190732
	0.226874	0.216818	0.207955	0.213579	0.20737	0.202454	0.207237	0.192977	0.195272	0.202607	0.195194	0.214686	0.195544	0.181231	0.209609	0.197611	0.189132	0.211035	0.199231	0.186585	0.198577	0.201751	0.194694	0.184455	0.182618	0.184211	0.18885		0.543478		0.503954	0.435978		0.188797	0.18917	0.183045	0.213771	0.200486	0.197737	0.206883	0.191069	0.18431	0.195378	0.192096	0.185086	0.197976	0.189568	0.16873	0.193623
	0.225034	0.220057	0.207386	0.212014	0.208189	0.203217	0.204446	0.189153	0.195545	0.200774	0.198809	0.21632	0.195244	0.176369	0.205304	0.194597	0.188926	0.209033	0.200353	0.187654	0.193702	0.205743	0.194985	0.18483	0.186253	0.181208	0.187194				0.510923	0.439214		0.191694	0.183716	0.183235	0.208378	0.201819	0.195918	0.203849	0.190999	0.187954	0.193916	0.190542	0.18659	0.192258	0.190133	0.166193	0.189708
	0.230534	0.220718	0.209084	0.212207	0.20708	0.204819	0.203148	0.194711	0.199876	0.200281	0.19799	0.217184	0.196071	0.182523	0.204976	0.198398	0.192422	0.216564	0.202888	0.191358	0.197678	0.203378	0.194839	0.185407	0.190283	0.183277	0.190443				0.521248	0.44968		0.194343	0.185405	0.182982	0.210906	0.202165	0.197844	0.20687	0.194896	0.188336	0.19958	0.191534	0.184812	0.19508	0.192099	0.168964	0.19086
	0.231216	0.219312	0.207164	0.213627	0.20794	0.203542	0.206657	0.190888	0.198641	0.204305	0.199702	0.214095	0.196463	0.181621	0.207798	0.195636	0.191932	0.211991	0.202203	0.190905	0.195904	0.199729	0.194912	0.188804	0.190601	0.184299	0.190743				0.530296	0.456481		0.192855	0.18516	0.182952	0.210717	0.198947	0.197837	0.205218	0.192194	0.186429	0.196824	0.192308	0.186906	0.195312	0.19207	0.171429	0.189313
	0.228961	0.220644	0.209712	0.214665	0.206744	0.204428	0.207299	0.197714	0.200624	0.202398	0.199031	0.218014	0.199151	0.18013	0.204691	0.198392	0.190456	0.21437	0.20192	0.188454	0.194569	0.201627	0.195441	0.187809	0.187013	0.190565	0.190042				0.541436	0.467232		0.192282	0.183908	0.18689	0.214879	0.201188	0.201149	0.206145	0.191654	0.189852	0.194317	0.197208	0.187204	0.191728	0.195936	0.166843	0.197755
	0.231087	0.222081	0.21109	0.217159	0.207375	0.203538	0.203285	0.193064	0.201809	0.206529	0.202985	0.21988	0.196124	0.181027	0.206056	0.200588	0.190111	0.214763	0.201487	0.187294	0.194844	0.206252	0.196005	0.186169	0.190529	0.184586	0.190359				0.54797	0.476213		0.195081	0.187917	0.18837	0.208939	0.204521	0.200254	0.207817	0.19319	0.18851	0.195752	0.19338	0.187883	0.195353	0.19481	0.165903	0.196905
	0.231536	0.22028	0.2116	0.218077	0.208993	0.20814	0.20763	0.197456	0.197183	0.203966	0.200815	0.220566	0.196664	0.182605	0.207462	0.198527	0.190905	0.214388	0.203432	0.19077	0.197723	0.205111	0.195938	0.18544	0.191314	0.1875	0.190694					0.491827		0.193816	0.189686	0.187391	0.2085	0.203795	0.200448	0.206695	0.192691	0.190197	0.198347	0.193582	0.186595	0.196298	0.199633	0.167137	0.196512
	0.234262	0.221413	0.213474	0.217204	0.209059	0.205458	0.207797	0.193809	0.199814	0.205494	0.202758	0.221024	0.19899	0.179565	0.207935	0.201099	0.190843	0.211677	0.205755	0.19103	0.194735	0.203824	0.201515	0.183679	0.189978	0.188964	0.18982					0.493702		0.194573	0.188094	0.190143	0.207485	0.202478	0.201155	0.208527	0.196144	0.190625	0.196436	0.196366	0.188386	0.198966	0.190182	0.166491	0.194574
	0.231583	0.223819	0.209152	0.216216	0.206656	0.207688	0.204704	0.193106	0.200623	0.208752	0.201115	0.220517	0.201329	0.182734	0.207687	0.2	0.192771	0.21494	0.203584	0.188664	0.199819	0.204429	0.198793	0.182397	0.190889	0.182537	0.189055					0.499028		0.194035	0.194356	0.188416	0.208394	0.203125	0.199488	0.204176	0.195506	0.186039	0.195697	0.195568	0.188931	0.197769	0.197932	0.166549	0.196254
	0.232867	0.220523	0.216033	0.221583	0.208781	0.208452	0.20901	0.200539	0.20106	0.203426	0.206948	0.221059	0.202966	0.186087	0.211621	0.205128	0.194996	0.217297	0.206326	0.189705	0.196756	0.209611	0.202657	0.184393	0.19044	0.187618	0.19412					0.516097		0.197655	0.190727	0.188745	0.21116	0.206383	0.206288	0.210588	0.193536	0.190542	0.201406	0.200492	0.190395	0.201113	0.198085	0.166842	0.195433
	0.237096	0.222045	0.211549	0.218208	0.212671	0.208312	0.20725	0.197364	0.199625	0.206958	0.205915	0.226208	0.19883	0.176906	0.205473	0.20089	0.193035	0.217181	0.203414	0.191569	0.194093	0.205366	0.200682	0.186719	0.187218	0.18572	0.193929					0.513164		0.199663	0.188091	0.186168	0.209243	0.206835	0.206543	0.203089	0.196654	0.193705	0.196304	0.195148	0.189014	0.194397	0.195284	0.166725	0.194401
	0.229088	0.220663	0.212253	0.219724	0.211686	0.207532	0.212514	0.195755	0.201382	0.208604	0.205531	0.230411	0.20219	0.183958	0.209403	0.201696	0.194444	0.216562	0.205267	0.195244	0.198439	0.206207	0.195857	0.186124	0.187874	0.187548	0.195201					0.526448		0.200268	0.190392	0.191969	0.215046	0.206676	0.204531	0.207975	0.200896	0.192508	0.203054	0.19321	0.190119	0.197779	0.198521	0.171489	0.199609
	0.235375	0.224516	0.211793	0.222263	0.215724	0.208791	0.209963	0.197694	0.206085	0.210867	0.211065	0.230612	0.205987	0.18512	0.212304	0.202155	0.199044	0.218288	0.207988	0.193818	0.199085	0.207204	0.198635	0.186008	0.191973	0.190458	0.194652					0.521827		0.199	0.190056	0.190325	0.212066	0.204586	0.208186	0.208804	0.194247	0.193245	0.200821	0.196837	0.194881	0.201022	0.198595	0.168073	0.20134
	0.236607	0.223857	0.21287	0.21968	0.214879	0.212304	0.211795	0.198171	0.201823	0.214104	0.206627	0.23106	0.202522	0.187031	0.210169	0.20486	0.197408	0.218538	0.211713	0.194525	0.195056	0.20692	0.200995	0.186682	0.19514	0.19216	0.192212					0.533232		0.19913	0.189802	0.19066	0.214234	0.209186	0.203186	0.205597	0.196409	0.195614	0.199097	0.19765	0.191417	0.199915	0.198895	0.169242	0.195027
	0.23416	0.226294	0.213443	0.223559	0.210291	0.210706	0.21238	0.196398	0.201443	0.213377	0.20882	0.231765	0.202123	0.186538	0.209409	0.204478	0.192059	0.217812	0.207953	0.194735	0.196031	0.207751	0.203215	0.184843	0.191311	0.19387	0.192101					0.535514		0.201003	0.19078	0.190039	0.213048	0.20681	0.204955	0.208967	0.194621	0.193222	0.196392	0.196182	0.192934	0.199659	0.200447	0.169587	0.196554
	0.23568	0.225506	0.213468	0.220401	0.213458	0.211412	0.208457	0.202389	0.204453	0.212364	0.210249	0.232981	0.203297	0.185721	0.210348	0.202408	0.196514	0.216821	0.208667	0.192067	0.203743	0.211219	0.204074	0.188242	0.191131	0.188715	0.196899					0.546875		0.199866	0.193892	0.190729	0.215607	0.208838	0.208617	0.211991	0.20015	0.192683	0.194354	0.198944	0.193042	0.19661	0.201121	0.167717	0.198039
	0.2313	0.222508	0.213249	0.217963	0.213689	0.209606	0.213274	0.202726	0.200758	0.209931	0.207354	0.230973	0.202372	0.186322	0.211665	0.203143	0.192929	0.219387	0.207526	0.189314	0.201534	0.208826	0.198696	0.186053	0.193029	0.187982	0.191124					0.546499		0.199799	0.189227	0.189237	0.214605	0.21009	0.207682	0.203876	0.196395	0.191334	0.198852	0.195216	0.189791	0.196459	0.196936	0.167371	0.198893
	0.238491	0.228433	0.213661	0.225487	0.2128	0.215025	0.210331	0.202462	0.20554	0.212077	0.213743	0.233892	0.202772	0.192188	0.210169	0.204204	0.195756	0.218067	0.207237	0.197645	0.199938	0.212944	0.202294	0.185746	0.198012	0.190825	0.194636							0.202621	0.192212	0.187589	0.216568	0.210772	0.208579	0.211373	0.19887	0.196181	0.20294	0.196169	0.192137	0.197463	0.198282	0.168369	0.202056
	0.236049	0.227624	0.215482	0.223404	0.215255	0.214852	0.213164	0.198906	0.203492	0.218188	0.209726	0.233206	0.206759	0.186313	0.211127	0.205428	0.195719	0.221112	0.207024	0.19505	0.199142	0.215881	0.20379	0.186916	0.193984	0.19112	0.196435							0.205231	0.192198	0.193422	0.212939	0.206093	0.207843	0.210588	0.19864	0.191891	0.20156	0.196943	0.193906	0.203186	0.19805	0.168551	0.201029
	0.240428	0.228627	0.217284	0.219853	0.215071	0.213567	0.212519	0.199109	0.203545	0.213007	0.213798	0.238209	0.204382	0.189273	0.211052	0.202632	0.198523	0.220285	0.207811	0.199747	0.203824	0.212557	0.204326	0.18966	0.192989	0.190807	0.198688							0.205986	0.189526	0.193235	0.217196	0.213198	0.212627	0.208873	0.200755	0.194348	0.20148	0.201073	0.196287	0.202204	0.203473	0.170551	0.201108
	0.238277	0.227199	0.216127	0.225414	0.212972	0.213628	0.216307	0.204538	0.206349	0.213524	0.215455	0.235885	0.207585	0.190244	0.212875	0.207719	0.200794	0.218483	0.207568	0.194597	0.198577	0.212153	0.205426	0.185941	0.190054	0.192757	0.19767							0.203438	0.198559	0.189692	0.214974	0.210545	0.212101	0.209906	0.201821	0.195782	0.200736	0.20308	0.192122	0.201623	0.20218	0.169951	0.197217
	0.240458	0.230845	0.219	0.224723	0.216899	0.210179	0.217833	0.202553	0.202354	0.215129	0.212701	0.23696	0.204545	0.185103	0.212886	0.208033	0.200349	0.217949	0.210701	0.19764	0.20179	0.209989	0.203429	0.18451	0.195066	0.19477	0.196014							0.207663	0.19206	0.193433	0.21543	0.212727	0.21271	0.212691	0.201504	0.194669	0.199672	0.204301	0.196398	0.199746	0.203096	0.172293	0.20413
	0.236787	0.228767	0.216029	0.227474	0.215054	0.211824	0.216592	0.20527	0.207709	0.218646	0.215701	0.236466	0.205447	0.189755	0.214286	0.205255	0.201496	0.222277	0.209588	0.196178	0.202111	0.212773	0.204334	0.183778	0.199219	0.194662	0.196494							0.208052	0.197905	0.196036	0.217277	0.209707	0.21063	0.209137	0.200076	0.196895	0.203195	0.196774	0.197779	0.2023	0.200455	0.169318	0.2024
	0.239191	0.231442	0.216469	0.224056	0.219209	0.217748	0.218318	0.205943	0.210343	0.220904	0.218535	0.242271	0.208752	0.190264	0.213516	0.205771	0.204565	0.222826	0.213912	0.197872	0.2	0.215073	0.210221	0.187732	0.19346	0.198598	0.197657							0.208522	0.197402	0.194805	0.221971	0.214025	0.214143	0.210732	0.206963	0.198662	0.201639	0.203281	0.19431	0.203593	0.201662	0.171409	0.204391
	0.237828	0.234349	0.217151	0.224316	0.218995	0.215588	0.217276	0.202356	0.20715	0.222015	0.219015	0.241245	0.211165	0.189578	0.215696	0.208573	0.202397	0.222277	0.215223	0.197177	0.205265	0.214741	0.207207	0.183924	0.197023	0.195925	0.198384							0.209023	0.198633	0.196312	0.21726	0.215385	0.212451	0.211682	0.201744	0.196065	0.202219	0.203578	0.196949	0.20162	0.204736	0.166138	0.202234
	0.235975	0.229911	0.215176	0.223373	0.215545	0.21738	0.216522	0.205119	0.205742	0.218984	0.22098	0.24737	0.206522	0.191432	0.213127	0.207368	0.196916	0.223104	0.212505	0.198542	0.203947	0.212068	0.203682	0.188701	0.19614	0.195678	0.196625							0.205392	0.193384	0.195254	0.220045	0.213972	0.211468	0.210922	0.202888	0.198318	0.201966	0.200503	0.193315	0.201279	0.203202	0.16942	0.2
	0.239986	0.231856	0.218081	0.226597	0.215557	0.216964	0.217963	0.2062	0.201528	0.217472	0.217944	0.240347	0.208417	0.192101	0.215585	0.208141	0.20062	0.222908	0.213936	0.198386	0.200936	0.214791	0.206897	0.189189	0.197338	0.196302	0.201249							0.207266	0.199494	0.195369	0.213353	0.212642	0.20941	0.212431	0.203442	0.19671	0.205317	0.204456	0.194953	0.202295	0.203597	0.171368	0.203674
	0.240184	0.228525	0.218429	0.224399	0.217406	0.219167	0.215841	0.207148	0.208135	0.21676	0.218042	0.240975	0.206883	0.192516	0.214969	0.21089	0.200355	0.222387	0.212806	0.19403	0.205781	0.215176	0.210526	0.186033	0.193409	0.19652	0.199705							0.204502	0.194454	0.196739	0.215257	0.218235	0.212533	0.21169	0.201145	0.195934	0.201888	0.202013	0.196727	0.203743	0.202363	0.170085	0.202811
	0.242499	0.230516	0.218837	0.226632	0.218224	0.218075	0.214851	0.206503	0.208534	0.216499	0.219814	0.241576	0.207608	0.194495	0.216597	0.211828	0.196729	0.222443	0.211632	0.197615	0.204804	0.218469	0.208136	0.187446	0.197095	0.193536	0.200221							0.211021	0.19812	0.199927	0.216917	0.213	0.217217	0.210922	0.203448	0.198799	0.201063	0.199567	0.193324	0.200085	0.205197	0.168428	0.207661
	0.240649	0.22875	0.219451	0.225974	0.218512	0.216079	0.21792	0.205422	0.20907	0.218209	0.22128	0.240763	0.209161	0.191183	0.212121	0.207787	0.200266	0.224337	0.210071	0.198037	0.204352	0.214439	0.206735	0.186436	0.195823	0.194335	0.195926							0.206045	0.197607	0.197163	0.213555	0.215265	0.21278	0.209385	0.202619	0.198013	0.20122	0.199421	0.195063	0.196436	0.206697	0.168079	0.205335
	0.241037	0.233344	0.213546	0.227273	0.219552	0.214933	0.217837	0.206035	0.207294	0.215408	0.222395	0.243455	0.20918	0.189679	0.218101	0.209105	0.199201	0.221475	0.214529	0.199572	0.203476	0.215714	0.206651	0.186465	0.195962	0.194247	0.198148							0.205568	0.197378	0.194989	0.213666	0.218867	0.21419	0.207168	0.201601	0.198657	0.202542	0.200723	0.194783	0.203925	0.204074	0.167783	0.205159
	0.240878	0.232143	0.220721	0.225831	0.220099	0.218055	0.220326	0.210046	0.208065	0.222844	0.222613	0.243888	0.209782	0.191355	0.217187	0.212156	0.204109	0.224362	0.210408	0.20147	0.207386	0.215407	0.21061	0.185315	0.195006	0.194048	0.199556							0.208076	0.198985	0.195978	0.218631	0.217311	0.215105	0.211592	0.202993	0.201923	0.20195	0.202683	0.196209	0.204633	0.20416	0.170543	0.20418
	0.240556	0.230213	0.21648	0.227222	0.2167	0.217473	0.217934	0.206056	0.208159	0.220711	0.224402	0.242086	0.212232	0.193315	0.215784	0.208382	0.204291	0.221611	0.21434	0.196537	0.206952	0.216583	0.208416	0.188211	0.195713	0.194048	0.196606							0.20772	0.19876	0.195369	0.218037	0.217649	0.213186	0.211737	0.202915	0.198647	0.201636	0.200072	0.193007	0.202037	0.203455	0.167255	0.20518
	0.246341	0.231301	0.219656	0.229963	0.221852	0.216056	0.217721	0.204324	0.209197	0.222222	0.226526	0.243154	0.211188	0.191016	0.217359	0.209546	0.201962	0.226349	0.211973	0.201457	0.203952	0.219031	0.20863	0.185639	0.19818	0.201839	0.201265							0.209824	0.200437	0.198106	0.21716	0.214259	0.221287	0.209633	0.201222	0.200996	0.200489	0.204736	0.196837	0.200256	0.206551	0.168734	0.207079
	0.24175	0.229627	0.219684	0.2269	0.218968	0.22126	0.216503	0.20453	0.208561	0.219917	0.224912	0.249024	0.208639	0.192815	0.215725	0.212476	0.204027	0.223582	0.211662	0.195943	0.202423	0.215031	0.206759	0.188367	0.195229	0.195954	0.201046							0.211345	0.201025	0.198685	0.218465	0.217634	0.215156	0.207674	0.205	0.200714	0.200821	0.20524	0.197193	0.201101	0.204239	0.168142	0.207192
	0.245458	0.235743	0.223007	0.226119	0.224005	0.221258	0.221125	0.206812	0.206298	0.224085	0.228873	0.246547	0.210957	0.197338	0.217056	0.209733	0.204009	0.227605	0.218189	0.198712	0.206995	0.219054	0.212589	0.189792	0.200159	0.197693	0.202546							0.208984	0.200734	0.202186	0.220152	0.218297	0.218983	0.212145	0.205611	0.203943	0.205412	0.209277	0.198318	0.205292	0.206936	0.169805	0.207218
	0.242739	0.234765	0.217822	0.231776	0.217304	0.222433	0.222689	0.209807	0.211464	0.226959	0.230588	0.245482	0.211405	0.193459	0.216405	0.212916	0.208427	0.224918	0.214504	0.20425	0.206819	0.216606	0.210947	0.186694	0.2028	0.197222	0.202844							0.208659	0.197951	0.199561	0.221757	0.217537	0.219579	0.212002	0.205347	0.199928	0.204098	0.204238	0.202473	0.202059	0.202614	0.172047	0.207332
	0.243263	0.233499	0.219251	0.2287	0.222334	0.217321	0.222011	0.208245	0.20962	0.222901	0.226593	0.247897	0.211193	0.197441	0.216979	0.216608	0.201884	0.228882	0.213333	0.202433	0.205334	0.221095	0.212425	0.183016	0.200559	0.203301	0.203523							0.208199	0.202718	0.19883	0.216216	0.219348	0.222335	0.211447	0.206429	0.204278	0.204834	0.204696	0.198379	0.205315	0.205039	0.172975	0.208248
	0.24659	0.238636	0.226082	0.229937	0.224293	0.219486	0.219818	0.207719	0.21382	0.227742	0.227594	0.25251	0.217606	0.197094	0.219243	0.212251	0.208801	0.228275	0.217325	0.203704	0.207626	0.222343	0.215521	0.189701	0.202419	0.19697	0.206627							0.214076	0.202132	0.201533	0.221077	0.220638	0.218973	0.213604	0.207642	0.208468	0.203522	0.208747	0.20206	0.203616	0.210424	0.172914	0.210163
	0.245324	0.233389	0.218362	0.227664	0.221999	0.219413	0.221545	0.207381	0.211906	0.22056	0.231166	0.249698	0.213492	0.194037	0.217054	0.210547	0.201442	0.228346	0.214914	0.196806	0.204114	0.218931	0.212535	0.185512	0.198625	0.193419	0.206193							0.213659	0.198389	0.200662	0.221752	0.218399	0.221805	0.212545	0.20691	0.201723	0.203879	0.204537	0.203552	0.203004	0.206306	0.172438	0.207447
	0.247916	0.234823	0.217675	0.228852	0.228111	0.220169	0.218168	0.208613	0.211488	0.224018	0.234873	0.248941	0.207563	0.194622	0.217424	0.214511	0.210145	0.227399	0.218329	0.205072	0.205759	0.214753	0.215987	0.186109	0.199517	0.194277	0.199323							0.209913	0.198744	0.202792	0.218594	0.217669	0.224138	0.210191	0.204599	0.201444	0.198686	0.206718	0.199718	0.203624	0.209491	0.170341	0.205306
	0.245133	0.236577	0.222826	0.226897	0.224941	0.219956	0.219985	0.207865	0.213912	0.224317	0.234966	0.252654	0.214903	0.200092	0.217829	0.216977	0.207727	0.227549	0.216673	0.203824	0.206395	0.22037	0.211817	0.187927	0.196933	0.201613	0.201876							0.211715	0.199927	0.20161	0.221321	0.219069	0.22085	0.213713	0.20683	0.203657	0.20475	0.210681	0.201418	0.200085	0.209176	0.172108	0.209856
	0.245024	0.237072	0.22356	0.231928	0.221587	0.222676	0.221371	0.211084	0.215314	0.223806	0.232789	0.254717	0.213963	0.198709	0.219794	0.214088	0.208258	0.229788	0.218678	0.20234	0.209144	0.222547	0.211623	0.186869	0.20284	0.200322	0.202942							0.21445	0.199631	0.201909	0.221667	0.216967	0.221994	0.213488	0.205712	0.20387	0.199506	0.209225	0.199787	0.204721	0.210016	0.171886	0.208163
	0.246739	0.238384	0.22362	0.228326	0.226828	0.220464	0.22303	0.208172	0.212842	0.226605	0.237695	0.253939	0.208111	0.191762	0.219064	0.21803	0.204155	0.226357	0.215633	0.201304	0.206751	0.221168	0.215552	0.186627	0.201626	0.199598	0.20346							0.2141	0.203976	0.202429	0.217541	0.22009	0.220472	0.210652	0.209502	0.201947	0.201563	0.207254	0.201207	0.203704	0.212251	0.171674	0.208111
	0.248273	0.239196	0.224719	0.231059	0.222894	0.221159	0.216978	0.207541	0.214426	0.227062	0.232882	0.256161	0.212146	0.201296	0.222504	0.215949	0.208656	0.229768	0.215331	0.207184	0.205959	0.22206	0.2112	0.187556	0.200081	0.201138	0.205805							0.217077	0.205176	0.201101	0.218147	0.217539	0.223598	0.210064	0.208204	0.208032	0.204283	0.204788	0.206479	0.202042	0.210628	0.172105	0.211005
	0.248911	0.237807	0.220798	0.228183	0.222747	0.22204	0.222986	0.210841	0.214496	0.225483	0.232642	0.259214	0.21464	0.198169	0.2186	0.212716	0.205361	0.227539	0.216216	0.204259	0.212516	0.218693	0.214286	0.186527	0.200487	0.201459	0.202662							0.215571	0.202359	0.200586	0.219258	0.220965	0.221078	0.216507	0.209048	0.203677	0.204283	0.207778	0.203281	0.203601	0.212382	0.175133	0.209942
	0.253377	0.235887	0.222254	0.227273	0.222636	0.221093	0.2215	0.209433	0.213443	0.22993	0.236525	0.256786	0.211262	0.198056	0.221969	0.217582	0.206069	0.228745	0.219136	0.20376	0.209325	0.220674	0.213424	0.185086	0.198783	0.197491	0.207094							0.214917	0.201616	0.201404	0.220215	0.219789	0.22203	0.211301	0.209809	0.202097	0.204275	0.207935	0.201648	0.20172	0.207422	0.175439	0.210851
	0.248905	0.235037	0.225065	0.229959	0.223684	0.220612	0.224058	0.210377	0.213142	0.22807	0.238076	0.256535	0.214167	0.198611	0.218956	0.214938	0.20436	0.228021	0.217324	0.202454	0.209386	0.22263	0.216381	0.186095	0.201465	0.200898	0.205011							0.216102	0.20598	0.201168	0.22162	0.222599	0.223906	0.214487	0.210153	0.207787	0.205519	0.212987	0.200925	0.207254	0.210941	0.175879	0.209312
	0.248907	0.235433	0.225	0.23045	0.224704	0.219599	0.220424	0.210563	0.216413	0.226687	0.23501	0.256098	0.212863	0.197955	0.220986	0.216853	0.203704	0.229847	0.217677	0.204904	0.204486	0.223853	0.21157	0.188759	0.200896	0.196616	0.20566							0.212537	0.201693	0.202877	0.218569	0.222644	0.222527	0.212475	0.206628	0.204037	0.202647	0.20682	0.202445	0.201033	0.213836	0.171235	0.209053
	0.247546	0.237567	0.22382	0.232319	0.22573	0.222988	0.225769	0.210451	0.216127	0.230829	0.238	0.258328	0.217067	0.200093	0.221716	0.216367	0.206349	0.232143	0.217643	0.210132	0.208565	0.218255	0.214809	0.185263	0.202532	0.201471	0.204207							0.214192	0.204537	0.205621	0.222008	0.218643	0.225538	0.21257	0.210074	0.208166	0.205224	0.208783	0.206526	0.203736	0.20993	0.172352	0.20911
	0.247359	0.232472	0.224942	0.23042	0.227011	0.227109	0.22614	0.211327	0.2161	0.231496	0.241115	0.258242	0.216708	0.199072	0.219419	0.217495	0.209441	0.229283	0.220418	0.203152	0.208565	0.222181	0.215391	0.18914	0.203017	0.2	0.208652							0.217205	0.205915	0.202363	0.222609	0.224427	0.220041	0.218219	0.212648	0.205904	0.205097	0.210996	0.205872	0.207164	0.21347	0.173945	0.210223
	0.247616	0.236744	0.224153	0.229268	0.224906	0.220255	0.221459	0.210938	0.21577	0.229687	0.235811	0.260949	0.212925	0.200093	0.220343	0.215678	0.208983	0.231024	0.218019	0.205443	0.208581	0.220333	0.214839	0.193558	0.202547	0.196284	0.204416							0.213233	0.202438	0.206795	0.218702	0.220655	0.222875	0.211385	0.20892	0.203402	0.205797	0.208754	0.204513	0.206793	0.209502	0.173056	0.210876
	0.24518	0.238289	0.225262	0.232638	0.222561	0.223753	0.225087	0.211429	0.212878	0.228269	0.239806	0.261454	0.217427	0.200465	0.222787	0.218175	0.20595	0.232743	0.220628	0.208077	0.207553	0.216624	0.210697	0.187765	0.200815	0.20221	0.207504							0.218068	0.202899	0.201774	0.221791	0.221968	0.224497	0.213483	0.206449	0.206245	0.202479	0.211273	0.203293	0.20283	0.210754	0.173174	0.209042
	0.247904	0.24152	0.225145	0.231293	0.224337	0.224428	0.223115	0.212841	0.21722	0.229809	0.24	0.261016	0.21319	0.200093	0.221739	0.217583	0.209112	0.232582	0.219836	0.207231	0.212604	0.220994	0.216537	0.191476	0.202708	0.204031	0.208206							0.2148	0.20327	0.204377	0.222828	0.221714	0.227083	0.212766	0.214762	0.207783	0.207025	0.21161	0.205607	0.203091	0.212085	0.171532	0.213101
	0.245544	0.235875	0.223803	0.235004	0.22718	0.227953	0.2206	0.214591	0.217723	0.229372	0.235129	0.264498	0.212625	0.196744	0.221374	0.216412	0.211152	0.23413	0.221529	0.201762	0.209877	0.219756	0.21668	0.1864	0.204938	0.199427	0.205928							0.216832	0.201404	0.203113	0.221922	0.218391	0.226481	0.211939	0.211941	0.206367	0.203474	0.208722	0.202867	0.203888	0.212313	0.170336	0.206711
	0.25	0.239619	0.225348	0.237133	0.223617	0.227159	0.229546	0.212509	0.216447	0.233163	0.239754	0.262801	0.216953	0.197772	0.22242	0.22004	0.207117	0.23378	0.221053	0.204136	0.207917	0.220496	0.217105	0.188472	0.203362	0.200739	0.205679							0.217062	0.207667	0.205653	0.224245	0.220145	0.231733	0.216064	0.211006	0.203222	0.202396	0.210665	0.20471	0.20515	0.210629	0.175622	0.209196
	0.249264	0.242352	0.226097	0.229316	0.228484	0.223955	0.226218	0.213932	0.216495	0.23177	0.243715	0.263675	0.215686	0.201771	0.222563	0.220284	0.207356	0.231144	0.221743	0.20583	0.212575	0.227069	0.216694	0.189099	0.20132	0.201797	0.205285							0.216836	0.205214	0.203189	0.224553	0.223588	0.225761	0.219305	0.211195	0.208135	0.203306	0.214098	0.206401	0.205172	0.214032	0.1751	0.206441
	0.250091	0.24064	0.228796	0.233017	0.226621	0.227698	0.225682	0.215127	0.216003	0.235897	0.245835	0.270037	0.218045	0.2015	0.223134	0.223246	0.213992	0.232922	0.222353	0.210875	0.212575	0.227121	0.219201	0.189477	0.207096	0.20517	0.208686							0.218894	0.20705	0.207087	0.225402	0.230592	0.230823	0.217426	0.214286	0.211046	0.205604	0.214528	0.204603	0.207921	0.216344	0.174973	0.211244
	0.250914	0.234513	0.226601	0.233117	0.225664	0.224654	0.225298	0.209872	0.216467	0.231193	0.246347	0.270062	0.217591	0.202791	0.220343	0.218175	0.209655	0.233179	0.220921	0.208205	0.20901	0.226966	0.215532	0.191203	0.204275	0.198117	0.207917							0.22035	0.206602	0.206013	0.225166	0.226401	0.23085	0.216216	0.210775	0.209849	0.204234	0.210349	0.204235	0.203728	0.21129	0.175788	0.216294
	0.251372	0.240935	0.225117	0.23651	0.227801	0.224535	0.230174	0.215077	0.22141	0.234068	0.246009	0.267453	0.21304	0.201767	0.224673	0.219355	0.210647	0.234311	0.222962	0.208352	0.212709	0.227848	0.212121	0.19348	0.205604	0.204601	0.208221							0.219592	0.207421	0.209155	0.228193	0.227168	0.23166	0.218145	0.216335	0.211242	0.209148	0.210684	0.20471	0.209343	0.212623	0.176471	0.215121
	0.254062	0.238989	0.229312	0.232265	0.224692	0.223342	0.227377	0.216014	0.217319	0.236089	0.242412	0.269767	0.216792	0.20478	0.222364	0.222356	0.210793	0.231026	0.223875	0.211947	0.214	0.224777	0.216694	0.19052	0.204948	0.200163	0.206605							0.215879	0.208116	0.206361	0.224466	0.226218	0.227209	0.215859	0.215833	0.211531	0.209061	0.212133	0.206859	0.208929	0.210879	0.175892	0.214973
	0.253127	0.238192	0.223946	0.230652	0.22704	0.225458	0.226379	0.213016	0.215849	0.232016	0.243365	0.269827	0.214524	0.202919	0.218279	0.218484	0.209826	0.23634	0.226266	0.208444	0.21148	0.220251	0.214784	0.18817	0.202826	0.203964	0.208915							0.218935	0.206224	0.208628	0.223179	0.222307	0.233112	0.212672	0.212302	0.206884	0.209061	0.210169	0.204653	0.207301	0.216356	0.174973	0.213389
	0.254626	0.241521	0.225183	0.233384	0.228581	0.228691	0.22659	0.211182	0.219301	0.236139	0.24499	0.268731	0.217556	0.203184	0.226396	0.218901	0.210818	0.236218	0.222047	0.213775	0.209786	0.225205	0.22153	0.191587	0.20464	0.20711	0.210181							0.216749	0.20718	0.211446	0.223617	0.224913	0.234963	0.215639	0.216066	0.211877	0.204056	0.211906	0.204133	0.211647	0.210796	0.176707	0.214886
	0.250737	0.242652	0.226686	0.238077	0.225487	0.230295	0.226641	0.214081	0.221448	0.23574	0.248969	0.270362	0.219858	0.205454	0.226714	0.220024	0.207166	0.231557	0.223839	0.206575	0.21207	0.225336	0.220381	0.19158	0.209053	0.203627	0.209579							0.219376	0.205653	0.207037	0.224226	0.230413	0.230581	0.21601	0.217512	0.210992	0.203947	0.21509	0.205479	0.205844	0.212978	0.177478	0.213507
	0.251948	0.244968	0.225778	0.237043	0.226312	0.227795	0.226158	0.217267	0.218218	0.23336	0.249381	0.269733	0.217264	0.202709	0.224569	0.220879	0.208832	0.234641	0.22358	0.209942	0.214357	0.228037	0.218724	0.190169	0.207081	0.20797	0.212051							0.219223	0.207435	0.209449	0.22761	0.227133	0.230555	0.217933	0.211485	0.213397	0.208212	0.212798	0.212573	0.206972	0.216515	0.174533	0.215686
	0.253034	0.240658	0.226187	0.232788	0.229131	0.226294	0.22678	0.212478	0.213715	0.236653	0.247329	0.274289	0.218487	0.203565	0.224806	0.217286	0.214551	0.236057	0.221915	0.205856	0.212873	0.223758	0.220233	0.186618	0.206297	0.204564	0.209977							0.222222	0.206025	0.207903	0.22503	0.228084	0.23396	0.216086	0.214031	0.208747	0.205224	0.210943	0.207431	0.206672	0.218975	0.173469	0.21249
	0.250554	0.242289	0.228302	0.232346	0.227787	0.228875	0.22692	0.21534	0.219237	0.239824	0.251667	0.273038	0.217772	0.208431	0.226289	0.220105	0.212971	0.236685	0.22187	0.209426	0.211824	0.229551	0.221488	0.191181	0.210833	0.207711	0.216952							0.218254	0.207349	0.210351	0.225768	0.228206	0.232704	0.219968	0.216	0.211864	0.203888	0.21542	0.205489	0.20799	0.216216	0.174325	0.218304
	0.250647	0.240931	0.228293	0.236398	0.229548	0.229821	0.232108	0.216178	0.221627	0.236978	0.255583	0.273011	0.218776	0.203721	0.225013	0.219532	0.21412	0.238442	0.224158	0.213458	0.217099	0.226217	0.223461	0.192284	0.202552	0.202899	0.210913							0.222998	0.206639	0.207575	0.226511	0.229552	0.235749	0.222855	0.216786	0.210315	0.209457	0.211103	0.209167	0.210686	0.21845	0.177206	0.216953
	0.25083	0.238714	0.226254	0.233687	0.229332	0.226347	0.226006	0.213214	0.218532	0.237031	0.249176	0.270691	0.218501	0.204662	0.224748	0.222537	0.209024	0.23293	0.221036	0.21048	0.21327	0.224803	0.214021	0.189842	0.202066	0.203131	0.206399							0.220899	0.206015	0.207308	0.225579	0.229961	0.231177	0.216358	0.216184	0.207706	0.20464	0.212213	0.208288	0.208155	0.213519	0.173723	0.214316
	0.253815	0.243448	0.230294	0.236963	0.231699	0.227667	0.22824	0.21722	0.217782	0.238645	0.252076	0.274309	0.21854	0.203643	0.225181	0.22	0.210185	0.234164	0.226077	0.210808	0.215395	0.226677	0.221026	0.189273	0.204005	0.205638	0.206282							0.218978	0.20709	0.208256	0.22502	0.228827	0.238382	0.21697	0.211952	0.212233	0.211032	0.215686	0.210736	0.207916	0.217113	0.176103	0.214616
	0.252503	0.241415	0.227935	0.237548	0.22801	0.229986	0.230978	0.216679	0.219773	0.235107	0.248439	0.274992	0.218632	0.203096	0.226804	0.221591	0.213054	0.234488	0.222618	0.208611	0.212234	0.225103	0.220649	0.187192	0.20499	0.204819	0.210526							0.221154	0.209118	0.206652	0.228381	0.230054	0.235939	0.216935	0.214087	0.207903	0.207954	0.215753	0.208923	0.211372	0.216356	0.177141	0.21871
	0.254808	0.242123	0.229068	0.240429	0.232502	0.22809	0.23047	0.217548	0.222668	0.235811	0.252395	0.274032	0.218319	0.208158	0.227355	0.219245	0.214884	0.235646	0.225	0.208036	0.213849	0.227786	0.220008	0.19176	0.210921	0.204158	0.213479							0.218013	0.210526	0.208644	0.230286	0.226884	0.234353	0.218027	0.2156	0.212537	0.209331	0.212006	0.210662	0.210135	0.21666	0.179705	0.214466
	0.25269	0.240594	0.231272	0.23795	0.22966	0.232007	0.226656	0.219311	0.221591	0.240763	0.257835	0.278422	0.219975	0.207902	0.226674	0.226005	0.211378	0.238887	0.227888	0.2129	0.216308	0.224681	0.220374	0.189693	0.208351	0.206839	0.212632							0.225796	0.21003	0.211037	0.229068	0.225358	0.236506	0.21523	0.216205	0.209826	0.209738	0.216206	0.210584	0.208624	0.217234	0.179374	0.216239
	0.251295	0.23839	0.230586	0.235092	0.22944	0.229114	0.225993	0.219835	0.218771	0.238133	0.256164	0.274694	0.219368	0.208724	0.226708	0.223361	0.211574	0.234513	0.226821	0.208835	0.21564	0.232716	0.222083	0.189542	0.205993	0.201082	0.210938							0.225634	0.208084	0.20866	0.224951	0.229719	0.230032	0.213679	0.214229	0.212639	0.208507	0.213071	0.207161	0.204338	0.215545	0.179933	0.213266
	0.256134	0.241439	0.229566	0.234667	0.227132	0.22878	0.225068	0.216439	0.218802	0.240048	0.25345	0.275462	0.216239	0.203286	0.226528	0.223808	0.210869	0.235722	0.222486	0.210151	0.219904	0.226757	0.219024	0.191695	0.205833	0.201412	0.210117							0.223262	0.209363	0.212257	0.223098	0.230799	0.235044	0.214171	0.215311	0.209345	0.206382	0.213636	0.207362	0.206941	0.213542	0.175497	0.213417
	0.257249	0.240985	0.229222	0.237327	0.229548	0.230076	0.231369	0.219158	0.221999	0.23572	0.249583	0.27729	0.221336	0.202247	0.225949	0.222268	0.211333	0.235203	0.224295	0.207885	0.215579	0.227753	0.220687	0.190878	0.208874	0.206882	0.210794							0.221591	0.208709	0.206538	0.224706	0.229419	0.236663	0.218674	0.21652	0.216206	0.207039	0.217176	0.209908	0.20505	0.218	0.176384	0.213805
	0.255193	0.244976	0.230587	0.233563	0.230477	0.231662	0.224576	0.220546	0.223118	0.239872	0.254485	0.279925	0.218776	0.205428	0.224209	0.225502	0.214386	0.237647	0.227798	0.212946	0.218076	0.227324	0.223013	0.194002	0.207128	0.206018	0.211861							0.225267	0.207533	0.211928	0.224626	0.230199	0.236047	0.218623	0.2168	0.21105	0.20816	0.215233	0.210468	0.209142	0.217269	0.18	0.211676
	0.259439	0.245492	0.230907	0.238388	0.234028	0.231291	0.229903	0.218795	0.219044	0.238573	0.254674	0.279048	0.22011	0.207092	0.224994	0.223361	0.210233	0.23652	0.223236	0.212433	0.214604	0.227273	0.217482	0.192922	0.205021	0.200917	0.210238							0.21814	0.210923	0.214339	0.230557	0.228371	0.238164	0.21718	0.215459	0.208534	0.204346	0.213171	0.20844	0.210846	0.216693	0.177014	0.215216
	0.256898	0.246533	0.23201	0.23665	0.233356	0.231051	0.232087	0.217032	0.221625	0.238782	0.255523	0.27622	0.218658	0.206282	0.228631	0.224398	0.21222	0.238732	0.22394	0.212393	0.217287	0.229025	0.224498	0.192703	0.206739	0.207516	0.213391							0.226151	0.207455	0.216236	0.229885	0.231731	0.240847	0.218484	0.218262	0.213254	0.211706	0.215694	0.212946	0.207826	0.221282	0.175844	0.214346
	0.253815	0.238703	0.227125	0.238479	0.224025	0.231356	0.222394	0.21426	0.21916	0.242143	0.254088	0.283007	0.216159	0.204321	0.226839	0.218241	0.210526	0.23362	0.221912	0.206093	0.217302	0.225538	0.220403	0.185808	0.207128	0.203171	0.209102							0.218698	0.206313	0.208849	0.223095	0.230589	0.237652	0.215496	0.214886	0.211132	0.207241	0.213283	0.211412	0.205882	0.212937	0.174621	0.212784
	0.255136	0.242456	0.230516	0.235474	0.230902	0.228854	0.230591	0.219993	0.220578	0.239227	0.259306	0.282671	0.218963	0.20462	0.223896	0.221994	0.20994	0.238869	0.220852	0.211306	0.212298	0.228528	0.22199	0.187911	0.208663	0.204202	0.211146							0.22141	0.208775	0.209623	0.225794	0.227734	0.235967	0.218027	0.215773	0.215964	0.206753	0.215132	0.211335	0.207328	0.216606	0.178092	0.218166
	0.253169	0.246256	0.231504	0.238823	0.231783	0.232168	0.231575	0.221702	0.221547	0.239279	0.261725	0.282767	0.225202	0.208098	0.227676	0.225991	0.212954	0.239318	0.228959	0.211211	0.220538	0.228938	0.222927	0.190596	0.205981	0.206362	0.213695							0.222815	0.210011	0.21027	0.232512	0.230679	0.238503	0.213768	0.217841	0.215408	0.213686	0.217674	0.214888	0.208806	0.217687	0.179204	0.218459
	0.250465	0.244336	0.228674	0.237432	0.229599	0.229764	0.227592	0.218515	0.224261	0.236705	0.257493	0.280503	0.216364	0.204082	0.227666	0.221948	0.210009	0.236416	0.229482	0.213544	0.214065	0.230828	0.22455	0.192211	0.208403	0.202346	0.212934							0.221888	0.209714	0.207407	0.22865	0.231529	0.242523	0.217073	0.215348	0.215436	0.20908	0.21415	0.210681	0.207787	0.219944	0.176122	0.21601
	0.255026	0.246417	0.228768	0.239155	0.233345	0.23066	0.233177	0.221095	0.220573	0.246272	0.25797	0.282003	0.22161	0.208098	0.22901	0.225369	0.216305	0.239832	0.227273	0.213129	0.214481	0.22908	0.221944	0.18797	0.208543	0.208491	0.21499							0.226599	0.212935	0.215195	0.230678	0.232817	0.240229	0.218966	0.217654	0.213011	0.209118	0.216412	0.211752	0.212943	0.219028	0.17772	0.217077
	0.256478	0.243469	0.234253	0.239464	0.233518	0.22912	0.228193	0.219203	0.222522	0.241687	0.25641	0.284354	0.219626	0.208314	0.230426	0.224632	0.210624	0.238936	0.229751	0.211564	0.215172	0.230827	0.22348	0.191283	0.205698	0.208316	0.216259							0.225338	0.212637	0.214526	0.230067	0.229836	0.241354	0.218573	0.217654	0.21271	0.212793	0.21475	0.212077	0.20837	0.21694	0.172031	0.214286
	0.255113	0.245166	0.230192	0.240834	0.234168	0.228936	0.231518	0.217628	0.221997	0.241449	0.263359	0.287946	0.217981	0.202442	0.228121	0.224784	0.213352	0.237722	0.226129	0.211331	0.212359	0.229833	0.223113	0.18985	0.206517	0.204966	0.213864							0.22738	0.213633	0.210056	0.225424	0.232227	0.241417	0.215997	0.216238	0.213194	0.209235	0.219241	0.213048	0.211488	0.218775	0.177437	0.218975
	0.252999	0.245211	0.229322	0.240262	0.23101	0.235933	0.233645	0.219257	0.221472	0.240369	0.260522	0.28771	0.217742	0.208254	0.226882	0.222951	0.216191	0.239429	0.224588	0.216584	0.216459	0.229365	0.225943	0.190986	0.210504	0.206019	0.212673							0.224435	0.212271	0.212998	0.230402	0.234641	0.240302	0.222131	0.215576	0.216024	0.210218	0.216641	0.212099	0.205895	0.21816	0.178519	0.216786
	0.259619	0.247828	0.230168	0.240834	0.232006	0.229527	0.232658	0.217865	0.226199	0.239806	0.264519	0.283344	0.221325	0.208038	0.22763	0.226259	0.217757	0.238798	0.226052	0.212545	0.215021	0.226322	0.225519	0.190657	0.20997	0.206416	0.210381							0.222297	0.208207	0.21228	0.231562	0.238735	0.243233	0.217339	0.216586	0.216387	0.208594	0.218439	0.210662	0.211237	0.219463	0.177305	0.21822
	0.254464	0.24234	0.231766	0.239366	0.232623	0.233248	0.228303	0.21938	0.223466	0.239351	0.263806	0.288995	0.221468	0.206619	0.224453	0.224338	0.210526	0.235372	0.224531	0.210005	0.217798	0.230126	0.220539	0.188857	0.20515	0.20726	0.213102							0.223196	0.211604	0.210272	0.228844	0.225079	0.24214	0.214401	0.218548	0.21271	0.206695	0.21781	0.213072	0.209211	0.215615	0.176122	0.216399
	0.259162	0.244607	0.228401	0.238077	0.232834	0.230659	0.235088	0.219574	0.228883	0.244715	0.256334	0.288357	0.21875	0.203565	0.228916	0.222634	0.214286	0.237782	0.22569	0.213026	0.217466	0.22736	0.225115	0.191884	0.210974	0.206517	0.213244							0.224647	0.211938	0.210585	0.230281	0.233228	0.241429	0.219117	0.216935	0.215849	0.209583	0.22188	0.21323	0.211714	0.219256	0.178679	0.217687
	0.256939	0.248076	0.234657	0.238904	0.234819	0.232459	0.231845	0.220737	0.223921	0.245436	0.264505	0.2928	0.221048	0.209048	0.226445	0.22686	0.220859	0.239136	0.228077	0.216216	0.217014	0.229596	0.222973	0.190161	0.210504	0.211735	0.212539							0.228533	0.212467	0.212439	0.235808	0.237416	0.240346	0.223039	0.21799	0.218175	0.208124	0.220352	0.213333	0.207662	0.221057	0.176756	0.221325
	0.257345	0.244514	0.229864	0.238663	0.230716	0.231405	0.230589	0.217376	0.227042	0.241519	0.265219	0.286398	0.221795	0.205603	0.233598	0.224608	0.214118	0.237655	0.226153	0.212273	0.217361	0.229859	0.22335	0.189758	0.211334	0.207676	0.210568							0.223347	0.210366	0.216429	0.234894	0.232072	0.245173	0.21536	0.220784	0.215361	0.209887	0.216941	0.210546	0.209586	0.218293	0.178625	0.220856
	0.255431	0.24658	0.229141	0.238777	0.229645	0.227234	0.234167	0.217739	0.225467	0.245514	0.262687	0.289981	0.221465	0.208906	0.230971	0.223317	0.216963	0.240285	0.227291	0.213995	0.215225	0.226733	0.220669	0.192028	0.20541	0.208475	0.213519							0.225632	0.212604	0.214712	0.230861	0.236205	0.243342	0.219483	0.216052	0.218915	0.209732	0.217609	0.21286	0.21128	0.219128	0.177087	0.217021
	0.259231	0.24585	0.230746	0.238187	0.235335	0.230066	0.23014	0.219044	0.22226	0.245714	0.26399	0.290042	0.220094	0.210249	0.225426	0.224793	0.215631	0.239262	0.227456	0.210168	0.21724	0.228144	0.223579	0.187737	0.206605	0.207073	0.213777							0.223014	0.212237	0.212167	0.231751	0.234706	0.242754	0.21755	0.224623	0.212646	0.209623	0.219484	0.214603	0.208715	0.213506	0.177041	0.219366
	0.255224	0.242488	0.235062	0.236721	0.233462	0.231209	0.229037	0.219317	0.220633	0.242548	0.265071	0.285394	0.216342	0.203879	0.229676	0.221126	0.220706	0.242472	0.223689	0.21684	0.215523	0.227273	0.221287	0.191906	0.214072	0.208707	0.213011							0.229748	0.209488	0.213373	0.231751	0.235317	0.241367	0.221452	0.219959	0.212734	0.208368	0.213817	0.214021	0.211631	0.219078	0.179497	0.218937
	0.254193	0.245184	0.232839	0.239753	0.233939	0.228751	0.230979	0.214697	0.222791	0.241393	0.267926	0.289626	0.221846	0.210726	0.229052	0.221582	0.218677	0.243857	0.223336	0.208633	0.218684	0.234345	0.220569	0.189677	0.211286	0.206081	0.213407							0.22429	0.213629	0.211589	0.230984	0.232577	0.245152	0.216545	0.218241	0.215309	0.210308	0.216154	0.209963	0.214037	0.219206	0.177845	0.21863
	0.260166	0.243689	0.234242	0.240247	0.233333	0.231166	0.232712	0.216528	0.223324	0.243704	0.270039	0.294364	0.22374	0.209877	0.230424	0.226485	0.217738	0.242936	0.222178	0.215322	0.214856	0.230917	0.222411	0.187858	0.214651	0.20383	0.216627							0.226078	0.210846	0.213643	0.232642	0.23336	0.24673	0.220921	0.217602	0.21161	0.212453	0.221362	0.215134	0.210161	0.221457	0.178545	0.217391
	0.260558	0.243215	0.235044	0.245025	0.235975	0.230154	0.229476	0.22037	0.223702	0.247246	0.268356	0.290354	0.220519	0.209369	0.227955	0.225474	0.212876	0.240466	0.22485	0.214059	0.217149	0.229889	0.223684	0.190961	0.205932	0.205782	0.213692							0.225067	0.208097	0.210704	0.229423	0.233545	0.241228	0.21833	0.219927	0.215716	0.20746	0.214231	0.212276	0.210756	0.218737	0.17821	0.218042
	0.258271	0.243243	0.231493	0.239223	0.231686	0.230571	0.232722	0.219986	0.223401	0.245714	0.264668	0.29288	0.224079	0.208194	0.227201	0.221257	0.217186	0.238802	0.227659	0.211556	0.217694	0.229678	0.221892	0.19084	0.205795	0.209677	0.213604							0.227304	0.212075	0.213884	0.229391	0.232319	0.243371	0.21847	0.219976	0.217048	0.212694	0.214231	0.212884	0.207646	0.216403	0.178195	0.219324
	0.261654	0.24956	0.237893	0.244316	0.235975	0.23176	0.230979	0.218773	0.229637	0.24765	0.270039	0.294536	0.220519	0.2101	0.234672	0.229228	0.217412	0.238754	0.227731	0.213026	0.218575	0.231867	0.225615	0.193835	0.213038	0.213799	0.215531							0.229386	0.214259	0.215304	0.231809	0.237718	0.247901	0.222674	0.220284	0.216145	0.214587	0.219258	0.21773	0.214254	0.222583	0.176162	0.221368
	0.259691	0.248412	0.234256	0.240769	0.242888	0.232112	0.234582	0.223804	0.225983	0.248065	0.274348	0.291801	0.225064	0.213704	0.23503	0.227572	0.216076	0.241918	0.226484	0.215064	0.215065	0.228298	0.222175	0.192015	0.210638	0.209422	0.215281							0.228989	0.21404	0.21644	0.230159	0.238342	0.244615	0.22018	0.220552	0.218608	0.207673	0.218028	0.215026	0.214379	0.221773	0.175103	0.222847
	0.26118	0.24735	0.232523	0.241873	0.232901	0.233248	0.231402	0.220333	0.226048	0.244162	0.268579	0.294959	0.224829	0.211714	0.230119	0.225673	0.213542	0.240977	0.225494	0.216878	0.219289	0.23415	0.229318	0.192198	0.21273	0.210145	0.21654							0.232131	0.213308	0.215634	0.232428	0.237105	0.244072	0.221405	0.220504	0.218478	0.211297	0.217726	0.217634	0.207696	0.22	0.181509	0.215049
	0.259648	0.247092	0.234451	0.243285	0.234222	0.229339	0.231969	0.22045	0.22948	0.251232	0.268618	0.294917	0.222648	0.212482	0.232171	0.224566	0.215807	0.242569	0.227639	0.211695	0.219958	0.233475	0.222741	0.192173	0.211375	0.208655	0.212277							0.227656	0.212928	0.216723	0.23147	0.235176	0.246706	0.224082	0.220558	0.216206	0.212569	0.222265	0.212908	0.211631	0.223971	0.180488	0.221649
	0.25271	0.24604	0.234108	0.240633	0.233894	0.233526	0.236171	0.220652	0.226422	0.246453	0.270923	0.291196	0.225436	0.211201	0.231727	0.226195	0.217949	0.24404	0.225131	0.215132	0.21852	0.229167	0.225765	0.192663	0.207571	0.211244	0.215593							0.225981	0.214503	0.212654	0.235955	0.233533	0.242679	0.224498	0.218042	0.216654	0.207343	0.216424	0.211148	0.211077	0.222177	0.174126	0.218509
	0.261527	0.246735	0.235096	0.241929	0.23437	0.233718	0.23332	0.220498	0.224957	0.25	0.270915	0.298959	0.223413	0.207493	0.230079	0.227197	0.216627	0.241691	0.228375	0.21396	0.219572	0.234026	0.224394	0.192454	0.210324	0.213396	0.212291							0.229831	0.213522	0.211985	0.23129	0.23781	0.246777	0.219017	0.222995	0.21507	0.210504	0.217894	0.218006	0.210804	0.221365	0.176404	0.222554
	0.256266	0.243509	0.231518	0.238429	0.236647	0.233774	0.233033	0.220888	0.231085	0.242968	0.271706	0.297068	0.219137	0.204198	0.23228	0.225042	0.212093	0.239819	0.228028	0.211818	0.222105	0.230829	0.223881	0.187778	0.207515	0.215332	0.213917							0.226762	0.215214	0.213695	0.23513	0.232214	0.248258	0.221949	0.222995	0.214636	0.213836	0.217726	0.219275	0.212719	0.220146	0.177206	0.218683
	0.260755	0.247788	0.232906	0.244977	0.23637	0.233219	0.236399	0.221496	0.225111	0.248973	0.273397	0.298269	0.225032	0.211962	0.23411	0.225993	0.218765	0.240374	0.229581	0.217213	0.222419	0.232675	0.226165	0.191577	0.214011	0.207401	0.21457							0.232106	0.212514	0.22009	0.237505	0.240726	0.25102	0.222358	0.225859	0.221846	0.212479	0.221617	0.216186	0.21285	0.221679	0.176559	0.225
	0.259106	0.247434	0.234737	0.238278	0.236101	0.234955	0.232786	0.223564	0.227195	0.250921	0.274989	0.299413	0.226415	0.212817	0.2282	0.22927	0.216941	0.242021	0.225363	0.212053	0.222928	0.229621	0.219813	0.189198	0.212585	0.209987	0.213887							0.22718	0.213492	0.215472	0.233839	0.239952	0.247517	0.219731	0.226531	0.214394	0.210725	0.217829	0.213333	0.211976	0.220463	0.177292	0.215753
	0.263098	0.249912	0.235114	0.245539	0.232299	0.234195	0.235156	0.224735	0.228357	0.249794	0.270142	0.303806	0.221797	0.214801	0.235341	0.22748	0.222117	0.243481	0.23033	0.218707	0.219058	0.235317	0.225806	0.191916	0.21185	0.213763	0.216647							0.228124	0.215025	0.217886	0.232029	0.23739	0.248986	0.224398	0.224398	0.217573	0.216913	0.21921	0.215157	0.21382	0.224673	0.178005	0.221793
	0.25947	0.250444	0.234432	0.240941	0.235707	0.230415	0.237275	0.224333	0.226726	0.251128	0.274596	0.298337	0.221174	0.213429	0.229955	0.224677	0.215603	0.241462	0.228827	0.215615	0.216302	0.228219	0.218658	0.189737	0.213493	0.207531	0.214714							0.226014	0.211971	0.212566	0.230433	0.232632	0.245485	0.224507	0.222862	0.211995	0.211232	0.221401	0.216723	0.2131	0.221142	0.17594	0.222507
	0.261017	0.251151	0.235835	0.24594	0.236703	0.235497	0.234582	0.22623	0.22721	0.249897	0.276957	0.302029	0.226593	0.208274	0.231481	0.230353	0.218027	0.242861	0.229773	0.217213	0.221201	0.235637	0.231791	0.19172	0.213094	0.21181	0.216195							0.227659	0.214395	0.215952	0.234727	0.241186	0.247324	0.226316	0.220916	0.217739	0.211055	0.220594	0.222264	0.212108	0.22582	0.172336	0.220696
	0.2603	0.247875	0.236866	0.243117	0.235025	0.234697	0.232449	0.221374	0.227491	0.245821	0.272529	0.302333	0.220613	0.209847	0.232062	0.225539	0.217432	0.24	0.227807	0.215883	0.218175	0.230177	0.223169	0.192089	0.213828	0.21237	0.218109							0.229018	0.217191	0.214742	0.231849	0.2364	0.24899	0.220588	0.223042	0.221125	0.214618	0.219922	0.217083	0.215445	0.221083	0.173569	0.221795
	0.264058	0.245936	0.231827	0.241286	0.233275	0.232009	0.236471	0.222505	0.224441	0.247049	0.276058	0.30323	0.221795	0.206402	0.234105	0.227387	0.21912	0.242167	0.229057	0.216895	0.217575	0.229078	0.224743	0.188452	0.212839	0.206559	0.215946							0.225467	0.213767	0.216063	0.231659	0.235176	0.248712	0.222177	0.222725	0.217822	0.21099	0.222265	0.213643	0.211672	0.216809	0.173783	0.219991
	0.266692	0.245658	0.234409	0.239047	0.234348	0.233755	0.232576	0.22393	0.22685	0.249691	0.275877	0.301812	0.222747	0.210829	0.231479	0.227975	0.217205	0.242961	0.227494	0.212688	0.219314	0.231187	0.22873	0.190642	0.20952	0.213328	0.217861							0.225008	0.218245	0.213614	0.233227	0.234706	0.251572	0.223663	0.222086	0.218002	0.211167	0.221229	0.218391	0.211446	0.223592	0.178491	0.223797
	0.258575	0.245855	0.237657	0.246501	0.240793	0.236888	0.235734	0.222303	0.231325	0.251539	0.278897	0.303548	0.224604	0.212194	0.231074	0.230961	0.224773	0.242773	0.232245	0.218365	0.221434	0.235454	0.224394	0.192429	0.213978	0.211522	0.217356							0.229458	0.215296	0.21744	0.235978	0.23722	0.250647	0.223305	0.218433	0.220138	0.212389	0.222006	0.215782	0.217068	0.225071	0.179458	0.223077
	0.257593	0.248575	0.236632	0.247278	0.237792	0.233189	0.235823	0.22449	0.227586	0.251132	0.276782	0.303151	0.225075	0.210678	0.231096	0.230255	0.219962	0.243504	0.227088	0.215847	0.219261	0.232919	0.227389	0.191698	0.213248	0.20758	0.216814							0.226126	0.213227	0.215776	0.233173	0.240048	0.25	0.223083	0.224082	0.218071	0.212337	0.223035	0.217992	0.213601	0.221721	0.177896	0.224367
	0.258634	0.247535	0.239532	0.241379	0.234057	0.236758	0.229264	0.223974	0.233023	0.251236	0.276829	0.303648	0.226981	0.215509	0.232422	0.234167	0.21844	0.24402	0.228595	0.217849	0.219538	0.234381	0.227234	0.194834	0.213242	0.20985	0.2188							0.227659	0.216475	0.221844	0.235669	0.24045	0.253903	0.223954	0.226546	0.218257	0.213266	0.217174	0.220345	0.217619	0.223722	0.181028	0.220302
	0.259608	0.243034	0.236073	0.244298	0.232959	0.236599	0.233177	0.223358	0.231909	0.249284	0.277436	0.304248	0.226083	0.210653	0.232738	0.228261	0.219315	0.241611	0.231826	0.216552	0.220333	0.231603	0.223887	0.189644	0.212173	0.215855	0.216606							0.227659	0.215905	0.215701	0.233134	0.238896	0.253715	0.224664	0.225346	0.219262	0.208368	0.222957	0.213304	0.211033	0.225555	0.178409	0.221273
	0.260952	0.247697	0.237596	0.241686	0.235689	0.23843	0.237721	0.222914	0.22869	0.25362	0.281305	0.30695	0.224464	0.21653	0.230933	0.227632	0.220162	0.243366	0.228443	0.21829	0.222222	0.230799	0.232166	0.190522	0.214929	0.211522	0.215317							0.225676	0.21423	0.215686	0.234469	0.2384	0.250653	0.221545	0.224223	0.216927	0.212704	0.218351	0.218563	0.213542	0.223452	0.175366	0.223842
	0.261261	0.24885	0.234947	0.242366	0.237504	0.232948	0.234326	0.221213	0.228857	0.252475	0.281894	0.306271	0.22618	0.214389	0.23081	0.229904	0.217268	0.242359	0.226254	0.21357	0.222103	0.233696	0.226826	0.190612	0.213122	0.21272	0.218825							0.223085	0.210929	0.216913	0.233173	0.2396	0.248523	0.218978	0.220534	0.217093	0.217208	0.22007	0.220097	0.210618	0.217286	0.177854	0.224027
	0.262763	0.249468	0.237021	0.24273	0.239023	0.235652	0.238659	0.224535	0.227699	0.252256	0.277582	0.306901	0.229275	0.213494	0.2336	0.22875	0.221117	0.245222	0.228618	0.216934	0.22139	0.231395	0.225972	0.190127	0.216263	0.212069	0.221685							0.227951	0.219755	0.21954	0.236779	0.243047	0.249724	0.223625	0.22418	0.216812	0.215126	0.222049	0.217669	0.220762	0.228431	0.179071	0.223137
	0.262664	0.245931	0.236801	0.24273	0.233075	0.237209	0.235064	0.225465	0.23061	0.251858	0.280579	0.303542	0.227429	0.21139	0.234496	0.225393	0.21912	0.244964	0.226002	0.219891	0.218358	0.234611	0.230371	0.190114	0.215577	0.205656	0.217882							0.228805	0.212471	0.214447	0.234231	0.239806	0.252976	0.220546	0.224918	0.221543	0.215222	0.221229	0.216125	0.214286	0.222951	0.173408	0.225011
	0.262861	0.24585	0.237257	0.245628	0.239929	0.236369	0.237122	0.224201	0.227273	0.256432	0.280864	0.307871	0.226684	0.2125	0.231972	0.233026	0.223602	0.244947	0.229588	0.222376	0.223093	0.23791	0.230439	0.189617	0.213454	0.212317	0.217882							0.227766	0.216113	0.219044	0.236089	0.243971	0.256334	0.224033	0.225926	0.220571	0.214165	0.223771	0.218025	0.216667	0.222813	0.175691	0.224622
	0.260022	0.252947	0.236973	0.248834	0.238652	0.237957	0.239199	0.226789	0.226207	0.250206	0.27956	0.304636	0.230339	0.212633	0.234429	0.228906	0.221745	0.246373	0.23271	0.214351	0.217545	0.232288	0.22692	0.187796	0.215272	0.211572	0.215576							0.228368	0.216175	0.217359	0.235105	0.240097	0.255997	0.220959	0.226415	0.221839	0.214316	0.220921	0.217083	0.214908	0.223592	0.17587	0.225473
	0.261878	0.250089	0.233037	0.243191	0.237504	0.230991	0.235686	0.225677	0.228483	0.256707	0.283814	0.307896	0.227509	0.214389	0.233884	0.233333	0.218156	0.246038	0.227864	0.216895	0.222381	0.233984	0.229747	0.191476	0.214624	0.215712	0.218952							0.229153	0.215935	0.221426	0.236022	0.240696	0.251774	0.222583	0.226825	0.218071	0.213142	0.220537	0.219019	0.212544	0.224548	0.179352	0.224287
	0.265483	0.250089	0.235221	0.24737	0.237792	0.235737	0.235524	0.223776	0.227273	0.249588	0.282869	0.309248	0.224551	0.211787	0.234309	0.232403	0.222967	0.247297	0.229014	0.217312	0.222939	0.235202	0.224359	0.190883	0.213918	0.21148	0.217426							0.224814	0.216009	0.218313	0.23494	0.237159	0.253615	0.222132	0.221677	0.220944	0.210263	0.219237	0.217781	0.212626	0.220443	0.176626	0.221792
	0.26012	0.250892	0.238982	0.247575	0.237895	0.23526	0.241569	0.228038	0.233195	0.251246	0.288513	0.310869	0.224403	0.218235	0.23249	0.231443	0.219034	0.244552	0.230769	0.21921	0.220309	0.234125	0.230207	0.193395	0.217541	0.215146	0.218487							0.229082	0.216558	0.219245	0.235247	0.241186	0.25844	0.222222	0.227533	0.220023	0.215281	0.222743	0.218093	0.216857	0.226438	0.180477	0.225473
	0.265245	0.249911	0.242862	0.249417	0.235294	0.238247	0.238547	0.221897	0.229837	0.25929	0.287225	0.312292	0.231398	0.214876	0.232701	0.231641	0.219093	0.247309	0.226959	0.221	0.219276	0.239156	0.231765	0.193405	0.214905	0.214441	0.217496							0.22862	0.217674	0.2179	0.238134	0.23865	0.257604	0.227031	0.225926	0.221286	0.213744	0.222352	0.21573	0.216311	0.224691	0.176625	0.226448
	0.265115	0.252053	0.236223	0.2471	0.23779	0.239814	0.238489	0.226906	0.22952	0.253086	0.283802	0.312812	0.226318	0.219903	0.236553	0.233263	0.225621	0.241481	0.23253	0.219266	0.222302	0.236413	0.233997	0.192405	0.214905	0.217599	0.217479							0.230377	0.21828	0.217949	0.234894	0.246675	0.255605	0.229158	0.22897	0.218299	0.21945	0.221229	0.219384	0.219512	0.223356	0.176316	0.228584
	0.258197	0.249645	0.23555	0.245159	0.239422	0.234614	0.241447	0.227974	0.23	0.256178	0.2837	0.309405	0.228608	0.214079	0.234776	0.230994	0.221108	0.244349	0.230644	0.219078	0.220562	0.2355	0.226001	0.190295	0.213425	0.212619	0.218559							0.227027	0.217208	0.21875	0.233906	0.239792	0.256048	0.223534	0.225277	0.217674	0.211547	0.219992	0.218189	0.212332	0.227216	0.176693	0.221886
	0.262387	0.25142	0.237177	0.247082	0.238432	0.234853	0.239922	0.22422	0.233851	0.256601	0.288053	0.312189	0.226626	0.21619	0.234653	0.233403	0.220428	0.24642	0.23708	0.219714	0.222262	0.235842	0.230243	0.189172	0.212538	0.212344	0.220305							0.229519	0.221324	0.218832	0.238938	0.243755	0.253363	0.222766	0.226415	0.221796	0.214014	0.223429	0.219887	0.217865	0.222951	0.178165	0.22442
	0.262844	0.24859	0.238184	0.244557	0.238885	0.236987	0.237407	0.223962	0.231601	0.254014	0.283119	0.312438	0.22635	0.211363	0.23288	0.232053	0.224869	0.247033	0.228955	0.220183	0.2235	0.234472	0.230138	0.194039	0.21327	0.21114	0.220339							0.228601	0.217726	0.220627	0.242216	0.243981	0.257036	0.227646	0.226656	0.224092	0.214768	0.219814	0.219933	0.218956	0.226392	0.178222	0.22419
	0.265367	0.253471	0.238583	0.24749	0.240891	0.235923	0.236349	0.227904	0.229355	0.258292	0.286285	0.312376	0.227545	0.219865	0.235749	0.23318	0.223231	0.245019	0.230428	0.221813	0.222701	0.236638	0.228522	0.192344	0.216251	0.212174	0.218487							0.230821	0.214012	0.220008	0.239323	0.241994	0.255589	0.226939	0.224632	0.223543	0.216159	0.220583	0.216935	0.21741	0.228935	0.175787	0.226764
	0.263889	0.252759	0.238612	0.250097	0.236861	0.237624	0.241244	0.230261	0.230902	0.257483	0.289695	0.314543	0.227583	0.214217	0.236334	0.230092	0.224335	0.244361	0.231737	0.222731	0.220996	0.237651	0.231234	0.191638	0.217938	0.21177	0.218863							0.229936	0.218175	0.219697	0.236632	0.242972	0.259093	0.2264	0.227984	0.221418	0.216364	0.222438	0.21744	0.216003	0.225965	0.179477	0.225806
	0.263315	0.249823	0.238704	0.246623	0.24017	0.232666	0.237515	0.223119	0.225751	0.255738	0.286032	0.307922	0.226626	0.215178	0.234838	0.231896	0.222857	0.244199	0.229648	0.218007	0.224659	0.232323	0.232197	0.190401	0.21583	0.2122	0.217216							0.227689	0.216009	0.217718	0.233347	0.245961	0.258955	0.225806	0.225174	0.220099	0.216822	0.223396	0.215142	0.214286	0.226661	0.172867	0.229437
	0.26497	0.245808	0.239239	0.245458	0.239886	0.238234	0.240313	0.232071	0.231834	0.255785	0.288513	0.315087	0.227935	0.221525	0.237356	0.23048	0.220371	0.244444	0.228537	0.222067	0.219267	0.237647	0.229004	0.192661	0.213763	0.213694	0.218963							0.225785	0.220345	0.21988	0.24202	0.241767	0.257303	0.225082	0.226639	0.220236	0.216822	0.221921	0.219338	0.218118	0.227047	0.175037	0.225334
	0.263806	0.249291	0.238095	0.247391	0.240556	0.235004	0.241326	0.228603	0.229525	0.256779	0.291796	0.311796	0.231366	0.217245	0.234538	0.229481	0.228997	0.246092	0.228779	0.218807	0.220467	0.235043	0.231533	0.191167	0.217165	0.213731	0.220653							0.228029	0.219624	0.219768	0.23754	0.243725	0.257057	0.225103	0.226787	0.220774	0.216091	0.222655	0.216468	0.217562	0.223587	0.176316	0.221935
	0.265497	0.248224	0.236965	0.248837	0.241735	0.236643	0.238429	0.22878	0.226063	0.25693	0.286539	0.312687	0.228289	0.207294	0.233826	0.234578	0.228887	0.243745	0.23366	0.220649	0.223827	0.235889	0.231765	0.188447	0.21134	0.21064	0.219266							0.229963	0.217757	0.21576	0.236386	0.243528	0.259925	0.2264	0.22582	0.220735	0.215866	0.221012	0.219183	0.215944	0.223269	0.176493	0.225444
	0.2642	0.251781	0.236432	0.248167	0.236814	0.239408	0.240156	0.22769	0.229655	0.256389	0.289862	0.317863	0.228707	0.216926	0.237736	0.232665	0.224928	0.244192	0.230053	0.221557	0.221505	0.241353	0.229212	0.19013	0.218127	0.213727	0.217758							0.23043	0.219125	0.221429	0.23487	0.243243	0.25866	0.221633	0.228431	0.220944	0.215254	0.220975	0.219706	0.215139	0.226181	0.175084	0.222365
	0.266692	0.253119	0.240752	0.246809	0.236415	0.239568	0.240219	0.226256	0.230213	0.25981	0.289894	0.317221	0.22889	0.212919	0.233493	0.233445	0.222699	0.247503	0.229388	0.216154	0.223977	0.232712	0.229086	0.192551	0.21447	0.209181	0.214228							0.232951	0.216289	0.220549	0.23913	0.244158	0.259594	0.226737	0.226716	0.219717	0.216114	0.222395	0.217391	0.216323	0.224215	0.177024	0.226512
	0.264419	0.246809	0.236516	0.248642	0.238669	0.233488	0.235019	0.227987	0.228581	0.256082	0.291201	0.317923	0.227783	0.211742	0.234196	0.229097	0.226451	0.24622	0.230088	0.220893	0.224057	0.232477	0.227155	0.188128	0.213368	0.209544	0.217635							0.223649	0.216789	0.217784	0.236832	0.241546	0.258258	0.221996	0.225317	0.220948	0.216801	0.22283	0.217848	0.218709	0.224188	0.171418	0.226724
	0.262265	0.254298	0.238871	0.249039	0.241208	0.236257	0.24028	0.230007	0.230716	0.261519	0.291945	0.316176	0.229806	0.217559	0.237202	0.232568	0.227425	0.248181	0.232237	0.224828	0.221825	0.238917	0.234862	0.194304	0.217014	0.217843	0.219245							0.232361	0.221065	0.218031	0.238896	0.245367	0.259565	0.227014	0.226639	0.220397	0.218618	0.224178	0.222889	0.217791	0.224033	0.175478	0.225515
	0.262252	0.245564	0.235917	0.243128	0.238969	0.236269	0.239563	0.224617	0.229893	0.257013	0.287111	0.31841	0.231997	0.212092	0.235105	0.233361	0.226225	0.245196	0.231866	0.218965	0.223859	0.236442	0.232236	0.189411	0.215272	0.213853	0.220325							0.229364	0.219026	0.215797	0.240338	0.2443	0.260068	0.224272	0.224124	0.221202	0.215158	0.223617	0.218189	0.219833	0.22578	0.175691	0.226252
	0.265222	0.254734	0.240637	0.24817	0.240511	0.236597	0.238338	0.225688	0.228987	0.259044	0.290869	0.312793	0.233219	0.215865	0.235121	0.232985	0.226603	0.245533	0.234337	0.214838	0.21938	0.237077	0.229381	0.189969	0.217466	0.207899	0.217023							0.232947	0.220332	0.219834	0.241714	0.242817	0.262227	0.227589	0.225031	0.223755	0.215827	0.222525	0.219466	0.219577	0.224314	0.177072	0.227979
	0.262825	0.252673	0.238021	0.246041	0.234792	0.23526	0.23676	0.2259	0.228661	0.258464	0.288761	0.316772	0.224806	0.216515	0.235105	0.232509	0.222169	0.246609	0.23419	0.222222	0.219346	0.235455	0.23293	0.189427	0.217617	0.210778	0.218042							0.226752	0.214615	0.221509	0.239596	0.240129	0.25975	0.225277	0.224033	0.220939	0.214824	0.219597	0.220428	0.217391	0.222313	0.175985	0.226724
	0.261727	0.251865	0.241789	0.246237	0.239915	0.239568	0.24181	0.230629	0.233739	0.26294	0.291853	0.314995	0.228522	0.217496	0.238594	0.233874	0.229157	0.248442	0.233442	0.224312	0.222383	0.233255	0.230272	0.192551	0.213207	0.21199	0.220869							0.22923	0.219315	0.218257	0.241603	0.242241	0.260129	0.226585	0.228292	0.223077	0.218724	0.224824	0.219008	0.215217	0.225346	0.17713	0.226359
	0.262313	0.249554	0.237488	0.245298	0.236879	0.233517	0.239021	0.224809	0.231036	0.258529	0.293987	0.315405	0.229677	0.211058	0.234551	0.231866	0.2228	0.246813	0.229268	0.220588	0.224973	0.235479	0.232428	0.189325	0.209643	0.213976	0.219927							0.231835	0.219484	0.218059	0.235388	0.242522	0.26105	0.228163	0.227011	0.223634	0.217556	0.223607	0.221682	0.217562	0.222222	0.17607	0.228968
	0.261772	0.25	0.240388	0.249515	0.238366	0.238607	0.241673	0.229083	0.230156	0.260455	0.296664	0.313602	0.229122	0.217245	0.235137	0.235319	0.227732	0.243455	0.232748	0.219467	0.22335	0.236187	0.231197	0.192015	0.214071	0.218341	0.217619							0.227776	0.218594	0.220671	0.239471	0.247469	0.259357	0.228092	0.231717	0.225163	0.215876	0.224697	0.220307	0.218956	0.223582	0.174991	0.227468
	0.262941	0.253551	0.23667	0.251351	0.239872	0.238165	0.238263	0.230797	0.231914	0.262521	0.293987	0.319128	0.231903	0.22281	0.237942	0.237595	0.226488	0.245003	0.231113	0.22597	0.223496	0.234339	0.231965	0.19203	0.215865	0.216732	0.220701							0.230226	0.221749	0.216917	0.239357	0.249092	0.262085	0.225952	0.225926	0.2215	0.219757	0.228571	0.22041	0.215419	0.230103	0.178303	0.225322
	0.264706	0.254663	0.237618	0.245072	0.236544	0.241228	0.238077	0.226505	0.228571	0.264779	0.295119	0.31835	0.22955	0.218556	0.23498	0.230579	0.224832	0.243382	0.236066	0.222018	0.218448	0.233746	0.230636	0.190431	0.217675	0.214901	0.22155							0.230404	0.2194	0.215961	0.239693	0.248585	0.263437	0.227105	0.230675	0.224741	0.216639	0.226422	0.216429	0.219256	0.223174	0.174126	0.22851
	0.262923	0.249911	0.237039	0.247023	0.239007	0.239848	0.239393	0.231725	0.227931	0.260726	0.294328	0.313981	0.227663	0.21244	0.236476	0.231769	0.223129	0.244511	0.226884	0.217931	0.22154	0.233255	0.230503	0.188091	0.214286	0.210934	0.219355							0.22609	0.219465	0.214932	0.23871	0.244857	0.264215	0.226716	0.229602	0.218594	0.218128	0.223005	0.217424	0.219148	0.22363	0.177111	0.228571
	0.261807	0.255077	0.235755	0.245851	0.238197	0.234608	0.239689	0.224936	0.231168	0.262132	0.289686	0.316105	0.227761	0.212591	0.236694	0.232046	0.22673	0.245786	0.229801	0.223453	0.220345	0.234199	0.229167	0.190912	0.215712	0.211806	0.219217							0.225143	0.216891	0.221092	0.239696	0.243971	0.263852	0.228207	0.227217	0.224396	0.219729	0.223433	0.217667	0.215944	0.225369	0.181371	0.225765
	0.262398	0.250888	0.241097	0.246349	0.240925	0.238081	0.240418	0.226574	0.228204	0.261049	0.292039	0.320189	0.229452	0.216803	0.238633	0.232344	0.221743	0.247037	0.228827	0.222222	0.22162	0.232775	0.229113	0.18907	0.215771	0.215472	0.21783							0.227716	0.219729	0.221045	0.240161	0.247481	0.26016	0.229575	0.225991	0.225347	0.219184	0.226246	0.218408	0.218558	0.227739	0.1753	0.226334
	0.264967	0.255258	0.234745	0.245795	0.24078	0.238636	0.241904	0.224617	0.228849	0.258999	0.296693	0.321345	0.227389	0.217517	0.235985	0.23157	0.226442	0.247898	0.232266	0.221968	0.219733	0.234816	0.228584	0.192658	0.213918	0.21796	0.218072							0.229188	0.215021	0.219549	0.239087	0.248885	0.260068	0.228769	0.228665	0.221502	0.214706	0.223904	0.219209	0.217524	0.225196	0.17563	0.223983
	0.268284	0.25214	0.241617	0.249807	0.238314	0.236115	0.243064	0.227223	0.228058	0.266059	0.295089	0.322364	0.225986	0.220404	0.237571	0.234167	0.226991	0.246279	0.231747	0.225792	0.222542	0.234259	0.232759	0.18836	0.220287	0.216252	0.221639							0.22892	0.218161	0.221634	0.238076	0.244219	0.260409	0.227723	0.228689	0.221538	0.219739	0.221531	0.216317	0.219852	0.226019	0.173978	0.226334
	0.260111	0.253577	0.242424	0.251345	0.238366	0.237224	0.239156	0.232123	0.227936	0.260082	0.293196	0.321429	0.228108	0.215141	0.235674	0.232509	0.226208	0.248233	0.235126	0.219725	0.226483	0.235111	0.229465	0.191255	0.212775	0.215002	0.218928							0.230145	0.22158	0.214205	0.23934	0.244625	0.262085	0.223948	0.228654	0.227308	0.221044	0.224873	0.219137	0.216747	0.231466	0.178719	0.228422
	0.263961	0.253587	0.237378	0.252807	0.240085	0.236581	0.241339	0.227723	0.232729	0.259504	0.30221	0.319412	0.231434	0.21902	0.237293	0.231059	0.223558	0.24682	0.233511	0.219579	0.223843	0.236647	0.235473	0.190145	0.22092	0.217068	0.222041							0.226517	0.220588	0.222138	0.242461	0.246874	0.262599	0.225767	0.225082	0.22546	0.22016	0.224649	0.21976	0.221636	0.22578	0.174077	0.224773
	0.266444	0.251159	0.240554	0.247889	0.237234	0.236927	0.24031	0.230685	0.23117	0.262852	0.294301	0.319746	0.231229	0.216346	0.236501	0.232277	0.229775	0.248308	0.229894	0.221101	0.218705	0.239437	0.230636	0.193548	0.216826	0.21466	0.223309							0.2281	0.218083	0.216949	0.240048	0.249293	0.261941	0.227812	0.227199	0.220594	0.21796	0.223771	0.220517	0.219661	0.224039	0.174302	0.224516
	0.269316	0.249207	0.238693	0.249904	0.23739	0.23665	0.243034	0.229159	0.231405	0.258663	0.302893	0.323232	0.233234	0.215422	0.235737	0.233473	0.227445	0.243982	0.23055	0.221406	0.227701	0.235867	0.233665	0.192741	0.214409	0.215152	0.217723							0.228129	0.219372	0.215901	0.240719	0.247665	0.260984	0.227031	0.234156	0.223629	0.219502	0.22499	0.218305	0.219939	0.228099	0.179574	0.227214
	0.262472	0.250708	0.235497	0.246933	0.241465	0.236342	0.241366	0.228384	0.23281	0.260473	0.298167	0.328262	0.229381	0.218992	0.241221	0.23307	0.228407	0.245288	0.233171	0.224226	0.220492	0.236739	0.235166	0.194245	0.216997	0.214596	0.219078							0.228475	0.216756	0.219116	0.239808	0.24829	0.265909	0.227812	0.227533	0.222436	0.217905	0.224084	0.221805	0.219448	0.227031	0.17782	0.224989
	0.261321	0.250707	0.23961	0.249328	0.238652	0.236603	0.241085	0.227023	0.228811	0.261659	0.302022	0.322057	0.227778	0.22061	0.239687	0.234754	0.23433	0.248439	0.232625	0.223438	0.222303	0.237965	0.232035	0.191489	0.218261	0.212413	0.220373							0.228948	0.220845	0.218347	0.242558	0.245055	0.262638	0.22718	0.22926	0.225115	0.214646	0.222612	0.222014	0.218709	0.224928	0.177661	0.22923
	0.260141	0.251067	0.239348	0.246254	0.239986	0.236047	0.239985	0.225357	0.230368	0.260978	0.298467	0.320297	0.230539	0.217013	0.23531	0.230514	0.230732	0.2464	0.232549	0.222018	0.223273	0.23791	0.229671	0.188715	0.216544	0.212082	0.215868							0.227887	0.215603	0.216348	0.237356	0.247777	0.264429	0.230769	0.224124	0.222564	0.216898	0.222957	0.219348	0.222027	0.226601	0.174466	0.226529
	0.262356	0.254008	0.235441	0.246649	0.241649	0.238902	0.243421	0.227806	0.231839	0.261728	0.299372	0.324187	0.229915	0.21714	0.238134	0.230004	0.228736	0.24797	0.237101	0.223751	0.220561	0.237374	0.230339	0.193992	0.217787	0.215344	0.221952							0.228697	0.218077	0.21749	0.239437	0.246272	0.261265	0.226361	0.229098	0.223071	0.218618	0.221445	0.222264	0.218682	0.230706	0.176756	0.226684
	0.262107	0.255425	0.243218	0.253743	0.240767	0.239732	0.242741	0.226857	0.230049	0.264901	0.300718	0.322994	0.230934	0.217077	0.236193	0.231443	0.228898	0.25156	0.232577	0.225554	0.223066	0.236555	0.234557	0.190446	0.216275	0.217714	0.221095							0.227733	0.22308	0.221927	0.242668	0.24498	0.266489	0.229824	0.230266	0.224904	0.217612	0.225253	0.220843	0.219886	0.226994	0.174075	0.225486
	0.265602	0.255954	0.239662	0.249617	0.23715	0.240551	0.243441	0.228841	0.233564	0.265534	0.299506	0.324407	0.231065	0.21902	0.238339	0.232188	0.223231	0.250271	0.234694	0.224724	0.222303	0.238672	0.233304	0.189909	0.213079	0.214098	0.223301							0.234401	0.221232	0.224859	0.244462	0.245275	0.265416	0.227291	0.229175	0.222052	0.220955	0.225505	0.216791	0.226473	0.224356	0.17967	0.226978
	0.264151	0.253381	0.238651	0.248464	0.242049	0.23885	0.2456	0.227041	0.231597	0.262852	0.30303	0.324561	0.232181	0.214286	0.239709	0.233528	0.225729	0.249593	0.23426	0.222324	0.224556	0.236534	0.231965	0.189011	0.217448	0.21663	0.220008							0.231029	0.22098	0.220128	0.24008	0.250911	0.264617	0.228782	0.22989	0.22303	0.222976	0.222136	0.218107	0.220711	0.22988	0.174645	0.227214
	0.264586	0.253025	0.236238	0.247118	0.236777	0.235431	0.241886	0.222671	0.227809	0.262677	0.296313	0.320716	0.22834	0.213942	0.233951	0.232733	0.227099	0.245175	0.234077	0.220541	0.222909	0.241176	0.234429	0.188202	0.217938	0.215162	0.220642							0.230226	0.216361	0.217424	0.24021	0.239646	0.265267	0.224088	0.227217	0.218475	0.21462	0.222611	0.219183	0.218285	0.225647	0.175065	0.226302
	0.26498	0.250715	0.238411	0.250863	0.236814	0.237873	0.239257	0.22854	0.23053	0.263027	0.291948	0.322603	0.228962	0.215734	0.238621	0.231733	0.226641	0.245482	0.23215	0.225836	0.224	0.237057	0.229741	0.187871	0.220524	0.214192	0.217882							0.231575	0.219962	0.220505	0.242033	0.24829	0.268554	0.227254	0.227533	0.222009	0.215909	0.22149	0.218481	0.219737	0.224908	0.174384	0.22356
	0.262454	0.253106	0.240933	0.247045	0.238938	0.240058	0.244073	0.225465	0.230716	0.264816	0.304133	0.328373	0.233376	0.218147	0.237315	0.236864	0.22887	0.246736	0.232615	0.223853	0.226182	0.240156	0.234734	0.190119	0.216768	0.21158	0.220779							0.228129	0.221448	0.220008	0.243395	0.24869	0.270674	0.22973	0.22932	0.223201	0.21892	0.226989	0.223054	0.218723	0.230549	0.179323	0.223218
	0.261385	0.253721	0.241793	0.249904	0.243799	0.237224	0.237548	0.226691	0.227273	0.26268	0.30366	0.326344	0.230835	0.220545	0.23594	0.231343	0.223343	0.246416	0.231209	0.221409	0.225725	0.236144	0.235345	0.192635	0.215805	0.212505	0.221457							0.228765	0.220176	0.21862	0.243134	0.247788	0.263862	0.227385	0.227069	0.222179	0.217391	0.221964	0.219255	0.217145	0.228252	0.17682	0.227941
	0.260259	0.251773	0.240869	0.249425	0.242124	0.234815	0.24273	0.231248	0.228433	0.262417	0.302893	0.323015	0.228279	0.217517	0.239654	0.234732	0.226236	0.246204	0.232899	0.217925	0.224964	0.236484	0.233621	0.19067	0.215431	0.209565	0.222626							0.229525	0.221709	0.218844	0.2412	0.247699	0.270737	0.226884	0.228513	0.225087	0.220059	0.225107	0.222515	0.222466	0.224448	0.179362	0.225945
	0.265526	0.255055	0.24067	0.247118	0.239602	0.239003	0.240541	0.228329	0.229599	0.26112	0.30262	0.324789	0.230704	0.216931	0.23406	0.230833	0.22488	0.24633	0.237357	0.221713	0.223799	0.23804	0.235446	0.188986	0.220421	0.21578	0.220408							0.226542	0.219823	0.220434	0.243341	0.24829	0.271652	0.227723	0.227812	0.223376	0.218803	0.222309	0.220736	0.216499	0.226376	0.180763	0.227078
	0.266741	0.25694	0.245366	0.247238	0.242964	0.240844	0.242879	0.230938	0.232106	0.265214	0.307344	0.327341	0.235269	0.220355	0.238569	0.231474	0.233413	0.248304	0.233766	0.227335	0.225806	0.23975	0.236309	0.190833	0.214812	0.213444	0.222447							0.23113	0.220939	0.217162	0.239296	0.251825	0.266539	0.229763	0.233676	0.225309	0.220396	0.225088	0.220887	0.224847	0.228807	0.177919	0.229846
	0.265969	0.254979	0.24077	0.248655	0.237451	0.236284	0.244574	0.228321	0.230689	0.263093	0.302811	0.328934	0.233219	0.219595	0.239036	0.233473	0.230326	0.246623	0.234112	0.224611	0.226065	0.239486	0.234734	0.190923	0.220096	0.214442	0.220463							0.229966	0.220724	0.219255	0.24284	0.24457	0.274323	0.226254	0.228571	0.218953	0.218816	0.221748	0.220231	0.220428	0.222768	0.178904	0.227547
	0.266048	0.253753	0.237465	0.24876	0.241477	0.239239	0.243883	0.228083	0.230903	0.263505	0.304878	0.324864	0.228792	0.21887	0.23753	0.231412	0.227164	0.249118	0.2357	0.218864	0.224727	0.237393	0.229149	0.189925	0.212516	0.216098	0.219512							0.23033	0.220123	0.224073	0.24448	0.247677	0.264021	0.229294	0.226531	0.224018	0.217538	0.22093	0.222013	0.218791	0.228642	0.177969	0.226626
	0.264137	0.250883	0.239021	0.248466	0.239123	0.235484	0.24294	0.224527	0.230343	0.258954	0.30421	0.331403	0.229579	0.2147	0.238725	0.230993	0.224146	0.24735	0.23202	0.218894	0.222303	0.235226	0.234052	0.189925	0.218087	0.21578	0.219919							0.226002	0.217057	0.216317	0.241003	0.244158	0.264538	0.222951	0.227812	0.222692	0.219678	0.222568	0.220225	0.217639	0.222313	0.174497	0.224376
	0.265474	0.249911	0.238952	0.247703	0.241658	0.238428	0.238996	0.229381	0.230796	0.263071	0.306642	0.327192	0.231592	0.2158	0.237069	0.234578	0.226333	0.247209	0.234864	0.222171	0.222505	0.237037	0.231602	0.188555	0.216228	0.215824	0.215845							0.228948	0.216196	0.216836	0.242339	0.247186	0.270073	0.228689	0.226215	0.220345	0.218029	0.221057	0.215892	0.21827	0.227291	0.173134	0.226764
	0.261647	0.249558	0.239151	0.24732	0.241735	0.235791	0.237727	0.224415	0.230583	0.266223	0.30109	0.327198	0.229237	0.21377	0.236134	0.232344	0.22712	0.248976	0.23127	0.216796	0.221329	0.237202	0.230407	0.190491	0.210685	0.215068	0.220463							0.229552	0.216538	0.21646	0.239165	0.24668	0.264954	0.223174	0.227162	0.221881	0.215909	0.224165	0.211682	0.222125	0.222679	0.171863	0.22399
	0.264771	0.254707	0.243097	0.249904	0.236042	0.237234	0.23887	0.230007	0.231572	0.262963	0.30292	0.324627	0.223868	0.217054	0.237338	0.233793	0.228489	0.25068	0.235342	0.222679	0.222787	0.236547	0.234443	0.190028	0.214224	0.21438	0.221542							0.233254	0.222778	0.217784	0.244327	0.247677	0.266361	0.229475	0.227496	0.221359	0.219924	0.224434	0.215569	0.219534	0.22309	0.178558	0.228289
	0.264804	0.25477	0.239041	0.248286	0.24385	0.236018	0.240247	0.225665	0.23093	0.267138	0.298913	0.325212	0.23166	0.216931	0.233557	0.234578	0.226024	0.248844	0.229621	0.22044	0.221014	0.236328	0.230703	0.186493	0.217466	0.214505	0.21861							0.227733	0.220385	0.219328	0.242156	0.244462	0.265856	0.226283	0.22502	0.221073	0.217391	0.221835	0.218175	0.21497	0.224507	0.176339	0.226786
	0.261852	0.254195	0.240089	0.247316	0.238701	0.236881	0.239555	0.227853	0.230796	0.263223	0.30534	0.324645	0.232847	0.215827	0.239547	0.236326	0.230769	0.24644	0.23426	0.220548	0.221213	0.238002	0.236052	0.190194	0.21385	0.212878	0.220769							0.227653	0.216692	0.217473	0.243221	0.249496	0.272272	0.225398	0.226846	0.22376	0.221186	0.220148	0.213268	0.217999	0.224908	0.176909	0.228017
	0.262454	0.25	0.240063	0.246753	0.238399	0.237511	0.239768	0.229281	0.229655	0.265786	0.301716	0.327186	0.232906	0.215038	0.233836	0.229996	0.225668	0.246183	0.232295	0.222273	0.224527	0.237873	0.231934	0.188456	0.217031	0.215445	0.215472							0.22862	0.219691	0.216867	0.242534	0.246266	0.263238	0.225398	0.22502	0.220339	0.223963	0.222566	0.21394	0.21578	0.223868	0.173881	0.226375
	0.267312	0.25535	0.241564	0.250958	0.241513	0.236502	0.244402	0.230797	0.23419	0.270773	0.306818	0.33265	0.237201	0.219489	0.236969	0.233625	0.225945	0.245432	0.233887	0.22212	0.228122	0.240748	0.23596	0.192055	0.215278	0.21379	0.221501							0.230717	0.218967	0.221172	0.243373	0.245102	0.269408	0.226438	0.225806	0.223327	0.221423	0.221661	0.221386	0.224373	0.226098	0.176493	0.227273
	0.263509	0.251681	0.238792	0.242998	0.240327	0.237456	0.24616	0.225465	0.235232	0.265095	0.303774	0.328664	0.232014	0.219653	0.237188	0.232957	0.226236	0.249182	0.228571	0.218707	0.221457	0.237129	0.234605	0.189688	0.216899	0.216369	0.221138							0.230537	0.22248	0.215436	0.240793	0.25111	0.271121	0.228876	0.222855	0.218189	0.215216	0.223256	0.2177	0.217904	0.228876	0.177107	0.224472
	0.264095	0.254965	0.239454	0.248568	0.241024	0.241369	0.243968	0.225036	0.231597	0.26971	0.304645	0.330381	0.231164	0.215348	0.237338	0.233723	0.231731	0.249796	0.233645	0.222629	0.222628	0.237262	0.234052	0.188667	0.217655	0.213817	0.218419							0.232316	0.220307	0.222601	0.246141	0.251112	0.270809	0.227812	0.226254	0.226328	0.220911	0.224165	0.219076	0.221007	0.228301	0.175655	0.225862
	0.26791	0.25142	0.236925	0.248851	0.235482	0.235912	0.24034	0.227523	0.230931	0.266112	0.306048	0.327391	0.23166	0.215667	0.236516	0.231346	0.224179	0.249454	0.231358	0.21753	0.223843	0.236513	0.229776	0.18785	0.21385	0.212598	0.213208							0.228323	0.2206	0.219008	0.240081	0.248588	0.267278	0.226569	0.226623	0.223898	0.218342	0.224259	0.214953	0.216477	0.22622	0.174851	0.22084
	0.267187	0.250265	0.239027	0.251431	0.240524	0.237219	0.242973	0.227057	0.229786	0.266914	0.307762	0.333106	0.225643	0.22158	0.237712	0.23603	0.232414	0.248362	0.2357	0.223288	0.225526	0.237947	0.236717	0.190358	0.219948	0.212174	0.224314							0.230458	0.224632	0.220755	0.247373	0.251309	0.270913	0.225358	0.22871	0.226401	0.224516	0.221791	0.21666	0.226836	0.227478	0.17487	0.229642
	0.262374	0.248596	0.242731	0.248756	0.239184	0.238554	0.238536	0.231332	0.228186	0.266006	0.305645	0.328088	0.230867	0.221098	0.23949	0.236227	0.227727	0.248219	0.238348	0.221765	0.222384	0.24061	0.233766	0.190446	0.219799	0.211513	0.220511							0.231363	0.220463	0.220384	0.242424	0.254155	0.26818	0.230263	0.228665	0.220804	0.219276	0.225155	0.217619	0.222174	0.225886	0.177553	0.228289
	0.26464	0.255946	0.242472	0.250095	0.238078	0.23639	0.240613	0.228134	0.231385	0.262786	0.307275	0.327434	0.22906	0.214525	0.236686	0.237071	0.227425	0.25089	0.230832	0.222171	0.221095	0.238614	0.233794	0.187073	0.216216	0.209241	0.218027							0.229013	0.222522	0.219962	0.243408	0.25	0.273988	0.226939	0.228084	0.225422	0.218304	0.222436	0.217667	0.216558	0.224816	0.173127	0.229782
	0.261464	0.254714	0.238726	0.251052	0.241747	0.237357	0.239097	0.226429	0.233531	0.266942	0.306327	0.331178	0.227408	0.212746	0.235072	0.234877	0.229633	0.247681	0.233999	0.223648	0.22283	0.24	0.234509	0.191158	0.21856	0.216747	0.220546							0.230228	0.222093	0.223019	0.238229	0.249899	0.269127	0.230706	0.226515	0.22431	0.219636	0.22205	0.219239	0.222027	0.226337	0.173526	0.225765
	0.26612	0.254965	0.235665	0.248476	0.239184	0.238613	0.243856	0.231614	0.231779	0.267717	0.309099	0.332083	0.233461	0.216216	0.236276	0.237657	0.229891	0.246799	0.236208	0.222979	0.22311	0.240856	0.236842	0.191236	0.217014	0.218723	0.223941							0.229762	0.218869	0.217667	0.242668	0.249393	0.268834	0.228536	0.226407	0.220819	0.220253	0.226094	0.21653	0.225221	0.228056	0.179688	0.227175
	0.259764	0.252825	0.240853	0.246664	0.242146	0.237817	0.241459	0.22469	0.230079	0.269359	0.309349	0.330943	0.229369	0.2149	0.235816	0.235245	0.227338	0.246259	0.233982	0.22151	0.224408	0.238852	0.232748	0.190994	0.21658	0.216252	0.220421							0.228879	0.222351	0.219292	0.245047	0.254443	0.271538	0.230358	0.226346	0.223704	0.219687	0.223898	0.215166	0.219814	0.226546	0.177168	0.226764
	0.265946	0.253546	0.239445	0.247246	0.241053	0.236949	0.243191	0.228312	0.233437	0.266142	0.309382	0.335048	0.233191	0.217308	0.238673	0.234975	0.229697	0.248223	0.235792	0.222222	0.21953	0.237046	0.234098	0.192092	0.218166	0.212413	0.218801							0.232011	0.2203	0.218997	0.244882	0.249398	0.269275	0.225859	0.227383	0.223204	0.219358	0.227642	0.21791	0.22022	0.22897	0.177695	0.230108
	0.262649	0.253636	0.243817	0.247801	0.239023	0.237179	0.237003	0.22449	0.229428	0.268911	0.313852	0.333562	0.228437	0.215451	0.238936	0.238574	0.228967	0.251632	0.232568	0.22319	0.223875	0.241165	0.23371	0.194323	0.22091	0.214692	0.22385							0.227043	0.222862	0.217375	0.245835	0.250401	0.274051	0.230454	0.229175	0.221842	0.216377	0.224285	0.216561	0.221686	0.224088	0.178465	0.224204
	0.267062	0.251952	0.238604	0.249139	0.243885	0.238889	0.244906	0.226017	0.228878	0.269374	0.309982	0.332992	0.227714	0.21908	0.235753	0.232933	0.231504	0.248422	0.235651	0.221666	0.221049	0.239249	0.231797	0.190134	0.219279	0.213727	0.219992							0.229188	0.219352	0.218773	0.242033	0.247884	0.269915	0.235559	0.230117	0.226713	0.220168	0.226357	0.220555	0.221536	0.225582	0.178624	0.229683
	0.261448	0.251758	0.239911	0.246272	0.239123	0.240233	0.241817	0.224527	0.231328	0.26904	0.31167	0.335951	0.233898	0.220038	0.238327	0.233874	0.225131	0.246479	0.233523	0.220642	0.223156	0.238852	0.231134	0.187539	0.213697	0.217277	0.215789							0.231185	0.221061	0.218189	0.244167	0.250803	0.27144	0.230611	0.229681	0.220729	0.220576	0.222952	0.216648	0.217619	0.22454	0.174674	0.226884
	0.263549	0.254777	0.240317	0.247899	0.236972	0.237928	0.243274	0.226346	0.232292	0.271186	0.310613	0.335967	0.231062	0.215893	0.236466	0.235	0.227511	0.24809	0.238346	0.225806	0.22616	0.238592	0.233018	0.191259	0.22087	0.215626	0.222585							0.230121	0.220724	0.217523	0.24345	0.24657	0.273112	0.229158	0.229927	0.224568	0.217225	0.221705	0.217066	0.221879	0.222901	0.177449	0.226552
	0.265556	0.252817	0.237299	0.247525	0.244523	0.23857	0.239512	0.224394	0.229253	0.26785	0.311558	0.33663	0.228233	0.221214	0.234724	0.235635	0.228162	0.247274	0.232049	0.224817	0.222343	0.237315	0.231734	0.189929	0.218886	0.218818	0.221134							0.226163	0.218822	0.218796	0.242485	0.254611	0.270921	0.233841	0.228375	0.22218	0.219983	0.225581	0.217375	0.222026	0.229951	0.175641	0.227524
	0.26306	0.253178	0.23957	0.251051	0.242872	0.232693	0.241992	0.228582	0.233114	0.267879	0.312787	0.340259	0.232272	0.21793	0.239177	0.231343	0.228261	0.247956	0.233656	0.224185	0.223756	0.240232	0.234382	0.19055	0.216566	0.214937	0.220864							0.23108	0.222903	0.220345	0.245344	0.252132	0.272973	0.230706	0.226976	0.22282	0.223067	0.227907	0.219193	0.22314	0.227216	0.179116	0.227215
	0.259094	0.253879	0.237016	0.246575	0.238179	0.236269	0.24289	0.228352	0.229599	0.271559	0.314155	0.336756	0.228717	0.21881	0.236672	0.231278	0.228802	0.248574	0.232888	0.223792	0.22085	0.235816	0.232319	0.188889	0.21815	0.216181	0.221181							0.230872	0.219288	0.215533	0.244382	0.251004	0.273952	0.230169	0.228028	0.224403	0.218251	0.218307	0.214632	0.22115	0.228466	0.175536	0.222979
	0.262904	0.247887	0.239241	0.252869	0.2391	0.238248	0.236468	0.225444	0.231385	0.270259	0.312903	0.337582	0.233518	0.218495	0.237966	0.232327	0.228313	0.246873	0.229681	0.224611	0.222383	0.238354	0.235193	0.188632	0.216463	0.215465	0.219384							0.229237	0.221069	0.217718	0.241462	0.248482	0.272762	0.227198	0.230707	0.215161	0.220768	0.222179	0.219076	0.219459	0.228876	0.174059	0.231529
	0.264423	0.252033	0.245714	0.253548	0.243463	0.238959	0.241892	0.226879	0.233148	0.272277	0.316369	0.337102	0.229536	0.220038	0.2368	0.232741	0.230439	0.249115	0.235604	0.223186	0.226147	0.236547	0.234584	0.192032	0.216674	0.217315	0.221501							0.230692	0.222732	0.217294	0.244373	0.25172	0.274607	0.229608	0.234502	0.22603	0.221567	0.226297	0.216206	0.224123	0.229312	0.177605	0.229915
	0.265216	0.251849	0.241117	0.252587	0.242552	0.236766	0.243912	0.229304	0.230263	0.273402	0.318495	0.336886	0.228778	0.221902	0.239213	0.238115	0.230219	0.246058	0.235818	0.225023	0.227871	0.238702	0.233564	0.190861	0.2141	0.216463	0.220916							0.232167	0.220475	0.222639	0.248485	0.25355	0.273704	0.229669	0.228283	0.224138	0.221516	0.227184	0.215134	0.222855	0.226454	0.175861	0.229712
	0.26464	0.255971	0.242155	0.251149	0.239199	0.2375	0.239496	0.224982	0.233658	0.271937	0.313528	0.33882	0.228293	0.217912	0.239848	0.23659	0.231655	0.24517	0.231609	0.227397	0.221736	0.237724	0.233261	0.192117	0.212987	0.218022	0.222766							0.232113	0.219877	0.213803	0.24475	0.251514	0.274517	0.229252	0.231082	0.222137	0.222835	0.22662	0.214768	0.223339	0.223127	0.175621	0.230671
	0.261305	0.252557	0.239987	0.248279	0.240858	0.235277	0.240138	0.227488	0.234598	0.265651	0.31422	0.337805	0.233833	0.216023	0.233155	0.235489	0.22868	0.248771	0.231948	0.220401	0.227705	0.241259	0.232518	0.188679	0.220346	0.218381	0.219284							0.228754	0.224231	0.21757	0.239823	0.254333	0.275279	0.229791	0.22755	0.221925	0.21875	0.224553	0.218412	0.219852	0.225062	0.17832	0.221557
	0.262532	0.250176	0.242482	0.243396	0.238129	0.236804	0.242053	0.22597	0.230876	0.268495	0.315353	0.337121	0.232894	0.215546	0.23512	0.236152	0.228967	0.246404	0.230863	0.221565	0.218875	0.240964	0.232829	0.187461	0.218048	0.215007	0.221142							0.231413	0.222179	0.217587	0.24262	0.247082	0.274125	0.230769	0.230863	0.221541	0.217225	0.226444	0.220263	0.221053	0.226994	0.173832	0.226302
	0.259918	0.252192	0.238427	0.248003	0.240845	0.233517	0.244992	0.228991	0.233356	0.26931	0.322299	0.338291	0.23322	0.217639	0.237634	0.230198	0.225178	0.2472	0.232932	0.221005	0.224138	0.235203	0.235345	0.190003	0.21769	0.217315	0.221768							0.229816	0.219183	0.218093	0.242046	0.25222	0.271819	0.224173	0.226515	0.221286	0.218174	0.222222	0.218263	0.223874	0.226268	0.175027	0.227078
	0.263744	0.255379	0.241489	0.247161	0.23958	0.236666	0.242134	0.230294	0.23301	0.269374	0.312785	0.339035	0.232362	0.220841	0.239663	0.235806	0.230181	0.248094	0.239024	0.223182	0.22299	0.24357	0.234942	0.188119	0.217128	0.210941	0.219206							0.229447	0.220046	0.221259	0.247581	0.252026	0.270448	0.234861	0.23105	0.219947	0.221332	0.228206	0.216518	0.222805	0.22926	0.175497	0.225779
	0.262435	0.254041	0.241741	0.249525	0.237743	0.23342	0.242552	0.228198	0.230159	0.275591	0.315982	0.337819	0.229924	0.221214	0.236913	0.234711	0.227078	0.251779	0.236629	0.216938	0.223397	0.236547	0.232379	0.191973	0.217108	0.215284	0.220415							0.228887	0.218774	0.22293	0.24475	0.253737	0.274903	0.229636	0.230456	0.220904	0.220261	0.223938	0.217164	0.22305	0.229201	0.175296	0.224255
	0.258672	0.250175	0.238877	0.250666	0.240169	0.237832	0.242655	0.227306	0.230476	0.272425	0.315427	0.34011	0.232726	0.215274	0.237261	0.236864	0.227468	0.249589	0.235556	0.222222	0.221291	0.239766	0.233047	0.189693	0.217731	0.214286	0.221861							0.229866	0.220899	0.217326	0.24344	0.252929	0.27234	0.231687	0.23271	0.223249	0.222598	0.229061	0.219895	0.219737	0.224448	0.175471	0.22889
	0.262495	0.252643	0.238291	0.251049	0.241282	0.23514	0.238732	0.225127	0.227791	0.27144	0.310329	0.337017	0.229598	0.217121	0.23369	0.234711	0.225852	0.250956	0.231422	0.220856	0.224772	0.235089	0.232258	0.192678	0.216298	0.210139	0.219522							0.227609	0.218523	0.218878	0.246978	0.255448	0.275809	0.226956	0.229217	0.225422	0.221615	0.225794	0.211424	0.222467	0.225582	0.175334	0.225214
	0.262747	0.254346	0.239886	0.248003	0.242987	0.237263	0.240996	0.228013	0.231437	0.275199	0.314208	0.347059	0.230639	0.219885	0.239231	0.237917	0.230513	0.249385	0.232295	0.22369	0.22549	0.242224	0.234483	0.190757	0.217071	0.223586	0.219919							0.232707	0.219578	0.218025	0.246272	0.255345	0.271363	0.228092	0.227606	0.22184	0.222269	0.225434	0.222056	0.222513	0.229669	0.175413	0.227935
	0.262259	0.251763	0.240114	0.25057	0.24202	0.240703	0.243846	0.230208	0.232477	0.27182	0.319355	0.344302	0.234177	0.215002	0.236408	0.234855	0.23055	0.252191	0.237323	0.221619	0.223679	0.233771	0.233018	0.187869	0.217809	0.21796	0.219295							0.225644	0.220988	0.223516	0.242828	0.252329	0.271258	0.227198	0.228433	0.219596	0.218605	0.221793	0.215533	0.221347	0.226044	0.173688	0.228205
	0.262942	0.248862	0.238958	0.246965	0.244108	0.23979	0.241855	0.228395	0.233114	0.272802	0.318767	0.342324	0.230477	0.218765	0.237005	0.235563	0.223445	0.250342	0.235437	0.223126	0.224964	0.237014	0.23319	0.192414	0.218048	0.216747	0.221586							0.23002	0.219793	0.219348	0.244266	0.252205	0.277542	0.23134	0.227899	0.223835	0.223925	0.222265	0.219321	0.227553	0.227947	0.176665	0.230472
	0.263236	0.254148	0.241148	0.252579	0.241793	0.236996	0.240153	0.227586	0.233622	0.27473	0.318874	0.346875	0.22827	0.220153	0.23776	0.236787	0.225668	0.248359	0.234653	0.222626	0.224132	0.241058	0.232788	0.189239	0.218655	0.217277	0.221906							0.228992	0.218738	0.220396	0.249697	0.255181	0.28045	0.229602	0.231331	0.224875	0.221846	0.220594	0.216287	0.22237	0.231459	0.175296	0.225806
	0.260676	0.254237	0.24172	0.249809	0.241331	0.235948	0.245283	0.228013	0.228849	0.271144	0.316972	0.343469	0.233362	0.217205	0.236344	0.233416	0.231354	0.250068	0.236055	0.220608	0.223354	0.232253	0.232289	0.190535	0.217977	0.214442	0.220284							0.231646	0.217856	0.216206	0.244964	0.246278	0.277799	0.23039	0.230049	0.223408	0.220389	0.221277	0.217489	0.221007	0.229055	0.173451	0.228988
	0.263863	0.250354	0.237627	0.24857	0.241561	0.23659	0.242934	0.227504	0.229463	0.272351	0.318914	0.339662	0.23165	0.214252	0.235943	0.237118	0.231579	0.250618	0.23348	0.223283	0.222909	0.235798	0.232658	0.191925	0.216883	0.21692	0.218063							0.229563	0.223852	0.220211	0.242754	0.250301	0.276768	0.225991	0.233077	0.222222	0.223963	0.224719	0.219558	0.225594	0.224265	0.177099	0.224299
	0.263785	0.253461	0.239343	0.250575	0.241294	0.235844	0.242182	0.229083	0.234315	0.27473	0.316176	0.347796	0.233404	0.214695	0.240249	0.233884	0.230622	0.251441	0.235175	0.217709	0.224991	0.236385	0.232266	0.190388	0.214008	0.216616	0.216828							0.227823	0.218307	0.219731	0.243823	0.253114	0.276941	0.229947	0.228989	0.22069	0.218182	0.223817	0.217213	0.2212	0.226215	0.17881	0.227995
	0.261402	0.254327	0.239656	0.249904	0.23993	0.238179	0.242715	0.229197	0.231222	0.274347	0.322326	0.338626	0.230477	0.216371	0.238493	0.233928	0.228162	0.249112	0.238134	0.21969	0.223478	0.239063	0.241424	0.190417	0.217391	0.215849	0.220243							0.231522	0.216978	0.217539	0.244435	0.255181	0.278569	0.226918	0.226979	0.221669	0.226256	0.228472	0.218472	0.222417	0.232673	0.177622	0.224925
	0.261967	0.253979	0.241828	0.25161	0.242574	0.239321	0.243305	0.231134	0.231864	0.274958	0.322387	0.34265	0.230475	0.221957	0.239136	0.234272	0.236703	0.248018	0.236268	0.224342	0.224371	0.243306	0.240223	0.190402	0.221166	0.216841	0.220743							0.232449	0.221967	0.218494	0.246899	0.252721	0.273915	0.234883	0.229555	0.224349	0.225519	0.227062	0.218738	0.22339	0.22677	0.175458	0.227389
	0.267464	0.253963	0.238579	0.250762	0.24177	0.238304	0.243191	0.229258	0.231829	0.277686	0.325603	0.345114	0.230413	0.223018	0.24051	0.233568	0.231946	0.25171	0.235008	0.226691	0.227586	0.236985	0.237786	0.192606	0.222656	0.215217	0.216916							0.230121	0.222222	0.223808	0.249186	0.254244	0.280742	0.234253	0.22812	0.227307	0.217593	0.227273	0.215964	0.223632	0.225346	0.173269	0.229689
	0.265533	0.256283	0.238261	0.252376	0.240364	0.237095	0.246077	0.229401	0.229124	0.273557	0.319149	0.349494	0.232068	0.219231	0.239101	0.239067	0.228153	0.250754	0.234867	0.224303	0.220153	0.246208	0.232806	0.18879	0.215796	0.217505	0.220415							0.230307	0.221453	0.22018	0.247964	0.250201	0.279628	0.232577	0.231767	0.218679	0.224007	0.227589	0.217958	0.222076	0.22827	0.172047	0.229131
	0.262668	0.252809	0.243864	0.245895	0.241501	0.23622	0.244275	0.228	0.233762	0.273405	0.320204	0.347872	0.232037	0.218435	0.238995	0.232239	0.225332	0.247212	0.235437	0.222323	0.21984	0.237097	0.231597	0.192853	0.215299	0.217904	0.219601							0.23046	0.219372	0.218657	0.244462	0.255945	0.27972	0.231148	0.230301	0.222732	0.223449	0.223638	0.21298	0.222952	0.227941	0.17608	0.228437
	0.262804	0.253272	0.241566	0.249426	0.241634	0.234625	0.24026	0.229341	0.231144	0.274844	0.325116	0.349024	0.231884	0.216319	0.236927	0.232017	0.231283	0.249932	0.233913	0.228286	0.225594	0.238447	0.234335	0.188401	0.217617	0.218436	0.222585							0.231388	0.220092	0.221139	0.24565	0.257686	0.281335	0.230738	0.229235	0.220594	0.217776	0.226816	0.215664	0.22373	0.228185	0.173754	0.227719
	0.261241	0.253795	0.2371	0.251049	0.247806	0.23538	0.240031	0.229622	0.234138	0.274657	0.324861	0.347811	0.234845	0.21957	0.239207	0.232962	0.225929	0.249657	0.23363	0.226424	0.225619	0.240899	0.237581	0.189389	0.220096	0.216878	0.219562							0.228399	0.221453	0.217522	0.247573	0.252627	0.27529	0.227817	0.229708	0.224357	0.227292	0.224545	0.216176	0.223644	0.228128	0.173162	0.229069
	0.260674	0.254501	0.242347	0.251145	0.242777	0.238732	0.243088	0.22882	0.229739	0.274534	0.32059	0.344899	0.230997	0.21733	0.239881	0.233777	0.230769	0.250756	0.235057	0.226509	0.22393	0.241165	0.232748	0.190476	0.21404	0.218462	0.219821							0.230952	0.219362	0.218902	0.244659	0.253834	0.282946	0.231402	0.233973	0.222649	0.219646	0.227466	0.215584	0.223047	0.223167	0.173225	0.228864
	0.263569	0.256719	0.246965	0.246951	0.243689	0.239041	0.24453	0.229174	0.229361	0.277524	0.32529	0.349356	0.227656	0.221425	0.238572	0.238589	0.227704	0.251716	0.237844	0.22354	0.225665	0.242154	0.236592	0.191641	0.219279	0.2131	0.22459							0.22958	0.222862	0.21997	0.246377	0.254148	0.283721	0.235367	0.22931	0.2254	0.224343	0.226466	0.219193	0.222369	0.227572	0.177079	0.230802
	0.267187	0.254867	0.2415	0.253703	0.243945	0.23843	0.241445	0.233747	0.233414	0.276305	0.325046	0.352301	0.232391	0.223333	0.237839	0.236635	0.231464	0.251848	0.239289	0.228833	0.225948	0.236455	0.233689	0.190447	0.221254	0.221388	0.221951							0.231129	0.223156	0.223265	0.247981	0.255542	0.279677	0.235246	0.232426	0.225385	0.224189	0.224584	0.218669	0.226316	0.22932	0.175933	0.230704
	0.264256	0.255536	0.242694	0.247063	0.238112	0.23555	0.242286	0.230349	0.230343	0.277387	0.322073	0.345657	0.231485	0.219933	0.240086	0.242246	0.226971	0.251027	0.23681	0.223332	0.22789	0.239535	0.236356	0.19033	0.216977	0.21671	0.222086							0.22656	0.223629	0.219612	0.248279	0.253257	0.279861	0.228876	0.23002	0.228232	0.223305	0.225532	0.215504	0.227815	0.230204	0.177941	0.230638
	0.263982	0.254333	0.238787	0.250286	0.246474	0.2392	0.241458	0.227174	0.234131	0.277154	0.328219	0.350035	0.232923	0.218884	0.237709	0.238155	0.228746	0.25143	0.235746	0.224704	0.224169	0.238893	0.23691	0.190388	0.218534	0.214844	0.221906							0.229558	0.218203	0.222846	0.248178	0.250606	0.276923	0.234932	0.230178	0.224131	0.222175	0.224191	0.216036	0.225863	0.228385	0.181617	0.232806
	0.269461	0.25413	0.242058	0.248769	0.242902	0.237041	0.248562	0.23038	0.232863	0.278682	0.321711	0.347993	0.229501	0.217557	0.237953	0.235685	0.23442	0.248498	0.239626	0.225615	0.226642	0.241979	0.235496	0.18854	0.222897	0.219172	0.218826							0.232597	0.221242	0.219229	0.24879	0.25343	0.278227	0.235366	0.232389	0.228428	0.225316	0.229845	0.216953	0.222367	0.228013	0.177556	0.229158
	0.265276	0.2536	0.243981	0.252468	0.241488	0.240643	0.243026	0.230881	0.234969	0.279148	0.32128	0.356318	0.234375	0.223129	0.239558	0.237661	0.236164	0.250477	0.23796	0.231156	0.224535	0.237578	0.235748	0.194677	0.21875	0.219852	0.224159							0.230948	0.223457	0.222388	0.247677	0.257374	0.27722	0.235126	0.238308	0.222521	0.221044	0.228362	0.220364	0.228155	0.229702	0.173817	0.231295
	0.261258	0.250881	0.23811	0.248086	0.238415	0.232174	0.239172	0.228863	0.232149	0.273408	0.329291	0.350526	0.234594	0.217287	0.235453	0.233831	0.228802	0.245355	0.234249	0.21969	0.221655	0.234018	0.232947	0.190182	0.221836	0.213322	0.220959							0.22987	0.222734	0.221679	0.246453	0.252729	0.275676	0.228256	0.230392	0.219131	0.223679	0.224403	0.211874	0.221154	0.226531	0.176384	0.223119
	0.2642	0.250528	0.24398	0.249241	0.242531	0.23858	0.245493	0.228147	0.230983	0.27932	0.326807	0.349825	0.23246	0.223709	0.240821	0.240464	0.23227	0.251988	0.237001	0.227888	0.224535	0.24294	0.234716	0.191154	0.220251	0.219394	0.221725							0.232107	0.220784	0.22003	0.25193	0.258418	0.28064	0.234304	0.230925	0.221505	0.227944	0.224285	0.218263	0.227353	0.230078	0.176901	0.232578
	0.263961	0.255156	0.239772	0.251618	0.24104	0.240046	0.245789	0.233091	0.234138	0.274648	0.325279	0.353457	0.232539	0.222329	0.239265	0.236237	0.234286	0.252115	0.233267	0.226484	0.223435	0.24415	0.2375	0.19335	0.217298	0.211145	0.22399							0.23064	0.222647	0.218809	0.246172	0.254926	0.278569	0.233484	0.233482	0.225757	0.223113	0.226255	0.216921	0.227013	0.229535	0.174009	0.229327
	0.269575	0.256093	0.239517	0.2519	0.242212	0.23858	0.243884	0.229212	0.232782	0.280549	0.32128	0.353376	0.230185	0.218483	0.237775	0.23995	0.234093	0.250137	0.235937	0.225615	0.224207	0.239753	0.238896	0.191844	0.222415	0.219809	0.220959							0.229558	0.226017	0.220765	0.25423	0.25673	0.283151	0.233388	0.230769	0.224866	0.226887	0.22372	0.221642	0.226678	0.229201	0.177326	0.231619
	0.264859	0.253811	0.242752	0.248673	0.244444	0.233759	0.24026	0.229325	0.237864	0.278634	0.329767	0.350245	0.230122	0.223018	0.240554	0.238726	0.229704	0.251708	0.237384	0.229404	0.225608	0.23903	0.23532	0.19335	0.223183	0.215924	0.225518							0.226466	0.22201	0.223886	0.251819	0.252521	0.276678	0.231588	0.230956	0.222862	0.225888	0.22295	0.219393	0.226316	0.227905	0.177206	0.225861
	0.2621	0.247719	0.237261	0.246125	0.240405	0.233999	0.24254	0.230353	0.228227	0.274979	0.324537	0.351587	0.23197	0.22	0.239631	0.233814	0.229127	0.245138	0.235294	0.221769	0.223799	0.237321	0.233733	0.189613	0.217111	0.21724	0.222177							0.228638	0.220481	0.218135	0.247881	0.258929	0.278917	0.232003	0.229862	0.222307	0.224473	0.222649	0.219621	0.21692	0.228013	0.173358	0.227988
	0.266144	0.252095	0.240342	0.251515	0.244741	0.238723	0.244665	0.235016	0.231462	0.276885	0.325936	0.35405	0.230672	0.218527	0.240541	0.239683	0.235657	0.252131	0.2375	0.224295	0.224319	0.241286	0.235168	0.192638	0.22093	0.22028	0.220393							0.231845	0.221881	0.21994	0.247282	0.255259	0.28125	0.233252	0.23527	0.226662	0.224481	0.227325	0.218715	0.22373	0.22744	0.177502	0.233805
	0.264849	0.252104	0.241643	0.247626	0.236165	0.238123	0.241485	0.232136	0.230211	0.281602	0.327425	0.352197	0.233586	0.220114	0.240551	0.239103	0.228395	0.247609	0.238288	0.2202	0.226147	0.234314	0.233176	0.19145	0.219775	0.215934	0.218877							0.234622	0.218881	0.219466	0.24548	0.258852	0.279124	0.232843	0.232605	0.223372	0.225643	0.227061	0.216407	0.224625	0.229192	0.177827	0.229202
	0.2652	0.259285	0.24127	0.250667	0.243423	0.237431	0.24254	0.235444	0.232044	0.277224	0.330215	0.355897	0.233755	0.221905	0.239643	0.2375	0.234397	0.251842	0.237013	0.229717	0.22777	0.243012	0.237441	0.190929	0.220493	0.218981	0.222177							0.235017	0.225486	0.222015	0.252321	0.255466	0.286047	0.234932	0.2308	0.224012	0.225888	0.226328	0.22003	0.227032	0.226292	0.180484	0.235595
	0.263667	0.256184	0.241412	0.251429	0.245091	0.236369	0.248089	0.230323	0.233241	0.277502	0.334422	0.355337	0.232871	0.220736	0.239471	0.239004	0.23216	0.250479	0.237097	0.223901	0.223723	0.240941	0.238774	0.190462	0.221549	0.21583	0.223529							0.236498	0.224263	0.220736	0.247974	0.255457	0.282659	0.231084	0.230706	0.221117	0.221564	0.226204	0.214286	0.223581	0.229064	0.179478	0.231983
	0.267065	0.255116	0.240559	0.249715	0.243017	0.238123	0.243254	0.230574	0.231062	0.280234	0.331006	0.356111	0.234521	0.221214	0.23936	0.24005	0.227488	0.252672	0.233724	0.229656	0.220722	0.243023	0.235974	0.19251	0.215146	0.21931	0.224573							0.23451	0.222731	0.220314	0.252725	0.257166	0.28045	0.233237	0.234051	0.222307	0.224705	0.229845	0.220097	0.225666	0.230581	0.176321	0.228487
	0.261144	0.253169	0.239746	0.248378	0.242681	0.236067	0.244758	0.227784	0.229131	0.276622	0.33396	0.355384	0.233772	0.218121	0.237119	0.236025	0.232338	0.250274	0.237923	0.221922	0.222465	0.235	0.237726	0.192912	0.217579	0.220665	0.221006							0.232035	0.224006	0.220522	0.248883	0.253629	0.281783	0.235535	0.230053	0.222945	0.22708	0.222652	0.218703	0.224759	0.231209	0.176128	0.229494
	0.26406	0.25035	0.242069	0.252197	0.244554	0.236553	0.248077	0.230187	0.233091	0.279302	0.33302	0.356415	0.233546	0.220847	0.237097	0.238726	0.232237	0.253657	0.236885	0.226424	0.226989	0.242756	0.233047	0.191613	0.217745	0.218356	0.218725							0.231519	0.226855	0.221559	0.250505	0.259019	0.282761	0.233622	0.231142	0.222519	0.224283	0.229552	0.216568	0.229285	0.229201	0.178702	0.233788
	0.265087	0.254029	0.244097	0.24689	0.239623	0.241903	0.241105	0.22852	0.233345	0.278329	0.328052	0.353765	0.235319	0.219628	0.237877	0.238312	0.232492	0.248155	0.231791	0.226492	0.22311	0.243128	0.240414	0.19008	0.221649	0.217145	0.220821							0.232715	0.218099	0.219485	0.251007	0.254135	0.283495	0.233565	0.23238	0.224459	0.226526	0.224482	0.216988	0.228185	0.229735	0.177591	0.230769
	0.26464	0.254998	0.240254	0.248764	0.244296	0.239465	0.245031	0.227862	0.230876	0.284224	0.328825	0.355454	0.236864	0.220952	0.236849	0.238056	0.232084	0.25356	0.234845	0.228389	0.227421	0.24206	0.237666	0.190535	0.215332	0.218426	0.221368							0.227394	0.224256	0.217553	0.248692	0.258975	0.279007	0.230454	0.234628	0.223417	0.227311	0.226553	0.22077	0.228422	0.229951	0.176621	0.228511
	0.26	0.252987	0.237583	0.251905	0.24121	0.235209	0.240741	0.229526	0.23247	0.278418	0.327306	0.357345	0.232548	0.218809	0.237069	0.236853	0.229749	0.251296	0.235436	0.22449	0.224973	0.239366	0.232766	0.190578	0.21906	0.215558	0.217215							0.230563	0.220313	0.221932	0.250503	0.257649	0.286719	0.229824	0.231519	0.222689	0.224969	0.225336	0.215854	0.222949	0.228372	0.177997	0.228972
	0.263781	0.252281	0.243157	0.249716	0.241524	0.235379	0.241248	0.228838	0.238935	0.282382	0.3324	0.361747	0.229184	0.216383	0.239089	0.238868	0.232973	0.25287	0.239629	0.22639	0.222665	0.240677	0.240773	0.194025	0.218361	0.217999	0.223577							0.232089	0.225806	0.218318	0.253623	0.25757	0.284104	0.235174	0.233724	0.224732	0.22426	0.228144	0.219051	0.226341	0.228478	0.175036	0.229175
	0.262923	0.253076	0.240177	0.249715	0.243621	0.235055	0.242873	0.229046	0.231033	0.279186	0.326521	0.359353	0.229639	0.215166	0.240054	0.236318	0.232219	0.250959	0.232157	0.227499	0.223718	0.238632	0.233561	0.189197	0.218925	0.220442	0.217585							0.230821	0.220236	0.216206	0.250201	0.255542	0.283165	0.229014	0.232237	0.224396	0.226791	0.223972	0.221642	0.228546	0.227384	0.177224	0.227794
	0.261887	0.256248	0.239719	0.25	0.242752	0.237971	0.246201	0.230657	0.234402	0.282328	0.338936	0.358703	0.229412	0.223172	0.240606	0.240849	0.231244	0.250204	0.236927	0.22604	0.220652	0.244272	0.235395	0.192886	0.225151	0.217826	0.223796							0.234922	0.224296	0.224009	0.252513	0.261857	0.281674	0.236713	0.23501	0.227673	0.229069	0.227133	0.219458	0.22807	0.227771	0.176321	0.234515
	0.264291	0.254392	0.243373	0.251818	0.241585	0.233035	0.24885	0.229798	0.230134	0.278079	0.332867	0.355759	0.233898	0.218735	0.241454	0.236755	0.232151	0.250954	0.236145	0.228571	0.223761	0.238742	0.241095	0.191848	0.221224	0.217088	0.223673							0.232941	0.22456	0.223265	0.247994	0.257778	0.286438	0.232085	0.229276	0.223881	0.224232	0.22552	0.217715	0.2263	0.229455	0.178152	0.231423
	0.261064	0.254923	0.244094	0.25407	0.239944	0.237778	0.244301	0.236226	0.228365	0.282137	0.332712	0.360817	0.237736	0.22259	0.236324	0.238056	0.235266	0.251701	0.237254	0.227355	0.227174	0.241406	0.239382	0.192495	0.223746	0.22145	0.223124							0.230975	0.222349	0.224879	0.254744	0.253917	0.284992	0.235174	0.234772	0.228462	0.227773	0.226451	0.218148	0.226332	0.229951	0.176064	0.231485
	0.263373	0.25167	0.240342	0.252297	0.239931	0.232478	0.243717	0.231354	0.227023	0.28323	0.337395	0.36065	0.230059	0.221327	0.238147	0.238763	0.23146	0.250751	0.236262	0.226287	0.22596	0.240927	0.235849	0.192402	0.219922	0.217753	0.222402							0.2301	0.221293	0.218006	0.249096	0.256058	0.28233	0.233101	0.23202	0.224809	0.222548	0.229432	0.218182	0.224303	0.229462	0.176256	0.231718
	0.262028	0.255019	0.238759	0.250853	0.24562	0.235413	0.246083	0.235464	0.233494	0.282799	0.334268	0.362992	0.234349	0.221117	0.240761	0.239337	0.233286	0.254427	0.234797	0.223786	0.225561	0.239753	0.236348	0.191217	0.219313	0.217505	0.22008							0.233936	0.222264	0.220358	0.252408	0.252412	0.280995	0.23614	0.229931	0.226646	0.227196	0.230503	0.219866	0.22973	0.233252	0.182217	0.229467
	0.266815	0.256338	0.246427	0.253308	0.246753	0.238741	0.244097	0.23213	0.234687	0.279601	0.335981	0.358684	0.235567	0.223859	0.240496	0.241868	0.235629	0.250068	0.235815	0.23	0.227636	0.238887	0.239606	0.193906	0.221453	0.22179	0.223207							0.234506	0.226067	0.221111	0.253521	0.260097	0.28249	0.233756	0.232006	0.224591	0.229008	0.226204	0.216136	0.230837	0.230266	0.178261	0.229564
	0.26269	0.252713	0.242058	0.252075	0.243357	0.237819	0.241366	0.232783	0.233391	0.279633	0.338777	0.360609	0.232842	0.223172	0.236443	0.23488	0.235741	0.253617	0.239806	0.23063	0.222585	0.240217	0.23469	0.193025	0.221364	0.217805	0.224787							0.231336	0.226907	0.222513	0.250501	0.260518	0.286216	0.236864	0.23286	0.222307	0.228885	0.227833	0.219919	0.229795	0.231455	0.177843	0.233035
	0.263941	0.258269	0.239696	0.251897	0.241913	0.237086	0.244226	0.232996	0.232019	0.281573	0.338221	0.359717	0.235294	0.220428	0.242202	0.238213	0.232075	0.251092	0.236386	0.224785	0.224438	0.240202	0.236129	0.190242	0.217111	0.218601	0.223808							0.232029	0.225218	0.220765	0.250401	0.25953	0.284202	0.237274	0.234274	0.226408	0.226756	0.223932	0.221147	0.228847	0.224159	0.173014	0.233105
	0.263021	0.254231	0.240266	0.253532	0.243567	0.239111	0.248948	0.231241	0.232646	0.28298	0.334274	0.362283	0.231255	0.21614	0.237517	0.238868	0.231829	0.251369	0.23681	0.224592	0.223679	0.241942	0.235571	0.189239	0.222031	0.213943	0.221095							0.230718	0.222769	0.218878	0.250302	0.256866	0.286323	0.230612	0.231698	0.224848	0.228025	0.221497	0.218087	0.227352	0.231527	0.173105	0.2309
	0.26304	0.25561	0.243655	0.252479	0.244125	0.238715	0.246753	0.231074	0.232782	0.282718	0.338824	0.360127	0.235542	0.223121	0.238931	0.234664	0.233365	0.254526	0.237076	0.223529	0.228467	0.240232	0.237581	0.193154	0.221311	0.219704	0.220469							0.233745	0.223784	0.221848	0.255636	0.255551	0.28616	0.231997	0.232417	0.225621	0.230411	0.233436	0.221973	0.233857	0.228385	0.177004	0.232993
	0.264881	0.258907	0.243175	0.252743	0.243868	0.235466	0.248858	0.233006	0.234461	0.286428	0.337429	0.361318	0.234698	0.22307	0.238762	0.2361	0.231609	0.254038	0.239919	0.225704	0.224846	0.240604	0.23791	0.192661	0.220077	0.217731	0.221368							0.235491	0.227308	0.22367	0.254019	0.260307	0.28868	0.234216	0.233293	0.225584	0.22582	0.22619	0.219367	0.226737	0.232899	0.178351	0.230508
	0.262728	0.255357	0.242943	0.252171	0.245965	0.238372	0.243838	0.230686	0.23654	0.278214	0.335214	0.365871	0.233221	0.223117	0.243412	0.236243	0.235632	0.253903	0.237118	0.22541	0.226017	0.244755	0.240343	0.189008	0.220544	0.216334	0.224605							0.233792	0.225379	0.219903	0.256587	0.256784	0.28677	0.236327	0.235152	0.225558	0.2271	0.229672	0.220741	0.230803	0.230706	0.178376	0.231552
	0.261255	0.255634	0.238938	0.250568	0.240028	0.235006	0.243511	0.231769	0.23283	0.284641	0.338167	0.360156	0.230769	0.216793	0.241192	0.236691	0.235966	0.250342	0.239017	0.225136	0.223237	0.24273	0.235118	0.190201	0.217801	0.213079	0.222402							0.23185	0.223619	0.220896	0.256822	0.260623	0.281832	0.235679	0.231422	0.225153	0.225168	0.231034	0.216476	0.225229	0.229235	0.179543	0.229175
	0.264871	0.256618	0.24104	0.248864	0.244014	0.240105	0.247713	0.232985	0.237353	0.284162	0.337565	0.363733	0.234874	0.223278	0.238658	0.240564	0.236503	0.250478	0.238764	0.23018	0.226961	0.242011	0.235445	0.192507	0.221598	0.221546	0.219887							0.234501	0.223869	0.226231	0.257478	0.264777	0.283641	0.237058	0.231948	0.22795	0.227635	0.22546	0.218242	0.228847	0.229923	0.176915	0.229987
	0.263529	0.252268	0.244072	0.254685	0.241355	0.23577	0.241862	0.230022	0.232791	0.27875	0.339294	0.366358	0.232412	0.224538	0.239342	0.23622	0.231354	0.252324	0.23629	0.230524	0.227589	0.242896	0.234917	0.191087	0.222988	0.216544	0.221683							0.233745	0.22555	0.220067	0.253312	0.258885	0.286667	0.233861	0.230707	0.223279	0.227811	0.227413	0.219376	0.227986	0.229395	0.176682	0.229299
	0.263863	0.253747	0.243561	0.251232	0.244483	0.239339	0.246942	0.231405	0.232791	0.280964	0.339007	0.367188	0.230834	0.216627	0.236585	0.233901	0.231247	0.247945	0.2368	0.226158	0.224445	0.238465	0.236081	0.190665	0.217074	0.216977	0.225203							0.23231	0.226722	0.218924	0.255448	0.259693	0.286381	0.233782	0.23435	0.227708	0.226201	0.225893	0.217375	0.226975	0.230175	0.180525	0.23178
	0.268057	0.254743	0.242089	0.25293	0.244328	0.242292	0.247994	0.233827	0.23416	0.283153	0.337535	0.36773	0.234899	0.220179	0.239201	0.237938	0.23135	0.25143	0.242534	0.228752	0.229364	0.24186	0.237543	0.195174	0.222557	0.219576	0.221818							0.229361	0.224197	0.223128	0.25141	0.259677	0.291308	0.236423	0.232811	0.227151	0.229149	0.22866	0.219295	0.229121	0.230114	0.177233	0.232439
	0.265078	0.255259	0.243949	0.25398	0.245283	0.236857	0.246487	0.234808	0.233597	0.287087	0.338664	0.366323	0.231799	0.221381	0.243097	0.238781	0.23368	0.255897	0.2388	0.22604	0.227339	0.24294	0.23781	0.190549	0.222796	0.221404	0.223658							0.237697	0.224933	0.222551	0.252006	0.256503	0.291536	0.240924	0.235057	0.226524	0.22601	0.227517	0.220956	0.229665	0.230143	0.180631	0.227789
	0.262825	0.253689	0.243106	0.252167	0.245954	0.236606	0.244106	0.23113	0.230453	0.289595	0.348384	0.366001	0.231799	0.227553	0.240119	0.236043	0.232624	0.253486	0.240711	0.226099	0.224964	0.243191	0.240501	0.194436	0.223226	0.218451	0.223759							0.233601	0.225341	0.223792	0.254823	0.260186	0.287666	0.231896	0.231298	0.22593	0.230704	0.226697	0.219422	0.227472	0.23011	0.178598	0.236426
	0.267537	0.255618	0.245687	0.251606	0.246127	0.239907	0.244673	0.233405	0.235071	0.28506	0.345154	0.369682	0.236441	0.225486	0.2418	0.238688	0.235461	0.251771	0.240659	0.228883	0.227737	0.24102	0.240669	0.193509	0.222414	0.221204	0.223785							0.233311	0.227964	0.222388	0.25502	0.262242	0.290285	0.238855	0.236128	0.225733	0.224464	0.223538	0.220314	0.231909	0.23366	0.178082	0.232044
	0.265747	0.257283	0.245241	0.253323	0.241548	0.238979	0.243634	0.234296	0.234888	0.283145	0.340415	0.370807	0.23463	0.223218	0.240886	0.23843	0.23135	0.25287	0.23979	0.228315	0.224445	0.246981	0.237398	0.191535	0.219949	0.219374	0.223258							0.232612	0.227549	0.221272	0.253333	0.264801	0.287944	0.238408	0.236607	0.228352	0.231548	0.231721	0.219467	0.226777	0.232282	0.17905	0.2337
	0.264193	0.253757	0.241935	0.250569	0.242742	0.23965	0.244774	0.230825	0.233219	0.283694	0.343059	0.36531	0.232519	0.218173	0.241042	0.237211	0.23496	0.253154	0.235623	0.229583	0.226052	0.246703	0.236426	0.190693	0.221505	0.214872	0.218699							0.231638	0.226672	0.222554	0.252404	0.256494	0.288672	0.235414	0.231634	0.225315	0.225915	0.222774	0.216006	0.231777	0.230204	0.173724	0.231391
	0.263842	0.256563	0.242262	0.248963	0.246594	0.240393	0.244318	0.233118	0.231246	0.284881	0.342803	0.371185	0.236501	0.222064	0.240258	0.24368	0.235602	0.253483	0.238269	0.229204	0.230937	0.242681	0.240621	0.190795	0.220607	0.221254	0.222043							0.234135	0.223147	0.21831	0.254736	0.259635	0.289227	0.234458	0.232661	0.22743	0.223013	0.22743	0.218913	0.231275	0.232681	0.177284	0.227618
	0.264935	0.256374	0.242703	0.2519	0.246494	0.238054	0.244528	0.232985	0.235739	0.285536	0.340056	0.361604	0.236478	0.221018	0.240496	0.244822	0.233791	0.25511	0.241532	0.230209	0.227917	0.244874	0.234768	0.194181	0.223758	0.219766	0.225335							0.237504	0.226222	0.223547	0.25261	0.263563	0.29235	0.2379	0.235389	0.22572	0.228931	0.229477	0.217584	0.230803	0.230894	0.181425	0.229724
	0.267416	0.256618	0.239656	0.251049	0.244288	0.236516	0.247332	0.229137	0.23151	0.290013	0.342143	0.369907	0.237031	0.217309	0.240661	0.241079	0.236164	0.253081	0.234988	0.227709	0.22603	0.241566	0.239949	0.193025	0.220259	0.216789	0.223301							0.232488	0.224033	0.219719	0.252929	0.261451	0.292223	0.236327	0.233724	0.22625	0.224979	0.227623	0.218463	0.226975	0.229702	0.177001	0.233716
	0.263236	0.251753	0.241456	0.253414	0.241716	0.238399	0.246679	0.234783	0.23307	0.289167	0.348506	0.369286	0.233793	0.220371	0.237594	0.240748	0.233459	0.253012	0.239017	0.224796	0.225665	0.243201	0.239673	0.195473	0.221696	0.223047	0.225295							0.234255	0.223699	0.222796	0.253504	0.25697	0.293933	0.235749	0.238038	0.221081	0.226869	0.224779	0.217987	0.229021	0.226884	0.17995	0.22845
	0.269403	0.253394	0.241521	0.252181	0.246508	0.23659	0.247815	0.23504	0.240702	0.286669	0.340265	0.369751	0.233042	0.223753	0.238943	0.234394	0.231273	0.253564	0.237329	0.22976	0.227834	0.241299	0.236052	0.192848	0.222938	0.218858	0.22267							0.233623	0.227599	0.225457	0.257386	0.264419	0.290424	0.235342	0.235389	0.225991	0.231774	0.230294	0.218067	0.232112	0.233921	0.177197	0.228764
	0.267261	0.255156	0.243277	0.251815	0.242912	0.236568	0.247619	0.230576	0.237716	0.290673	0.347045	0.369573	0.234871	0.224064	0.242581	0.239686	0.234162	0.251562	0.23934	0.228325	0.227802	0.243818	0.238544	0.192859	0.220835	0.221351	0.221639							0.233719	0.222726	0.223758	0.255044	0.263201	0.290752	0.235438	0.234937	0.226163	0.226391	0.225607	0.22342	0.231643	0.228028	0.175943	0.233816
	0.26367	0.255773	0.243639	0.257154	0.242382	0.239212	0.244875	0.229798	0.233414	0.288574	0.34455	0.371296	0.235122	0.221486	0.242988	0.237858	0.23135	0.252589	0.234891	0.22569	0.227571	0.239198	0.238607	0.191677	0.223372	0.216146	0.222042							0.230743	0.226208	0.222056	0.254237	0.25996	0.291065	0.236907	0.235057	0.223669	0.226025	0.226994	0.215795	0.224891	0.228652	0.176768	0.230639
	0.265132	0.256068	0.244219	0.251608	0.243518	0.238728	0.247521	0.234465	0.236188	0.289916	0.341337	0.371653	0.232285	0.221958	0.239795	0.242249	0.231857	0.251779	0.239646	0.226099	0.226182	0.242718	0.235019	0.193293	0.22084	0.21583	0.221773							0.23187	0.225978	0.225436	0.254641	0.261451	0.290588	0.235583	0.233845	0.227882	0.231872	0.227203	0.218344	0.234163	0.228872	0.178211	0.235319
	0.263646	0.257042	0.246418	0.254642	0.245873	0.234732	0.246377	0.232425	0.231085	0.289837	0.344566	0.374059	0.239259	0.221117	0.240506	0.240794	0.236157	0.254725	0.236832	0.229081	0.227834	0.246029	0.240757	0.190956	0.225194	0.221643	0.225558							0.231254	0.229016	0.223875	0.254713	0.262454	0.293701	0.23491	0.235987	0.227882	0.231128	0.227133	0.218497	0.22846	0.230333	0.178882	0.230249
	0.26406	0.254142	0.24033	0.253908	0.242087	0.235926	0.240636	0.233094	0.236924	0.287091	0.341856	0.370997	0.237975	0.22576	0.239558	0.238214	0.234063	0.251433	0.236598	0.229025	0.222985	0.242342	0.236582	0.189576	0.222462	0.221254	0.221504							0.236772	0.224118	0.222346	0.25668	0.260781	0.291274	0.232776	0.233683	0.224303	0.227368	0.227168	0.219548	0.229094	0.231613	0.17732	0.230475
	0.266292	0.252539	0.243115	0.253618	0.24063	0.237861	0.244088	0.233104	0.231695	0.290458	0.353248	0.370569	0.231963	0.223333	0.23852	0.237105	0.238073	0.252326	0.238668	0.224592	0.225619	0.243285	0.237281	0.191073	0.217932	0.220376	0.221275							0.229201	0.224079	0.223551	0.258052	0.258065	0.290588	0.2359	0.234343	0.223245	0.22989	0.226502	0.216056	0.230837	0.229927	0.178052	0.229467
	0.262509	0.251834	0.24225	0.254005	0.242938	0.23688	0.245808	0.230327	0.232886	0.288114	0.339925	0.376801	0.235516	0.222169	0.242359	0.240864	0.231788	0.250273	0.239482	0.226321	0.223185	0.24485	0.236177	0.193411	0.219983	0.219565	0.220874							0.235572	0.225336	0.223178	0.255448	0.26087	0.29593	0.233538	0.232888	0.220274	0.228632	0.225769	0.212311	0.230971	0.226758	0.176768	0.232824
	0.263177	0.25495	0.242635	0.249811	0.244577	0.240499	0.244133	0.231102	0.232446	0.286133	0.348261	0.372493	0.235468	0.219801	0.238082	0.238115	0.227996	0.253916	0.238458	0.231014	0.227306	0.242613	0.237729	0.189571	0.222988	0.220207	0.222357							0.234078	0.226372	0.223294	0.255131	0.262156	0.290931	0.239166	0.230925	0.224178	0.229246	0.228483	0.217183	0.226242	0.230518	0.174319	0.228703
	0.260741	0.253763	0.242434	0.250095	0.239693	0.235499	0.243488	0.233285	0.234848	0.287145	0.350902	0.372451	0.231738	0.223746	0.239136	0.238825	0.233222	0.251088	0.239437	0.227211	0.226842	0.245621	0.23791	0.194411	0.221888	0.21894	0.218788							0.228199	0.226429	0.221037	0.255618	0.253955	0.291845	0.233825	0.234343	0.222646	0.229529	0.228528	0.21505	0.227826	0.231866	0.178009	0.229667
	0.263413	0.255185	0.239722	0.251515	0.242637	0.23649	0.249621	0.233393	0.231061	0.286545	0.352207	0.370714	0.237431	0.221696	0.239989	0.242336	0.235014	0.253834	0.237941	0.228949	0.226793	0.240031	0.232748	0.196896	0.222988	0.216321	0.223344							0.233601	0.226077	0.220414	0.251105	0.261905	0.288401	0.237998	0.231048	0.228791	0.226543	0.225535	0.219412	0.228947	0.232871	0.177698	0.226752
	0.263822	0.254279	0.242807	0.253227	0.244499	0.23793	0.250575	0.235591	0.234645	0.288599	0.353559	0.373516	0.233989	0.222486	0.241211	0.236799	0.23117	0.252949	0.238019	0.231989	0.221418	0.242191	0.236022	0.19403	0.221603	0.216594	0.221414							0.235136	0.227969	0.222098	0.256844	0.262282	0.298742	0.238739	0.234916	0.2263	0.228151	0.229735	0.217149	0.231707	0.229201	0.178018	0.230867
	0.261194	0.256437	0.241259	0.253126	0.243347	0.237778	0.246212	0.235315	0.234182	0.290673	0.350191	0.373338	0.236181	0.222903	0.239924	0.235802	0.236528	0.256908	0.238499	0.227951	0.226992	0.240698	0.23832	0.194053	0.224753	0.218316	0.225163							0.235274	0.229514	0.223499	0.257338	0.261857	0.291124	0.238348	0.233861	0.226994	0.223812	0.226415	0.217086	0.232487	0.228583	0.176219	0.232272
	0.266667	0.255005	0.23981	0.249525	0.241789	0.237971	0.24876	0.23415	0.233425	0.285714	0.348492	0.373468	0.230608	0.21912	0.240711	0.235658	0.231788	0.250205	0.24042	0.231224	0.222303	0.24226	0.240572	0.19239	0.221162	0.217259	0.21909							0.231463	0.225806	0.224285	0.251204	0.258065	0.293049	0.2388	0.232013	0.225057	0.231749	0.223121	0.218263	0.226678	0.231767	0.179191	0.229131
	0.263925	0.254577	0.244345	0.250095	0.244219	0.239074	0.243202	0.235273	0.235152	0.289066	0.352743	0.37781	0.23286	0.220075	0.238108	0.239175	0.235043	0.253968	0.235082	0.230839	0.22724	0.244946	0.238793	0.19475	0.220846	0.218886	0.226887							0.233433	0.228798	0.220119	0.252497	0.260729	0.298073	0.236259	0.232971	0.226027	0.229184	0.232692	0.217037	0.230937	0.231485	0.177866	0.232755
	0.264916	0.256085	0.239975	0.250767	0.241754	0.234765	0.247131	0.230824	0.233667	0.287025	0.347764	0.374775	0.229419	0.220435	0.239171	0.241408	0.232779	0.248643	0.236167	0.227108	0.22583	0.241942	0.235902	0.193893	0.218307	0.219555	0.221683							0.231589	0.221426	0.220813	0.252712	0.256933	0.291896	0.23215	0.234008	0.225573	0.224874	0.226524	0.222222	0.225821	0.23271	0.179487	0.228487
	0.26224	0.256709	0.237811	0.249808	0.240449	0.235786	0.244487	0.2327	0.231405	0.288824	0.347599	0.375543	0.231902	0.22238	0.240184	0.23527	0.235632	0.252242	0.237596	0.228102	0.225523	0.240109	0.234489	0.195084	0.221361	0.221108	0.221997							0.22843	0.225561	0.219178	0.256555	0.264574	0.292028	0.231896	0.227127	0.224303	0.225888	0.230153	0.219076	0.230401	0.230894	0.178314	0.231162
	0.266093	0.256609	0.244826	0.253651	0.246392	0.236895	0.246581	0.234911	0.23424	0.295165	0.353618	0.378496	0.232791	0.224335	0.239752	0.23932	0.233254	0.251706	0.23752	0.229864	0.224527	0.242813	0.238748	0.194495	0.221311	0.223148	0.223706							0.232845	0.22375	0.221232	0.252513	0.263158	0.29656	0.237413	0.230645	0.227273	0.230508	0.228307	0.218831	0.233348	0.228998	0.178097	0.230444
	0.264355	0.256563	0.244127	0.249235	0.242286	0.239244	0.245441	0.234701	0.231536	0.287095	0.35055	0.37342	0.233319	0.220761	0.236295	0.238942	0.232941	0.248982	0.235554	0.22293	0.224289	0.24	0.235902	0.192097	0.222845	0.217921	0.220105							0.233088	0.22404	0.224285	0.256555	0.264587	0.298537	0.23652	0.232838	0.227621	0.225725	0.228319	0.215476	0.23134	0.230139	0.178584	0.233816
	0.262942	0.251746	0.245235	0.252777	0.24121	0.236159	0.245147	0.230133	0.233241	0.294613	0.355471	0.378788	0.229549	0.222118	0.239418	0.235927	0.232591	0.252048	0.236451	0.228921	0.224088	0.24337	0.238607	0.193234	0.219931	0.220672	0.224888							0.23492	0.223744	0.222139	0.256132	0.261682	0.291354	0.238697	0.231361	0.224952	0.228041	0.226907	0.219204	0.231072	0.234388	0.177754	0.231391
	0.266195	0.252366	0.242807	0.255449	0.242308	0.23628	0.244032	0.233477	0.237815	0.289958	0.354916	0.37667	0.239359	0.222222	0.239687	0.238036	0.238231	0.257808	0.238728	0.232474	0.22906	0.244557	0.238197	0.195137	0.226252	0.22357	0.225534							0.233344	0.226494	0.22424	0.259573	0.262156	0.291732	0.239281	0.235199	0.227048	0.226891	0.230799	0.219051	0.231934	0.231298	0.182892	0.228656
	0.263569	0.256653	0.245457	0.249715	0.243073	0.236659	0.247801	0.229585	0.235234	0.289496	0.35224	0.376817	0.230801	0.220914	0.24379	0.237918	0.233871	0.250409	0.236503	0.227768	0.227987	0.240295	0.2362	0.193548	0.219219	0.216638	0.226812							0.232652	0.222643	0.221193	0.255036	0.265746	0.296019	0.237802	0.232437	0.230238	0.222501	0.227673	0.219638	0.233377	0.229276	0.176723	0.232391
	0.266892	0.251055	0.240114	0.252777	0.241851	0.235567	0.250095	0.23504	0.233345	0.291597	0.357006	0.373516	0.232365	0.223909	0.237077	0.240249	0.232734	0.25589	0.236641	0.228493	0.222141	0.242224	0.237462	0.196831	0.222651	0.221591	0.224481							0.22941	0.225123	0.222429	0.256441	0.263029	0.292933	0.237025	0.234463	0.226017	0.22833	0.226054	0.218438	0.229358	0.232245	0.180245	0.228159
	0.262687	0.257506	0.241664	0.251435	0.244733	0.23509	0.244604	0.231435	0.232254	0.290214	0.352267	0.379149	0.234355	0.223164	0.239741	0.239484	0.235238	0.254261	0.238782	0.230734	0.227473	0.242835	0.237215	0.193666	0.221839	0.220768	0.22101							0.232286	0.225304	0.226239	0.255627	0.263906	0.293448	0.238739	0.234888	0.225868	0.227025	0.22729	0.217715	0.23087	0.231579	0.177523	0.234594
	0.261905	0.253541	0.241346	0.25163	0.242531	0.234697	0.246289	0.228972	0.231644	0.291139	0.347826	0.381488	0.234599	0.219697	0.241286	0.242424	0.234375	0.252262	0.23572	0.225543	0.227256	0.241286	0.2375	0.194021	0.221601	0.216228	0.221014							0.234543	0.22344	0.219703	0.258039	0.25953	0.298466	0.235342	0.233494	0.222857	0.224051	0.22376	0.215788	0.2298	0.229801	0.177402	0.229202
	0.268165	0.254757	0.245865	0.252104	0.239958	0.236127	0.245614	0.233477	0.235335	0.287568	0.357727	0.379549	0.231318	0.217925	0.240291	0.238551	0.235322	0.251363	0.235671	0.224582	0.224357	0.239426	0.237687	0.193223	0.219302	0.219279	0.222808							0.231671	0.227376	0.221442	0.2532	0.263329	0.292095	0.23666	0.233656	0.22376	0.228041	0.224875	0.222511	0.224392	0.230988	0.176743	0.233689
	0.263827	0.256637	0.240723	0.248564	0.244483	0.237805	0.246206	0.234211	0.23239	0.29058	0.358863	0.380589	0.234238	0.222328	0.239957	0.238731	0.236503	0.253071	0.239759	0.230909	0.230182	0.242885	0.236853	0.194529	0.222366	0.218426	0.222401							0.231792	0.22779	0.219955	0.254808	0.261614	0.29229	0.238018	0.234937	0.225621	0.227063	0.225967	0.215026	0.229935	0.234458	0.175589	0.229695
	0.265719	0.253674	0.242472	0.249809	0.24007	0.24021	0.24239	0.231156	0.231909	0.291016	0.357349	0.378075	0.235936	0.221273	0.239935	0.242236	0.235183	0.251908	0.24257	0.228932	0.227223	0.241873	0.240017	0.193382	0.219523	0.219491	0.219789							0.229775	0.227256	0.221773	0.255439	0.263585	0.297501	0.233077	0.230645	0.228307	0.229695	0.226888	0.218727	0.232912	0.228838	0.173495	0.232627
	0.265672	0.2537	0.242521	0.250095	0.24329	0.233237	0.24914	0.233309	0.235193	0.289751	0.355746	0.382909	0.230192	0.222327	0.240216	0.239635	0.233254	0.253286	0.238095	0.226304	0.227371	0.241673	0.240566	0.194377	0.222461	0.222892	0.226553							0.233511	0.227757	0.220201	0.257315	0.265216	0.296443	0.235175	0.233119	0.226839	0.232627	0.22598	0.219955	0.23208	0.228177	0.180744	0.237569
	0.262411	0.254136	0.239709	0.254894	0.245091	0.238524	0.245908	0.230631	0.232334	0.294861	0.351701	0.387214	0.236326	0.220595	0.238198	0.243638	0.234848	0.256979	0.242203	0.228584	0.228083	0.2461	0.239588	0.19473	0.219752	0.219681	0.22312							0.234014	0.230711	0.22338	0.259007	0.261633	0.299486	0.238794	0.234017	0.22375	0.231258	0.227621	0.219062	0.235886	0.231955	0.179094	0.231517
	0.261958	0.255994	0.245741	0.254865	0.243527	0.238522	0.243151	0.232316	0.234602	0.292282	0.353082	0.384224	0.235565	0.223803	0.240064	0.240349	0.234486	0.252456	0.240741	0.229613	0.225429	0.238921	0.239261	0.196602	0.217916	0.220191	0.226002							0.23693	0.226657	0.222918	0.25509	0.264358	0.298183	0.239104	0.234727	0.222727	0.233417	0.229704	0.219467	0.234321	0.232201	0.176491	0.232421
	0.261878	0.255357	0.245408	0.248106	0.245781	0.237131	0.239744	0.232999	0.233999	0.294142	0.36	0.37831	0.238856	0.220952	0.239828	0.237782	0.235378	0.249388	0.241532	0.230562	0.226958	0.240819	0.238544	0.196781	0.219931	0.22309	0.22379							0.232488	0.227704	0.221893	0.261742	0.265905	0.299645	0.236467	0.233656	0.225535	0.226873	0.227568	0.217215	0.230235	0.231802	0.178571	0.23064
	0.267238	0.258475	0.244157	0.252401	0.245547	0.240393	0.243336	0.236246	0.236842	0.291319	0.361712	0.38049	0.234167	0.22296	0.240442	0.243862	0.235156	0.254496	0.240323	0.231153	0.229455	0.244101	0.240051	0.199697	0.22549	0.216774	0.224333							0.235569	0.229427	0.222632	0.257062	0.263115	0.300277	0.238581	0.234867	0.224668	0.231478	0.226788	0.220201	0.231369	0.234628	0.18056	0.231646
	0.266442	0.255618	0.244381	0.251618	0.243329	0.240639	0.24697	0.233859	0.233504	0.292734	0.355131	0.380608	0.235861	0.227788	0.241705	0.238273	0.237959	0.25294	0.241807	0.230105	0.227669	0.241299	0.240725	0.194722	0.228694	0.219965	0.22146							0.235334	0.227101	0.22288	0.256029	0.258195	0.296209	0.234959	0.236005	0.225978	0.229419	0.227168	0.218773	0.232841	0.228687	0.178218	0.230122
	0.264607	0.25565	0.241325	0.251444	0.244934	0.236721	0.245734	0.235061	0.230901	0.29081	0.362934	0.38498	0.236234	0.221486	0.242001	0.241465	0.238005	0.252655	0.240577	0.231956	0.225501	0.2456	0.239382	0.195085	0.225419	0.218048	0.224333							0.235669	0.224444	0.224991	0.256708	0.266721	0.295257	0.240718	0.228021	0.220455	0.228247	0.230324	0.218472	0.229194	0.236327	0.177912	0.236041
	0.267984	0.255879	0.241807	0.254023	0.241812	0.235751	0.246867	0.233466	0.233046	0.287573	0.362242	0.382193	0.233221	0.21912	0.24111	0.239022	0.235632	0.251771	0.237771	0.230105	0.227904	0.244531	0.240964	0.194825	0.222556	0.219523	0.222582							0.234663	0.227066	0.220956	0.256225	0.258404	0.296443	0.237921	0.233065	0.228823	0.228715	0.225607	0.216925	0.228497	0.232237	0.1811	0.230477
	0.26913	0.254854	0.24553	0.256736	0.246685	0.239437	0.254366	0.231957	0.23657	0.290756	0.355396	0.385678	0.237874	0.225439	0.241361	0.239077	0.238913	0.248033	0.238477	0.226776	0.226312	0.245224	0.238258	0.192818	0.220375	0.220774	0.226392							0.238191	0.229452	0.224694	0.257326	0.261701	0.301669	0.240377	0.233974	0.228462	0.231187	0.229358	0.219919	0.229374	0.231425	0.177229	0.234142
	0.264816	0.253585	0.245086	0.251818	0.242541	0.237063	0.247889	0.234189	0.235722	0.295966	0.359036	0.386197	0.230096	0.223374	0.238428	0.23764	0.234264	0.251906	0.238818	0.223738	0.225806	0.240526	0.238754	0.193363	0.219249	0.216169	0.226607							0.233936	0.225057	0.22189	0.257637	0.266393	0.299448	0.237921	0.229871	0.228286	0.231287	0.226749	0.217326	0.231072	0.229899	0.179083	0.229983
	0.261717	0.255019	0.244353	0.248103	0.244912	0.235926	0.246773	0.232818	0.233425	0.288673	0.36087	0.379522	0.232315	0.221645	0.240065	0.236053	0.234345	0.250205	0.239823	0.230804	0.226594	0.239954	0.235017	0.19268	0.220412	0.220971	0.22294							0.232605	0.221805	0.222469	0.255721	0.264036	0.296664	0.238424	0.232287	0.226839	0.230252	0.229087	0.215917	0.23167	0.228525	0.172463	0.226367
	0.269536	0.254757	0.247613	0.255376	0.241597	0.235447	0.2463	0.229144	0.236106	0.294985	0.361138	0.383516	0.232519	0.224064	0.239365	0.240648	0.231318	0.256642	0.2392	0.225455	0.227554	0.246506	0.239298	0.196358	0.224003	0.220774	0.222581							0.233914	0.22018	0.224323	0.25369	0.264537	0.300635	0.24062	0.234413	0.224809	0.228019	0.225411	0.221648	0.233608	0.23021	0.177102	0.230802
	0.259895	0.255274	0.240202	0.250479	0.244382	0.23628	0.245977	0.236567	0.235091	0.291368	0.360135	0.383218	0.234998	0.221072	0.237648	0.236777	0.234928	0.253903	0.240911	0.228493	0.226291	0.240482	0.239327	0.195864	0.219638	0.217938	0.219355							0.23	0.228463	0.223134	0.258676	0.263265	0.296912	0.235987	0.235057	0.223412	0.225861	0.228879	0.217456	0.230802	0.233603	0.181261	0.231094
	0.267944	0.256942	0.246957	0.25086	0.244382	0.238508	0.247706	0.236377	0.235862	0.298938	0.363461	0.390746	0.236654	0.221122	0.240421	0.240099	0.23535	0.254645	0.240644	0.230631	0.227968	0.241393	0.237953	0.198011	0.226448	0.223473	0.223977							0.231768	0.229627	0.224565	0.255721	0.264205	0.295914	0.240568	0.231761	0.229358	0.235294	0.229263	0.217939	0.23274	0.231485	0.183453	0.235269
	0.268018	0.255349	0.245469	0.253063	0.244259	0.236163	0.247336	0.232533	0.23416	0.29781	0.360964	0.385318	0.235666	0.229563	0.238466	0.241009	0.233587	0.25376	0.235318	0.229583	0.226346	0.238632	0.242281	0.195011	0.2217	0.218723	0.226224							0.232387	0.224567	0.228561	0.259604	0.265139	0.299762	0.237842	0.235175	0.226718	0.229481	0.228097	0.219051	0.230702	0.229462	0.18218	0.230867
	0.262411	0.25779	0.242232	0.252287	0.246827	0.236774	0.244596	0.232239	0.23378	0.294391	0.362802	0.386613	0.235466	0.220339	0.243207	0.238194	0.234845	0.251293	0.2376	0.225894	0.224282	0.242248	0.237259	0.192818	0.219137	0.218723	0.2237							0.235491	0.225283	0.22119	0.257909	0.266721	0.297619	0.240016	0.234867	0.223715	0.229377	0.22866	0.217134	0.236166	0.231767	0.179201	0.234448
	0.26536	0.254833	0.249444	0.248284	0.243357	0.24163	0.244495	0.234998	0.235784	0.293451	0.36544	0.385881	0.233972	0.225653	0.237891	0.237302	0.235992	0.25075	0.237731	0.224977	0.228863	0.245628	0.240327	0.198483	0.221745	0.219237	0.226667							0.229743	0.22729	0.224368	0.260346	0.259862	0.29849	0.237185	0.231942	0.22604	0.234052	0.232782	0.223416	0.231376	0.234388	0.180346	0.232766
	0.267696	0.253376	0.240723	0.246654	0.248067	0.231481	0.2427	0.234979	0.234666	0.295983	0.361743	0.389606	0.231676	0.218045	0.237738	0.237092	0.23588	0.248706	0.236736	0.221315	0.22919	0.244938	0.235294	0.193597	0.219846	0.221453	0.221818							0.233199	0.226473	0.225316	0.255721	0.26604	0.300594	0.234673	0.231984	0.225085	0.229219	0.22427	0.218135	0.232135	0.228595	0.18018	0.228307
	0.262449	0.255026	0.243802	0.248952	0.240391	0.234955	0.247805	0.232783	0.235152	0.294167	0.363768	0.388603	0.235269	0.225975	0.239645	0.23483	0.234679	0.253012	0.23758	0.225193	0.224238	0.242696	0.237768	0.194048	0.219596	0.217843	0.223434							0.236505	0.228463	0.222057	0.261414	0.263502	0.300398	0.243883	0.236005	0.225438	0.236041	0.226328	0.218229	0.232912	0.232266	0.178028	0.233601
	0.263276	0.253511	0.243106	0.249332	0.240604	0.235004	0.243819	0.233574	0.229503	0.291807	0.36091	0.386272	0.235195	0.217514	0.238778	0.236214	0.232922	0.251973	0.239296	0.229299	0.222182	0.242495	0.239158	0.196731	0.219261	0.221836	0.222581							0.236639	0.221887	0.223211	0.259319	0.264971	0.296647	0.239254	0.231113	0.227776	0.226399	0.227168	0.21505	0.227941	0.228525	0.183896	0.229412
	0.264264	0.254046	0.24586	0.252688	0.242647	0.234348	0.24542	0.233621	0.235476	0.295034	0.363194	0.390842	0.232323	0.224057	0.237238	0.239059	0.230147	0.252319	0.235531	0.22874	0.22549	0.242073	0.239467	0.194813	0.221601	0.221932	0.224201							0.235215	0.225256	0.221275	0.257028	0.261701	0.301474	0.239086	0.235891	0.231269	0.230898	0.226401	0.221601	0.234348	0.230925	0.182113	0.229131
	0.267595	0.253773	0.245949	0.247251	0.246121	0.23548	0.248669	0.238525	0.229734	0.296675	0.3608	0.389154	0.238957	0.222906	0.240097	0.238095	0.233932	0.25294	0.238974	0.22686	0.227157	0.244349	0.23914	0.196602	0.225612	0.220835	0.224605							0.234485	0.22829	0.220446	0.255666	0.268541	0.299047	0.237302	0.234842	0.229119	0.232578	0.228725	0.218935	0.236063	0.230056	0.17717	0.232667
	0.262154	0.255095	0.244459	0.255573	0.244561	0.238343	0.242424	0.232936	0.230558	0.295905	0.364871	0.392279	0.232578	0.22654	0.239763	0.236568	0.233982	0.256727	0.23752	0.227149	0.224238	0.242763	0.240137	0.194951	0.221601	0.218899	0.219838							0.232877	0.226415	0.222469	0.25421	0.264289	0.303223	0.238927	0.229615	0.227186	0.231866	0.228495	0.222181	0.229374	0.231361	0.180535	0.229953
	0.26464	0.253857	0.246183	0.253446	0.239594	0.234511	0.245902	0.232516	0.232678	0.294666	0.368447	0.391304	0.234826	0.224113	0.241202	0.243467	0.237572	0.25464	0.238019	0.228636	0.223551	0.241085	0.237564	0.194562	0.220034	0.221258	0.223258							0.234539	0.229833	0.222387	0.254291	0.263331	0.303331	0.24026	0.23798	0.226677	0.230479	0.230502	0.220089	0.230769	0.234311	0.180399	0.234615
	0.266717	0.254628	0.241368	0.255098	0.242912	0.237655	0.249524	0.233874	0.235865	0.291246	0.363988	0.392438	0.235023	0.219915	0.241853	0.242601	0.232636	0.253947	0.240726	0.230383	0.225455	0.246315	0.241942	0.195482	0.221318	0.218615	0.226461							0.235314	0.226344	0.223373	0.259912	0.260905	0.303933	0.242041	0.239385	0.22572	0.229515	0.229698	0.217939	0.231771	0.229588	0.180511	0.235119
	0.266742	0.258372	0.240582	0.253446	0.243092	0.23577	0.247054	0.233658	0.234789	0.293993	0.3608	0.395726	0.233347	0.224858	0.239095	0.239022	0.234457	0.257994	0.235152	0.22449	0.227636	0.243064	0.240154	0.199092	0.221361	0.223432	0.223211							0.238111	0.224236	0.222961	0.256914	0.261475	0.303223	0.239139	0.233253	0.225067	0.230866	0.228023	0.216437	0.23555	0.234553	0.18034	0.23116
	0.263435	0.252278	0.243089	0.252583	0.242701	0.233864	0.245654	0.233729	0.235213	0.299745	0.367704	0.389687	0.232831	0.221335	0.23944	0.23849	0.237256	0.25191	0.239454	0.228078	0.226989	0.2393	0.2383	0.193189	0.221601	0.218032	0.21966							0.232964	0.227771	0.221442	0.254115	0.262061	0.296931	0.238348	0.236607	0.224732	0.231091	0.227761	0.218297	0.235166	0.233455	0.183466	0.226852
	0.262172	0.254923	0.244027	0.252098	0.241789	0.235617	0.246881	0.231046	0.233218	0.296517	0.364472	0.390758	0.235786	0.226824	0.239634	0.237759	0.237094	0.254172	0.241212	0.229091	0.222021	0.237819	0.239298	0.195718	0.221311	0.221739	0.222984							0.232472	0.227513	0.220572	0.2576	0.258182	0.305589	0.233535	0.234578	0.227255	0.22752	0.225769	0.217617	0.234219	0.229402	0.183273	0.234169
	0.264066	0.253338	0.242012	0.254146	0.244848	0.23628	0.244327	0.231239	0.232741	0.294093	0.367188	0.389235	0.236134	0.223117	0.242276	0.243018	0.232194	0.251564	0.2364	0.220416	0.230069	0.243002	0.236944	0.195573	0.217148	0.219628	0.218423							0.236046	0.226244	0.221236	0.259126	0.263244	0.302668	0.235366	0.23892	0.225647	0.229798	0.22701	0.21573	0.234144	0.233766	0.18254	0.230704
	0.261163	0.253366	0.242165	0.249904	0.241548	0.238636	0.246857	0.233561	0.235882	0.299787	0.371889	0.391208	0.232412	0.223338	0.23748	0.240317	0.233033	0.258162	0.234419	0.229927	0.230378	0.24357	0.237201	0.198305	0.222556	0.217826	0.225885							0.233928	0.226667	0.223377	0.260957	0.266449	0.308186	0.244281	0.234369	0.226127	0.229508	0.22844	0.218034	0.232508	0.236778	0.184029	0.230671
	0.267547	0.255469	0.242703	0.249712	0.241187	0.238426	0.244041	0.235781	0.235315	0.295512	0.367855	0.390406	0.235097	0.224122	0.239752	0.240033	0.237005	0.254923	0.23699	0.223182	0.229099	0.244082	0.239037	0.195107	0.216566	0.213638	0.224333							0.230666	0.22908	0.223582	0.258683	0.260285	0.303493	0.236253	0.235792	0.226994	0.229132	0.22456	0.217519	0.233362	0.228353	0.182447	0.230182
	0.263653	0.254417	0.242798	0.24981	0.243366	0.235075	0.24602	0.229122	0.236652	0.296406	0.360815	0.396539	0.234925	0.222537	0.238594	0.239934	0.235992	0.254565	0.236473	0.230068	0.227636	0.245224	0.240741	0.197025	0.223028	0.221884	0.221057							0.235729	0.224859	0.223582	0.25871	0.264213	0.304762	0.237805	0.233253	0.223071	0.233918	0.226181	0.219882	0.231538	0.232483	0.182442	0.23246
	0.26769	0.257394	0.243957	0.251719	0.244777	0.236537	0.244217	0.233827	0.233241	0.296281	0.367089	0.390522	0.232928	0.221645	0.23769	0.240718	0.234368	0.255163	0.239403	0.227334	0.227936	0.243191	0.239121	0.196321	0.21994	0.220148	0.221242							0.231466	0.226172	0.223083	0.257509	0.260727	0.298573	0.239592	0.234463	0.228374	0.23183	0.228713	0.219963	0.232042	0.229495	0.181424	0.232143
	0.265619	0.254469	0.247141	0.25384	0.243603	0.235004	0.246679	0.234599	0.23509	0.292827	0.368856	0.394455	0.233723	0.222327	0.23927	0.238194	0.235711	0.252309	0.239454	0.227911	0.222983	0.239004	0.239776	0.196915	0.221554	0.221016	0.224523							0.233032	0.227925	0.219305	0.259839	0.268412	0.298567	0.241633	0.237097	0.225733	0.233739	0.229151	0.219882	0.235243	0.230519	0.18354	0.230055
	0.267521	0.256881	0.244451	0.250952	0.242647	0.235056	0.24534	0.236436	0.233954	0.294343	0.372578	0.398233	0.232548	0.224008	0.236912	0.243973	0.233711	0.253189	0.237695	0.227252	0.225619	0.246208	0.23914	0.198485	0.22012	0.216158	0.223344							0.232208	0.225734	0.227947	0.26246	0.265771	0.302372	0.243972	0.234274	0.225547	0.232985	0.226942	0.225158	0.2338	0.234653	0.182277	0.234196
	0.268146	0.255259	0.245014	0.247717	0.244227	0.236941	0.247246	0.234723	0.23391	0.298432	0.36837	0.397422	0.239094	0.225716	0.23751	0.243266	0.235971	0.256074	0.243667	0.223887	0.222863	0.247169	0.23914	0.193636	0.221505	0.22381	0.225295							0.232566	0.229811	0.225242	0.261409	0.265631	0.306	0.239139	0.238981	0.223115	0.234185	0.230146	0.218015	0.236774	0.23601	0.185988	0.232865
	0.264562	0.256175	0.242645	0.25086	0.244819	0.237377	0.246294	0.236161	0.233977	0.302039	0.367169	0.400147	0.233417	0.223845	0.24077	0.243076	0.237732	0.253282	0.241296	0.226776	0.226381	0.242494	0.246546	0.199818	0.218603	0.219576	0.221997							0.231338	0.228183	0.221357	0.262124	0.264706	0.299881	0.239626	0.236842	0.228253	0.231253	0.228178	0.213656	0.231629	0.232511	0.18357	0.235344
	0.265889	0.259416	0.247137	0.252494	0.244755	0.238979	0.249332	0.233776	0.233918	0.302256	0.371595	0.398887	0.234087	0.224122	0.242269	0.240994	0.236518	0.255808	0.236832	0.231713	0.229872	0.247857	0.240173	0.195033	0.226277	0.221786	0.2262							0.233667	0.229898	0.227642	0.261723	0.263759	0.305255	0.241267	0.235628	0.230505	0.239313	0.225645	0.215968	0.236135	0.234381	0.18716	0.234646
	0.264883	0.258554	0.241063	0.252475	0.242286	0.235634	0.244571	0.232009	0.230981	0.293147	0.369809	0.393042	0.236007	0.22296	0.236793	0.239717	0.237685	0.251494	0.241546	0.226655	0.227223	0.242907	0.239253	0.195482	0.220557	0.222655	0.220612							0.231311	0.226515	0.223836	0.261514	0.271151	0.301152	0.238873	0.234111	0.229087	0.230417	0.229647	0.218115	0.235471	0.231668	0.183099	0.230152
	0.265237	0.258121	0.242099	0.254309	0.245867	0.237259	0.248383	0.23688	0.233127	0.3	0.372873	0.395657	0.234428	0.223585	0.239656	0.240564	0.237192	0.255504	0.239839	0.23119	0.224357	0.244834	0.24206	0.193733	0.221984	0.219006	0.224778							0.233766	0.229316	0.223665	0.258847	0.267982	0.303792	0.240501	0.239465	0.226926	0.229775	0.227692	0.219548	0.239431	0.233374	0.18385	0.232302
	0.26379	0.255477	0.245553	0.250862	0.243954	0.237847	0.249234	0.234935	0.232302	0.298982	0.377154	0.398443	0.233389	0.225822	0.238517	0.243355	0.235575	0.252786	0.239087	0.226364	0.227604	0.246202	0.240017	0.195378	0.223031	0.220148	0.222043							0.232472	0.228801	0.222263	0.259557	0.269278	0.31112	0.245022	0.235271	0.22499	0.233152	0.232068	0.218229	0.232488	0.236371	0.185776	0.229211
	0.263889	0.253422	0.241653	0.251446	0.243272	0.236127	0.244774	0.232233	0.23501	0.298978	0.371582	0.396825	0.237031	0.225989	0.240636	0.23932	0.235041	0.253203	0.241462	0.229583	0.224319	0.246501	0.240534	0.198193	0.222174	0.214905	0.223305							0.231568	0.224981	0.220577	0.258154	0.263415	0.307507	0.238114	0.233441	0.226017	0.230063	0.229704	0.217215	0.2328	0.229066	0.182699	0.234947
	0.263952	0.256166	0.242596	0.249428	0.243102	0.237131	0.246294	0.236462	0.23255	0.296643	0.370787	0.399703	0.237238	0.222693	0.24123	0.242827	0.234032	0.253912	0.238325	0.232314	0.223794	0.245232	0.241956	0.198792	0.223855	0.220575	0.224333							0.232221	0.227599	0.227612	0.261581	0.264922	0.304888	0.238715	0.239431	0.22682	0.231122	0.227882	0.220534	0.235269	0.234008	0.18705	0.2337
	0.262902	0.255986	0.238712	0.249621	0.24329	0.236091	0.245607	0.235083	0.235579	0.301317	0.370389	0.400445	0.23517	0.223435	0.242416	0.239103	0.238231	0.25561	0.241032	0.229791	0.228841	0.244834	0.243325	0.194969	0.220513	0.218182	0.22343							0.233914	0.225453	0.226885	0.256994	0.266175	0.304124	0.23665	0.234205	0.228473	0.229679	0.223886	0.215316	0.234663	0.230458	0.184126	0.22827
	0.267595	0.255528	0.243038	0.253155	0.2438	0.239895	0.245914	0.233501	0.235739	0.295445	0.375061	0.401264	0.236875	0.221854	0.237433	0.236733	0.236779	0.253968	0.239903	0.225339	0.232169	0.244436	0.243278	0.197587	0.224806	0.221066	0.224341							0.23555	0.22813	0.224036	0.258463	0.269926	0.3044	0.236268	0.2357	0.228311	0.230898	0.227727	0.223125	0.236615	0.231638	0.183974	0.232391
	0.263098	0.254694	0.241925	0.252878	0.243603	0.234768	0.241641	0.233405	0.234057	0.297114	0.378684	0.395641	0.230898	0.223424	0.235829	0.236318	0.235071	0.251775	0.237295	0.232217	0.226463	0.239798	0.240223	0.198252	0.216482	0.215983	0.219649							0.22953	0.228788	0.220082	0.258449	0.265953	0.306516	0.241028	0.235341	0.226177	0.229639	0.221502	0.214733	0.230172	0.232727	0.182668	0.233051
	0.263415	0.255387	0.243064	0.252304	0.244312	0.236721	0.252471	0.234683	0.235153	0.299745	0.368035	0.399555	0.235738	0.22473	0.238698	0.240517	0.235294	0.251773	0.241922	0.22585	0.22807	0.246698	0.240534	0.196493	0.224455	0.219533	0.224506							0.235849	0.229434	0.224861	0.262047	0.261576	0.307046	0.239448	0.23527	0.22892	0.229847	0.230354	0.218935	0.235039	0.228974	0.183945	0.232755
	0.263988	0.258602	0.242654	0.249235	0.242065	0.237366	0.243949	0.232014	0.232711	0.297538	0.373713	0.400223	0.230511	0.223168	0.239936	0.238391	0.237776	0.253674	0.237903	0.22891	0.230909	0.244747	0.241171	0.196375	0.223363	0.220633	0.224515							0.235887	0.230653	0.221111	0.260766	0.265273	0.3016	0.242707	0.230924	0.225229	0.233793	0.229414	0.216434	0.234281	0.233159	0.182699	0.230475
	0.2621	0.25614	0.243073	0.254218	0.243243	0.239919	0.245734	0.233752	0.236743	0.300896	0.379765	0.403274	0.232928	0.224693	0.237547	0.241294	0.238436	0.254417	0.239052	0.232845	0.226285	0.244731	0.240086	0.196919	0.219889	0.219913	0.225506							0.235413	0.225538	0.224953	0.262928	0.268994	0.305444	0.239174	0.238981	0.232666	0.230228	0.231829	0.220089	0.236105	0.23271	0.182047	0.23497
	0.265314	0.258494	0.243933	0.252304	0.243329	0.237903	0.248768	0.237631	0.23122	0.299533	0.376847	0.401636	0.234826	0.223269	0.23927	0.242097	0.234988	0.251293	0.238632	0.22897	0.224711	0.244747	0.242359	0.198674	0.221416	0.21741	0.224473							0.237454	0.223684	0.225139	0.260088	0.263629	0.30843	0.240032	0.233813	0.229382	0.232277	0.226749	0.221357	0.234388	0.232699	0.185622	0.232824
	0.265613	0.257052	0.244515	0.255734	0.242978	0.238564	0.248103	0.231538	0.233838	0.299149	0.372309	0.402158	0.23475	0.225412	0.237039	0.240428	0.235154	0.253938	0.241767	0.227355	0.229099	0.241016	0.238627	0.197124	0.22308	0.217805	0.224828							0.235688	0.225587	0.229019	0.261495	0.26574	0.307876	0.237632	0.233615	0.226394	0.233653	0.230473	0.21802	0.233577	0.231392	0.18133	0.232135
	0.267944	0.252472	0.248418	0.25518	0.244522	0.2392	0.245747	0.234027	0.233954	0.297665	0.373767	0.400891	0.236897	0.224422	0.243061	0.243367	0.234597	0.254918	0.240741	0.229374	0.228964	0.238521	0.239027	0.199397	0.221888	0.222656	0.225506							0.234663	0.227444	0.225425	0.263452	0.265734	0.306516	0.242486	0.236481	0.228681	0.233668	0.23018	0.218323	0.232578	0.233198	0.185331	0.235941
	0.265961	0.25475	0.241379	0.250475	0.244288	0.234921	0.248376	0.232508	0.235959	0.303716	0.370516	0.400966	0.235837	0.221013	0.240676	0.242815	0.236131	0.253998	0.240081	0.231439	0.226052	0.240452	0.239879	0.195482	0.223133	0.220112	0.222718							0.236664	0.227565	0.2209	0.25586	0.2676	0.30961	0.238842	0.232465	0.227116	0.234283	0.229823	0.215817	0.234061	0.233387	0.186254	0.230378
	0.262566	0.257565	0.244282	0.251341	0.243765	0.234901	0.241405	0.229885	0.231218	0.300847	0.375185	0.400746	0.237615	0.22673	0.240954	0.241754	0.241396	0.253536	0.234558	0.226691	0.222505	0.24447	0.243185	0.200666	0.221465	0.219628	0.220695							0.232817	0.228733	0.223125	0.26299	0.263677	0.313655	0.2417	0.236821	0.22396	0.231412	0.226907	0.216943	0.236559	0.233293	0.184069	0.229474
	0.264229	0.255536	0.246745	0.254329	0.244304	0.237558	0.248851	0.235696	0.234747	0.29835	0.372616	0.401416	0.235294	0.226066	0.240043	0.240949	0.240343	0.252103	0.237118	0.227646	0.227455	0.240712	0.237404	0.194887	0.218549	0.219576	0.221506							0.231597	0.230653	0.225148	0.261876	0.267022	0.30627	0.242203	0.237636	0.228232	0.230096	0.225143	0.218276	0.238281	0.234198	0.181198	0.233063
	0.267669	0.255312	0.243902	0.250287	0.243215	0.235175	0.24763	0.2319	0.23877	0.299915	0.368704	0.397255	0.237416	0.223062	0.240462	0.237126	0.23465	0.253065	0.240659	0.226799	0.228675	0.241339	0.240463	0.195678	0.221842	0.22179	0.22399							0.23437	0.229198	0.224732	0.259215	0.269769	0.305679	0.242695	0.231481	0.227029	0.232113	0.22421	0.221193	0.233089	0.231955	0.183519	0.230283
	0.266165	0.258451	0.242952	0.25476	0.243177	0.236857	0.247251	0.237003	0.236125	0.296438	0.385453	0.401709	0.237458	0.228504	0.240676	0.240934	0.238484	0.25415	0.236917	0.230664	0.22603	0.242459	0.240463	0.199029	0.226488	0.218723	0.222446							0.235929	0.225161	0.224935	0.263347	0.275891	0.311416	0.240389	0.235413	0.23015	0.236941	0.23166	0.217071	0.235446	0.234077	0.182761	0.235294
	0.265214	0.257882	0.244374	0.252696	0.242061	0.239953	0.245634	0.234555	0.234848	0.300512	0.3845	0.40313	0.235936	0.221277	0.241407	0.239566	0.237662	0.254971	0.241017	0.231507	0.229508	0.243454	0.237952	0.199699	0.221315	0.222174	0.221998							0.235135	0.226651	0.226903	0.262988	0.265567	0.307384	0.240178	0.238595	0.227048	0.228048	0.226104	0.219756	0.235244	0.231205	0.186197	0.229958
	0.265543	0.255814	0.247622	0.252966	0.243243	0.236918	0.244588	0.232341	0.233414	0.296628	0.383848	0.401193	0.232519	0.226559	0.237955	0.239284	0.235966	0.251832	0.240659	0.230177	0.229764	0.244064	0.239776	0.195012	0.22265	0.219089	0.227236							0.233255	0.228474	0.223704	0.263137	0.266503	0.312701	0.242486	0.234111	0.22625	0.23252	0.227552	0.219027	0.238261	0.230738	0.18472	0.232143
	0.26302	0.255559	0.246917	0.25316	0.247969	0.238027	0.246026	0.232882	0.237032	0.302553	0.380976	0.402907	0.239413	0.225472	0.240597	0.239004	0.237005	0.256831	0.240644	0.229791	0.225444	0.246275	0.240293	0.196499	0.225959	0.224017	0.222177							0.23577	0.225601	0.227576	0.26299	0.264947	0.309237	0.243002	0.239379	0.226545	0.234159	0.227325	0.220943	0.235955	0.231048	0.186296	0.230802
	0.264951	0.255977	0.243089	0.253932	0.241681	0.237875	0.24857	0.231455	0.23707	0.305034	0.386713	0.405275	0.235639	0.222539	0.241481	0.241308	0.234002	0.257572	0.240373	0.230488	0.223431	0.242947	0.239075	0.194336	0.22084	0.22582	0.224498							0.235963	0.22923	0.222593	0.266826	0.265189	0.306458	0.241825	0.234017	0.228582	0.234707	0.226855	0.218459	0.240226	0.23666	0.185897	0.234672
	0.261406	0.253511	0.243423	0.251152	0.245257	0.236364	0.249239	0.237106	0.23444	0.301709	0.374816	0.405073	0.233571	0.226128	0.242991	0.236755	0.239234	0.255731	0.235034	0.229478	0.222302	0.246875	0.238991	0.195948	0.223368	0.221932	0.220888							0.234659	0.22855	0.220339	0.259423	0.269547	0.309956	0.238613	0.231392	0.232164	0.232344	0.229287	0.222428	0.235395	0.231826	0.18712	0.234043
	0.26413	0.259364	0.245896	0.250668	0.245435	0.236127	0.247045	0.235273	0.235131	0.304644	0.380597	0.405689	0.238135	0.219868	0.242473	0.239103	0.23384	0.253134	0.236546	0.228493	0.225306	0.247746	0.242489	0.199516	0.223234	0.219332	0.224819							0.236205	0.223819	0.220251	0.26434	0.266287	0.313005	0.242644	0.237192	0.227692	0.233375	0.22961	0.216957	0.235015	0.233037	0.185847	0.232391
	0.26302	0.257082	0.246506	0.253938	0.246143	0.235601	0.244782	0.234448	0.234483	0.299527	0.380597	0.408715	0.23527	0.220547	0.236786	0.244249	0.237982	0.25458	0.238577	0.229724	0.227421	0.245933	0.241364	0.196386	0.222509	0.217977	0.220653							0.233871	0.225624	0.220669	0.263179	0.268212	0.308682	0.241603	0.238076	0.227062	0.233195	0.227029	0.219188	0.233733	0.234343	0.185093	0.233546
	0.266818	0.253879	0.243338	0.253852	0.245276	0.238081	0.245348	0.236396	0.232863	0.29889	0.380129	0.410083	0.233026	0.225083	0.24187	0.241667	0.234708	0.253384	0.2376	0.223535	0.226251	0.242036	0.240293	0.197879	0.222222	0.219638	0.224103							0.23207	0.231675	0.222716	0.263473	0.269612	0.310234	0.240016	0.234513	0.227325	0.23029	0.225038	0.220289	0.236379	0.236725	0.185607	0.233475
	0.26569	0.25468	0.244943	0.250475	0.244398	0.23717	0.249044	0.232072	0.233735	0.299702	0.380129	0.408117	0.231963	0.226095	0.237993	0.240949	0.236528	0.255146	0.238591	0.228806	0.228355	0.250097	0.238607	0.196262	0.221652	0.218158	0.223844							0.235671	0.228637	0.223825	0.260558	0.266202	0.308494	0.238536	0.235723	0.226473	0.237028	0.232102	0.220458	0.237012	0.230769	0.185659	0.235869
	0.265083	0.252914	0.243833	0.253344	0.240014	0.235704	0.247529	0.232458	0.235963	0.302705	0.37866	0.404663	0.234874	0.217719	0.241853	0.2403	0.238436	0.255116	0.238613	0.228468	0.224846	0.244523	0.24012	0.193733	0.220405	0.219438	0.221368							0.232574	0.226415	0.225037	0.262275	0.267495	0.311772	0.239936	0.234034	0.227168	0.232865	0.227027	0.217327	0.236153	0.23363	0.184856	0.233475
	0.267979	0.258798	0.245486	0.255278	0.248412	0.23793	0.243531	0.235441	0.235417	0.30799	0.379259	0.410439	0.238793	0.224634	0.241528	0.24303	0.23805	0.255482	0.238325	0.232378	0.227848	0.24415	0.241602	0.194613	0.226626	0.222174	0.223525							0.235473	0.229602	0.222058	0.261096	0.268914	0.318033	0.242608	0.234077	0.230918	0.23221	0.231628	0.21963	0.234234	0.236917	0.185897	0.23051
	0.261682	0.254623	0.240406	0.250575	0.23951	0.234343	0.245312	0.236396	0.236269	0.304701	0.379088	0.40678	0.233263	0.216319	0.237993	0.238949	0.231863	0.254575	0.235412	0.226087	0.224747	0.243201	0.240313	0.193343	0.220077	0.219723	0.216499							0.232401	0.230273	0.225065	0.258283	0.266367	0.311515	0.244707	0.232417	0.226117	0.232277	0.228791	0.213279	0.234711	0.232577	0.182077	0.229404
	0.262505	0.252643	0.242598	0.25364	0.242847	0.23863	0.246294	0.238301	0.23667	0.297818	0.377033	0.407617	0.235965	0.221854	0.239656	0.238017	0.234708	0.251765	0.236378	0.229091	0.226272	0.249023	0.243056	0.197699	0.219438	0.220243	0.222583							0.23233	0.229025	0.220664	0.267311	0.269389	0.310566	0.240145	0.235318	0.22961	0.231535	0.226386	0.215288	0.235849	0.23336	0.185872	0.233347
	0.263811	0.257356	0.242916	0.252575	0.243405	0.235429	0.245448	0.233345	0.235761	0.302088	0.383507	0.409245	0.232957	0.220395	0.239014	0.242386	0.234368	0.253533	0.235978	0.228636	0.226845	0.24415	0.243407	0.197885	0.22089	0.222126	0.225664							0.23266	0.228938	0.22443	0.263031	0.26749	0.307754	0.244337	0.23615	0.230387	0.233154	0.227723	0.220746	0.23674	0.233671	0.184294	0.230122
	0.265383	0.2567	0.245259	0.252401	0.242223	0.231788	0.242297	0.235104	0.232806	0.309075	0.378765	0.408562	0.230318	0.219708	0.239055	0.241064	0.235014	0.253199	0.234026	0.225704	0.225888	0.243306	0.237484	0.193072	0.219606	0.217993	0.221953							0.233052	0.22406	0.224452	0.259704	0.265548	0.312298	0.239743	0.231791	0.227639	0.233264	0.227465	0.217634	0.22845	0.231081	0.183044	0.230638
	0.265152	0.257757	0.245098	0.249619	0.244998	0.239282	0.246026	0.234639	0.234564	0.302693	0.378043	0.40788	0.234034	0.221117	0.241537	0.242044	0.235602	0.25258	0.235483	0.22835	0.228789	0.24166	0.236332	0.195448	0.222222	0.221447	0.220113							0.234917	0.226451	0.22382	0.26506	0.264306	0.31359	0.241379	0.235845	0.229319	0.235	0.22682	0.219963	0.236684	0.233347	0.184501	0.232529
	0.267144	0.25211	0.244466	0.252583	0.240267	0.238728	0.24542	0.237191	0.236778	0.306507	0.388724	0.409245	0.234922	0.222691	0.239188	0.238589	0.235575	0.252512	0.240547	0.229129	0.226676	0.244168	0.238013	0.196924	0.225793	0.221216	0.226027							0.233456	0.228884	0.224815	0.263933	0.267163	0.316876	0.243952	0.235651	0.227902	0.231758	0.228417	0.218692	0.235143	0.236105	0.185383	0.23203
	0.264186	0.25828	0.245486	0.251149	0.24329	0.239827	0.250095	0.23789	0.235029	0.301919	0.384234	0.410795	0.233139	0.222954	0.23883	0.244752	0.233779	0.255308	0.243265	0.230141	0.229579	0.24294	0.240277	0.198432	0.225322	0.217954	0.226591							0.231981	0.230653	0.226632	0.265127	0.270049	0.315747	0.243657	0.236262	0.228484	0.232809	0.22867	0.220345	0.235546	0.232772	0.188193	0.231061
	0.262619	0.257474	0.243756	0.253451	0.246662	0.238303	0.245534	0.237392	0.236102	0.308351	0.386114	0.41812	0.236134	0.224858	0.235829	0.241508	0.237638	0.256214	0.240194	0.231224	0.230657	0.245921	0.241573	0.199096	0.225515	0.221692	0.225689							0.233277	0.23045	0.223247	0.264045	0.268755	0.31086	0.24251	0.234628	0.227134	0.235932	0.229565	0.217117	0.241171	0.232208	0.18896	0.229822
	0.263575	0.259115	0.246354	0.25449	0.238827	0.237791	0.247525	0.235653	0.233932	0.302097	0.379515	0.410795	0.235294	0.223324	0.240214	0.241681	0.238027	0.252456	0.236705	0.234545	0.229597	0.243107	0.241824	0.194453	0.22227	0.222561	0.223658							0.233277	0.229057	0.224558	0.261129	0.268852	0.312702	0.244228	0.233777	0.228374	0.233874	0.226784	0.217763	0.233234	0.236015	0.18574	0.232558
	0.263633	0.256519	0.244325	0.255157	0.243689	0.235481	0.244867	0.236663	0.231929	0.302048	0.383358	0.411478	0.23603	0.223684	0.239872	0.242386	0.234509	0.255116	0.237213	0.227335	0.227027	0.244755	0.240844	0.197594	0.225376	0.218292	0.223971							0.233154	0.225141	0.224112	0.265793	0.269533	0.312223	0.243569	0.236971	0.230917	0.23583	0.227829	0.222675	0.232014	0.238365	0.183753	0.232499
	0.264051	0.25484	0.242807	0.255157	0.247266	0.236264	0.247912	0.238198	0.23416	0.306472	0.381119	0.411057	0.235565	0.227143	0.238766	0.238293	0.23887	0.256933	0.243331	0.230874	0.22852	0.244017	0.242333	0.196919	0.219991	0.222125	0.225255							0.238272	0.227958	0.222552	0.264906	0.268182	0.317004	0.240793	0.23854	0.228539	0.238214	0.228198	0.219062	0.238806	0.232013	0.186986	0.232588
	0.264528	0.25679	0.242338	0.254925	0.243262	0.239547	0.248378	0.234532	0.235213	0.299276	0.387725	0.41434	0.239431	0.224953	0.242643	0.243119	0.238749	0.253586	0.237329	0.228949	0.232793	0.245736	0.240757	0.199514	0.225557	0.222461	0.226392							0.234895	0.229786	0.223538	0.259392	0.270281	0.317113	0.24273	0.235982	0.227429	0.233333	0.229502	0.221107	0.235821	0.235006	0.185185	0.232519
	0.263736	0.254694	0.242731	0.249808	0.244092	0.239269	0.244952	0.235168	0.234321	0.301919	0.386352	0.412716	0.231544	0.227685	0.238453	0.236886	0.236605	0.25625	0.239437	0.223684	0.22597	0.246479	0.242647	0.197162	0.221075	0.22227	0.225233							0.234501	0.230507	0.221481	0.26236	0.264524	0.320847	0.240161	0.231826	0.228943	0.23368	0.226538	0.216415	0.240757	0.230519	0.180821	0.231915
	0.26639	0.256365	0.247686	0.255841	0.242371	0.238961	0.242873	0.235378	0.232558	0.303701	0.394394	0.41241	0.233827	0.225118	0.24031	0.24294	0.234204	0.256124	0.241922	0.225543	0.226613	0.24395	0.240243	0.196796	0.223504	0.221981	0.222848							0.235116	0.228236	0.224611	0.265094	0.267273	0.319772	0.240964	0.233819	0.229496	0.236501	0.230917	0.219467	0.238563	0.234984	0.185527	0.231126
	0.263711	0.257608	0.243772	0.251052	0.244194	0.236316	0.246669	0.235568	0.237899	0.305236	0.3895	0.413715	0.234454	0.22259	0.238938	0.240934	0.236917	0.255655	0.238752	0.227169	0.228789	0.245717	0.235853	0.201877	0.219983	0.219618	0.222267							0.235712	0.232258	0.226637	0.263662	0.265214	0.313103	0.244677	0.234413	0.230294	0.23466	0.228211	0.220119	0.23199	0.234984	0.184949	0.233574
	0.266641	0.259831	0.246827	0.25162	0.244554	0.236857	0.247434	0.237319	0.231829	0.307265	0.391696	0.415594	0.234329	0.224799	0.240761	0.243963	0.238118	0.254694	0.239183	0.228142	0.227766	0.247379	0.245234	0.197703	0.22141	0.224242	0.223923							0.235472	0.226195	0.220827	0.264354	0.273518	0.314389	0.244158	0.234986	0.228386	0.232905	0.232765	0.221072	0.237324	0.234821	0.186441	0.229798
	0.263337	0.255477	0.244529	0.25	0.243102	0.237093	0.246979	0.235442	0.236452	0.301411	0.388417	0.414745	0.234375	0.224211	0.238822	0.240818	0.236441	0.254436	0.235531	0.22475	0.223347	0.240355	0.242727	0.197632	0.223758	0.217882	0.223167							0.230952	0.228571	0.223787	0.261508	0.268897	0.316558	0.240562	0.237884	0.228781	0.23147	0.228244	0.223211	0.236472	0.235628	0.183451	0.22989
	0.26455	0.257859	0.244127	0.252479	0.246575	0.235665	0.251233	0.23325	0.232358	0.309932	0.388833	0.414588	0.236776	0.221489	0.239711	0.241622	0.232514	0.254205	0.240307	0.229748	0.228685	0.242624	0.241454	0.198605	0.218669	0.219344	0.223117							0.2348	0.230538	0.221976	0.264542	0.268393	0.315319	0.245047	0.237652	0.229477	0.23429	0.226415	0.220201	0.235244	0.235342	0.185212	0.235144
	0.267222	0.258523	0.241915	0.253359	0.239024	0.237069	0.248564	0.234851	0.235112	0.304124	0.387113	0.418755	0.23203	0.225578	0.239177	0.241681	0.236337	0.252242	0.235412	0.228086	0.225841	0.238911	0.246214	0.196483	0.221603	0.221503	0.224152							0.232137	0.232027	0.223251	0.264016	0.273328	0.313082	0.240032	0.234419	0.226213	0.233058	0.226314	0.214971	0.241915	0.232454	0.187278	0.232755
	0.263753	0.252101	0.244762	0.251721	0.245577	0.239746	0.25019	0.235653	0.236288	0.309944	0.390414	0.422078	0.234625	0.22474	0.243258	0.243568	0.242322	0.257182	0.238421	0.231752	0.227454	0.246202	0.243712	0.19878	0.227097	0.221453	0.226446							0.238095	0.23042	0.225962	0.265894	0.26796	0.319287	0.242938	0.23328	0.229942	0.238353	0.232034	0.220163	0.237912	0.237034	0.185775	0.23322
	0.264015	0.255425	0.240659	0.250287	0.243442	0.236911	0.248181	0.237106	0.234262	0.308552	0.385464	0.415152	0.236686	0.224049	0.238758	0.24115	0.23549	0.253605	0.235341	0.229291	0.226354	0.245799	0.238239	0.195527	0.22023	0.224924	0.223254							0.230743	0.226657	0.224112	0.26035	0.268804	0.31318	0.247473	0.239385	0.229231	0.234219	0.229439	0.221278	0.23462	0.235723	0.184071	0.22957
	0.264009	0.255214	0.246815	0.254218	0.243405	0.237629	0.242297	0.238677	0.236604	0.30888	0.396283	0.415123	0.238781	0.227619	0.240993	0.246371	0.240803	0.2581	0.240307	0.231541	0.230462	0.247656	0.242685	0.199396	0.225237	0.220302	0.225755							0.234759	0.23709	0.226534	0.264249	0.274234	0.321545	0.243373	0.235199	0.229302	0.235537	0.227168	0.222923	0.238685	0.236959	0.182815	0.235143
	0.26298	0.257001	0.2446	0.249424	0.243082	0.237352	0.24914	0.235063	0.23716	0.303549	0.386193	0.419232	0.23161	0.224326	0.238822	0.237937	0.238004	0.254891	0.240307	0.228221	0.227885	0.246677	0.239637	0.196138	0.222653	0.218575	0.223211							0.233367	0.228117	0.224074	0.26688	0.268583	0.316585	0.239579	0.233913	0.226804	0.238194	0.228295	0.220082	0.235193	0.233845	0.183818	0.229557
	0.264706	0.25679	0.245331	0.250953	0.241766	0.239124	0.243819	0.235927	0.235476	0.303564	0.389728	0.41803	0.233095	0.226994	0.239594	0.238669	0.244158	0.252849	0.238806	0.229959	0.228417	0.244427	0.240693	0.198312	0.224936	0.220779	0.222536							0.231933	0.228861	0.223451	0.264519	0.264354	0.315041	0.242363	0.234388	0.229947	0.238155	0.230443	0.219395	0.237484	0.235365	0.187344	0.232726
	0.267144	0.257356	0.244065	0.254179	0.243518	0.238551	0.247706	0.234179	0.234035	0.306935	0.394289	0.417269	0.234303	0.224171	0.238349	0.240548	0.234874	0.253517	0.241657	0.227664	0.224585	0.242991	0.245234	0.195507	0.220405	0.223037	0.226591							0.235593	0.227771	0.227979	0.265152	0.271032	0.319563	0.242828	0.234578	0.231064	0.238812	0.227169	0.217712	0.241247	0.23328	0.186178	0.23301
	0.266263	0.25689	0.243277	0.250858	0.247167	0.238081	0.245641	0.23704	0.234909	0.309371	0.394352	0.422562	0.238377	0.227058	0.239957	0.243933	0.243879	0.256746	0.237596	0.22874	0.230686	0.245806	0.238972	0.200546	0.225117	0.219101	0.225962							0.235155	0.230015	0.22749	0.265233	0.273066	0.317742	0.243981	0.23892	0.231214	0.236341	0.231689	0.223495	0.237223	0.236799	0.185931	0.233799
	0.266212	0.253952	0.246032	0.254804	0.24373	0.239437	0.248671	0.236121	0.233494	0.313928	0.392481	0.420394	0.236364	0.228287	0.237792	0.242525	0.238253	0.259592	0.243331	0.229501	0.226422	0.249123	0.244473	0.200423	0.2217	0.221407	0.228006							0.237082	0.229379	0.225901	0.267066	0.271102	0.319011	0.243461	0.238095	0.232389	0.236175	0.230918	0.218819	0.238176	0.235795	0.189673	0.235119
	0.264873	0.259115	0.245151	0.252874	0.243139	0.234208	0.249424	0.237838	0.237914	0.310508	0.383924	0.419871	0.2337	0.226692	0.240226	0.241608	0.231464	0.256235	0.238691	0.234375	0.227454	0.247656	0.244156	0.200061	0.224472	0.223183	0.2237							0.231157	0.22729	0.227155	0.2652	0.272463	0.318627	0.243363	0.230337	0.228999	0.235197	0.229014	0.21978	0.235219	0.234723	0.188478	0.237489
	0.268033	0.259391	0.245469	0.255814	0.243129	0.236584	0.245312	0.232734	0.235254	0.312017	0.392767	0.419073	0.234382	0.225929	0.241664	0.241494	0.239654	0.25511	0.23752	0.230314	0.229881	0.244802	0.243478	0.19631	0.22227	0.217128	0.223074							0.231757	0.225575	0.223416	0.264848	0.269167	0.317363	0.241338	0.236821	0.227989	0.234388	0.228165	0.21883	0.237078	0.235462	0.182328	0.23682
	0.268634	0.258443	0.246654	0.25344	0.243825	0.237587	0.24876	0.240274	0.238144	0.312823	0.395186	0.420992	0.241	0.220188	0.243028	0.241235	0.237846	0.256187	0.241017	0.232378	0.230545	0.247653	0.243302	0.196786	0.222933	0.218268	0.22753							0.234417	0.2277	0.226597	0.261265	0.269231	0.320245	0.241961	0.238595	0.227046	0.235587	0.229382	0.219809	0.241262	0.234146	0.187941	0.232911
	0.26445	0.254405	0.244325	0.254023	0.245528	0.24103	0.244377	0.237221	0.237241	0.309544	0.398083	0.420952	0.23624	0.227144	0.243621	0.243053	0.238186	0.258338	0.241435	0.226691	0.229431	0.245129	0.246301	0.198068	0.22514	0.221216	0.22731							0.234917	0.232602	0.22645	0.265103	0.27284	0.324236	0.2452	0.244091	0.225782	0.233841	0.230651	0.223043	0.237166	0.232821	0.1867	0.234547
	0.262741	0.254177	0.246017	0.254139	0.245879	0.237054	0.249241	0.233859	0.234869	0.305389	0.388075	0.421617	0.231092	0.223324	0.241131	0.240167	0.234479	0.25634	0.236224	0.23049	0.22742	0.245703	0.243092	0.197876	0.224323	0.218331	0.222896							0.2341	0.229521	0.222305	0.262698	0.273675	0.320195	0.245367	0.238812	0.229942	0.235465	0.230235	0.220615	0.237953	0.233523	0.184989	0.232969
	0.266389	0.258773	0.241737	0.253629	0.245283	0.237655	0.245068	0.231346	0.237948	0.309421	0.398288	0.418472	0.237274	0.224	0.241785	0.244583	0.238506	0.255308	0.238267	0.230072	0.227158	0.247173	0.240069	0.197579	0.220696	0.222558	0.22411							0.234021	0.230392	0.227492	0.267335	0.269723	0.320211	0.241754	0.235365	0.229095	0.23762	0.228265	0.219512	0.238787	0.235532	0.187611	0.232813
	0.266742	0.256428	0.24548	0.253914	0.244677	0.235023	0.250095	0.235947	0.237323	0.306667	0.398885	0.421293	0.237474	0.22957	0.243439	0.24584	0.233871	0.258213	0.239823	0.231752	0.224873	0.246495	0.245332	0.197277	0.224263	0.223094	0.223827							0.233412	0.23327	0.228193	0.267224	0.274046	0.320424	0.244587	0.235485	0.229095	0.231692	0.230146	0.220295	0.241438	0.235557	0.186863	0.237913
	0.267702	0.256446	0.24043	0.253063	0.243937	0.237283	0.245621	0.235778	0.235395	0.308982	0.396673	0.423165	0.235319	0.224413	0.236417	0.244983	0.241858	0.255498	0.239323	0.23035	0.232727	0.24864	0.242151	0.198377	0.224753	0.221503	0.226645							0.234122	0.225161	0.226766	0.265452	0.271109	0.323747	0.249394	0.237596	0.229885	0.239752	0.22659	0.223997	0.241438	0.238424	0.187124	0.235019
	0.26907	0.259023	0.248329	0.254011	0.246035	0.237176	0.246471	0.235781	0.233184	0.307857	0.401423	0.425507	0.235542	0.224219	0.241897	0.242791	0.242366	0.256137	0.242793	0.232305	0.227058	0.246304	0.24624	0.198905	0.221888	0.227332	0.227254							0.239389	0.228993	0.224852	0.264061	0.274583	0.324346	0.239679	0.238673	0.230887	0.234201	0.23015	0.219593	0.239813	0.236938	0.186006	0.231092
	0.264695	0.250699	0.243475	0.250856	0.246662	0.238219	0.24772	0.234302	0.233436	0.308222	0.399494	0.424857	0.2329	0.223647	0.240449	0.24424	0.23703	0.256801	0.23629	0.227128	0.226633	0.244045	0.241768	0.2	0.221601	0.22055	0.225403							0.23302	0.227958	0.222635	0.264624	0.276827	0.322027	0.240674	0.237672	0.229973	0.236048	0.231745	0.218357	0.238806	0.236179	0.185055	0.235045
	0.266288	0.260177	0.250318	0.25518	0.245718	0.23669	0.249523	0.238232	0.235395	0.30888	0.397975	0.423566	0.237913	0.225699	0.242674	0.239601	0.238934	0.256956	0.236167	0.229932	0.229823	0.241822	0.241753	0.198543	0.221647	0.224376	0.226962							0.235652	0.230972	0.225009	0.267331	0.274388	0.323002	0.247497	0.237288	0.229533	0.234375	0.22643	0.219386	0.241542	0.237034	0.187213	0.235569
	0.26808	0.257928	0.245886	0.252692	0.245136	0.239769	0.245514	0.236729	0.235967	0.312178	0.395738	0.425442	0.234132	0.225685	0.239658	0.241552	0.237434	0.257774	0.236577	0.228415	0.228499	0.247642	0.242385	0.196542	0.22284	0.221407	0.226119							0.238079	0.227633	0.223003	0.268429	0.273899	0.320492	0.244177	0.236489	0.228637	0.232172	0.22729	0.219279	0.238704	0.236297	0.183811	0.230541
	0.26118	0.256046	0.241006	0.252194	0.242616	0.239412	0.250669	0.234043	0.234789	0.313394	0.398078	0.423624	0.23381	0.221747	0.240449	0.241049	0.238849	0.257563	0.238248	0.231818	0.228108	0.243475	0.242987	0.199697	0.221649	0.217938	0.224291							0.232409	0.230973	0.224316	0.261581	0.276392	0.317738	0.245138	0.236682	0.22974	0.23583	0.229496	0.218565	0.239914	0.236585	0.187456	0.231521
	0.268838	0.256192	0.247141	0.254114	0.243357	0.236175	0.248855	0.234701	0.236806	0.30756	0.398176	0.427143	0.233193	0.229048	0.237017	0.240365	0.242714	0.256698	0.239775	0.228336	0.228685	0.245232	0.238819	0.198065	0.22365	0.22117	0.223658							0.233569	0.228507	0.225102	0.264263	0.26771	0.322567	0.245275	0.236756	0.229797	0.233788	0.229263	0.219971	0.236943	0.232179	0.18358	0.235717
	0.267424	0.253526	0.247452	0.253282	0.242435	0.234307	0.25181	0.237221	0.238621	0.309944	0.402334	0.421599	0.237733	0.225791	0.240011	0.245992	0.235632	0.25551	0.23798	0.226012	0.232382	0.247257	0.244166	0.203163	0.220757	0.223183	0.226575							0.233727	0.230129	0.223424	0.26249	0.272388	0.324368	0.244158	0.236489	0.230058	0.234201	0.228144	0.222305	0.243913	0.234867	0.184989	0.236696
	0.264429	0.260483	0.249365	0.25467	0.245769	0.237529	0.251337	0.233441	0.236715	0.307559	0.398686	0.426054	0.234656	0.223269	0.241545	0.242666	0.24067	0.257539	0.237788	0.232633	0.2313	0.249221	0.24404	0.197328	0.223997	0.2228	0.227069							0.238352	0.231753	0.227693	0.265266	0.276693	0.326247	0.246564	0.233923	0.227255	0.234664	0.232451	0.223412	0.24206	0.236703	0.187237	0.235195
	0.267149	0.258407	0.246057	0.255607	0.247368	0.236123	0.250576	0.238027	0.241103	0.311828	0.405268	0.42611	0.23381	0.229167	0.241858	0.243165	0.240555	0.256933	0.237827	0.23119	0.228881	0.250692	0.242069	0.202793	0.222556	0.222656	0.222133							0.238532	0.230972	0.226513	0.26672	0.275272	0.319071	0.243373	0.239837	0.234886	0.238787	0.229947	0.220947	0.239761	0.239219	0.187324	0.232568
	0.26753	0.254069	0.247308	0.252794	0.244178	0.23628	0.247909	0.233897	0.234768	0.308887	0.399288	0.423417	0.235817	0.221277	0.240503	0.238831	0.24044	0.258311	0.237903	0.230699	0.227404	0.249215	0.241991	0.200426	0.225032	0.215855	0.223214							0.234194	0.230305	0.224068	0.265706	0.275776	0.320917	0.245443	0.236577	0.230296	0.234664	0.22567	0.223214	0.236041	0.23527	0.185198	0.231878
	0.268265	0.258467	0.243311	0.25048	0.244264	0.236949	0.247997	0.237563	0.234175	0.316291	0.401026	0.428571	0.235593	0.222803	0.24115	0.24125	0.238027	0.256956	0.237692	0.23084	0.228881	0.247366	0.240974	0.19752	0.221462	0.22251	0.224013							0.233753	0.227872	0.225055	0.264542	0.273366	0.321078	0.238782	0.236511	0.231389	0.23299	0.227098	0.21802	0.236194	0.234553	0.183702	0.23116
[truncated: 57 more rows]
[truncated: 98 more columns]

## Sheet: Slope
A1	A1.1	A1.2	A2	A2.1	A2.2	A3	A3.1	A3.2	A4	A4.1	A4.2	A5	A5.1	A5.2	A6	A6.1	A6.2	A7	A7.1	A7.2	A8	A8.1	A8.2	A9	A9.1	A9.2	A10	A10.1	A10.2	A11	A11.1	A11.2	A12	A12.1	A12.2	A13	A13.1	A13.2	A14	A14.1	A14.2	A15	A15.1	A15.2	A16	A16.1	A16.2	A17	A17.1
[truncated: 16 more rows]
[truncated: 97 more columns]

## Sheet: Identities
					Position											Ranked:
[truncated: 50 more rows]
