# Supplementary material for: Cell-Free Protein Synthesis as a Method to Rapidly Screen Machine Learning-Generated Protease Variants
Source: ACS Synth Biol. 2025 Apr 30;14(5):1710–8. doi: 10.1021/acssynbio.5c00062 (PMC12090339; doi:10.1021/acssynbio.5c00062)
Supplement: Supplementary file 2 — sb5c00062_si_002.xlsx [file sb5c00062_si_002.xlsx]

## Sheet: Total FRET data
Time (hours)	1	1	1	2	2	2	3	3	3	4	4	4	5	5	5	6	6	6	7	7	7	8	8	8	9	9	9	10	10	10	11	11	11	12	12	12	13	13	13	14	14	14	15	15	15	16	16	16	17
0	0.222179	0.221573	0.229259	0.20099	0.197674	0.202748	0.189372	0.207405	0.202645	0.209823	0.214286	0.21097	0.196987	0.185076	0.204346	0.21936	0.206575	0.221041	0.175088	0.203737	0.193669	0.294859	0.274976	0.313736	0.204446	0.221806	0.254761	0.237898	0.244145	0.257595	0.212566	0.210055	0.238	0.177083	0.159929	0.225798	0.235021	0.243094	0.24485	0.213609	0.200255	0.20083	0.231872	0.232748	0.219165	0.210181	0.19206	0.206822	0.234068
0.020833	0.245601	0.226228	0.263556	0.200597	0.201493	0.204453	0.186897	0.201197	0.202468	0.210444	0.215259	0.221716	0.209426	0.184606	0.208101	0.227239	0.218114	0.233475	0.18078	0.196875	0.196509	0.315396	0.291445	0.349885	0.195971	0.222965	0.268204	0.234015	0.246885	0.264789	0.218884	0.215237	0.244282	0.172281	0.176403	0.220965	0.249882	0.273815	0.269926	0.216014	0.210614	0.209967	0.260381	0.248626	0.244076	0.215957	0.202864	0.217735	0.238416
0.041667	0.266539	0.229213	0.291885	0.203079	0.203819	0.214259	0.189423	0.20188	0.203499	0.211871	0.21399	0.230219	0.21821	0.191057	0.226128	0.240487	0.223656	0.249067	0.18574	0.202397	0.202397	0.356179	0.319084	0.391784	0.203888	0.231253	0.285052	0.238762	0.251849	0.274173	0.22895	0.226025	0.256539	0.173775	0.188851	0.219721	0.279012	0.302521	0.300303	0.214906	0.209866	0.228135	0.285332	0.256633	0.260932	0.22984	0.21912	0.228546	0.259596
0.0625	0.294095	0.237449	0.329523	0.20651	0.209353	0.223184	0.190675	0.198191	0.200838	0.220326	0.219852	0.242255	0.226117	0.196769	0.229972	0.254302	0.230027	0.272875	0.196589	0.211708	0.21128	0.392721	0.345972	0.429299	0.211061	0.245726	0.305498	0.246692	0.269822	0.280117	0.245842	0.234242	0.262735	0.179319	0.199885	0.223379	0.305948	0.34585	0.328977	0.218682	0.217739	0.241841	0.312701	0.281179	0.288012	0.24583	0.237128	0.24555	0.27079
0.083333	0.321514	0.249192	0.354749	0.205267	0.217471	0.232471	0.192934	0.20189	0.203383	0.228617	0.231413	0.257754	0.234192	0.202882	0.244214	0.26145	0.244954	0.288767	0.203991	0.220392	0.220347	0.431384	0.376167	0.458167	0.212877	0.254868	0.32883	0.248302	0.276579	0.299374	0.255009	0.23691	0.278507	0.18827	0.216137	0.229067	0.33613	0.366819	0.358341	0.224872	0.222082	0.258849	0.340952	0.298204	0.313026	0.253898	0.251894	0.2566	0.286565
0.104167	0.346434	0.257407	0.380986	0.208213	0.225523	0.246283	0.197423	0.206104	0.204936	0.23596	0.233146	0.26863	0.238959	0.212243	0.255471	0.276023	0.25526	0.310172	0.208407	0.223566	0.222377	0.463316	0.402397	0.503775	0.218952	0.268164	0.348211	0.261184	0.284615	0.315133	0.269032	0.253823	0.28856	0.187579	0.231729	0.229018	0.369707	0.407249	0.392252	0.228635	0.229536	0.27451	0.363503	0.315713	0.343047	0.270314	0.275813	0.270971	0.304028
0.125	0.37931	0.272856	0.415498	0.217596	0.227955	0.255188	0.199092	0.206884	0.207753	0.244011	0.245283	0.28422	0.252299	0.223692	0.277161	0.289609	0.270045	0.339686	0.214534	0.233725	0.234183	0.500894	0.43288	0.530583	0.22502	0.283549	0.368062	0.268753	0.302316	0.327953	0.289981	0.263065	0.300737	0.19299	0.241505	0.241953	0.393333	0.441658	0.421	0.237754	0.237574	0.289509	0.400903	0.340796	0.357291	0.290349	0.29334	0.285714	0.319824
0.145833	0.391009	0.279886	0.432311	0.215489	0.232402	0.269036	0.197582	0.20678	0.209241	0.252563	0.253945	0.296688	0.260446	0.225714	0.282705	0.301497	0.28081	0.350827	0.222318	0.237986	0.237934	0.533698	0.456693	0.552764	0.234588	0.301681	0.38668	0.267795	0.31519	0.343565	0.301386	0.275	0.314676	0.195754	0.252163	0.240847	0.420081	0.477503	0.446447	0.243663	0.241772	0.310187	0.424847	0.360856	0.384	0.301982	0.306387	0.300393	0.344115
0.166667	0.425429	0.295201	0.466049	0.221505	0.244212	0.278461	0.200562	0.210169	0.216534	0.260058	0.265647	0.309524	0.273139	0.240275	0.302638	0.319536	0.293983	0.370456	0.232911	0.241697	0.251616	0.560275	0.480149	0.575534	0.239279	0.311224	0.411423	0.284136	0.329599	0.359375	0.313679	0.280654	0.325509	0.197684	0.274121	0.252107	0.449258	0.506621	0.47614	0.252856	0.248397	0.32712	0.449023	0.374086	0.408096	0.316488	0.327515	0.315816	0.354943
0.1875	0.439713	0.308824	0.483594	0.225261	0.25161	0.28766	0.204941	0.213908	0.219789	0.266116	0.274604	0.323194	0.276473	0.249275	0.305458	0.339105	0.30929	0.388626	0.23692	0.250825	0.262411	0.570082	0.501906	0.585565	0.2444	0.318097	0.430126	0.29369	0.338886	0.377673	0.327579	0.298165	0.338934	0.204046	0.28441	0.253085	0.466747	0.527003	0.496434	0.253823	0.261039	0.336837	0.479467	0.403009	0.428974	0.330596	0.342947	0.331809	0.375058
0.208333	0.464401	0.313764	0.499606	0.230881	0.257198	0.305224	0.206254	0.214043	0.22421	0.272383	0.281068	0.338811	0.283977	0.256694	0.324408	0.346826	0.321219	0.41514	0.247834	0.255902	0.27188	0.590967	0.519119	0.590433	0.252602	0.335086	0.446945	0.296125	0.348234	0.3932	0.341002	0.304308	0.34992	0.209818	0.290644	0.259942	0.487941	0.552203	0.512591	0.262587	0.268813	0.357977	0.502452	0.418351	0.448792	0.347673	0.354942	0.345207	0.390209
0.229167	0.490539	0.330653	0.522195	0.23202	0.264683	0.31263	0.213834	0.220804	0.227413	0.286503	0.286618	0.35	0.294118	0.270064	0.332984	0.366161	0.33157	0.420024	0.255449	0.264479	0.281101	0.614834	0.542025	0.596992	0.260711	0.351299	0.467571	0.311174	0.362808	0.403687	0.350292	0.320227	0.363489	0.209333	0.305318	0.263716	0.504091	0.555893	0.537143	0.266486	0.276465	0.375749	0.526876	0.440157	0.464014	0.361969	0.373094	0.37069	0.412311
0.25	0.503601	0.337735	0.541531	0.23459	0.274695	0.319292	0.214841	0.221759	0.228827	0.29892	0.297537	0.364905	0.306306	0.277222	0.345765	0.378271	0.340601	0.453776	0.263852	0.274828	0.28312	0.619359	0.563342	0.620505	0.267423	0.366536	0.491939	0.321582	0.37234	0.421917	0.367364	0.339114	0.374176	0.215815	0.321727	0.270098	0.52082	0.583282	0.560446	0.272189	0.284266	0.393832	0.537556	0.459506	0.486077	0.381513	0.389509	0.380874	0.4261
0.270833	0.52275	0.347536	0.558216	0.243292	0.279319	0.333906	0.218285	0.225916	0.232185	0.301683	0.302625	0.379817	0.31033	0.288623	0.359101	0.395034	0.35266	0.470191	0.267165	0.278632	0.295775	0.634309	0.569863	0.615031	0.274311	0.383032	0.505376	0.327743	0.383639	0.437693	0.377586	0.344978	0.386837	0.224184	0.337809	0.276065	0.535294	0.59875	0.561507	0.2778	0.287859	0.397429	0.561213	0.469494	0.499384	0.395795	0.404884	0.391741	0.44697
0.291667	0.540294	0.360252	0.568677	0.246165	0.290829	0.346104	0.217035	0.228386	0.236853	0.310105	0.321212	0.393628	0.324515	0.296922	0.372985	0.404685	0.359441	0.483607	0.274911	0.286935	0.304636	0.631544	0.5758	0.627329	0.287117	0.388889	0.519134	0.329573	0.39914	0.450826	0.396285	0.3543	0.402453	0.22956	0.343284	0.277629	0.557399	0.606918	0.591267	0.288515	0.300406	0.410836	0.576901	0.488138	0.517285	0.409027	0.415614	0.407723	0.466872
0.3125	0.545036	0.375398	0.566916	0.247957	0.297231	0.354296	0.219556	0.233333	0.235434	0.319451	0.323694	0.401992	0.334375	0.305116	0.378575	0.427632	0.380395	0.501276	0.28774	0.291223	0.315436	0.657664	0.594652	0.62877	0.293361	0.403787	0.538584	0.345808	0.410792	0.459697	0.408438	0.36273	0.412565	0.235347	0.353492	0.287425	0.569892	0.618774	0.594611	0.295592	0.313932	0.427205	0.585723	0.505142	0.540385	0.429584	0.433471	0.417346	0.479915
0.333333	0.558368	0.386107	0.572148	0.262742	0.300611	0.365843	0.227109	0.238296	0.24668	0.330649	0.336066	0.40592	0.344485	0.317118	0.402193	0.437915	0.396725	0.511765	0.29582	0.303516	0.321611	0.655172	0.614449	0.643687	0.296189	0.424163	0.558979	0.354513	0.427372	0.48215	0.41887	0.381269	0.426061	0.232579	0.369706	0.29275	0.567951	0.620886	0.602097	0.303352	0.315452	0.450797	0.599178	0.514391	0.543633	0.438389	0.455304	0.432898	0.485638
0.354167	0.570905	0.396748	0.591751	0.26621	0.312759	0.382648	0.230938	0.237985	0.247669	0.341033	0.347804	0.427571	0.359963	0.326826	0.412551	0.442639	0.402292	0.518905	0.300885	0.314571	0.336023	0.656102	0.607622	0.640625	0.307596	0.425409	0.578624	0.359303	0.435023	0.495857	0.436063	0.389061	0.439394	0.243021	0.369942	0.295077	0.584647	0.62612	0.614759	0.312191	0.319218	0.450302	0.61	0.530284	0.554754	0.447445	0.472973	0.439928	0.50817
0.375	0.564948	0.403528	0.583615	0.2711	0.31782	0.390939	0.231023	0.24166	0.249286	0.343379	0.351069	0.432666	0.365989	0.331864	0.412353	0.459681	0.413616	0.531603	0.307367	0.315928	0.336197	0.663286	0.61223	0.647754	0.313602	0.446717	0.583021	0.373963	0.448135	0.506504	0.437734	0.397074	0.44997	0.240732	0.394074	0.30228	0.602359	0.648631	0.620253	0.313693	0.327375	0.468133	0.617717	0.544586	0.569637	0.461988	0.47678	0.458766	0.512061
0.395833	0.596264	0.414294	0.595745	0.269273	0.324301	0.400094	0.232882	0.243988	0.255738	0.356679	0.362827	0.454647	0.370665	0.341432	0.424895	0.471633	0.423906	0.539865	0.314815	0.32957	0.348414	0.665766	0.625269	0.644479	0.326972	0.444384	0.595268	0.376508	0.453149	0.519165	0.457837	0.409211	0.46677	0.243306	0.404384	0.307062	0.59972	0.644156	0.632653	0.321772	0.344122	0.466554	0.629874	0.553423	0.575333	0.472834	0.482976	0.466914	0.530033
0.416667	0.608765	0.416808	0.614719	0.27957	0.32592	0.406578	0.239323	0.248537	0.249486	0.365945	0.368644	0.456583	0.375533	0.346228	0.437122	0.484562	0.441489	0.546138	0.318444	0.334414	0.356377	0.662135	0.627365	0.650355	0.335047	0.462092	0.601021	0.387493	0.462973	0.531869	0.463178	0.422186	0.476861	0.249418	0.419281	0.308565	0.605447	0.647896	0.628131	0.329954	0.350168	0.491035	0.637409	0.553698	0.584118	0.484788	0.501916	0.480973	0.541761
0.4375	0.617212	0.437464	0.602597	0.278992	0.33564	0.415784	0.236619	0.249024	0.257013	0.367059	0.378667	0.460586	0.386115	0.354234	0.444039	0.488337	0.44698	0.558172	0.321411	0.334059	0.362195	0.66712	0.634503	0.645262	0.338179	0.473743	0.619151	0.389305	0.471301	0.540611	0.474988	0.431905	0.483984	0.251628	0.408676	0.318025	0.610169	0.649902	0.64466	0.329936	0.351888	0.502062	0.638772	0.569191	0.588595	0.495459	0.501277	0.487374	0.540909
0.458333	0.62553	0.438404	0.616522	0.285392	0.340545	0.424419	0.237671	0.25314	0.267223	0.378867	0.385582	0.477117	0.398058	0.36322	0.452528	0.504397	0.459039	0.570725	0.335462	0.337875	0.373153	0.669843	0.629846	0.641686	0.344768	0.479661	0.6226	0.402073	0.489589	0.545694	0.481391	0.43809	0.499196	0.260436	0.422808	0.32598	0.626263	0.66313	0.642345	0.345478	0.353854	0.507683	0.6452	0.575738	0.602467	0.502548	0.512654	0.493606	0.560791
0.479167	0.629041	0.451442	0.611399	0.285447	0.348704	0.445216	0.247562	0.25059	0.272956	0.385286	0.393791	0.478841	0.403996	0.36856	0.470992	0.513151	0.469571	0.582278	0.345753	0.350642	0.379162	0.665068	0.641791	0.652381	0.352394	0.489726	0.636645	0.416895	0.495172	0.560606	0.4995	0.444944	0.511757	0.264034	0.4531	0.331679	0.61123	0.656209	0.644805	0.353396	0.375682	0.519473	0.644905	0.59279	0.606332	0.517331	0.534977	0.506205	0.569249
0.5	0.637821	0.458358	0.621172	0.287012	0.34773	0.448603	0.247473	0.255353	0.271849	0.389541	0.400111	0.498534	0.408979	0.379402	0.471509	0.518016	0.475296	0.575352	0.352438	0.357871	0.389408	0.667119	0.646971	0.655091	0.351087	0.499129	0.64327	0.417969	0.506536	0.576186	0.502022	0.448646	0.518883	0.265267	0.439158	0.336187	0.622398	0.664011	0.64895	0.355303	0.380856	0.521476	0.646238	0.593436	0.612971	0.526343	0.539788	0.526455	0.579599
0.520833	0.640834	0.46849	0.618467	0.294163	0.360612	0.452466	0.251796	0.254762	0.275935	0.396273	0.41147	0.49556	0.41788	0.374257	0.489144	0.532597	0.484827	0.593996	0.354103	0.367698	0.393484	0.669388	0.638724	0.647247	0.368801	0.511995	0.653015	0.426629	0.51323	0.583028	0.513541	0.464101	0.527297	0.26951	0.452438	0.340862	0.629044	0.669323	0.646636	0.362306	0.38626	0.538509	0.656597	0.605174	0.622081	0.531316	0.540013	0.53507	0.576281
0.541667	0.652452	0.477603	0.629204	0.295402	0.370572	0.464286	0.254263	0.263371	0.28129	0.402604	0.423337	0.513806	0.424227	0.387032	0.487773	0.53196	0.486141	0.59614	0.36665	0.369503	0.39823	0.678474	0.642325	0.651108	0.377556	0.520166	0.667126	0.428814	0.518354	0.590678	0.517153	0.470794	0.535762	0.278075	0.457907	0.34389	0.628881	0.668651	0.651832	0.371441	0.38509	0.540954	0.654579	0.607362	0.616467	0.53842	0.550034	0.534633	0.591702
0.5625	0.652643	0.487242	0.617284	0.304382	0.373128	0.470588	0.262777	0.263838	0.283461	0.411676	0.429714	0.517675	0.434156	0.393509	0.494839	0.546667	0.50146	0.599855	0.375519	0.376586	0.414083	0.67483	0.656863	0.630888	0.375399	0.526727	0.663483	0.439567	0.531951	0.598319	0.528836	0.476833	0.548793	0.277778	0.467794	0.351668	0.631769	0.669317	0.660477	0.368562	0.395023	0.549129	0.659679	0.610919	0.623044	0.554776	0.556468	0.542005	0.605103
0.583333	0.663436	0.487477	0.632092	0.308709	0.370489	0.48531	0.260488	0.265726	0.288775	0.422571	0.441686	0.526316	0.443644	0.408121	0.506849	0.555796	0.522312	0.615047	0.375065	0.38484	0.415365	0.666892	0.653443	0.644767	0.383117	0.535433	0.675475	0.449393	0.533822	0.61211	0.541078	0.490265	0.556662	0.28866	0.48562	0.353297	0.635901	0.669987	0.656291	0.377778	0.399271	0.550653	0.667696	0.61872	0.633073	0.554717	0.577855	0.549421	0.612132
0.604167	0.669368	0.492611	0.620961	0.311007	0.381215	0.485834	0.268565	0.274207	0.285531	0.427179	0.431884	0.538603	0.448312	0.416667	0.517196	0.554772	0.522643	0.615609	0.389679	0.390947	0.427913	0.674309	0.653614	0.643128	0.389744	0.544954	0.675265	0.45359	0.53833	0.612689	0.54738	0.497905	0.566018	0.284377	0.474715	0.355617	0.641496	0.663144	0.653821	0.384263	0.40981	0.561437	0.659851	0.615491	0.628306	0.56291	0.578652	0.558864	0.615148
0.625	0.671174	0.510013	0.620141	0.315563	0.391507	0.493854	0.263097	0.270082	0.287997	0.432208	0.45082	0.535185	0.457173	0.426573	0.51226	0.567996	0.528486	0.621345	0.392063	0.398697	0.432091	0.672054	0.641847	0.651074	0.394625	0.544676	0.687529	0.464581	0.55389	0.617395	0.547771	0.505747	0.576331	0.295669	0.477833	0.36372	0.628159	0.673141	0.653922	0.389551	0.417424	0.571157	0.673533	0.61576	0.636947	0.572616	0.577949	0.560585	0.616099
0.645833	0.668658	0.517958	0.630551	0.321145	0.392606	0.501616	0.268397	0.279108	0.292789	0.446997	0.453144	0.543424	0.465848	0.435861	0.537162	0.574491	0.52994	0.618977	0.396598	0.399283	0.446765	0.679155	0.651057	0.643405	0.404011	0.55356	0.685246	0.464688	0.553118	0.629594	0.563039	0.509434	0.575299	0.300854	0.493432	0.371544	0.635371	0.660514	0.665113	0.39916	0.423346	0.566456	0.671224	0.633615	0.637671	0.580952	0.587862	0.566852	0.617207
0.666667	0.672806	0.520356	0.625659	0.320875	0.397163	0.507004	0.274941	0.282933	0.296104	0.456522	0.452014	0.553191	0.475985	0.438122	0.545085	0.57387	0.551175	0.617928	0.40333	0.403742	0.449863	0.6875	0.652536	0.648276	0.40604	0.570088	0.691839	0.480024	0.569822	0.637856	0.569962	0.519337	0.591983	0.301802	0.505	0.384206	0.636761	0.671791	0.672472	0.408814	0.424784	0.591495	0.676214	0.637386	0.642341	0.58459	0.58978	0.578466	0.630489
0.6875	0.677735	0.522918	0.639857	0.327614	0.404751	0.516007	0.277341	0.28459	0.304958	0.460064	0.462275	0.564344	0.482026	0.444048	0.546328	0.581808	0.535769	0.628912	0.410675	0.412121	0.448371	0.688615	0.652406	0.646472	0.412813	0.572682	0.694549	0.48184	0.578356	0.643521	0.574619	0.517091	0.594973	0.303887	0.505872	0.380322	0.63836	0.679866	0.655333	0.420297	0.435115	0.589677	0.681561	0.62807	0.647571	0.593625	0.597857	0.595018	0.633962
0.708333	0.686211	0.53119	0.637668	0.329185	0.415274	0.525796	0.278237	0.28476	0.309059	0.456476	0.47712	0.569231	0.488828	0.45047	0.54966	0.601563	0.549577	0.631618	0.41644	0.422318	0.470795	0.679645	0.659833	0.64919	0.420872	0.580051	0.706527	0.487553	0.585629	0.644543	0.575096	0.523928	0.607765	0.314488	0.519459	0.389825	0.637703	0.670886	0.671141	0.421254	0.435475	0.588083	0.677924	0.637386	0.652426	0.599772	0.600287	0.590164	0.644602
0.729167	0.670745	0.54658	0.640681	0.337794	0.41727	0.524698	0.285884	0.288526	0.311425	0.46656	0.476335	0.568066	0.505257	0.461595	0.558011	0.611111	0.56128	0.636971	0.430143	0.422074	0.462185	0.679513	0.661107	0.647648	0.433532	0.582166	0.711695	0.501838	0.587678	0.659057	0.590534	0.536524	0.607636	0.317048	0.526582	0.388464	0.65156	0.679521	0.659333	0.415202	0.451111	0.599219	0.675879	0.643213	0.64612	0.608945	0.61087	0.593329	0.630295
0.75	0.688064	0.547855	0.630493	0.336046	0.429199	0.532446	0.282566	0.29062	0.315579	0.477838	0.48401	0.572343	0.500556	0.456231	0.562717	0.596667	0.569867	0.631737	0.435196	0.437578	0.469417	0.682128	0.657995	0.650612	0.4415	0.592903	0.710438	0.501235	0.589499	0.66584	0.599112	0.54164	0.618943	0.324117	0.523051	0.399483	0.645849	0.67651	0.667787	0.427392	0.458896	0.597005	0.682911	0.640481	0.652079	0.596198	0.612437	0.6033	0.631378
0.770833	0.684127	0.552614	0.630878	0.338343	0.435998	0.54048	0.28401	0.294466	0.313813	0.485278	0.487369	0.582954	0.500279	0.468448	0.56446	0.607183	0.569969	0.634933	0.438341	0.442561	0.479482	0.674324	0.667436	0.650575	0.440866	0.591693	0.709135	0.499377	0.591566	0.652131	0.590282	0.545977	0.633086	0.321999	0.528428	0.400649	0.647661	0.681818	0.663102	0.426699	0.464286	0.607285	0.68494	0.647185	0.652808	0.610754	0.616052	0.60029	0.643686
0.791667	0.695304	0.564548	0.641256	0.344161	0.436855	0.552676	0.292081	0.299576	0.322436	0.488089	0.489493	0.590078	0.514366	0.47705	0.571228	0.617298	0.574586	0.646442	0.443503	0.454944	0.483477	0.690897	0.663351	0.658724	0.452466	0.593528	0.7147	0.518472	0.599879	0.665165	0.611142	0.558862	0.634365	0.330932	0.534527	0.407359	0.652399	0.680322	0.665543	0.445101	0.47254	0.612541	0.677924	0.651246	0.645349	0.623977	0.628467	0.601298	0.652455
0.8125	0.694754	0.552069	0.635791	0.350848	0.43818	0.544482	0.293124	0.302514	0.324203	0.490859	0.497175	0.594488	0.510662	0.483675	0.582324	0.620553	0.58739	0.639222	0.451852	0.457016	0.495238	0.691734	0.667176	0.649961	0.452103	0.608328	0.715184	0.514502	0.596491	0.671007	0.603805	0.558518	0.62963	0.336269	0.549488	0.41482	0.646324	0.67336	0.665331	0.448446	0.473775	0.615486	0.674171	0.637137	0.658909	0.623592	0.633481	0.61769	0.658458
0.833333	0.68929	0.566913	0.644205	0.351744	0.445993	0.555556	0.294643	0.302862	0.326706	0.505574	0.501258	0.597132	0.526074	0.493171	0.57906	0.612025	0.580464	0.632684	0.458333	0.448232	0.495266	0.678979	0.661094	0.664587	0.459252	0.608953	0.713246	0.524051	0.612408	0.67998	0.61325	0.558862	0.644344	0.335591	0.567544	0.418182	0.635165	0.677636	0.665779	0.447355	0.482081	0.613201	0.676563	0.642248	0.660793	0.629739	0.628403	0.623156	0.664478
0.854167	0.688594	0.564483	0.639892	0.356427	0.447342	0.569868	0.293328	0.304404	0.328311	0.500843	0.515556	0.607167	0.525656	0.495004	0.578571	0.631429	0.582066	0.640424	0.462335	0.461292	0.504405	0.676113	0.658555	0.648961	0.456701	0.60105	0.720253	0.527226	0.613243	0.679351	0.617831	0.563648	0.643399	0.346255	0.546401	0.422742	0.651917	0.671812	0.657525	0.449651	0.474048	0.618605	0.671455	0.647143	0.664474	0.632397	0.635285	0.624907	0.655781
0.875	0.693001	0.584239	0.646154	0.363713	0.460453	0.568379	0.305375	0.308621	0.341598	0.508178	0.51434	0.609934	0.530425	0.505319	0.598414	0.630074	0.599022	0.64141	0.467705	0.471881	0.503687	0.695387	0.661562	0.644767	0.471049	0.611803	0.720331	0.533806	0.615575	0.681516	0.625571	0.580066	0.654552	0.349868	0.54616	0.4278	0.650073	0.673606	0.66377	0.462544	0.480444	0.618543	0.667081	0.653957	0.642599	0.628213	0.629985	0.613753	0.658971
0.895833	0.692838	0.580645	0.641764	0.363482	0.466019	0.574679	0.304013	0.313279	0.343504	0.524272	0.532988	0.615333	0.544928	0.510109	0.588362	0.630796	0.602595	0.639369	0.475886	0.480208	0.519231	0.696125	0.666161	0.646565	0.477297	0.62425	0.723716	0.549673	0.620324	0.684883	0.631007	0.584718	0.652423	0.352135	0.55938	0.431439	0.652399	0.682679	0.668703	0.466599	0.502072	0.619558	0.688328	0.656544	0.65424	0.643926	0.628973	0.627306	0.677955
0.916667	0.693813	0.587953	0.646847	0.371209	0.468226	0.58528	0.309083	0.310195	0.342288	0.522286	0.543436	0.613119	0.5551	0.509728	0.589466	0.638937	0.593801	0.650758	0.48133	0.478855	0.521253	0.695064	0.673282	0.654881	0.482049	0.621927	0.725987	0.547712	0.6268	0.691953	0.633601	0.583055	0.668457	0.359658	0.562879	0.442138	0.659496	0.68521	0.665325	0.467857	0.498212	0.639245	0.683712	0.657742	0.656913	0.636091	0.641847	0.629574	0.668432
0.9375	0.69141	0.599442	0.660601	0.368779	0.473873	0.589138	0.309592	0.319651	0.347462	0.526467	0.528571	0.617391	0.555884	0.521193	0.592593	0.651014	0.604082	0.656818	0.481221	0.486469	0.537821	0.685772	0.667683	0.655332	0.49148	0.623333	0.727095	0.545992	0.635791	0.697423	0.631881	0.584005	0.666796	0.357945	0.566553	0.447396	0.652461	0.679461	0.67456	0.484456	0.503295	0.631367	0.686558	0.65043	0.656934	0.641773	0.65139	0.642319	0.676178
0.958333	0.693694	0.602787	0.658251	0.374309	0.475503	0.584994	0.31854	0.321617	0.352007	0.530425	0.535832	0.627876	0.55825	0.530531	0.599709	0.647059	0.609195	0.65738	0.493798	0.485372	0.534039	0.699457	0.673328	0.656226	0.498654	0.643098	0.728963	0.562667	0.640881	0.696954	0.635628	0.604478	0.674609	0.36248	0.564169	0.446713	0.661004	0.676768	0.677288	0.484335	0.512327	0.641077	0.687105	0.654636	0.675239	0.654223	0.654655	0.636637	0.677527
0.979167	0.691332	0.606592	0.639599	0.379562	0.478712	0.593621	0.312292	0.321491	0.350327	0.538863	0.535901	0.607095	0.562278	0.526736	0.604227	0.651042	0.606409	0.650602	0.482596	0.498995	0.528919	0.690638	0.65885	0.650696	0.497835	0.634771	0.730049	0.561708	0.632473	0.696704	0.638582	0.597841	0.679157	0.360409	0.581354	0.446949	0.649705	0.671371	0.66308	0.479688	0.518116	0.636241	0.690265	0.669546	0.651857	0.658867	0.653293	0.638554	0.675066
1	0.704533	0.614898	0.645985	0.387041	0.492122	0.603469	0.316118	0.324722	0.358025	0.546041	0.54828	0.631327	0.566446	0.531051	0.606305	0.658865	0.61777	0.658555	0.506651	0.499663	0.537989	0.689235	0.676154	0.651341	0.498908	0.647541	0.724324	0.563709	0.642219	0.701238	0.643443	0.604651	0.686497	0.374326	0.57803	0.454418	0.652624	0.67862	0.67322	0.491118	0.529773	0.648464	0.683512	0.659009	0.667891	0.658881	0.663629	0.645234	0.676647
1.02083	0.696476	0.613314	0.650952	0.384181	0.488433	0.601913	0.318599	0.328584	0.362853	0.540383	0.547682	0.632333	0.575794	0.535256	0.613971	0.65814	0.613845	0.649057	0.506595	0.498314	0.543229	0.691841	0.665907	0.662567	0.508447	0.641008	0.727988	0.575168	0.644121	0.708224	0.646263	0.605479	0.68349	0.375	0.57822	0.463569	0.656827	0.679104	0.67138	0.497107	0.525215	0.637534	0.688889	0.664993	0.671344	0.656231	0.655589	0.648134	0.68368
1.04167	0.711846	0.622254	0.653043	0.393755	0.5	0.61376	0.329253	0.339758	0.364464	0.548673	0.562332	0.64	0.575061	0.546191	0.615499	0.65811	0.620232	0.667172	0.510498	0.506793	0.552019	0.699049	0.678709	0.659738	0.516731	0.65584	0.736947	0.581806	0.658473	0.725106	0.650794	0.617198	0.684521	0.385451	0.596103	0.465841	0.666913	0.692673	0.695147	0.496288	0.53198	0.648022	0.689086	0.66811	0.667162	0.672682	0.658574	0.647813	0.681296
1.0625	0.705632	0.614517	0.649043	0.388815	0.498141	0.604428	0.32771	0.33139	0.366955	0.552195	0.560586	0.63799	0.57767	0.545012	0.611441	0.670012	0.621035	0.6557	0.511712	0.506476	0.550691	0.689609	0.669213	0.666667	0.512452	0.64779	0.738048	0.579414	0.653427	0.709034	0.664294	0.617688	0.692095	0.386463	0.591189	0.468951	0.655045	0.686221	0.66824	0.50852	0.535272	0.650924	0.690446	0.665712	0.660029	0.673255	0.659754	0.641239	0.691366
1.08333	0.704848	0.627409	0.649635	0.395944	0.513398	0.615152	0.330786	0.338448	0.369923	0.563389	0.572109	0.637741	0.58648	0.545008	0.629657	0.665884	0.628259	0.661843	0.517533	0.510989	0.558158	0.697564	0.66919	0.659722	0.522247	0.647303	0.741276	0.58265	0.648597	0.724722	0.660177	0.624217	0.695635	0.386973	0.592105	0.47263	0.668145	0.684959	0.672076	0.513963	0.540709	0.652293	0.694125	0.666904	0.6773	0.668317	0.66085	0.65575	0.679004
1.10417	0.708599	0.631466	0.646952	0.40418	0.505636	0.61155	0.331356	0.337089	0.370514	0.561456	0.572783	0.646367	0.596319	0.550204	0.618549	0.666667	0.627829	0.661094	0.5241	0.526024	0.56378	0.69527	0.670516	0.664341	0.530726	0.654861	0.722797	0.589003	0.662987	0.711569	0.656584	0.627368	0.695444	0.390608	0.593503	0.47631	0.655556	0.690362	0.663758	0.515282	0.544944	0.665517	0.681674	0.670512	0.667158	0.671411	0.660522	0.651481	0.695859
1.125	0.702375	0.622302	0.650547	0.403097	0.510523	0.617381	0.330624	0.338615	0.37561	0.562426	0.575881	0.638621	0.594282	0.556286	0.634992	0.67215	0.632253	0.663609	0.533088	0.528145	0.574603	0.696065	0.670229	0.662277	0.5327	0.658114	0.74011	0.594613	0.665359	0.721251	0.662708	0.616295	0.696607	0.397683	0.595968	0.486202	0.657037	0.694311	0.671833	0.518079	0.544944	0.641393	0.683641	0.683599	0.656273	0.671012	0.661574	0.64826	0.677875
1.14583	0.710735	0.628427	0.641235	0.401869	0.519029	0.627692	0.335329	0.338448	0.371526	0.567066	0.578189	0.648045	0.594194	0.557929	0.63767	0.666081	0.642123	0.65575	0.532642	0.529903	0.570175	0.700408	0.664116	0.655573	0.525433	0.645429	0.73679	0.583106	0.654839	0.717785	0.676471	0.628953	0.706404	0.395427	0.597711	0.49142	0.654709	0.693526	0.671186	0.516775	0.546082	0.656614	0.699742	0.652827	0.667913	0.673089	0.662577	0.642695	0.675639
1.16667	0.70386	0.634657	0.659594	0.405888	0.523442	0.626765	0.34577	0.353428	0.38257	0.5769	0.578697	0.648329	0.602714	0.569884	0.640543	0.672343	0.646141	0.670262	0.53715	0.524912	0.576	0.694687	0.676132	0.653549	0.533749	0.657821	0.738477	0.597367	0.674525	0.726688	0.675255	0.622881	0.696486	0.404602	0.5897	0.493976	0.670404	0.698621	0.679973	0.531763	0.558302	0.666437	0.69393	0.675597	0.676647	0.677681	0.668457	0.667945	0.68733
1.1875	0.703566	0.63822	0.657823	0.408785	0.521088	0.632191	0.346287	0.348506	0.387562	0.574287	0.585432	0.645993	0.604478	0.562656	0.632911	0.671129	0.641136	0.668203	0.535298	0.532303	0.580257	0.69891	0.663102	0.648837	0.540341	0.664797	0.73974	0.603946	0.673913	0.723291	0.670042	0.632696	0.706945	0.410242	0.601393	0.496524	0.660503	0.690296	0.679104	0.525137	0.553729	0.659836	0.688931	0.678932	0.671609	0.674115	0.667951	0.663351	0.695563
1.20833	0.711945	0.642649	0.651737	0.411897	0.53411	0.638837	0.346753	0.359116	0.387065	0.578788	0.594005	0.661268	0.608505	0.578283	0.650493	0.676797	0.651986	0.664881	0.547559	0.545134	0.586922	0.706603	0.6659	0.669775	0.546386	0.658263	0.7375	0.608696	0.669297	0.728047	0.670468	0.650646	0.707612	0.416573	0.605101	0.499448	0.666416	0.688143	0.675876	0.53927	0.575641	0.668276	0.69182	0.68337	0.681648	0.685696	0.679318	0.666157	0.688692
1.22917	0.707188	0.649007	0.669131	0.422709	0.539194	0.640693	0.354641	0.359093	0.395896	0.584195	0.589552	0.654088	0.610244	0.577215	0.637813	0.679201	0.643718	0.674579	0.553494	0.537809	0.592084	0.697485	0.675076	0.666145	0.548739	0.672316	0.746246	0.615276	0.662508	0.718153	0.677691	0.639066	0.717471	0.418881	0.614173	0.505035	0.668934	0.709902	0.681081	0.537305	0.565051	0.668966	0.702335	0.675695	0.679612	0.690611	0.676516	0.65456	0.692255
1.25	0.71664	0.629386	0.659007	0.420548	0.547968	0.638906	0.349366	0.35463	0.39656	0.59398	0.594911	0.653061	0.614473	0.585944	0.632132	0.684956	0.645244	0.663351	0.545903	0.557623	0.588141	0.695682	0.669977	0.655598	0.553118	0.66315	0.750755	0.624559	0.670178	0.73244	0.676737	0.646638	0.72094	0.42426	0.608466	0.511186	0.660165	0.691828	0.683356	0.54485	0.577994	0.657732	0.691233	0.664982	0.683421	0.683449	0.662826	0.667948	0.691107
1.27083	0.713757	0.646076	0.661454	0.429295	0.546427	0.645562	0.353947	0.366512	0.407053	0.59398	0.599863	0.665493	0.623581	0.579125	0.65188	0.684211	0.651082	0.672031	0.557285	0.556989	0.597087	0.704254	0.672546	0.663281	0.558824	0.681466	0.740279	0.622064	0.681034	0.727418	0.674598	0.649536	0.718599	0.426788	0.615721	0.515163	0.668661	0.696072	0.689959	0.554994	0.568866	0.665059	0.70229	0.678832	0.669623	0.693375	0.679041	0.667176	0.69346
1.29167	0.71421	0.649408	0.657798	0.433534	0.562357	0.645222	0.365487	0.364618	0.40312	0.595415	0.604426	0.668088	0.625397	0.590331	0.645088	0.674446	0.663763	0.673863	0.561994	0.558106	0.594003	0.696744	0.692544	0.66537	0.568261	0.674716	0.745848	0.62037	0.676862	0.732689	0.684401	0.654624	0.720373	0.427677	0.620209	0.515414	0.669903	0.706128	0.692203	0.549776	0.580959	0.686806	0.702894	0.683748	0.679641	0.692211	0.673627	0.685714	0.700205
1.3125	0.71603	0.65727	0.650459	0.428899	0.552887	0.642545	0.363797	0.364363	0.400808	0.60211	0.600138	0.675195	0.62659	0.601381	0.648443	0.683537	0.642361	0.665644	0.56015	0.55819	0.594463	0.697112	0.67383	0.659657	0.56719	0.672598	0.752882	0.637085	0.670402	0.737325	0.674895	0.648415	0.721111	0.429056	0.628396	0.520015	0.664921	0.682692	0.671168	0.559638	0.588504	0.671994	0.696679	0.678127	0.666419	0.694058	0.679845	0.67027	0.687714
1.33333	0.710191	0.654841	0.653137	0.437123	0.560137	0.64259	0.364159	0.367029	0.409811	0.604938	0.602778	0.661484	0.630838	0.591141	0.652536	0.69383	0.664336	0.671032	0.569899	0.558952	0.610239	0.702429	0.682272	0.662519	0.571178	0.686963	0.736554	0.630592	0.680639	0.728695	0.681352	0.657554	0.716491	0.437751	0.615318	0.523953	0.676404	0.7	0.678208	0.560296	0.587891	0.67058	0.689611	0.672464	0.666418	0.68797	0.676698	0.678544	0.68907
1.35417	0.716961	0.64963	0.664193	0.43802	0.561313	0.645041	0.363636	0.373991	0.413758	0.604738	0.610995	0.683681	0.631412	0.597066	0.650456	0.682969	0.655382	0.676154	0.581484	0.566958	0.600816	0.702085	0.685385	0.652308	0.567313	0.675426	0.745737	0.630637	0.686835	0.736501	0.692541	0.659157	0.719334	0.440046	0.621739	0.522067	0.667908	0.691989	0.674481	0.563173	0.583879	0.676204	0.70154	0.677068	0.671121	0.70592	0.684579	0.671032	0.70076
1.375	0.703175	0.656994	0.64528	0.439479	0.554286	0.658846	0.364569	0.369369	0.411128	0.611215	0.612813	0.67022	0.639103	0.602067	0.652704	0.693064	0.660854	0.676971	0.579949	0.567686	0.599511	0.697154	0.663872	0.657833	0.574129	0.684136	0.745737	0.62563	0.678808	0.733693	0.68275	0.658182	0.727571	0.446636	0.613402	0.527788	0.675758	0.703266	0.67092	0.56052	0.588969	0.668516	0.697436	0.682713	0.670387	0.69182	0.682207	0.677019	0.694045
1.39583	0.715048	0.65994	0.653529	0.443304	0.573079	0.649375	0.367483	0.37701	0.414647	0.610938	0.623331	0.675232	0.63198	0.602243	0.66081	0.681375	0.665794	0.668966	0.576046	0.562682	0.591687	0.701493	0.67075	0.672956	0.590476	0.676177	0.742129	0.633864	0.686	0.739319	0.682883	0.662774	0.728635	0.443609	0.615584	0.528252	0.672414	0.695622	0.677006	0.563501	0.599201	0.674914	0.693682	0.67462	0.683109	0.706107	0.683642	0.677043	0.692833
1.41667	0.70085	0.662222	0.665434	0.449671	0.570023	0.660342	0.374046	0.378817	0.415471	0.619018	0.622348	0.681981	0.640485	0.606457	0.673062	0.68403	0.656794	0.686672	0.583227	0.584435	0.617671	0.697254	0.681115	0.670817	0.585221	0.690751	0.744862	0.635319	0.691333	0.730687	0.682203	0.660882	0.737664	0.448792	0.61235	0.539171	0.675737	0.703704	0.689492	0.57192	0.595646	0.674467	0.701618	0.674165	0.672363	0.703255	0.689601	0.674383	0.681818
1.4375	0.70607	0.66015	0.662673	0.449153	0.581573	0.661811	0.375842	0.381871	0.42723	0.618205	0.626062	0.676429	0.636422	0.61116	0.659332	0.68358	0.662304	0.672055	0.587821	0.575713	0.61794	0.69736	0.681712	0.665627	0.592793	0.681556	0.751769	0.63643	0.683122	0.74204	0.695942	0.660584	0.727755	0.454863	0.624014	0.545701	0.670632	0.711391	0.687755	0.571593	0.60582	0.681028	0.692357	0.692815	0.683544	0.696893	0.6724	0.675905	0.693049
1.45833	0.708111	0.665919	0.656854	0.454077	0.580852	0.664132	0.377094	0.385321	0.426772	0.621622	0.621201	0.663793	0.634271	0.616872	0.660592	0.693143	0.660885	0.675174	0.602324	0.582474	0.610882	0.707119	0.679231	0.677116	0.587567	0.680057	0.75822	0.656684	0.693905	0.736443	0.696951	0.677892	0.732261	0.462478	0.60963	0.538491	0.676141	0.702422	0.679973	0.580831	0.612109	0.674515	0.703846	0.678779	0.666175	0.700698	0.675194	0.681499	0.699248
1.47917	0.715051	0.663928	0.665746	0.453472	0.583138	0.668367	0.38121	0.382948	0.429095	0.617555	0.632405	0.679056	0.65178	0.617958	0.663374	0.69697	0.672232	0.689869	0.592426	0.593587	0.623853	0.705128	0.685496	0.663551	0.592593	0.687411	0.750252	0.646672	0.698455	0.746049	0.697264	0.665208	0.732596	0.472482	0.629116	0.551563	0.67892	0.700694	0.686649	0.587659	0.601454	0.683624	0.699296	0.688006	0.680772	0.703374	0.684006	0.68249	0.70894
1.5	0.710456	0.666917	0.658333	0.456408	0.585841	0.670057	0.38119	0.390185	0.431579	0.626098	0.62642	0.678775	0.653446	0.608167	0.66062	0.688348	0.659408	0.681748	0.598706	0.587973	0.625105	0.696524	0.682028	0.668992	0.595424	0.675695	0.746734	0.64488	0.693494	0.737527	0.6875	0.673977	0.732815	0.456992	0.636681	0.549126	0.671141	0.694406	0.682712	0.577391	0.606283	0.674791	0.702633	0.687776	0.671082	0.701844	0.676721	0.678349	0.700546
1.52083	0.704158	0.673222	0.656881	0.456697	0.589517	0.680359	0.389219	0.387695	0.438232	0.632872	0.632902	0.681295	0.647135	0.609948	0.664898	0.689927	0.659704	0.680031	0.600649	0.583211	0.62605	0.697518	0.672018	0.660951	0.60097	0.691528	0.742341	0.651537	0.698917	0.744565	0.701946	0.675239	0.736972	0.468511	0.622837	0.555425	0.676783	0.701262	0.68403	0.588545	0.615488	0.678001	0.700064	0.672993	0.675816	0.707161	0.687059	0.67393	0.697802
1.54167	0.704971	0.683056	0.669152	0.460621	0.609916	0.672258	0.389854	0.393659	0.436672	0.618421	0.636493	0.678211	0.655217	0.621574	0.666921	0.694963	0.657068	0.681642	0.608866	0.597305	0.62709	0.709066	0.687744	0.679216	0.604863	0.68553	0.756122	0.654945	0.700676	0.750543	0.701818	0.674248	0.735113	0.470485	0.620837	0.565561	0.689446	0.708392	0.686435	0.591967	0.619624	0.683916	0.700511	0.688921	0.685034	0.704198	0.684867	0.683881	0.705679
1.5625	0.710921	0.671733	0.654795	0.465682	0.592262	0.665818	0.387643	0.398044	0.440678	0.635842	0.64486	0.672214	0.653127	0.619929	0.681922	0.692918	0.657093	0.679173	0.606933	0.591685	0.64044	0.701553	0.681818	0.666927	0.608565	0.687187	0.745226	0.658265	0.685752	0.737041	0.699939	0.676514	0.735764	0.476724	0.632264	0.564804	0.685199	0.693111	0.684139	0.594737	0.62797	0.683588	0.705277	0.682713	0.689501	0.714286	0.700472	0.675194	0.706246
1.58333	0.715356	0.667671	0.655556	0.466378	0.595923	0.682785	0.398049	0.398622	0.442308	0.636421	0.634216	0.678186	0.658839	0.629303	0.674847	0.693265	0.661121	0.689601	0.613177	0.611236	0.626263	0.708731	0.688906	0.680251	0.599276	0.70614	0.751644	0.670839	0.700271	0.741426	0.709324	0.677704	0.735694	0.478491	0.623377	0.572056	0.684051	0.700561	0.689254	0.606132	0.618758	0.686233	0.706298	0.692421	0.68623	0.704835	0.688281	0.687304	0.696845
1.60417	0.720407	0.687548	0.669138	0.473507	0.602764	0.680285	0.404817	0.397632	0.450107	0.635502	0.642037	0.687727	0.671494	0.627846	0.672769	0.698413	0.66521	0.681361	0.617049	0.601644	0.632464	0.705763	0.702745	0.681319	0.614824	0.688937	0.764615	0.652717	0.701564	0.753552	0.701164	0.673077	0.740389	0.479339	0.621016	0.56979	0.68003	0.705923	0.69403	0.60424	0.621131	0.693706	0.703346	0.694465	0.685801	0.704459	0.683881	0.684417	0.707133
1.625	0.706702	0.673237	0.66605	0.480058	0.608254	0.673704	0.399721	0.40168	0.453759	0.641593	0.647695	0.691251	0.671053	0.627451	0.674012	0.699491	0.682667	0.677743	0.615894	0.605283	0.640809	0.712347	0.695416	0.665367	0.621389	0.698127	0.75228	0.657758	0.702389	0.742515	0.700184	0.681751	0.739004	0.48721	0.625323	0.576527	0.687029	0.704275	0.696038	0.60729	0.623656	0.688112	0.706941	0.692364	0.69012	0.709987	0.699683	0.68979	0.70819
1.64583	0.717578	0.67936	0.660846	0.483479	0.61148	0.686287	0.403361	0.408591	0.453167	0.648408	0.633763	0.688406	0.668627	0.628319	0.670992	0.695923	0.668717	0.696094	0.623428	0.612291	0.629223	0.712142	0.683321	0.670846	0.615099	0.69862	0.75038	0.66443	0.699253	0.746318	0.70122	0.682388	0.746561	0.48779	0.623077	0.577813	0.684408	0.695743	0.688859	0.606276	0.63624	0.687369	0.706452	0.690828	0.691554	0.706254	0.69517	0.693023	0.706777
1.66667	0.71085	0.681126	0.665746	0.47371	0.606776	0.687419	0.399626	0.412294	0.453659	0.645079	0.651922	0.694606	0.670164	0.636852	0.679059	0.692265	0.670455	0.689977	0.623762	0.608761	0.646259	0.699329	0.688958	0.675846	0.616099	0.688312	0.757653	0.665428	0.702446	0.73913	0.706928	0.682563	0.745545	0.491343	0.624237	0.580451	0.686126	0.705637	0.688011	0.613381	0.634932	0.694737	0.705581	0.687546	0.693985	0.712179	0.685603	0.691348	0.70041
1.6875	0.704533	0.693016	0.680037	0.483918	0.613843	0.682736	0.405506	0.407796	0.46158	0.643714	0.653061	0.692754	0.673856	0.636687	0.686064	0.703683	0.670194	0.682833	0.624005	0.611364	0.647911	0.714189	0.691829	0.673197	0.633583	0.689306	0.759857	0.667414	0.708447	0.752334	0.721059	0.690512	0.746584	0.497294	0.634948	0.586165	0.691489	0.706583	0.698294	0.616756	0.636802	0.690161	0.709243	0.682318	0.688856	0.711538	0.697711	0.698984	0.703576
1.70833	0.699153	0.684492	0.65987	0.482977	0.611245	0.680754	0.40779	0.417383	0.457858	0.647134	0.642599	0.682379	0.664706	0.627763	0.685932	0.695142	0.661739	0.674961	0.632667	0.614742	0.647359	0.706873	0.690681	0.670071	0.62005	0.679137	0.745547	0.660728	0.712338	0.74345	0.704768	0.685075	0.742881	0.49611	0.622299	0.587545	0.693536	0.707402	0.690736	0.607948	0.640797	0.681119	0.704897	0.681684	0.683346	0.711196	0.70347	0.68629	0.703576
1.72917	0.709091	0.690402	0.671642	0.4851	0.610303	0.691607	0.411461	0.418311	0.46482	0.658317	0.648256	0.678753	0.66732	0.639535	0.680303	0.690211	0.659612	0.688716	0.630146	0.625578	0.650561	0.70433	0.687355	0.672684	0.629745	0.70324	0.748739	0.667419	0.716151	0.753575	0.708155	0.680566	0.74483	0.505124	0.628028	0.587045	0.689057	0.71097	0.696599	0.619617	0.641043	0.695225	0.704062	0.687176	0.685283	0.713004	0.686228	0.703323	0.69745
1.75	0.705128	0.688992	0.662651	0.487733	0.612805	0.685806	0.409696	0.422427	0.467367	0.662145	0.652332	0.698308	0.680344	0.638489	0.682612	0.678275	0.671655	0.677545	0.641129	0.637141	0.656601	0.70788	0.693511	0.677979	0.628731	0.69854	0.745307	0.679545	0.704235	0.745875	0.71367	0.679554	0.737278	0.505409	0.626621	0.587805	0.677225	0.704354	0.694973	0.612597	0.64212	0.699647	0.706908	0.693224	0.68994	0.724049	0.692913	0.699449	0.706694
1.77083	0.711218	0.689335	0.666667	0.492118	0.617827	0.687176	0.413188	0.425229	0.469421	0.660232	0.661326	0.69037	0.676587	0.645045	0.672673	0.692865	0.673778	0.689252	0.636364	0.618755	0.655766	0.705604	0.688871	0.677926	0.636704	0.695398	0.752167	0.674906	0.709215	0.755337	0.716049	0.68932	0.74522	0.506634	0.63716	0.59584	0.704215	0.714286	0.698903	0.624475	0.661134	0.686671	0.71181	0.685969	0.681614	0.714929	0.688976	0.689063	0.702759
1.79167	0.699732	0.696331	0.673488	0.506972	0.623011	0.692358	0.417021	0.424258	0.475978	0.661736	0.657414	0.694444	0.676801	0.6375	0.677542	0.687708	0.684303	0.684741	0.643001	0.634467	0.658283	0.71049	0.694531	0.665361	0.635	0.699418	0.75435	0.67676	0.712715	0.752324	0.714636	0.685629	0.74948	0.512712	0.625967	0.597482	0.686601	0.713883	0.699109	0.625151	0.644231	0.697953	0.707959	0.696296	0.685671	0.717224	0.696585	0.687744	0.717753
1.8125	0.701382	0.68	0.675651	0.492203	0.623385	0.689498	0.420076	0.423332	0.470686	0.664732	0.657644	0.693441	0.678238	0.641003	0.685649	0.692564	0.680851	0.695349	0.637816	0.631415	0.666379	0.710438	0.693798	0.683294	0.641735	0.708972	0.759184	0.677371	0.712905	0.751781	0.713054	0.678598	0.745833	0.510817	0.630453	0.604414	0.696578	0.708333	0.690847	0.623345	0.65299	0.693548	0.712903	0.690141	0.691265	0.723008	0.687402	0.686335	0.706168
1.83333	0.71444	0.683966	0.670423	0.504491	0.638376	0.688396	0.423608	0.429379	0.478188	0.66817	0.667651	0.69356	0.685505	0.643116	0.691255	0.698554	0.679859	0.694466	0.647297	0.639498	0.666084	0.70433	0.696708	0.673001	0.641782	0.70169	0.756646	0.68997	0.702923	0.753032	0.714899	0.695159	0.753872	0.520024	0.628947	0.607527	0.692949	0.711552	0.709788	0.620773	0.65993	0.697822	0.711068	0.693847	0.681581	0.719614	0.69795	0.689252	0.712027
1.85417	0.706452	0.685515	0.659832	0.499503	0.632526	0.694079	0.424344	0.431947	0.482293	0.668173	0.667902	0.704089	0.681516	0.644928	0.677517	0.689294	0.66578	0.684538	0.646465	0.63959	0.660574	0.705604	0.701248	0.677522	0.643714	0.695494	0.745685	0.685213	0.71134	0.74931	0.722565	0.694234	0.75778	0.520833	0.638961	0.613184	0.692015	0.71297	0.696907	0.628606	0.647222	0.699507	0.716243	0.698282	0.686082	0.719897	0.71303	0.689898	0.709116
1.875	0.7103	0.691473	0.67611	0.507261	0.630798	0.691196	0.423575	0.430347	0.49096	0.666234	0.658519	0.70126	0.685676	0.646098	0.691131	0.693923	0.675532	0.689844	0.635935	0.635433	0.687279	0.718771	0.696063	0.68695	0.652451	0.711257	0.746939	0.675799	0.717949	0.761376	0.713846	0.699095	0.748336	0.521951	0.64042	0.608714	0.684131	0.712456	0.688435	0.63422	0.661302	0.697674	0.713918	0.68787	0.695389	0.717152	0.69164	0.698262	0.7123
1.89583	0.708021	0.703588	0.678538	0.507275	0.638113	0.702114	0.426718	0.439875	0.491468	0.675974	0.677539	0.700444	0.705291	0.653248	0.682722	0.695532	0.673759	0.6985	0.645638	0.627251	0.660017	0.719454	0.700389	0.691318	0.646688	0.709772	0.754224	0.676046	0.710035	0.754978	0.719632	0.701952	0.745734	0.52952	0.628497	0.615258	0.686556	0.705882	0.70725	0.636865	0.658691	0.696991	0.714378	0.698282	0.687879	0.716602	0.706815	0.692607	0.706741
1.91667	0.710668	0.70768	0.682331	0.512293	0.634422	0.716667	0.437561	0.441484	0.481839	0.66906	0.675074	0.68963	0.696622	0.6605	0.685213	0.68688	0.676106	0.69835	0.649324	0.639151	0.660885	0.705563	0.694488	0.677393	0.661382	0.708673	0.752172	0.694551	0.717361	0.765529	0.71088	0.684644	0.752926	0.53198	0.636522	0.609162	0.688164	0.704755	0.700137	0.640173	0.662219	0.699858	0.718182	0.701054	0.695586	0.72945	0.701278	0.694378	0.708101
1.9375	0.702484	0.690923	0.674506	0.524267	0.640722	0.702578	0.427334	0.442288	0.491982	0.667539	0.669134	0.704562	0.685087	0.649863	0.685693	0.68712	0.680927	0.697327	0.64538	0.642063	0.666667	0.709939	0.693459	0.690572	0.65458	0.691015	0.752049	0.689076	0.710526	0.76464	0.717378	0.69864	0.754914	0.526541	0.625325	0.621282	0.695318	0.718639	0.70137	0.632029	0.644197	0.703258	0.713914	0.692767	0.696183	0.727984	0.709936	0.69098	0.715177
1.95833	0.713977	0.696541	0.664498	0.52022	0.648649	0.697567	0.438562	0.443574	0.502015	0.666883	0.68066	0.706497	0.686078	0.653601	0.681645	0.689598	0.69148	0.692668	0.648704	0.633803	0.662619	0.716428	0.70625	0.678943	0.651045	0.703183	0.753989	0.687786	0.71914	0.756517	0.718154	0.694928	0.752508	0.540209	0.641048	0.617351	0.691718	0.715302	0.70698	0.646769	0.664561	0.69839	0.717799	0.686567	0.691188	0.718891	0.699678	0.695925	0.713589
1.97917	0.709591	0.704867	0.66888	0.524937	0.639925	0.703557	0.441119	0.448698	0.49798	0.674069	0.669896	0.704698	0.698509	0.663904	0.681957	0.695748	0.680851	0.683962	0.659864	0.6428	0.677591	0.70473	0.697565	0.685393	0.662821	0.694342	0.755248	0.699382	0.714187	0.750962	0.721535	0.692015	0.753545	0.528799	0.640035	0.623584	0.684411	0.722063	0.698844	0.639144	0.653417	0.697953	0.714564	0.697674	0.693816	0.713552	0.695962	0.706068	0.714286
2	0.708288	0.7	0.67167	0.527707	0.661178	0.701127	0.439084	0.450053	0.505501	0.683901	0.677154	0.692996	0.700337	0.670664	0.681269	0.69045	0.685841	0.700472	0.656655	0.647574	0.674009	0.714865	0.696875	0.692869	0.651927	0.705409	0.759897	0.687211	0.720497	0.765625	0.727778	0.68994	0.753539	0.535583	0.642355	0.613655	0.695552	0.710938	0.698499	0.643735	0.651082	0.699369	0.717899	0.697466	0.694402	0.716785	0.703262	0.691223	0.717557
2.02083	0.713279	0.712025	0.674528	0.524698	0.651192	0.695995	0.442647	0.448038	0.497397	0.676103	0.674124	0.707207	0.694892	0.649267	0.694018	0.693459	0.682709	0.693894	0.665289	0.64673	0.661179	0.714479	0.699843	0.68871	0.659207	0.703894	0.760021	0.698609	0.733566	0.761161	0.715692	0.686275	0.754188	0.542488	0.641476	0.622018	0.6885	0.711949	0.709278	0.649504	0.67256	0.696176	0.709008	0.704204	0.702948	0.713639	0.699284	0.700861	0.722183
2.04167	0.712513	0.69481	0.676056	0.525176	0.651134	0.701859	0.446139	0.451596	0.505469	0.679637	0.676843	0.706278	0.699732	0.658425	0.694889	0.692393	0.683646	0.70751	0.663906	0.65269	0.657941	0.708137	0.703994	0.67817	0.654777	0.704678	0.756285	0.692308	0.724426	0.754425	0.720074	0.697269	0.746131	0.550464	0.648458	0.624321	0.691838	0.713272	0.713798	0.654851	0.674468	0.704513	0.721897	0.70015	0.693769	0.723335	0.701195	0.705882	0.712215
2.0625	0.705535	0.702044	0.675778	0.539206	0.65	0.718	0.449311	0.453532	0.501446	0.68452	0.678411	0.706058	0.700271	0.661142	0.690604	0.699889	0.680071	0.694053	0.661836	0.647198	0.683274	0.709177	0.701504	0.69262	0.668608	0.70073	0.759011	0.683039	0.710635	0.75388	0.721535	0.698786	0.748756	0.54636	0.629534	0.633785	0.692366	0.715297	0.702389	0.64644	0.671388	0.698872	0.719791	0.702479	0.70948	0.7298	0.703852	0.697327	0.706207
2.08333	0.706869	0.716667	0.676415	0.538344	0.659048	0.706747	0.457299	0.45228	0.512791	0.694572	0.69161	0.711928	0.691176	0.669759	0.68855	0.70663	0.691622	0.698976	0.660494	0.662948	0.679078	0.721536	0.692186	0.687349	0.668798	0.709158	0.75645	0.699458	0.725559	0.763261	0.722325	0.701674	0.757829	0.556868	0.640802	0.63617	0.702226	0.710452	0.712517	0.657976	0.672598	0.705011	0.71521	0.708459	0.709604	0.721364	0.707532	0.696471	0.723034
2.10417	0.70915	0.707087	0.672038	0.534825	0.659221	0.716189	0.451502	0.461497	0.512625	0.687911	0.682194	0.700969	0.693396	0.675651	0.702326	0.696154	0.692032	0.705742	0.664379	0.654341	0.685333	0.7212	0.704203	0.700081	0.668387	0.700955	0.763514	0.708791	0.724476	0.768279	0.731677	0.70092	0.754167	0.556727	0.645219	0.638534	0.695451	0.710921	0.7073	0.668553	0.674253	0.709426	0.724609	0.711178	0.698859	0.729465	0.712681	0.709652	0.723703
2.125	0.708041	0.696063	0.66385	0.543779	0.650253	0.70444	0.452522	0.466271	0.516393	0.686962	0.68015	0.70412	0.702703	0.66235	0.694785	0.697687	0.678222	0.69795	0.666667	0.657512	0.668126	0.707317	0.698891	0.678657	0.666882	0.705318	0.762913	0.705058	0.729445	0.765363	0.722188	0.704441	0.750413	0.555972	0.634767	0.636054	0.70092	0.712857	0.714088	0.648297	0.66879	0.700565	0.720809	0.704819	0.695817	0.721683	0.7152	0.705047	0.72028
2.14583	0.715606	0.700079	0.672625	0.541922	0.658397	0.711989	0.45993	0.464842	0.515882	0.692867	0.675635	0.70412	0.702557	0.67507	0.68659	0.698072	0.692238	0.70347	0.668286	0.6608	0.669298	0.714578	0.703002	0.682334	0.675308	0.708272	0.765407	0.708821	0.724809	0.772472	0.718942	0.699545	0.750939	0.557836	0.646536	0.635089	0.697997	0.712154	0.714385	0.66125	0.672844	0.699153	0.716688	0.698353	0.697941	0.733813	0.708535	0.702916	0.70625
2.16667	0.706452	0.706444	0.665733	0.542564	0.655414	0.701325	0.455179	0.463203	0.514118	0.690837	0.681955	0.694839	0.702099	0.6605	0.700617	0.688219	0.686327	0.696232	0.670103	0.659935	0.679715	0.716917	0.702532	0.687399	0.678176	0.699853	0.758389	0.69969	0.718447	0.763525	0.73424	0.704943	0.752912	0.561052	0.630983	0.643408	0.694253	0.717857	0.699109	0.652821	0.671875	0.704626	0.724543	0.715901	0.703817	0.723307	0.6976	0.707413	0.715481
2.1875	0.705184	0.702703	0.68049	0.547924	0.665385	0.720509	0.459633	0.472856	0.527499	0.687623	0.678384	0.712225	0.710615	0.678472	0.695785	0.702867	0.689469	0.698039	0.679363	0.662903	0.684164	0.71875	0.7	0.68871	0.676853	0.693431	0.767406	0.701687	0.722841	0.765067	0.721777	0.710788	0.75197	0.573041	0.639474	0.644646	0.705611	0.715511	0.698489	0.658963	0.676703	0.708717	0.723057	0.69099	0.686692	0.715484	0.711183	0.701104	0.717073
2.20833	0.71157	0.717826	0.673624	0.549587	0.670301	0.706587	0.468563	0.476789	0.540816	0.689542	0.690098	0.706818	0.708108	0.658333	0.704475	0.694644	0.685613	0.714968	0.682672	0.664228	0.678729	0.717391	0.699762	0.690806	0.677124	0.716716	0.763063	0.700935	0.722222	0.75929	0.733169	0.696279	0.75755	0.565955	0.6479	0.651153	0.700999	0.713463	0.712905	0.665824	0.674037	0.712154	0.721643	0.704683	0.709977	0.739446	0.70691	0.703704	0.712995
2.22917	0.71452	0.711234	0.674573	0.547363	0.66474	0.707917	0.465569	0.477285	0.530077	0.690445	0.694127	0.708995	0.707797	0.668211	0.696307	0.697238	0.686554	0.694118	0.675583	0.661003	0.690667	0.718071	0.696203	0.694377	0.681018	0.711852	0.76188	0.697892	0.726124	0.768715	0.730483	0.706197	0.757436	0.575585	0.645048	0.652136	0.702095	0.715	0.710744	0.661059	0.675054	0.710843	0.723349	0.716452	0.70458	0.724919	0.703674	0.703762	0.722261
2.25	0.713664	0.712919	0.680648	0.555498	0.659439	0.710561	0.465302	0.475904	0.532576	0.693017	0.68855	0.718395	0.69805	0.66791	0.696415	0.692392	0.683601	0.702767	0.677531	0.653753	0.67762	0.728328	0.704944	0.687753	0.682145	0.722428	0.76696	0.703331	0.725614	0.765993	0.736352	0.70503	0.755102	0.565789	0.644991	0.64653	0.696056	0.710714	0.707418	0.660176	0.673759	0.711525	0.724543	0.70754	0.70741	0.730694	0.708065	0.697876	0.71975
2.27083	0.708129	0.709754	0.682811	0.552062	0.670077	0.712583	0.477627	0.4838	0.532335	0.691552	0.691667	0.719939	0.706322	0.674136	0.697568	0.697854	0.689286	0.701575	0.679258	0.664773	0.682667	0.726648	0.70523	0.692683	0.691041	0.707281	0.754368	0.7014	0.728223	0.761027	0.739888	0.71275	0.751767	0.563512	0.64042	0.653132	0.711969	0.729242	0.709455	0.681214	0.687365	0.714286	0.710492	0.706637	0.706471	0.73612	0.702638	0.705512	0.719495
2.29167	0.710483	0.713488	0.673644	0.551189	0.676735	0.715529	0.470382	0.486981	0.533934	0.704711	0.69962	0.721548	0.711066	0.662662	0.707951	0.696154	0.68705	0.697327	0.686152	0.670989	0.687444	0.709201	0.698576	0.699013	0.684904	0.711652	0.760578	0.696899	0.739069	0.768539	0.728288	0.713514	0.755025	0.577918	0.643608	0.658123	0.694889	0.730713	0.711724	0.677603	0.681785	0.706884	0.713077	0.709872	0.698328	0.725859	0.717164	0.700392	0.717573
2.3125	0.70524	0.720706	0.674242	0.561367	0.669256	0.716107	0.478723	0.477998	0.537628	0.694226	0.69161	0.713636	0.716904	0.676692	0.69722	0.692944	0.69577	0.708499	0.684284	0.65966	0.69375	0.722374	0.7088	0.699918	0.681018	0.721642	0.754386	0.707488	0.72426	0.759239	0.733333	0.703704	0.762085	0.581381	0.641543	0.659565	0.69481	0.71828	0.710035	0.672173	0.690355	0.71032	0.728162	0.697498	0.710223	0.731169	0.709135	0.709248	0.715679
2.33333	0.71696	0.70691	0.685606	0.572627	0.667742	0.706079	0.471774	0.495836	0.543083	0.702846	0.696347	0.725745	0.710598	0.682331	0.708112	0.70077	0.700544	0.704348	0.691877	0.669935	0.70027	0.728149	0.705047	0.691297	0.690728	0.717164	0.76114	0.706937	0.730035	0.763647	0.734947	0.714619	0.760504	0.579148	0.648148	0.65842	0.699458	0.726945	0.71576	0.68	0.685879	0.716927	0.717815	0.713419	0.702599	0.730543	0.703226	0.721691	0.722338
2.35417	0.70614	0.72	0.687679	0.574658	0.675484	0.719192	0.479778	0.496387	0.540754	0.697567	0.698925	0.713961	0.70473	0.676937	0.710123	0.696617	0.692864	0.71246	0.685198	0.674571	0.694444	0.72077	0.716921	0.706612	0.684176	0.708241	0.762151	0.713281	0.732484	0.762117	0.740074	0.711642	0.755426	0.583544	0.653676	0.670903	0.705701	0.721147	0.705442	0.676582	0.697147	0.705256	0.736424	0.709063	0.70711	0.733247	0.712903	0.70768	0.720392
2.375	0.72011	0.7128	0.682904	0.561001	0.680104	0.713999	0.485003	0.488755	0.543465	0.699407	0.688262	0.730887	0.717896	0.677449	0.709801	0.705298	0.690519	0.706487	0.6875	0.68843	0.692927	0.72615	0.7096	0.697143	0.698667	0.710701	0.76	0.710134	0.739007	0.765695	0.719287	0.709977	0.755509	0.589841	0.65371	0.666813	0.702144	0.722779	0.723419	0.681731	0.697301	0.711852	0.726797	0.719512	0.704703	0.740668	0.726094	0.710258	0.731553
2.39583	0.712637	0.727567	0.685167	0.566789	0.690196	0.718708	0.478723	0.483407	0.54939	0.717522	0.692424	0.71635	0.711773	0.678805	0.704128	0.70411	0.697024	0.701893	0.68663	0.678218	0.688889	0.731608	0.703025	0.702145	0.692919	0.71237	0.767755	0.717767	0.731228	0.776901	0.739292	0.721109	0.761406	0.581381	0.650528	0.665358	0.70743	0.729769	0.710761	0.668979	0.693878	0.713162	0.722404	0.722994	0.708333	0.723753	0.719968	0.701563	0.719692
2.41667	0.71726	0.715552	0.689423	0.574346	0.689836	0.733784	0.486253	0.500281	0.556569	0.709635	0.688587	0.72546	0.721727	0.675422	0.704128	0.698465	0.690778	0.705694	0.685417	0.682867	0.696861	0.721167	0.71245	0.704191	0.692715	0.719521	0.75778	0.71519	0.735273	0.763616	0.738051	0.703448	0.761487	0.587563	0.648361	0.672391	0.704334	0.730491	0.71587	0.679722	0.699187	0.720484	0.719138	0.724537	0.698851	0.727745	0.717042	0.723642	0.724597
2.4375	0.712637	0.704	0.686013	0.586518	0.670123	0.72372	0.482706	0.496618	0.556783	0.702632	0.703196	0.718439	0.716632	0.688494	0.707317	0.703194	0.687612	0.715317	0.700422	0.677419	0.696751	0.718157	0.703822	0.705931	0.694702	0.711424	0.760352	0.719368	0.732394	0.764804	0.727554	0.706429	0.765724	0.602941	0.662791	0.669302	0.690238	0.732946	0.721563	0.689189	0.694323	0.712465	0.736669	0.714724	0.727343	0.733724	0.71095	0.711462	0.725352
2.45833	0.716172	0.717164	0.694073	0.581296	0.686441	0.726721	0.49103	0.497194	0.547019	0.703239	0.71	0.710706	0.722337	0.680633	0.696347	0.692308	0.698182	0.719551	0.69193	0.684647	0.704977	0.722638	0.722311	0.69777	0.705291	0.713011	0.767466	0.721739	0.731069	0.78009	0.737948	0.726357	0.758664	0.595162	0.653133	0.667105	0.708753	0.726422	0.716552	0.685292	0.703812	0.7149	0.721676	0.711009	0.694785	0.731451	0.709106	0.705008	0.717179
2.47917	0.712877	0.718094	0.681905	0.5824	0.684932	0.723462	0.499223	0.500564	0.554534	0.715529	0.703364	0.715379	0.714973	0.674789	0.703988	0.693833	0.679279	0.706635	0.691713	0.678542	0.70471	0.718176	0.716108	0.710592	0.704225	0.714179	0.765625	0.714625	0.731364	0.774411	0.73201	0.714064	0.757868	0.603569	0.647215	0.677462	0.7017	0.717063	0.715972	0.6826	0.708517	0.713267	0.727511	0.711684	0.705882	0.72888	0.703465	0.710464	0.719014
2.5	0.716164	0.717269	0.68	0.58116	0.680837	0.709505	0.494324	0.509938	0.556442	0.708583	0.702209	0.727203	0.723404	0.685741	0.70687	0.694414	0.684636	0.702314	0.695713	0.68957	0.688172	0.721958	0.714514	0.698191	0.695739	0.712695	0.760644	0.723892	0.730606	0.774972	0.744548	0.71659	0.751041	0.604459	0.65371	0.675963	0.704422	0.724711	0.719384	0.692209	0.695077	0.725899	0.731148	0.711568	0.706154	0.725439	0.718928	0.709091	0.718074
2.52083	0.705658	0.714744	0.694524	0.579787	0.69505	0.735234	0.498197	0.503955	0.561338	0.712944	0.70107	0.716995	0.721458	0.68515	0.700457	0.702093	0.683692	0.706393	0.695131	0.677741	0.69667	0.723317	0.704382	0.69926	0.698339	0.724267	0.771338	0.721207	0.729211	0.774972	0.744403	0.714065	0.752513	0.597452	0.658082	0.673559	0.698142	0.745283	0.716356	0.685009	0.701601	0.723694	0.72339	0.705118	0.712191	0.740132	0.704123	0.7125	0.733661
2.54167	0.715385	0.710969	0.685824	0.593632	0.690837	0.72316	0.505236	0.507378	0.563125	0.714571	0.694297	0.720804	0.714188	0.684803	0.701469	0.699393	0.685586	0.702552	0.687151	0.694049	0.695574	0.724232	0.714749	0.712033	0.693538	0.711826	0.758156	0.71722	0.735169	0.768451	0.735367	0.707336	0.761464	0.608835	0.653641	0.677734	0.70892	0.712023	0.724042	0.685494	0.7051	0.710021	0.721129	0.705432	0.703246	0.725554	0.709106	0.708761	0.717285
2.5625	0.721763	0.721509	0.686424	0.586887	0.690993	0.726653	0.503115	0.510505	0.559627	0.712302	0.710871	0.722393	0.711565	0.681186	0.711435	0.692391	0.695023	0.713023	0.705256	0.674979	0.702703	0.71661	0.722989	0.703888	0.701473	0.712798	0.761381	0.727273	0.730552	0.766029	0.745171	0.72205	0.756383	0.604621	0.657194	0.678777	0.709275	0.728458	0.725762	0.688262	0.704797	0.722302	0.721893	0.71089	0.713735	0.737015	0.709547	0.714511	0.721484
2.58333	0.713736	0.729927	0.677725	0.589867	0.684279	0.721997	0.504697	0.507395	0.56565	0.720242	0.69755	0.726006	0.719479	0.679849	0.709579	0.706498	0.691123	0.712109	0.706175	0.69205	0.684636	0.719239	0.706869	0.706854	0.69267	0.706667	0.762774	0.716996	0.724576	0.768149	0.738259	0.71284	0.759849	0.605381	0.649867	0.685218	0.714621	0.729573	0.719944	0.68742	0.706273	0.708393	0.734169	0.718484	0.699156	0.734641	0.703704	0.709984	0.719236
2.60417	0.714521	0.717286	0.68744	0.593583	0.691041	0.71688	0.510983	0.506575	0.572596	0.71505	0.715625	0.736513	0.724448	0.68242	0.718409	0.696526	0.696168	0.7152	0.693993	0.695101	0.697738	0.72139	0.715559	0.70148	0.709764	0.715134	0.774432	0.718254	0.737634	0.770232	0.729412	0.726703	0.765724	0.605096	0.652251	0.685011	0.711931	0.721418	0.716574	0.688228	0.70022	0.722978	0.732764	0.716909	0.70683	0.738929	0.730041	0.721078	0.724627
2.625	0.728484	0.729708	0.695736	0.599567	0.695307	0.725543	0.509691	0.512335	0.578616	0.722892	0.711864	0.72	0.72435	0.6926	0.705385	0.692098	0.701275	0.719807	0.693935	0.690117	0.70765	0.72646	0.712109	0.707054	0.700535	0.726862	0.766439	0.724329	0.739286	0.772088	0.741895	0.730047	0.758955	0.617021	0.659051	0.691064	0.72292	0.724364	0.726639	0.696716	0.713219	0.726361	0.730948	0.731424	0.709329	0.743709	0.729596	0.710672	0.723044
2.64583	0.71989	0.720684	0.697115	0.592013	0.696689	0.725371	0.505955	0.515309	0.569453	0.720618	0.707504	0.719325	0.715464	0.693041	0.714838	0.699008	0.705989	0.719611	0.700286	0.692244	0.703737	0.721278	0.713824	0.697694	0.700402	0.711194	0.76569	0.728868	0.745377	0.769577	0.737203	0.725567	0.759563	0.613855	0.651715	0.68487	0.714286	0.715313	0.715782	0.69599	0.71365	0.716631	0.720444	0.722605	0.719066	0.731402	0.718622	0.71247	0.730661
2.66667	0.721763	0.728827	0.690751	0.603579	0.688654	0.74064	0.515215	0.524638	0.569366	0.715621	0.721311	0.729688	0.723098	0.676937	0.716718	0.703764	0.69467	0.71394	0.702684	0.689799	0.709091	0.72093	0.714401	0.70515	0.715733	0.72093	0.778481	0.721691	0.736955	0.768534	0.742358	0.720062	0.756518	0.619293	0.65279	0.689933	0.710815	0.73343	0.711699	0.703583	0.704663	0.715412	0.728892	0.714722	0.712403	0.747682	0.718724	0.709881	0.730932
2.6875	0.705498	0.730016	0.678063	0.603794	0.686636	0.728076	0.513699	0.522216	0.578512	0.720727	0.715511	0.726563	0.728591	0.68169	0.707883	0.69214	0.693859	0.715434	0.697013	0.688127	0.683168	0.715353	0.708099	0.707297	0.704622	0.719549	0.756658	0.715756	0.733951	0.768149	0.741895	0.716952	0.760705	0.619808	0.656664	0.688641	0.699843	0.721455	0.71975	0.710836	0.697589	0.718077	0.73153	0.70741	0.713953	0.748507	0.707893	0.713381	0.725212
2.70833	0.713818	0.717551	0.692754	0.603672	0.703508	0.739336	0.516316	0.525247	0.582118	0.712283	0.709203	0.731308	0.715646	0.68785	0.713184	0.699891	0.698556	0.719453	0.70297	0.686144	0.698828	0.723973	0.718321	0.711093	0.702721	0.714929	0.761155	0.719937	0.722925	0.762465	0.740856	0.709077	0.758085	0.619936	0.648862	0.702397	0.719216	0.728134	0.723152	0.698004	0.712166	0.714286	0.728403	0.716383	0.71	0.742424	0.724223	0.700389	0.721174
2.72917	0.71044	0.72439	0.68756	0.611416	0.693174	0.73111	0.518637	0.528662	0.583122	0.707057	0.706522	0.717575	0.722643	0.682584	0.709777	0.692892	0.687612	0.726027	0.694484	0.684343	0.691324	0.723622	0.71974	0.707578	0.712551	0.715672	0.769027	0.72458	0.742489	0.767756	0.747506	0.718676	0.757754	0.62468	0.65493	0.695809	0.725984	0.730321	0.722184	0.705346	0.705449	0.731461	0.742686	0.716602	0.713077	0.734694	0.72557	0.711918	0.725614
2.75	0.716877	0.730769	0.68416	0.607006	0.701672	0.725676	0.517734	0.531305	0.584762	0.713427	0.711628	0.724593	0.725952	0.683271	0.720531	0.700438	0.707495	0.723301	0.706219	0.698653	0.707384	0.723783	0.717846	0.713101	0.708418	0.719311	0.766878	0.717684	0.738044	0.774816	0.740787	0.711284	0.753769	0.627982	0.652174	0.69741	0.71978	0.728801	0.721369	0.69151	0.715138	0.717986	0.743658	0.725657	0.721184	0.740448	0.716271	0.718799	0.721012
2.77083	0.712807	0.722313	0.689655	0.604777	0.709827	0.736339	0.517641	0.527177	0.59501	0.729153	0.705336	0.733746	0.72526	0.693321	0.714286	0.692308	0.705829	0.715093	0.705548	0.700508	0.702555	0.724044	0.715655	0.715589	0.714479	0.729872	0.77394	0.729384	0.746408	0.771057	0.748593	0.717949	0.77242	0.633548	0.672906	0.694181	0.712724	0.710051	0.728223	0.704501	0.717472	0.717986	0.724771	0.709454	0.708753	0.728581	0.719156	0.71518	0.736248
2.79167	0.72522	0.722267	0.688224	0.613872	0.698667	0.73297	0.523454	0.538824	0.59361	0.734501	0.717611	0.722566	0.733977	0.704091	0.72763	0.692849	0.702262	0.728827	0.703678	0.70954	0.708942	0.728082	0.730832	0.71797	0.711681	0.728432	0.777194	0.720949	0.746032	0.770492	0.751561	0.738413	0.763246	0.629156	0.651832	0.697065	0.725692	0.724945	0.733333	0.713259	0.709845	0.713575	0.737858	0.721921	0.729199	0.750332	0.717801	0.724029	0.729825
2.8125	0.719868	0.721498	0.686047	0.617631	0.710386	0.727273	0.526092	0.542383	0.591114	0.725385	0.71251	0.732712	0.726648	0.687559	0.724273	0.693133	0.698905	0.711864	0.699365	0.698049	0.707006	0.727148	0.722764	0.706224	0.713514	0.72003	0.764737	0.723285	0.739843	0.777023	0.740648	0.719969	0.759866	0.63073	0.65636	0.69991	0.718477	0.719247	0.721484	0.706728	0.716077	0.717251	0.728769	0.712203	0.72292	0.731836	0.720758	0.701657	0.72708
2.83333	0.722253	0.73749	0.698058	0.615469	0.703925	0.730612	0.530851	0.531727	0.587747	0.719146	0.713839	0.725719	0.72633	0.688202	0.707883	0.691318	0.696043	0.717164	0.707801	0.696791	0.712454	0.721536	0.712551	0.710723	0.709852	0.729545	0.771308	0.729858	0.757225	0.782857	0.742134	0.720657	0.758361	0.634241	0.66313	0.699191	0.711719	0.728404	0.707989	0.711082	0.718121	0.716418	0.737813	0.721705	0.716174	0.746535	0.718622	0.72332	0.719972
2.85417	0.721916	0.731627	0.691418	0.612144	0.706587	0.737236	0.534483	0.541962	0.60039	0.726174	0.717729	0.726422	0.728412	0.689558	0.721311	0.69293	0.706204	0.718094	0.705293	0.701022	0.70696	0.723711	0.711057	0.712375	0.719025	0.715774	0.768987	0.726833	0.744986	0.777652	0.741294	0.727486	0.758708	0.648052	0.662257	0.694495	0.714286	0.738304	0.726888	0.707792	0.722595	0.711348	0.738757	0.735981	0.724514	0.74318	0.724733	0.71258	0.730932
2.875	0.720264	0.722586	0.69112	0.615173	0.703384	0.736806	0.531551	0.535651	0.590909	0.72372	0.70711	0.725292	0.731437	0.694577	0.712617	0.685077	0.696445	0.706305	0.704836	0.702954	0.727273	0.72721	0.714632	0.70306	0.718176	0.723308	0.772632	0.7184	0.74175	0.780737	0.747191	0.724329	0.763103	0.633785	0.669635	0.703167	0.71574	0.722425	0.737659	0.703268	0.71503	0.713877	0.739274	0.714286	0.719938	0.746693	0.717213	0.714286	0.735689
2.89583	0.707853	0.725346	0.684363	0.618864	0.706196	0.738209	0.534584	0.544057	0.587068	0.726846	0.705655	0.717575	0.732735	0.685098	0.722788	0.690261	0.696477	0.722042	0.702645	0.7	0.710646	0.719918	0.738702	0.700415	0.72777	0.722513	0.773545	0.725179	0.732295	0.780752	0.754375	0.720497	0.761088	0.640103	0.658709	0.704257	0.717527	0.72853	0.727018	0.704737	0.718121	0.716207	0.733642	0.728682	0.71142	0.740716	0.71911	0.709119	0.724404
2.91667	0.726012	0.723178	0.707722	0.62232	0.696026	0.734973	0.533656	0.542534	0.600259	0.722036	0.715618	0.716383	0.732081	0.70019	0.728627	0.697277	0.695612	0.722892	0.711238	0.700512	0.715328	0.72442	0.736066	0.710833	0.720299	0.72	0.769716	0.735864	0.737518	0.772138	0.755293	0.717054	0.758375	0.637887	0.65636	0.710938	0.715856	0.732064	0.721678	0.712975	0.725564	0.728315	0.726916	0.719258	0.72395	0.737327	0.733718	0.715524	0.742673
2.9375	0.71792	0.728395	0.683958	0.62368	0.708083	0.740385	0.533693	0.540012	0.605825	0.724415	0.712848	0.719474	0.723024	0.699522	0.723005	0.68496	0.705187	0.730583	0.709104	0.70643	0.722479	0.71907	0.717657	0.712739	0.711291	0.722305	0.767491	0.714512	0.735147	0.774632	0.735697	0.723438	0.763697	0.638817	0.665484	0.709515	0.722266	0.73105	0.725175	0.71044	0.723388	0.713678	0.733246	0.721746	0.713622	0.744709	0.724364	0.716891	0.722105
2.95833	0.720377	0.721311	0.699132	0.623965	0.709807	0.727149	0.537473	0.551167	0.606376	0.723419	0.725292	0.732549	0.727147	0.699057	0.729794	0.685684	0.698198	0.716466	0.710921	0.704392	0.714024	0.725664	0.732625	0.7199	0.726525	0.731377	0.769758	0.729233	0.744833	0.769752	0.74291	0.714617	0.762605	0.645036	0.65873	0.708086	0.715071	0.736417	0.721989	0.709234	0.722431	0.725392	0.73219	0.720623	0.716279	0.733115	0.726446	0.716088	0.734982
2.97917	0.724958	0.731687	0.687861	0.618864	0.697721	0.738714	0.53556	0.552899	0.598833	0.728064	0.720657	0.734277	0.715072	0.687088	0.719626	0.683351	0.694064	0.716843	0.70697	0.70034	0.719039	0.723738	0.726904	0.710833	0.714091	0.723802	0.76607	0.726544	0.745014	0.780114	0.75345	0.733333	0.759329	0.648124	0.655293	0.719579	0.728287	0.7375	0.740793	0.721561	0.728163	0.718683	0.735862	0.726006	0.728627	0.748158	0.72309	0.71485	0.732722
3	0.718076	0.732069	0.689655	0.621577	0.710722	0.738745	0.549946	0.55214	0.608895	0.733288	0.722439	0.731308	0.73907	0.68797	0.711388	0.684685	0.704007	0.714516	0.714183	0.710034	0.717051	0.729452	0.71567	0.718227	0.714092	0.734633	0.765608	0.731785	0.748186	0.774157	0.748432	0.724942	0.757322	0.648964	0.661062	0.711942	0.71395	0.740659	0.726573	0.711652	0.720861	0.716418	0.734127	0.722696	0.722179	0.743083	0.72428	0.716877	0.742553
3.02083	0.726867	0.733388	0.699612	0.632834	0.715241	0.73594	0.553737	0.552773	0.610747	0.729912	0.721963	0.724806	0.729542	0.694549	0.735084	0.690919	0.696445	0.727864	0.718907	0.709898	0.716514	0.734483	0.727642	0.718098	0.729841	0.723931	0.780074	0.727346	0.744103	0.784897	0.742076	0.726135	0.759462	0.65257	0.669912	0.714286	0.722005	0.726339	0.729137	0.718504	0.730885	0.721789	0.740716	0.735686	0.721875	0.740569	0.726974	0.722662	0.731534
3.04167	0.716971	0.720066	0.692607	0.634787	0.704973	0.731293	0.549311	0.553539	0.613562	0.726478	0.722005	0.723388	0.738128	0.690141	0.721479	0.685911	0.70471	0.726829	0.708185	0.715889	0.720222	0.726272	0.72578	0.712615	0.725034	0.720566	0.767196	0.725363	0.7473	0.780892	0.743142	0.711404	0.76	0.649644	0.657318	0.716253	0.721207	0.73827	0.729196	0.705844	0.714932	0.716023	0.728904	0.714065	0.719092	0.745358	0.717213	0.719841	0.725657
3.0625	0.720866	0.733884	0.704678	0.638358	0.718708	0.742247	0.543621	0.556564	0.609293	0.731757	0.715066	0.737008	0.738707	0.693609	0.714739	0.682515	0.710502	0.715328	0.703835	0.714533	0.721038	0.721536	0.728234	0.713928	0.728276	0.731818	0.768704	0.74616	0.743205	0.781393	0.757994	0.724626	0.771981	0.654498	0.658127	0.71422	0.719589	0.740795	0.729844	0.707763	0.72975	0.711414	0.736877	0.717172	0.722484	0.74834	0.728856	0.711676	0.734564
3.08333	0.725501	0.733169	0.688224	0.641975	0.711785	0.739369	0.544311	0.555489	0.614474	0.730148	0.726563	0.737382	0.736188	0.686973	0.724546	0.682105	0.709707	0.722716	0.716846	0.710997	0.715993	0.729786	0.73426	0.721943	0.734708	0.731061	0.775489	0.7264	0.747475	0.783599	0.755319	0.723869	0.756689	0.649677	0.667553	0.724551	0.718676	0.73046	0.743972	0.719344	0.723388	0.731988	0.740397	0.725155	0.726776	0.748178	0.710893	0.718354	0.740214
3.10417	0.711283	0.720624	0.699226	0.639528	0.718121	0.733838	0.550987	0.560219	0.615082	0.733964	0.71729	0.735317	0.728907	0.704306	0.717787	0.685205	0.701181	0.726384	0.709585	0.70976	0.703499	0.718089	0.728092	0.711893	0.726525	0.727753	0.774142	0.734793	0.746032	0.779874	0.741294	0.72327	0.745742	0.644013	0.674667	0.710105	0.716548	0.741746	0.723001	0.714191	0.72555	0.722182	0.735372	0.721362	0.735433	0.7462	0.720165	0.720096	0.72708
3.125	0.723831	0.726151	0.695146	0.644144	0.710155	0.72549	0.553601	0.562159	0.622766	0.72807	0.721311	0.734485	0.733101	0.701887	0.727707	0.68582	0.703336	0.726376	0.708482	0.708405	0.722836	0.714578	0.735246	0.706911	0.723288	0.723881	0.771883	0.73527	0.74657	0.786001	0.755486	0.721698	0.764805	0.647477	0.666667	0.717984	0.725335	0.728603	0.727145	0.713346	0.7287	0.721902	0.729927	0.736264	0.71875	0.740765	0.729167	0.713496	0.742553
3.14583	0.720133	0.74374	0.698459	0.641329	0.705804	0.742112	0.559846	0.562044	0.628495	0.73392	0.73098	0.725505	0.732229	0.694628	0.724111	0.696905	0.700643	0.717057	0.716439	0.718237	0.711378	0.734948	0.73426	0.73294	0.730322	0.737519	0.759853	0.735318	0.746936	0.783505	0.750156	0.718775	0.770008	0.657292	0.656992	0.72212	0.727129	0.729455	0.735127	0.728477	0.732224	0.72043	0.755822	0.737628	0.722266	0.752	0.722222	0.705556	0.735189
3.16667	0.7287	0.737281	0.702703	0.646659	0.721769	0.748603	0.562156	0.568196	0.622842	0.740339	0.718872	0.739028	0.746657	0.695735	0.718477	0.690667	0.712591	0.718954	0.722022	0.716017	0.718491	0.724232	0.731429	0.724138	0.727397	0.738403	0.781134	0.727639	0.758321	0.78303	0.759525	0.732129	0.768647	0.662304	0.675313	0.73436	0.731901	0.736152	0.724332	0.717864	0.731726	0.726619	0.73959	0.727131	0.731861	0.748511	0.728405	0.71734	0.731206
3.1875	0.711752	0.728477	0.70155	0.642129	0.717568	0.740206	0.5608	0.564585	0.621765	0.736519	0.713844	0.735731	0.733103	0.698095	0.731013	0.693454	0.706801	0.712672	0.722384	0.717224	0.721811	0.722146	0.726825	0.729432	0.72553	0.733131	0.774655	0.739271	0.754539	0.786582	0.747664	0.727486	0.766962	0.663411	0.662811	0.724457	0.718601	0.731024	0.728045	0.732799	0.726586	0.732272	0.749001	0.73086	0.722656	0.742213	0.734167	0.719937	0.743185
3.20833	0.72697	0.734491	0.703019	0.643179	0.724796	0.74446	0.563466	0.567155	0.624335	0.737661	0.722873	0.731669	0.734765	0.695652	0.724546	0.680952	0.685018	0.725635	0.713571	0.704274	0.712191	0.725207	0.720263	0.723618	0.727961	0.73516	0.778312	0.733547	0.756309	0.770492	0.752185	0.73086	0.765203	0.656067	0.665484	0.724698	0.720126	0.734168	0.735461	0.718523	0.714178	0.717967	0.739735	0.717629	0.719436	0.751167	0.721811	0.716206	0.735127
3.22917	0.716583	0.737458	0.7087	0.641766	0.714862	0.74231	0.559116	0.566073	0.62938	0.729912	0.718189	0.728987	0.730635	0.693182	0.729017	0.683017	0.70841	0.712783	0.7213	0.712187	0.725234	0.729267	0.727422	0.721106	0.725463	0.730015	0.775586	0.738599	0.756718	0.790081	0.748287	0.72943	0.76685	0.661216	0.662801	0.721372	0.719368	0.727473	0.73169	0.72842	0.726792	0.723143	0.723502	0.718168	0.732549	0.746021	0.724223	0.71248	0.728176
3.25	0.724791	0.728027	0.686898	0.639955	0.719132	0.739726	0.569514	0.563303	0.628094	0.725371	0.713281	0.72449	0.727526	0.681775	0.718377	0.690628	0.704692	0.721083	0.711925	0.705172	0.706642	0.721649	0.726976	0.716216	0.727713	0.734091	0.77748	0.727564	0.752924	0.784156	0.749844	0.720623	0.758794	0.660131	0.666963	0.716851	0.72187	0.73108	0.742673	0.723728	0.728163	0.728458	0.742495	0.724354	0.707621	0.740173	0.725993	0.719048	0.735525
3.27083	0.732402	0.736581	0.71909	0.648526	0.724114	0.742112	0.576471	0.56821	0.633378	0.751193	0.725	0.73913	0.728472	0.708057	0.726115	0.696809	0.71755	0.723577	0.719044	0.722704	0.724234	0.731405	0.736111	0.726351	0.738621	0.731411	0.777778	0.731452	0.745665	0.785052	0.74375	0.727201	0.764878	0.671466	0.686327	0.731944	0.720728	0.729472	0.736655	0.729694	0.73824	0.722262	0.746844	0.731284	0.735804	0.751326	0.732665	0.71746	0.740343
3.29167	0.730532	0.734336	0.689689	0.646293	0.721656	0.727086	0.561355	0.568084	0.632392	0.734792	0.724273	0.73937	0.728155	0.680791	0.734085	0.684266	0.707834	0.731183	0.716343	0.711835	0.72196	0.722261	0.717657	0.715243	0.721311	0.744257	0.765268	0.732738	0.740447	0.777778	0.738155	0.722135	0.766949	0.660156	0.659612	0.723881	0.72231	0.735055	0.74	0.721333	0.733889	0.720144	0.7389	0.731013	0.720856	0.747838	0.723881	0.716108	0.739161
3.3125	0.729972	0.721257	0.698914	0.656554	0.721995	0.735758	0.571989	0.572566	0.62861	0.739101	0.725197	0.74191	0.732542	0.694497	0.733014	0.686837	0.703601	0.728689	0.704235	0.709091	0.727017	0.721992	0.724959	0.7173	0.730181	0.723356	0.776008	0.734034	0.741304	0.775545	0.75202	0.728201	0.766653	0.664047	0.664021	0.72486	0.732057	0.728614	0.729329	0.725017	0.722892	0.718169	0.726787	0.740682	0.729644	0.736563	0.737719	0.706856	0.724699
3.33333	0.726659	0.731505	0.691191	0.652921	0.721545	0.744813	0.567265	0.585928	0.638211	0.73429	0.718628	0.731496	0.736988	0.681132	0.722978	0.6919	0.703367	0.726601	0.715213	0.709122	0.709528	0.723214	0.714634	0.724429	0.730556	0.719033	0.763339	0.728896	0.744269	0.774341	0.743302	0.727131	0.765751	0.661649	0.654432	0.726555	0.724661	0.727606	0.730633	0.719545	0.726308	0.733624	0.737086	0.726135	0.723705	0.728168	0.723967	0.719715	0.737482
3.35417	0.720621	0.730737	0.703125	0.656055	0.724232	0.741355	0.569437	0.577377	0.631438	0.736592	0.725118	0.727488	0.743715	0.698565	0.726333	0.688749	0.700183	0.732128	0.724238	0.71478	0.71243	0.723875	0.729421	0.726423	0.73416	0.739329	0.7811	0.731785	0.755087	0.787984	0.7525	0.721131	0.758606	0.661479	0.68018	0.723994	0.718254	0.741673	0.735273	0.714097	0.738998	0.731515	0.734828	0.722656	0.723488	0.744048	0.721311	0.715421	0.733192
3.375	0.731201	0.730897	0.703631	0.656963	0.707661	0.743113	0.57479	0.579045	0.641883	0.744695	0.736089	0.731591	0.736732	0.691871	0.735955	0.68617	0.7	0.724673	0.733723	0.713299	0.714949	0.722261	0.735927	0.719563	0.73907	0.731061	0.771444	0.743067	0.74602	0.780727	0.750469	0.724409	0.75619	0.667763	0.68383	0.727866	0.733974	0.725476	0.729901	0.72237	0.739065	0.730101	0.739217	0.725137	0.730648	0.755511	0.723794	0.720482	0.732374
3.39583	0.731201	0.720758	0.70334	0.676081	0.731139	0.747754	0.576642	0.578328	0.636425	0.749487	0.723404	0.723839	0.745976	0.714013	0.721781	0.686481	0.701642	0.726376	0.713873	0.71786	0.720974	0.726958	0.733831	0.728279	0.725706	0.732877	0.773867	0.736885	0.753266	0.774728	0.741476	0.73165	0.764657	0.663613	0.676523	0.727061	0.735669	0.731222	0.730416	0.730692	0.733535	0.730825	0.732061	0.728707	0.738437	0.743369	0.72818	0.720635	0.743041
3.41667	0.728298	0.740772	0.711632	0.652667	0.72226	0.746547	0.575266	0.582458	0.632972	0.746248	0.723975	0.729708	0.735849	0.6926	0.717928	0.69141	0.700368	0.742786	0.727734	0.717504	0.713891	0.726829	0.732348	0.724516	0.730399	0.74447	0.769108	0.741042	0.749275	0.790603	0.75	0.729347	0.767638	0.677441	0.67263	0.733551	0.734612	0.741212	0.738758	0.731544	0.740122	0.723512	0.74185	0.736177	0.732595	0.740888	0.725753	0.7168	0.7466
3.4375	0.722284	0.72622	0.702335	0.662286	0.718835	0.744138	0.587373	0.579567	0.643295	0.736376	0.721094	0.737382	0.743911	0.704091	0.723455	0.689146	0.698817	0.732787	0.722909	0.722609	0.718663	0.736548	0.72549	0.728799	0.733057	0.728442	0.776056	0.742461	0.763158	0.779885	0.751716	0.734338	0.76483	0.676974	0.675068	0.733519	0.72655	0.740356	0.744286	0.725699	0.740741	0.72942	0.736011	0.719906	0.731225	0.7495	0.730579	0.708333	0.738571
3.45833	0.731073	0.733054	0.700687	0.668581	0.727891	0.74499	0.579007	0.585106	0.641892	0.754808	0.73254	0.733071	0.740845	0.704091	0.736334	0.683824	0.712971	0.720131	0.723761	0.72617	0.73258	0.732687	0.729149	0.735418	0.731034	0.735115	0.777956	0.741338	0.759273	0.781465	0.758469	0.730496	0.75482	0.667538	0.676285	0.733209	0.724111	0.730968	0.740767	0.728181	0.740826	0.729573	0.744171	0.729365	0.736551	0.750668	0.722543	0.715882	0.731206
3.47917	0.729003	0.738294	0.699706	0.675393	0.728142	0.752434	0.581134	0.585687	0.64174	0.746392	0.725692	0.738377	0.740922	0.702754	0.742486	0.686544	0.700637	0.73788	0.719424	0.711806	0.718284	0.723227	0.742336	0.7309	0.734581	0.736682	0.776008	0.739693	0.752367	0.78588	0.748436	0.733704	0.773799	0.666884	0.67713	0.738599	0.727853	0.732746	0.733522	0.726536	0.73384	0.732272	0.739708	0.731438	0.732494	0.744155	0.725376	0.724441	0.742098
3.5	0.730445	0.738731	0.710345	0.661124	0.727645	0.746021	0.580663	0.594221	0.642808	0.740691	0.730769	0.736428	0.74562	0.697897	0.733065	0.687007	0.701818	0.744822	0.724289	0.721694	0.716279	0.728216	0.738372	0.740804	0.744089	0.728236	0.758457	0.741408	0.753991	0.777268	0.752956	0.743854	0.763499	0.670573	0.672029	0.741557	0.733173	0.72969	0.73913	0.731544	0.732116	0.729691	0.747326	0.735968	0.73747	0.750502	0.733723	0.719841	0.738604
3.52083	0.730488	0.721352	0.706226	0.660334	0.730191	0.740792	0.584061	0.590852	0.648593	0.747606	0.72231	0.730558	0.722376	0.694628	0.720893	0.686646	0.715462	0.7378	0.722061	0.720139	0.721235	0.728352	0.733831	0.727196	0.734906	0.730857	0.77476	0.738599	0.757642	0.777778	0.758427	0.740506	0.761765	0.679183	0.675022	0.737782	0.729084	0.732156	0.733522	0.73702	0.737121	0.721264	0.745346	0.730952	0.726987	0.750167	0.72856	0.722222	0.743041
3.54167	0.733408	0.747466	0.707389	0.672633	0.722678	0.73949	0.589674	0.597584	0.648186	0.747606	0.725832	0.734968	0.749477	0.699811	0.741883	0.680336	0.714936	0.727723	0.716558	0.723478	0.729577	0.713891	0.7361	0.725656	0.743412	0.730448	0.782258	0.737864	0.753465	0.785797	0.750779	0.734127	0.76619	0.681878	0.681941	0.731218	0.738228	0.738325	0.738078	0.727577	0.736563	0.732026	0.73959	0.745817	0.735669	0.750498	0.731219	0.716548	0.740873
3.5625	0.73536	0.736181	0.706693	0.665521	0.734915	0.750518	0.579348	0.591167	0.65167	0.746939	0.72327	0.731554	0.735967	0.698398	0.727782	0.685117	0.698284	0.736929	0.718023	0.713425	0.720822	0.724091	0.736537	0.725042	0.725829	0.727891	0.775726	0.732577	0.752168	0.787149	0.750625	0.733649	0.759282	0.676316	0.681172	0.744611	0.736842	0.731672	0.733333	0.719545	0.743511	0.721664	0.740372	0.732914	0.734338	0.749833	0.731443	0.7248	0.734564
3.58333	0.733708	0.741582	0.716389	0.667625	0.732375	0.754007	0.586207	0.594066	0.649421	0.745219	0.726266	0.736801	0.743715	0.695652	0.730056	0.68399	0.710887	0.727791	0.71945	0.735501	0.725047	0.7213	0.738194	0.727885	0.745125	0.737968	0.773746	0.73435	0.758595	0.784359	0.750779	0.722309	0.767481	0.692715	0.687783	0.737529	0.738956	0.741431	0.748031	0.739541	0.741248	0.731884	0.745649	0.733333	0.732855	0.73959	0.735	0.715524	0.746945
3.60417	0.732283	0.742154	0.695821	0.673233	0.726402	0.742779	0.591357	0.591425	0.65522	0.738629	0.724843	0.740032	0.743139	0.703774	0.738076	0.685205	0.714811	0.725474	0.72381	0.720346	0.724977	0.723301	0.721582	0.722922	0.740223	0.727757	0.770579	0.736799	0.750545	0.78341	0.75	0.713172	0.766387	0.678454	0.682511	0.748703	0.72327	0.738166	0.72753	0.731773	0.738567	0.738784	0.741551	0.732227	0.738266	0.746507	0.717822	0.72516	0.740502
3.625	0.738592	0.735913	0.707887	0.680628	0.730716	0.745166	0.584783	0.59786	0.65978	0.741473	0.726914	0.733122	0.738796	0.70237	0.727492	0.695193	0.710866	0.727422	0.721014	0.722558	0.737288	0.719335	0.740527	0.728728	0.734021	0.729278	0.776658	0.737398	0.759354	0.774415	0.747525	0.727059	0.761945	0.683486	0.678957	0.744951	0.719589	0.724138	0.744818	0.730795	0.726792	0.740307	0.747664	0.731707	0.71821	0.751167	0.73	0.70523	0.738976
3.64583	0.735743	0.747671	0.708661	0.6793	0.734203	0.752249	0.584196	0.600886	0.653343	0.749143	0.728639	0.738645	0.744905	0.693609	0.740323	0.685205	0.720183	0.740679	0.728863	0.726563	0.72045	0.731198	0.734388	0.729866	0.734116	0.740996	0.770011	0.737185	0.74655	0.782155	0.757519	0.735178	0.753641	0.677822	0.686257	0.742857	0.725678	0.73762	0.741404	0.73869	0.747886	0.736957	0.755496	0.738573	0.732642	0.751333	0.729842	0.710317	0.738044
3.66667	0.725281	0.747234	0.707602	0.678301	0.726902	0.745856	0.592877	0.600886	0.650172	0.745728	0.714175	0.743691	0.745798	0.69914	0.738536	0.683194	0.710263	0.73251	0.723234	0.733275	0.712277	0.725313	0.731086	0.729501	0.732081	0.729198	0.772484	0.736077	0.755311	0.786667	0.766291	0.72619	0.765599	0.677888	0.685353	0.739803	0.721468	0.74256	0.731673	0.722892	0.744079	0.733719	0.73913	0.729984	0.74127	0.740936	0.726971	0.711676	0.741981
3.6875	0.728652	0.744323	0.695229	0.670527	0.730375	0.747055	0.597701	0.597971	0.661379	0.727395	0.734277	0.74027	0.742837	0.709091	0.727273	0.682813	0.715064	0.735927	0.72674	0.724287	0.723404	0.720415	0.731788	0.738762	0.728966	0.737481	0.766172	0.739659	0.766594	0.785963	0.748756	0.734326	0.767198	0.675694	0.681695	0.742453	0.732697	0.728077	0.739411	0.737805	0.730183	0.727601	0.744511	0.733967	0.740095	0.747195	0.723281	0.72231	0.740343
3.70833	0.73913	0.740304	0.688889	0.685196	0.728883	0.761771	0.599559	0.60139	0.656099	0.74198	0.723488	0.733438	0.750176	0.714695	0.730707	0.684183	0.707428	0.738194	0.734513	0.723835	0.712835	0.729993	0.74	0.728885	0.73338	0.725283	0.766172	0.728814	0.758746	0.7797	0.762797	0.731379	0.766848	0.680739	0.686364	0.741966	0.730985	0.733136	0.732105	0.743434	0.739196	0.733672	0.743829	0.755609	0.737093	0.752165	0.73406	0.721116	0.7466
3.72917	0.73586	0.748739	0.717624	0.675926	0.728202	0.757173	0.595909	0.605196	0.6611	0.74198	0.723221	0.745223	0.743196	0.71334	0.741071	0.688679	0.724106	0.739851	0.730205	0.730298	0.732767	0.728404	0.741451	0.729983	0.737353	0.727547	0.778312	0.74816	0.759825	0.783815	0.763967	0.745817	0.766201	0.685601	0.692935	0.751183	0.731045	0.716067	0.731122	0.730201	0.747893	0.736919	0.749833	0.730648	0.733175	0.749499	0.746206	0.722756	0.742283
3.75	0.732011	0.74049	0.701668	0.684302	0.73283	0.751748	0.594818	0.60687	0.652653	0.747772	0.730071	0.733597	0.736325	0.705273	0.730519	0.690052	0.707384	0.73251	0.718361	0.738326	0.732008	0.733426	0.75042	0.724138	0.740251	0.725758	0.772824	0.744698	0.750908	0.775991	0.759454	0.728056	0.760469	0.67761	0.683015	0.74445	0.724522	0.737194	0.727337	0.73392	0.729072	0.740525	0.745819	0.755036	0.736133	0.75134	0.719735	0.718276	0.744803
3.77083	0.744318	0.740051	0.711482	0.682456	0.742818	0.755431	0.605642	0.60443	0.670132	0.74352	0.731861	0.733865	0.74386	0.699623	0.732303	0.6909	0.705234	0.738769	0.728665	0.745808	0.733962	0.728671	0.742714	0.729272	0.751416	0.742748	0.775816	0.741591	0.768382	0.790482	0.759573	0.728132	0.762926	0.696929	0.686933	0.75142	0.73344	0.745318	0.73733	0.737374	0.745413	0.741417	0.750504	0.735879	0.740829	0.753194	0.733445	0.728514	0.749282
3.79167	0.72538	0.742154	0.697059	0.681447	0.727774	0.751043	0.598456	0.604087	0.664596	0.747426	0.732171	0.732171	0.753521	0.705213	0.738386	0.691777	0.70841	0.733445	0.718248	0.727589	0.720075	0.730126	0.75	0.724429	0.740278	0.742109	0.769973	0.734578	0.755686	0.784553	0.755332	0.737342	0.762205	0.68634	0.6875	0.745747	0.733333	0.728751	0.72851	0.739308	0.73628	0.725291	0.749328	0.7424	0.747588	0.759596	0.732548	0.717131	0.743754
3.8125	0.731721	0.730252	0.711881	0.696471	0.735862	0.750173	0.596249	0.611326	0.669693	0.737415	0.73817	0.745004	0.740196	0.700283	0.735772	0.693565	0.708942	0.744147	0.724467	0.727353	0.726168	0.72493	0.738731	0.72796	0.743036	0.74026	0.782258	0.741646	0.75091	0.77931	0.765743	0.741833	0.76483	0.692154	0.69918	0.751773	0.740354	0.740045	0.744052	0.743207	0.751729	0.737765	0.753856	0.746581	0.730739	0.754362	0.7275	0.72538	0.737752
3.83333	0.737826	0.741963	0.721506	0.689332	0.745316	0.758234	0.60872	0.614987	0.659737	0.753613	0.729365	0.737628	0.740559	0.697256	0.741224	0.693684	0.701192	0.75063	0.727876	0.718777	0.726504	0.721642	0.738912	0.729753	0.738462	0.729833	0.789616	0.742834	0.759503	0.788249	0.769425	0.731591	0.762185	0.681788	0.692586	0.744772	0.730985	0.739195	0.746043	0.736486	0.740487	0.732364	0.7428	0.744833	0.733652	0.744496	0.732607	0.71734	0.749458
3.85417	0.728041	0.735642	0.70334	0.67993	0.736188	0.741846	0.605892	0.611576	0.665281	0.758478	0.729017	0.732114	0.74144	0.709091	0.738211	0.688455	0.706691	0.742097	0.720501	0.726076	0.717228	0.726389	0.742336	0.731915	0.743158	0.734663	0.765399	0.745484	0.749816	0.786171	0.764928	0.73132	0.75429	0.688329	0.687444	0.745851	0.721468	0.724723	0.741703	0.742023	0.733994	0.729847	0.747495	0.730739	0.73913	0.761679	0.722731	0.718367	0.746408
3.875	0.730079	0.749365	0.706404	0.690952	0.744299	0.728837	0.610455	0.611795	0.66783	0.756215	0.724409	0.744019	0.744741	0.696226	0.741619	0.685117	0.716377	0.734711	0.724542	0.721154	0.729577	0.722724	0.738551	0.737705	0.74807	0.733182	0.783315	0.745306	0.764576	0.795787	0.756892	0.736133	0.763568	0.686587	0.680794	0.751901	0.7296	0.734513	0.738758	0.74307	0.744665	0.738811	0.745163	0.735294	0.736884	0.752005	0.744342	0.715415	0.748567
3.89583	0.726655	0.735468	0.702941	0.681898	0.731691	0.742718	0.607722	0.618956	0.66573	0.752401	0.72496	0.7506	0.745798	0.695817	0.733006	0.687142	0.700823	0.726898	0.721893	0.722174	0.727358	0.727273	0.752761	0.722739	0.743234	0.735588	0.772898	0.745915	0.751462	0.784598	0.766332	0.739583	0.763659	0.686054	0.689781	0.755121	0.730924	0.746447	0.737976	0.73374	0.745763	0.733818	0.744139	0.744783	0.741365	0.747495	0.743026	0.720128	0.741007
3.91667	0.729989	0.747656	0.716849	0.6899	0.73844	0.744799	0.609035	0.607417	0.665732	0.746402	0.742629	0.741242	0.741416	0.694577	0.729421	0.687043	0.712316	0.736273	0.715015	0.732049	0.726755	0.725175	0.730897	0.735269	0.744039	0.742331	0.783172	0.743653	0.775556	0.794376	0.758772	0.736969	0.767902	0.685923	0.692518	0.761586	0.7288	0.744395	0.749104	0.740189	0.747692	0.734887	0.741528	0.736927	0.730463	0.751511	0.726439	0.715084	0.748733
3.9375	0.726862	0.744463	0.703523	0.686286	0.7391	0.75	0.610236	0.60974	0.674648	0.751032	0.732595	0.738854	0.739649	0.692674	0.725284	0.680375	0.69633	0.728324	0.716276	0.729422	0.735795	0.729692	0.727652	0.733333	0.738827	0.743492	0.779817	0.738776	0.752018	0.773095	0.759798	0.730616	0.761043	0.697051	0.694215	0.745061	0.728882	0.745889	0.74802	0.745283	0.728319	0.73343	0.739159	0.736508	0.73253	0.754717	0.733891	0.728525	0.740419
3.95833	0.73714	0.744863	0.704837	0.694362	0.731271	0.752095	0.614262	0.610682	0.675105	0.754144	0.733333	0.755645	0.738344	0.698095	0.750205	0.68659	0.705234	0.740184	0.721203	0.736749	0.721327	0.728933	0.734728	0.733788	0.743017	0.74026	0.774263	0.751843	0.75791	0.784382	0.765997	0.723016	0.770798	0.693945	0.693989	0.751183	0.735531	0.735751	0.745168	0.752563	0.742134	0.738147	0.733951	0.74092	0.738057	0.758339	0.728261	0.712121	0.737069
3.97917	0.745299	0.726965	0.721068	0.689533	0.737206	0.751739	0.612867	0.622165	0.669258	0.759669	0.741987	0.74579	0.735849	0.69209	0.736713	0.679793	0.697888	0.740216	0.720588	0.717504	0.727014	0.726894	0.748117	0.746141	0.739161	0.738965	0.78228	0.754764	0.76674	0.777455	0.75514	0.738818	0.764731	0.682446	0.691882	0.756319	0.747368	0.743666	0.75234	0.751023	0.738168	0.742101	0.74664	0.739824	0.745192	0.74782	0.737774	0.7224	0.755072
4	0.745143	0.747234	0.719057	0.68669	0.748786	0.754202	0.623016	0.623782	0.679379	0.752394	0.741036	0.745426	0.746996	0.69914	0.744856	0.687468	0.703097	0.733444	0.722344	0.741197	0.73258	0.733803	0.741049	0.733333	0.742498	0.744025	0.785329	0.738599	0.759054	0.796264	0.764263	0.736884	0.757793	0.696144	0.693989	0.763922	0.728435	0.737668	0.75	0.756331	0.745174	0.747794	0.747808	0.743735	0.749798	0.75572	0.738215	0.702724	0.753247
4.02083	0.734578	0.733673	0.707341	0.70243	0.739849	0.758766	0.613507	0.618677	0.664553	0.737381	0.722968	0.727924	0.746844	0.703916	0.733061	0.679381	0.700091	0.727953	0.70989	0.736702	0.720532	0.721951	0.738551	0.730605	0.745976	0.739831	0.778315	0.752066	0.753465	0.776498	0.759675	0.740623	0.76803	0.681486	0.695492	0.752023	0.728365	0.741573	0.744986	0.748809	0.744632	0.72906	0.748483	0.7424	0.735412	0.751515	0.722176	0.716108	0.744788
4.04167	0.734393	0.732883	0.695146	0.698687	0.73568	0.74375	0.621868	0.629726	0.66948	0.755495	0.738019	0.748	0.747214	0.704653	0.73602	0.681794	0.716129	0.736886	0.726804	0.728873	0.731315	0.73198	0.731505	0.727504	0.739832	0.738697	0.779214	0.736928	0.754967	0.782007	0.755486	0.730159	0.766343	0.692771	0.700917	0.751069	0.731045	0.744553	0.740661	0.740591	0.736721	0.73343	0.745979	0.72958	0.730071	0.748495	0.725982	0.730428	0.754539
4.0625	0.735913	0.733447	0.707101	0.699762	0.740947	0.739402	0.618778	0.628947	0.679073	0.754098	0.742812	0.73701	0.75632	0.709213	0.741619	0.692388	0.711152	0.742857	0.727675	0.732804	0.720188	0.72549	0.735343	0.729131	0.752107	0.750192	0.768697	0.744663	0.762325	0.781576	0.764965	0.745004	0.757842	0.689243	0.695455	0.752489	0.738884	0.73003	0.747489	0.760631	0.742483	0.739576	0.741333	0.740385	0.742765	0.759596	0.72636	0.711415	0.74462
4.08333	0.740341	0.745951	0.708622	0.696014	0.749652	0.743733	0.625568	0.629702	0.679688	0.763248	0.72749	0.754839	0.745276	0.69158	0.750822	0.684867	0.707608	0.748533	0.726597	0.74185	0.727358	0.727336	0.745805	0.731915	0.757426	0.744812	0.780697	0.745082	0.760822	0.791691	0.772584	0.73328	0.760623	0.700941	0.687783	0.758195	0.739726	0.750188	0.739255	0.751875	0.752117	0.739606	0.74715	0.745367	0.744373	0.756902	0.73596	0.72411	0.752899
4.10417	0.729836	0.738095	0.70715	0.696809	0.739641	0.748266	0.61456	0.619048	0.674631	0.74145	0.731959	0.7384	0.746648	0.707457	0.73749	0.692428	0.704212	0.742666	0.721937	0.739666	0.731754	0.721289	0.754223	0.731687	0.742817	0.739528	0.786681	0.74633	0.760264	0.783469	0.76537	0.7384	0.763269	0.700267	0.693444	0.752852	0.738782	0.737472	0.748031	0.737231	0.750192	0.741417	0.742042	0.742857	0.741961	0.739015	0.731381	0.714058	0.755814
4.125	0.739377	0.73854	0.708415	0.702254	0.743945	0.754202	0.621759	0.625819	0.685694	0.742994	0.750199	0.737093	0.748419	0.694628	0.729268	0.688345	0.705829	0.741451	0.72714	0.726399	0.732955	0.727146	0.735833	0.733105	0.742678	0.735921	0.775696	0.743653	0.752719	0.778935	0.783715	0.736593	0.766146	0.696787	0.694268	0.752963	0.741961	0.746257	0.748754	0.745913	0.748663	0.741367	0.751495	0.744956	0.731225	0.747502	0.736041	0.711307	0.748555
4.14583	0.75185	0.745532	0.715134	0.709351	0.747741	0.741307	0.620885	0.633268	0.691323	0.766297	0.740385	0.742424	0.746132	0.702087	0.746525	0.686691	0.716636	0.742666	0.726736	0.728147	0.728972	0.720639	0.755257	0.737021	0.747022	0.75	0.769272	0.745928	0.752018	0.790643	0.77533	0.741448	0.769295	0.700798	0.703267	0.75785	0.740978	0.751124	0.740085	0.746612	0.745789	0.743233	0.749168	0.75743	0.752205	0.753691	0.738655	0.721732	0.754513
4.16667	0.734049	0.737733	0.69883	0.704734	0.751575	0.751393	0.625	0.63151	0.683688	0.758739	0.726482	0.740623	0.741754	0.700565	0.734426	0.686636	0.697356	0.739313	0.730769	0.722028	0.726326	0.728671	0.746835	0.74322	0.745125	0.752308	0.773312	0.740313	0.763797	0.784428	0.769663	0.732595	0.765276	0.699933	0.69	0.763889	0.73494	0.744745	0.747143	0.736271	0.747692	0.744306	0.745479	0.726841	0.733545	0.761937	0.72582	0.709652	0.744436
4.1875	0.748152	0.747019	0.718075	0.708808	0.748615	0.751927	0.616828	0.637081	0.694504	0.763736	0.731901	0.75222	0.753531	0.711301	0.747325	0.696354	0.716253	0.741019	0.727941	0.734855	0.733902	0.726826	0.744323	0.752568	0.754386	0.748279	0.783074	0.742226	0.771555	0.798705	0.772383	0.740623	0.769882	0.711216	0.707339	0.758686	0.7368	0.735988	0.754881	0.757844	0.746533	0.737991	0.755556	0.749196	0.747596	0.748831	0.738875	0.715428	0.744942
4.20833	0.745455	0.745951	0.714848	0.710024	0.73931	0.756455	0.630646	0.641683	0.697708	0.752401	0.744596	0.747394	0.759574	0.711005	0.742574	0.687925	0.711538	0.759899	0.729351	0.744227	0.731315	0.732206	0.74245	0.746988	0.758621	0.760401	0.790183	0.746525	0.762887	0.790152	0.769231	0.739269	0.762247	0.699333	0.700637	0.769928	0.741935	0.746627	0.742327	0.747962	0.74942	0.74163	0.760913	0.742812	0.748397	0.757881	0.744983	0.722756	0.755058
4.22917	0.733484	0.748294	0.70617	0.708086	0.741234	0.754041	0.633544	0.626388	0.685593	0.754626	0.743178	0.739583	0.747887	0.686385	0.734593	0.684861	0.714026	0.748735	0.723499	0.740018	0.736243	0.73268	0.735171	0.741277	0.753156	0.74424	0.777598	0.737101	0.765441	0.782356	0.764853	0.739303	0.761383	0.694352	0.693636	0.755492	0.73955	0.743666	0.764069	0.748466	0.740487	0.741392	0.74646	0.748792	0.740415	0.755212	0.734506	0.697711	0.745665
4.25	0.744173	0.746599	0.711462	0.702558	0.733882	0.763214	0.626072	0.628214	0.687143	0.748285	0.74359	0.749599	0.742116	0.69631	0.747733	0.686173	0.696364	0.73195	0.71875	0.735683	0.725379	0.720251	0.746218	0.737201	0.729037	0.743688	0.780607	0.734311	0.754194	0.78742	0.763898	0.744866	0.764855	0.700134	0.694698	0.761836	0.733547	0.741598	0.747677	0.748977	0.743472	0.743194	0.744295	0.738191	0.734824	0.759297	0.735171	0.721641	0.741866
4.27083	0.742063	0.750213	0.714144	0.708709	0.742069	0.762973	0.635686	0.639974	0.686704	0.746217	0.753215	0.743795	0.752468	0.697917	0.750413	0.681324	0.706044	0.742207	0.731707	0.738516	0.733143	0.728978	0.741235	0.748933	0.747887	0.741564	0.776579	0.741351	0.771004	0.788091	0.776176	0.749603	0.763613	0.691079	0.705292	0.760516	0.738499	0.740991	0.744604	0.747619	0.748851	0.743382	0.74866	0.73031	0.747791	0.749832	0.755892	0.723941	0.752
4.29167	0.739353	0.741525	0.730159	0.712148	0.749651	0.746667	0.6382	0.641534	0.694564	0.757016	0.74077	0.746388	0.743338	0.70794	0.750416	0.690265	0.701275	0.740586	0.718935	0.735683	0.720755	0.723196	0.739783	0.744845	0.751055	0.747521	0.783009	0.746514	0.755311	0.797779	0.762115	0.733547	0.760723	0.709872	0.713235	0.768532	0.734727	0.738185	0.746204	0.73913	0.742857	0.735766	0.752189	0.739583	0.748599	0.751519	0.72973	0.716573	0.759045
4.3125	0.74276	0.741247	0.701961	0.711722	0.75419	0.75331	0.645217	0.634742	0.690374	0.761544	0.745177	0.749597	0.756201	0.712512	0.747117	0.677551	0.720588	0.75	0.728763	0.734622	0.723062	0.730203	0.762107	0.734868	0.753347	0.743884	0.78425	0.750621	0.771683	0.791299	0.770006	0.737302	0.768091	0.700671	0.692237	0.761836	0.732315	0.748683	0.749277	0.746421	0.746544	0.747788	0.73789	0.747557	0.757108	0.750837	0.742373	0.724614	0.749819
4.33333	0.749284	0.743438	0.706811	0.70532	0.753846	0.755245	0.6327	0.639842	0.693514	0.749827	0.734891	0.748196	0.74807	0.70448	0.740345	0.683858	0.698442	0.73913	0.715549	0.72266	0.729934	0.725421	0.736007	0.741468	0.748948	0.745594	0.780844	0.743044	0.761975	0.787086	0.760748	0.743405	0.762726	0.703356	0.705398	0.771854	0.731533	0.743921	0.744436	0.757368	0.761159	0.734843	0.760297	0.738609	0.738019	0.752854	0.733558	0.71875	0.748382
4.35417	0.745831	0.73961	0.726912	0.7142	0.751922	0.758257	0.646013	0.652953	0.700787	0.763812	0.739824	0.75	0.746143	0.709953	0.750825	0.695744	0.716377	0.744108	0.714708	0.735965	0.733902	0.72823	0.748316	0.745081	0.742877	0.742355	0.777056	0.754717	0.762811	0.787879	0.756234	0.737757	0.764657	0.711898	0.706691	0.76259	0.742765	0.752624	0.755572	0.75393	0.746166	0.750921	0.743009	0.73871	0.74463	0.755405	0.731707	0.722222	0.751804
4.375	0.745423	0.750638	0.709773	0.722862	0.75523	0.755571	0.640833	0.640906	0.69	0.756683	0.736299	0.7502	0.750176	0.703633	0.73784	0.67787	0.711942	0.748538	0.725723	0.752007	0.730263	0.735253	0.751474	0.747009	0.758475	0.736842	0.775202	0.750205	0.775465	0.79436	0.769231	0.749599	0.758071	0.705882	0.713364	0.765886	0.738956	0.743112	0.746032	0.761544	0.746923	0.743777	0.745684	0.737903	0.741519	0.742991	0.724686	0.721649	0.747832
4.39583	0.757315	0.730442	0.706458	0.718242	0.74948	0.755961	0.640951	0.654387	0.699205	0.764543	0.745994	0.7536	0.753695	0.70928	0.744435	0.691192	0.715993	0.751469	0.723451	0.730061	0.734405	0.73352	0.755462	0.736527	0.741597	0.75406	0.783755	0.744072	0.77014	0.790152	0.758984	0.7576	0.764878	0.702685	0.6949	0.756526	0.749394	0.736684	0.743571	0.749321	0.750386	0.750555	0.755869	0.748784	0.740354	0.748503	0.737374	0.723946	0.75
4.41667	0.747995	0.731521	0.705882	0.71976	0.74254	0.750174	0.641869	0.643519	0.694722	0.768428	0.737718	0.747798	0.752817	0.694207	0.740527	0.688728	0.711802	0.746231	0.727476	0.736981	0.726236	0.722689	0.74245	0.741187	0.749824	0.748279	0.775081	0.745707	0.76652	0.787048	0.761399	0.736133	0.758044	0.704807	0.698339	0.760456	0.738153	0.737705	0.757796	0.76066	0.750961	0.74269	0.749162	0.747191	0.744783	0.75067	0.745562	0.712808	0.75887
4.4375	0.736961	0.753846	0.701478	0.720677	0.758065	0.75473	0.648383	0.646707	0.693133	0.750343	0.740064	0.750801	0.752991	0.701336	0.735342	0.682727	0.711152	0.743073	0.725519	0.744021	0.740247	0.729825	0.738912	0.75734	0.755806	0.742529	0.784165	0.753515	0.764012	0.793427	0.764743	0.745396	0.763918	0.694314	0.707565	0.761656	0.741365	0.730684	0.745351	0.754098	0.75406	0.741392	0.752688	0.732271	0.746795	0.757718	0.745363	0.717563	0.754895
4.45833	0.759057	0.756641	0.702756	0.720633	0.756794	0.752101	0.643812	0.654485	0.695777	0.757221	0.745803	0.750401	0.746459	0.712368	0.734104	0.67686	0.712316	0.760814	0.72571	0.730871	0.732569	0.72549	0.747899	0.739949	0.752801	0.740996	0.789474	0.747725	0.761128	0.782456	0.764003	0.744988	0.756904	0.706595	0.709647	0.766874	0.749798	0.74403	0.74465	0.74152	0.76139	0.742794	0.745151	0.743715	0.735294	0.744809	0.740772	0.706539	0.753455
4.47917	0.754005	0.745283	0.714848	0.714799	0.754018	0.741511	0.648727	0.653156	0.703384	0.763485	0.744427	0.741007	0.759773	0.701521	0.745665	0.678772	0.706096	0.7375	0.722677	0.743208	0.736295	0.717949	0.75	0.743986	0.744235	0.744061	0.785289	0.754686	0.765487	0.794496	0.77381	0.744241	0.767812	0.705489	0.711662	0.76901	0.7344	0.751502	0.757401	0.753909	0.747506	0.749815	0.747995	0.746774	0.741158	0.743009	0.73064	0.712133	0.753602
4.5	0.74502	0.741744	0.706863	0.713601	0.749131	0.758211	0.655193	0.651505	0.70546	0.756164	0.737926	0.762753	0.748775	0.69238	0.736669	0.68604	0.706897	0.75	0.720621	0.7447	0.737938	0.726953	0.743096	0.746383	0.7493	0.746748	0.772727	0.745707	0.770757	0.791375	0.772983	0.747611	0.765101	0.703531	0.711927	0.767531	0.751011	0.745495	0.75	0.757988	0.757506	0.744883	0.744341	0.745177	0.742143	0.742686	0.727197	0.709652	0.751625
4.52083	0.748144	0.752144	0.71752	0.719542	0.762439	0.754386	0.641696	0.653129	0.705165	0.762267	0.744596	0.751403	0.756184	0.693685	0.748553	0.686173	0.699637	0.741451	0.73003	0.749123	0.738344	0.726514	0.741079	0.755652	0.754558	0.753846	0.787764	0.742647	0.774386	0.800117	0.76798	0.744019	0.762244	0.715436	0.724138	0.771113	0.738991	0.752259	0.760634	0.753053	0.753277	0.751846	0.767363	0.75588	0.755861	0.756557	0.732665	0.705138	0.762146
4.54167	0.747856	0.746803	0.709234	0.732565	0.750872	0.75802	0.657542	0.641434	0.695061	0.765355	0.749201	0.745411	0.748603	0.719315	0.744205	0.686203	0.701087	0.74245	0.718497	0.741001	0.723881	0.717967	0.756711	0.749785	0.753674	0.746738	0.781065	0.749588	0.762463	0.795894	0.771213	0.742629	0.756352	0.704896	0.716806	0.766284	0.740741	0.753754	0.75519	0.754922	0.755948	0.745985	0.746328	0.746172	0.7368	0.754515	0.720332	0.714739	0.749463
4.5625	0.746439	0.735319	0.717241	0.71988	0.74499	0.761268	0.643064	0.643663	0.704693	0.761246	0.741036	0.75	0.760962	0.702107	0.734542	0.689175	0.711802	0.754637	0.72452	0.744268	0.737288	0.73324	0.752961	0.754084	0.749474	0.742182	0.780462	0.752475	0.76194	0.781977	0.779597	0.753414	0.75888	0.709287	0.710599	0.762744	0.743548	0.748315	0.751793	0.741672	0.742923	0.751846	0.7417	0.743363	0.746411	0.746	0.739899	0.71246	0.743106
4.58333	0.75	0.744265	0.712047	0.726227	0.752095	0.761006	0.654769	0.653129	0.705967	0.763574	0.747805	0.749401	0.759915	0.699057	0.744224	0.678847	0.72366	0.754415	0.725258	0.739169	0.720299	0.727782	0.760303	0.752595	0.752113	0.747886	0.777838	0.746743	0.769006	0.795414	0.775267	0.7494	0.759967	0.706199	0.716266	0.771154	0.747588	0.743455	0.760634	0.765152	0.749806	0.755952	0.755226	0.747164	0.75	0.757923	0.735294	0.72337	0.759797
4.60417	0.743721	0.73243	0.714426	0.719593	0.751566	0.756491	0.649328	0.662869	0.703518	0.759424	0.744223	0.744223	0.752307	0.69934	0.736669	0.674562	0.704545	0.748744	0.723577	0.742757	0.723783	0.716655	0.734219	0.746803	0.746844	0.743902	0.779088	0.729927	0.765533	0.794393	0.760274	0.744278	0.753629	0.701203	0.710599	0.772296	0.739617	0.739552	0.752704	0.75051	0.757692	0.753676	0.742686	0.725318	0.737849	0.746169	0.731993	0.715972	0.760553
4.625	0.747841	0.74359	0.719057	0.732889	0.746528	0.747559	0.668033	0.657718	0.710469	0.767845	0.7536	0.744409	0.752287	0.687208	0.754357	0.678866	0.709854	0.736622	0.726731	0.730465	0.727872	0.729109	0.74269	0.757106	0.757254	0.755352	0.782609	0.748355	0.77014	0.791935	0.764817	0.749403	0.761745	0.700735	0.707477	0.7679	0.742582	0.745318	0.752704	0.757493	0.745218	0.74575	0.740839	0.747385	0.73471	0.752674	0.743697	0.719048	0.756309
4.64583	0.745714	0.759931	0.714144	0.730371	0.742424	0.759944	0.654545	0.655957	0.707107	0.763537	0.739824	0.754611	0.756681	0.70159	0.752301	0.681159	0.726512	0.743119	0.724852	0.73175	0.723944	0.728412	0.749161	0.741026	0.759351	0.748466	0.771826	0.742276	0.760409	0.795441	0.759006	0.738994	0.763499	0.713126	0.707339	0.768019	0.742949	0.746246	0.744986	0.763411	0.757529	0.748344	0.745661	0.744972	0.737887	0.770325	0.727197	0.716442	0.769789
4.66667	0.746575	0.739983	0.705128	0.730652	0.742759	0.757343	0.652503	0.667792	0.705119	0.765636	0.734076	0.750801	0.745787	0.695408	0.751855	0.679226	0.702262	0.747703	0.727407	0.732691	0.721082	0.723657	0.746633	0.749786	0.759494	0.748855	0.778315	0.734362	0.764835	0.79906	0.781449	0.728639	0.761725	0.703555	0.714024	0.765267	0.750202	0.743839	0.755764	0.759069	0.756736	0.736111	0.751001	0.748594	0.745411	0.762643	0.728715	0.708991	0.761594
4.6875	0.746149	0.746599	0.718627	0.731884	0.756098	0.760255	0.667454	0.657718	0.704611	0.758454	0.748377	0.747173	0.747546	0.699906	0.743399	0.685861	0.71103	0.751479	0.727745	0.744493	0.741966	0.724476	0.749155	0.739949	0.749826	0.750192	0.775215	0.747533	0.765911	0.787259	0.772383	0.72973	0.757095	0.711396	0.722791	0.766333	0.739271	0.743436	0.755922	0.76701	0.748074	0.749077	0.748158	0.746559	0.743981	0.753369	0.738136	0.712926	0.755764
4.70833	0.755125	0.760647	0.72448	0.732197	0.745856	0.76134	0.656542	0.672309	0.715222	0.759502	0.744866	0.741706	0.763214	0.701311	0.746689	0.692227	0.713249	0.749792	0.716788	0.752669	0.734023	0.724283	0.748104	0.747225	0.760028	0.759445	0.791689	0.746318	0.770987	0.793548	0.775408	0.7494	0.761387	0.715442	0.725762	0.775383	0.751216	0.753743	0.757163	0.758527	0.756923	0.74705	0.750498	0.75	0.756472	0.763087	0.73495	0.714173	0.755974
4.72917	0.748428	0.741908	0.712891	0.735152	0.74896	0.756983	0.662162	0.674797	0.721133	0.764503	0.755805	0.751004	0.753511	0.705603	0.742097	0.678332	0.719411	0.752101	0.723168	0.751115	0.741477	0.730471	0.739566	0.75431	0.758621	0.748279	0.779221	0.7602	0.772861	0.801653	0.767935	0.747798	0.764017	0.711968	0.729147	0.768863	0.760033	0.754148	0.745507	0.755464	0.751914	0.745763	0.748336	0.75	0.75	0.756212	0.744501	0.726333	0.759273
4.75	0.754005	0.752151	0.713163	0.731307	0.759582	0.75473	0.666667	0.667341	0.715942	0.758076	0.750401	0.755053	0.75896	0.704053	0.748543	0.69375	0.716486	0.734779	0.72855	0.730938	0.739623	0.729993	0.748328	0.758621	0.751412	0.748074	0.775323	0.750817	0.768553	0.790304	0.769614	0.747218	0.761805	0.721102	0.707721	0.777137	0.757895	0.744951	0.751793	0.752212	0.748466	0.737344	0.755376	0.744596	0.7496	0.758899	0.741639	0.709906	0.761043
4.77083	0.755479	0.757967	0.715134	0.731425	0.746695	0.757512	0.664509	0.660594	0.715222	0.753283	0.7498	0.750806	0.760226	0.698502	0.754748	0.68798	0.714416	0.746846	0.721528	0.736564	0.734463	0.728169	0.751474	0.748288	0.761068	0.740826	0.77628	0.760099	0.764144	0.789259	0.772699	0.744205	0.763796	0.712274	0.70674	0.776606	0.747987	0.757967	0.7509	0.762943	0.740031	0.741935	0.752502	0.751623	0.74178	0.763158	0.730159	0.712816	0.764406
4.79167	0.75775	0.753436	0.710059	0.728597	0.752268	0.755446	0.658796	0.664184	0.70767	0.763598	0.747209	0.756235	0.758065	0.693609	0.7467	0.681211	0.701547	0.752101	0.708303	0.728309	0.741905	0.721678	0.741423	0.749144	0.7493	0.746718	0.774973	0.741408	0.77014	0.790793	0.770296	0.742243	0.760587	0.703156	0.716822	0.773639	0.749798	0.741935	0.747489	0.757221	0.751538	0.74651	0.753516	0.757724	0.753017	0.764825	0.746846	0.710757	0.752696
4.8125	0.749857	0.750214	0.713445	0.735043	0.768525	0.760976	0.666864	0.677703	0.721335	0.768966	0.742063	0.769355	0.761468	0.706327	0.751041	0.683668	0.70841	0.766497	0.731997	0.741395	0.74359	0.726829	0.752724	0.762274	0.758985	0.749809	0.788108	0.758649	0.77048	0.790332	0.776669	0.743468	0.760752	0.71496	0.721296	0.779645	0.747173	0.743284	0.746953	0.75545	0.750767	0.752402	0.754503	0.756691	0.745192	0.765972	0.745763	0.709449	0.760289
4.83333	0.752566	0.745937	0.717391	0.739104	0.758693	0.757554	0.671014	0.674355	0.707513	0.770035	0.751807	0.7408	0.749124	0.693246	0.75626	0.682359	0.712466	0.751252	0.731399	0.737258	0.736441	0.731228	0.759259	0.761946	0.762307	0.75286	0.780065	0.753695	0.775298	0.78509	0.785171	0.742448	0.76537	0.70996	0.724461	0.781687	0.74077	0.749058	0.762527	0.766484	0.762162	0.748344	0.752183	0.748377	0.76129	0.75502	0.749788	0.718477	0.763081
4.85417	0.753873	0.757498	0.725025	0.74569	0.760504	0.766923	0.672803	0.665541	0.712428	0.774844	0.755004	0.755861	0.760114	0.690075	0.743802	0.682826	0.721507	0.743913	0.728083	0.745793	0.736441	0.736805	0.753159	0.748705	0.7615	0.75969	0.791191	0.75495	0.772394	0.805409	0.770347	0.746603	0.760569	0.711382	0.731844	0.773531	0.754671	0.753012	0.754663	0.758904	0.760987	0.746863	0.751682	0.756888	0.751001	0.758875	0.748735	0.724384	0.759854
4.875	0.750857	0.731029	0.707965	0.742034	0.75452	0.757491	0.679144	0.670516	0.715323	0.770458	0.750598	0.750401	0.757895	0.701804	0.747517	0.683994	0.713768	0.748943	0.735163	0.730836	0.736098	0.725999	0.746444	0.754978	0.755304	0.747498	0.780291	0.755354	0.760615	0.790521	0.758385	0.735924	0.767842	0.709807	0.721707	0.785164	0.755899	0.747937	0.759684	0.766368	0.760247	0.752395	0.755226	0.752019	0.744817	0.755853	0.746633	0.722178	0.761939
4.89583	0.757454	0.760757	0.714427	0.733984	0.751911	0.757512	0.674211	0.676788	0.722303	0.765957	0.754823	0.756778	0.759129	0.703635	0.756442	0.686827	0.717172	0.744108	0.727675	0.749113	0.740705	0.729181	0.756529	0.744663	0.752635	0.749619	0.787107	0.754717	0.776208	0.784884	0.779672	0.75261	0.762982	0.71419	0.714681	0.774163	0.748788	0.743243	0.751076	0.763661	0.753257	0.751299	0.758597	0.758958	0.748397	0.765265	0.747243	0.720949	0.75036
4.91667	0.760807	0.756499	0.718967	0.740537	0.754902	0.77433	0.676418	0.677793	0.717949	0.774394	0.743017	0.755217	0.756374	0.710227	0.755426	0.682329	0.72594	0.759899	0.726935	0.741197	0.749282	0.740609	0.756529	0.752595	0.760931	0.756923	0.784431	0.755372	0.77071	0.802834	0.782609	0.753226	0.763773	0.721323	0.732143	0.780723	0.757946	0.757599	0.764834	0.76603	0.754426	0.758697	0.753028	0.740385	0.763285	0.759758	0.749576	0.708531	0.767103
4.9375	0.744974	0.744881	0.716683	0.751699	0.749129	0.759717	0.669643	0.674419	0.72434	0.776761	0.7376	0.74859	0.751404	0.69934	0.740864	0.675869	0.702555	0.744949	0.727476	0.733275	0.725564	0.727146	0.756618	0.743745	0.767114	0.737003	0.777658	0.750615	0.772761	0.796134	0.765075	0.743243	0.753769	0.717758	0.726679	0.773385	0.743922	0.74697	0.762909	0.760082	0.750383	0.740822	0.744496	0.744337	0.751603	0.759297	0.735294	0.706582	0.752899
4.95833	0.758102	0.748288	0.723108	0.737935	0.755961	0.762973	0.67506	0.669388	0.713139	0.763725	0.759259	0.756452	0.758523	0.70794	0.747289	0.6853	0.69873	0.737196	0.723908	0.756877	0.752408	0.724668	0.740648	0.765013	0.757082	0.749041	0.777597	0.74918	0.774313	0.791569	0.768989	0.746006	0.761144	0.718262	0.723164	0.782356	0.743506	0.756226	0.756679	0.751705	0.749808	0.747228	0.749164	0.73752	0.749601	0.758389	0.738397	0.715195	0.765262
4.97917	0.760718	0.748288	0.726733	0.739852	0.755259	0.768848	0.681981	0.666213	0.715959	0.768858	0.746006	0.751613	0.753165	0.701041	0.754401	0.687371	0.70514	0.73596	0.737988	0.746466	0.74053	0.74507	0.760814	0.761452	0.749119	0.74732	0.782656	0.757002	0.77662	0.799054	0.779533	0.7504	0.767753	0.710223	0.724074	0.774892	0.745557	0.751315	0.753435	0.766393	0.750192	0.755572	0.753526	0.746172	0.750605	0.748487	0.733783	0.708104	0.759622
5	0.761324	0.754491	0.707389	0.743293	0.75896	0.755961	0.679234	0.67659	0.720588	0.771369	0.744817	0.758676	0.754584	0.712655	0.74374	0.686436	0.713115	0.75021	0.727409	0.748673	0.753817	0.728291	0.743482	0.754325	0.746818	0.744079	0.778737	0.756801	0.773432	0.801531	0.774621	0.747611	0.759142	0.714865	0.725655	0.77494	0.757946	0.746032	0.760116	0.762781	0.753467	0.746891	0.743351	0.75935	0.746785	0.766418	0.749577	0.714625	0.76402
5.02083	0.760417	0.760103	0.722441	0.744772	0.763343	0.765836	0.681601	0.675565	0.724467	0.764256	0.745208	0.761364	0.758304	0.698308	0.751661	0.691911	0.706204	0.747262	0.737705	0.744227	0.754067	0.718881	0.748538	0.755155	0.760513	0.750958	0.783522	0.759336	0.784592	0.799528	0.779458	0.760711	0.767804	0.716519	0.723106	0.774131	0.749188	0.741742	0.766281	0.761379	0.767081	0.740385	0.751515	0.736077	0.755036	0.758271	0.739353	0.728287	0.757132
5.04167	0.765489	0.746575	0.737525	0.74476	0.755245	0.767376	0.681029	0.67913	0.723201	0.768641	0.760257	0.756669	0.759547	0.711977	0.745621	0.683994	0.706044	0.752761	0.721688	0.742908	0.733083	0.720309	0.742616	0.754113	0.760454	0.742308	0.790191	0.75145	0.766766	0.787897	0.777498	0.756235	0.761225	0.709263	0.72238	0.774533	0.75	0.745827	0.760145	0.767586	0.762384	0.757801	0.753194	0.755102	0.737981	0.755034	0.735144	0.710339	0.768895
5.0625	0.77374	0.751931	0.712587	0.744472	0.759441	0.765406	0.689489	0.68281	0.716801	0.774059	0.742038	0.764801	0.760255	0.701705	0.762869	0.687822	0.708143	0.758709	0.722595	0.735088	0.738095	0.728039	0.751701	0.754978	0.763121	0.746338	0.781199	0.747334	0.781437	0.795882	0.771122	0.74579	0.758031	0.723404	0.727788	0.784608	0.759504	0.764526	0.75398	0.760218	0.757927	0.763138	0.754717	0.760066	0.758621	0.762643	0.744717	0.718377	0.766423
5.08333	0.762731	0.748294	0.707753	0.746296	0.755059	0.764164	0.676877	0.683448	0.722548	0.770977	0.740829	0.751004	0.754436	0.704545	0.748328	0.68905	0.715328	0.752551	0.722222	0.750446	0.723424	0.725806	0.758242	0.747423	0.753338	0.74023	0.780911	0.761826	0.758621	0.792941	0.774398	0.749601	0.759142	0.715353	0.731638	0.772553	0.761047	0.758359	0.760634	0.76148	0.749425	0.751292	0.750167	0.757377	0.748196	0.756884	0.74049	0.715294	0.759393
5.10417	0.759632	0.741602	0.724926	0.74707	0.764457	0.769667	0.68682	0.691828	0.722671	0.76385	0.756452	0.755842	0.75779	0.70255	0.750207	0.683316	0.721101	0.751484	0.722802	0.738011	0.745024	0.72106	0.759762	0.767826	0.75565	0.751152	0.781097	0.752874	0.78065	0.793063	0.78399	0.749196	0.767296	0.717791	0.734579	0.774662	0.757825	0.759513	0.763043	0.749148	0.757529	0.745214	0.763908	0.753247	0.767423	0.757945	0.749789	0.70751	0.767204
5.125	0.760908	0.747405	0.724752	0.750467	0.755634	0.769068	0.693617	0.686855	0.730797	0.77614	0.75	0.772172	0.753521	0.701128	0.760469	0.68866	0.716651	0.757627	0.727886	0.738747	0.74215	0.71598	0.749158	0.749354	0.766382	0.755229	0.790016	0.759106	0.781643	0.795522	0.772152	0.743243	0.757083	0.720246	0.728128	0.783888	0.765818	0.760671	0.762391	0.762816	0.75886	0.760595	0.74933	0.749191	0.766423	0.759973	0.741716	0.710652	0.769684
5.14583	0.759162	0.753661	0.725646	0.74938	0.75879	0.762748	0.684848	0.679038	0.734967	0.767894	0.755217	0.756669	0.770222	0.699346	0.745409	0.687891	0.70674	0.753599	0.727952	0.758467	0.724461	0.720251	0.765903	0.761116	0.766032	0.746728	0.790596	0.757202	0.774889	0.795535	0.776797	0.74502	0.761368	0.709831	0.71831	0.777885	0.751422	0.751319	0.758845	0.762943	0.756549	0.756098	0.746972	0.761866	0.746805	0.764426	0.750636	0.716667	0.762491
5.16667	0.76135	0.749147	0.736097	0.745207	0.755618	0.764706	0.690765	0.684466	0.723077	0.763158	0.756822	0.7589	0.760255	0.701225	0.744088	0.687921	0.704918	0.749577	0.72971	0.733156	0.735043	0.718684	0.757859	0.751515	0.751583	0.751356	0.781216	0.748768	0.775964	0.79634	0.775316	0.741064	0.764509	0.731006	0.734827	0.777938	0.755519	0.752664	0.751258	0.751705	0.764981	0.760448	0.762643	0.742534	0.758704	0.763426	0.75	0.706487	0.770925
5.1875	0.770845	0.736075	0.738648	0.756807	0.753492	0.772727	0.698722	0.686207	0.730287	0.784423	0.753436	0.756058	0.760085	0.711466	0.756962	0.687532	0.71337	0.744323	0.712491	0.750444	0.725306	0.731638	0.747243	0.75913	0.752468	0.752498	0.777177	0.755757	0.775298	0.78818	0.773099	0.752013	0.76525	0.718281	0.733459	0.79037	0.757576	0.753227	0.760838	0.772195	0.752111	0.75037	0.751854	0.764898	0.751403	0.755212	0.738946	0.720507	0.765614
5.20833	0.763066	0.744246	0.707677	0.747664	0.750351	0.757533	0.683735	0.676775	0.726401	0.773454	0.739824	0.750202	0.753347	0.69934	0.748538	0.683316	0.712066	0.747892	0.720774	0.753791	0.727273	0.730337	0.750211	0.75678	0.751768	0.747295	0.782963	0.757249	0.768148	0.798105	0.777356	0.744019	0.765075	0.714576	0.738679	0.786621	0.759016	0.74357	0.756327	0.754949	0.765346	0.746667	0.751009	0.757526	0.741463	0.758808	0.73902	0.707221	0.760822
5.22917	0.766492	0.753436	0.71996	0.751244	0.765371	0.764915	0.689759	0.690558	0.728751	0.783972	0.752636	0.75935	0.756166	0.690141	0.747483	0.685166	0.706801	0.748727	0.712077	0.744248	0.725564	0.719274	0.75085	0.753022	0.749645	0.744615	0.776209	0.748142	0.76514	0.784337	0.779393	0.746774	0.763667	0.716428	0.730806	0.7862	0.746919	0.747187	0.759622	0.768858	0.758379	0.769752	0.756739	0.762572	0.764851	0.760678	0.741935	0.70947	0.761835
5.25	0.767442	0.754717	0.726547	0.757143	0.7567	0.760226	0.685576	0.691146	0.726216	0.781844	0.745382	0.753647	0.765292	0.696226	0.757576	0.700891	0.718721	0.760239	0.718519	0.746655	0.732008	0.732444	0.747078	0.758741	0.765625	0.746554	0.782254	0.76814	0.787155	0.799054	0.782828	0.752	0.76483	0.718001	0.72693	0.784786	0.755537	0.760061	0.772328	0.766897	0.758276	0.76003	0.747495	0.745337	0.757478	0.763946	0.743197	0.708692	0.774288
5.27083	0.774869	0.759307	0.71984	0.76125	0.758304	0.766032	0.685697	0.685695	0.738131	0.768106	0.750799	0.745763	0.759062	0.701705	0.756303	0.686528	0.712727	0.75443	0.715447	0.737213	0.742366	0.729255	0.754195	0.768624	0.769231	0.748851	0.795492	0.754764	0.77786	0.793996	0.771213	0.735178	0.761725	0.716033	0.722326	0.78606	0.761317	0.746235	0.766813	0.761708	0.774042	0.760805	0.754882	0.752636	0.760163	0.76087	0.747648	0.718276	0.769119
5.29167	0.76419	0.750215	0.714712	0.746149	0.759547	0.772954	0.697561	0.694868	0.725202	0.77801	0.754019	0.751212	0.754249	0.698131	0.747289	0.683256	0.700364	0.745577	0.714498	0.741103	0.744742	0.719665	0.750211	0.758079	0.756528	0.760684	0.779284	0.746071	0.776866	0.795038	0.776575	0.75	0.761545	0.712925	0.723684	0.789268	0.758649	0.744344	0.757246	0.759669	0.751347	0.770677	0.751854	0.738573	0.762753	0.757966	0.72628	0.703557	0.759475
5.3125	0.768735	0.743787	0.725373	0.754037	0.775409	0.773919	0.693666	0.69429	0.741341	0.775668	0.757062	0.772172	0.770261	0.708175	0.74979	0.68737	0.716117	0.749369	0.722057	0.750224	0.742337	0.729445	0.764906	0.755208	0.755839	0.763749	0.777053	0.756623	0.77381	0.800119	0.779048	0.746592	0.769037	0.712628	0.726755	0.784333	0.752249	0.75076	0.759503	0.775482	0.765576	0.752994	0.757945	0.747541	0.754839	0.768814	0.753859	0.714736	0.774241
5.33333	0.762071	0.747009	0.713155	0.750155	0.763791	0.763662	0.697802	0.687717	0.718195	0.76848	0.741807	0.749796	0.768074	0.70314	0.746644	0.675077	0.70471	0.742591	0.725987	0.741964	0.74591	0.724648	0.746193	0.755459	0.756528	0.746533	0.782845	0.754764	0.775205	0.785504	0.774889	0.7456	0.76483	0.71302	0.738841	0.788856	0.755537	0.739394	0.763043	0.758385	0.753287	0.750932	0.756229	0.744508	0.756515	0.751523	0.73617	0.703994	0.767647
5.35417	0.770979	0.761246	0.719157	0.763454	0.76879	0.775106	0.698413	0.689012	0.73037	0.772791	0.752594	0.758313	0.772404	0.701139	0.74958	0.700052	0.704649	0.756986	0.724573	0.741135	0.729008	0.72753	0.756388	0.758921	0.768625	0.738663	0.780859	0.753731	0.767164	0.806683	0.778694	0.753425	0.763445	0.719945	0.739583	0.780962	0.751639	0.752287	0.776152	0.764503	0.766795	0.755771	0.763785	0.754886	0.759065	0.762034	0.74049	0.721559	0.772794
5.375	0.763848	0.744663	0.725198	0.756571	0.759155	0.766169	0.695599	0.692147	0.727206	0.776999	0.753623	0.763458	0.761533	0.697828	0.74642	0.677218	0.721507	0.740803	0.71535	0.746466	0.73724	0.722495	0.741554	0.757895	0.754064	0.748452	0.786769	0.744013	0.776946	0.792085	0.774295	0.7504	0.758592	0.721278	0.734713	0.781704	0.755537	0.75815	0.760204	0.775862	0.75559	0.764883	0.763587	0.766694	0.75938	0.756978	0.749787	0.708991	0.763716
5.39583	0.767564	0.752151	0.733132	0.7597	0.75565	0.767162	0.704	0.691289	0.732196	0.779339	0.749798	0.759124	0.763791	0.68101	0.75491	0.680994	0.711942	0.743892	0.711538	0.739092	0.744297	0.728754	0.755328	0.75856	0.754249	0.761089	0.784893	0.755776	0.757353	0.8	0.771357	0.763519	0.768226	0.712245	0.725806	0.788247	0.74449	0.751891	0.746032	0.776773	0.760279	0.758414	0.747973	0.753056	0.756713	0.759537	0.745937	0.696331	0.757664
5.41667	0.763986	0.754996	0.733936	0.756082	0.761669	0.756374	0.697987	0.685635	0.740163	0.785714	0.754839	0.750203	0.768848	0.702188	0.761499	0.689726	0.709973	0.755784	0.717569	0.749101	0.740705	0.734177	0.75317	0.753269	0.766262	0.754482	0.787912	0.7598	0.780616	0.801775	0.785942	0.752013	0.762085	0.711248	0.727273	0.776322	0.745928	0.75152	0.763543	0.763176	0.766564	0.770787	0.752703	0.757377	0.751216	0.751864	0.737425	0.714173	0.769174
5.4375	0.766551	0.747423	0.729541	0.760924	0.768137	0.764077	0.698892	0.704641	0.73845	0.776842	0.76371	0.759576	0.778332	0.708015	0.759322	0.682663	0.704918	0.766581	0.735228	0.745325	0.737296	0.73085	0.749577	0.770578	0.761226	0.748655	0.787978	0.7598	0.786466	0.79634	0.783217	0.759772	0.777496	0.721995	0.737441	0.799216	0.767327	0.755539	0.763425	0.777933	0.785266	0.764398	0.769126	0.7621	0.762021	0.756246	0.757106	0.719904	0.778682
5.45833	0.772967	0.742515	0.720559	0.754047	0.767327	0.762916	0.698832	0.693062	0.727679	0.776918	0.746774	0.766202	0.763494	0.697455	0.755725	0.679917	0.714154	0.750853	0.72003	0.742451	0.745437	0.725421	0.759966	0.758952	0.757962	0.755778	0.782632	0.765004	0.781273	0.803112	0.786581	0.748796	0.758621	0.716814	0.751196	0.791789	0.757676	0.753612	0.762985	0.76609	0.756799	0.76006	0.763946	0.7543	0.765189	0.769074	0.753611	0.699372	0.76044
5.47917	0.767836	0.753236	0.729376	0.760377	0.776109	0.770878	0.697062	0.692686	0.731744	0.790106	0.754032	0.764706	0.760854	0.69934	0.757009	0.690862	0.720952	0.741217	0.727815	0.747302	0.742802	0.721093	0.757705	0.755672	0.755508	0.762539	0.786184	0.748543	0.776692	0.789039	0.775742	0.755861	0.76678	0.720356	0.746908	0.777832	0.754702	0.746382	0.765957	0.768698	0.767261	0.768651	0.762262	0.763072	0.77377	0.765625	0.743809	0.711324	0.763274
5.5	0.770907	0.747196	0.730575	0.757062	0.760226	0.753531	0.696341	0.687631	0.737156	0.77551	0.751208	0.771074	0.760823	0.71065	0.754476	0.691948	0.703267	0.758383	0.720808	0.740179	0.744476	0.722959	0.760647	0.754538	0.757468	0.750388	0.784004	0.753333	0.764837	0.805589	0.787084	0.746774	0.755444	0.723257	0.751671	0.791198	0.756178	0.747912	0.763292	0.764665	0.759503	0.761295	0.757802	0.763636	0.763222	0.758784	0.749138	0.712253	0.774669
5.52083	0.769865	0.760661	0.72317	0.757481	0.766289	0.77208	0.706822	0.692897	0.733433	0.773015	0.744561	0.756316	0.748048	0.695652	0.752743	0.687015	0.707228	0.753202	0.721726	0.742397	0.733333	0.718772	0.738357	0.75986	0.763869	0.754264	0.784624	0.755592	0.773333	0.799052	0.780178	0.740239	0.759414	0.71341	0.727445	0.786062	0.766556	0.747906	0.756934	0.762654	0.768627	0.761364	0.755948	0.749795	0.761011	0.765957	0.744644	0.708202	0.761421
5.54167	0.770907	0.750433	0.734343	0.755166	0.75884	0.766858	0.704615	0.697544	0.731199	0.770745	0.763328	0.752039	0.755682	0.703947	0.748947	0.68666	0.718864	0.750212	0.726182	0.7547	0.738964	0.724526	0.762842	0.750218	0.761087	0.761425	0.786461	0.756645	0.777944	0.788575	0.78576	0.752636	0.769036	0.717687	0.752399	0.787182	0.758678	0.753998	0.766376	0.772696	0.76947	0.766792	0.756114	0.746525	0.747573	0.766074	0.744482	0.706343	0.765224
5.5625	0.772487	0.739206	0.717131	0.760625	0.78264	0.773775	0.704797	0.702873	0.741238	0.77614	0.753821	0.750203	0.762615	0.70461	0.766553	0.684375	0.707428	0.755575	0.72342	0.746858	0.740421	0.709881	0.756803	0.757417	0.757254	0.753115	0.790314	0.752483	0.764794	0.803561	0.774968	0.745367	0.761564	0.723973	0.747348	0.784495	0.766255	0.755894	0.765864	0.776559	0.763975	0.755605	0.751015	0.75453	0.761084	0.762943	0.737021	0.714623	0.771555
5.58333	0.776464	0.746127	0.708333	0.757651	0.761024	0.768571	0.695599	0.689776	0.741984	0.784188	0.751618	0.772059	0.76361	0.689688	0.748299	0.687305	0.718349	0.745517	0.720326	0.750893	0.735939	0.713194	0.748727	0.758741	0.755524	0.752705	0.787093	0.741988	0.778448	0.802263	0.787316	0.756888	0.761464	0.709501	0.727704	0.781447	0.753504	0.759755	0.752012	0.76762	0.765394	0.754873	0.743537	0.757155	0.760621	0.757123	0.744246	0.717787	0.753285
5.60417	0.780226	0.755864	0.721941	0.760802	0.773544	0.761364	0.711097	0.688112	0.741238	0.775424	0.753859	0.761157	0.773115	0.697368	0.763001	0.690215	0.709091	0.752137	0.71482	0.746858	0.738593	0.721635	0.756618	0.765378	0.758375	0.750195	0.787879	0.767169	0.776435	0.798806	0.785304	0.753247	0.75797	0.717241	0.726236	0.78816	0.755574	0.752475	0.756522	0.763966	0.760717	0.765684	0.744076	0.758819	0.754085	0.759674	0.742955	0.707278	0.77037
5.625	0.782996	0.754553	0.730731	0.765113	0.767408	0.764413	0.716781	0.712474	0.745113	0.770308	0.750401	0.762878	0.775554	0.707663	0.778443	0.691906	0.701357	0.754281	0.724551	0.748428	0.740598	0.723944	0.762436	0.761532	0.768512	0.767005	0.782895	0.771548	0.790152	0.804673	0.797306	0.756275	0.759011	0.711172	0.734986	0.787328	0.766805	0.754804	0.766764	0.780028	0.759346	0.759666	0.763014	0.751227	0.775578	0.760766	0.757315	0.723642	0.756757
5.64583	0.784478	0.75346	0.718719	0.762594	0.768188	0.755714	0.711359	0.696906	0.741911	0.774011	0.754656	0.753859	0.761226	0.70019	0.762639	0.687792	0.71337	0.751282	0.717489	0.738201	0.739423	0.72843	0.749363	0.748691	0.752125	0.772122	0.783086	0.743611	0.772795	0.795821	0.781031	0.752033	0.763813	0.710007	0.746602	0.790652	0.760434	0.745621	0.758443	0.76875	0.775414	0.760722	0.756646	0.764073	0.753871	0.753898	0.754538	0.71406	0.77048
5.66667	0.773325	0.753012	0.721	0.7525	0.768188	0.761331	0.716057	0.700211	0.734027	0.774352	0.763029	0.764026	0.767408	0.698772	0.761905	0.685089	0.703367	0.755952	0.72342	0.748658	0.74209	0.721208	0.753833	0.759582	0.749468	0.760311	0.781182	0.748123	0.781462	0.792062	0.787031	0.755682	0.759462	0.715948	0.721747	0.795287	0.759106	0.75723	0.765314	0.772064	0.770492	0.776515	0.751696	0.755319	0.750605	0.753731	0.742685	0.715415	0.759151
5.6875	0.769459	0.746759	0.719758	0.768501	0.765335	0.778495	0.713396	0.694737	0.748683	0.770423	0.747974	0.767022	0.770057	0.686973	0.758355	0.68558	0.704858	0.751515	0.720446	0.755194	0.737452	0.718794	0.767382	0.765939	0.758769	0.757764	0.784852	0.749378	0.777528	0.793452	0.781609	0.753635	0.761905	0.720467	0.730326	0.787109	0.754153	0.756923	0.761696	0.763687	0.766142	0.768182	0.755116	0.763441	0.75834	0.754255	0.726503	0.722267	0.756382
5.70833	0.77652	0.751958	0.735621	0.758945	0.771205	0.776109	0.704969	0.716914	0.744936	0.795018	0.76509	0.763934	0.777937	0.710501	0.760684	0.682952	0.715713	0.75151	0.716741	0.738859	0.735687	0.728742	0.763135	0.774759	0.773938	0.764934	0.789153	0.754606	0.786092	0.795833	0.788967	0.74579	0.762065	0.720548	0.743269	0.790504	0.769231	0.755149	0.771155	0.773203	0.765163	0.763952	0.757162	0.750822	0.772204	0.766758	0.757131	0.709602	0.773571
5.72917	0.775995	0.758471	0.724417	0.765075	0.775144	0.77642	0.706832	0.708861	0.737864	0.788502	0.753425	0.764947	0.769231	0.717162	0.753378	0.678387	0.717051	0.75278	0.715138	0.745275	0.73659	0.727591	0.762232	0.763828	0.772498	0.763323	0.786381	0.772344	0.77728	0.796197	0.776718	0.757946	0.759748	0.713415	0.734848	0.783626	0.745275	0.754962	0.757267	0.753434	0.770801	0.766038	0.759864	0.764214	0.750201	0.757473	0.750645	0.699527	0.776296
5.75	0.776583	0.743325	0.728831	0.753605	0.770998	0.773639	0.722431	0.705634	0.743628	0.773625	0.761595	0.758877	0.764748	0.705827	0.764304	0.68322	0.707228	0.746383	0.719494	0.749104	0.730476	0.727977	0.768702	0.755013	0.762688	0.759158	0.783415	0.75124	0.777861	0.787108	0.780269	0.739824	0.764334	0.716929	0.727709	0.787213	0.758877	0.754804	0.760029	0.776773	0.774725	0.765941	0.763212	0.750822	0.756494	0.764426	0.741468	0.707644	0.764012
5.77083	0.772107	0.760453	0.731658	0.768844	0.757102	0.769784	0.714022	0.700282	0.737828	0.78215	0.759095	0.759473	0.760342	0.694836	0.757859	0.689854	0.70822	0.761413	0.722595	0.741763	0.74215	0.728946	0.75085	0.756119	0.760714	0.763466	0.792359	0.767169	0.785606	0.795955	0.793325	0.751007	0.752603	0.722069	0.740135	0.79521	0.759735	0.751149	0.773294	0.769284	0.767296	0.757325	0.751536	0.756158	0.75	0.758339	0.746998	0.708661	0.776792
5.79167	0.77619	0.771253	0.739	0.777637	0.778887	0.776023	0.717405	0.708097	0.744169	0.76848	0.771311	0.74878	0.76824	0.693685	0.746825	0.682531	0.714418	0.776817	0.720982	0.753351	0.739962	0.725806	0.771157	0.746725	0.760171	0.762539	0.788578	0.755444	0.766816	0.799881	0.787166	0.750607	0.759329	0.729917	0.745681	0.797648	0.766886	0.767871	0.764186	0.777469	0.774548	0.765637	0.763736	0.760726	0.76	0.768652	0.749356	0.706667	0.771555
5.8125	0.767359	0.752586	0.717131	0.767734	0.764664	0.763571	0.711717	0.689776	0.742921	0.788802	0.750404	0.755918	0.762518	0.696545	0.752733	0.679979	0.705455	0.749147	0.715994	0.742222	0.732314	0.720196	0.746599	0.75853	0.768625	0.766275	0.77942	0.755	0.779279	0.796439	0.781888	0.75502	0.761965	0.71321	0.738344	0.78335	0.749591	0.760279	0.759327	0.766297	0.758621	0.767424	0.756628	0.76218	0.761709	0.771331	0.734642	0.71564	0.76449
5.83333	0.774213	0.745895	0.724242	0.761185	0.761024	0.768732	0.717676	0.691983	0.745098	0.782024	0.753647	0.764073	0.754298	0.690722	0.757679	0.686387	0.708676	0.745267	0.714393	0.75426	0.73619	0.721323	0.774806	0.75856	0.762857	0.765211	0.779661	0.759833	0.792841	0.792632	0.782109	0.751412	0.755102	0.719973	0.741313	0.782693	0.753719	0.764479	0.762115	0.767635	0.764107	0.769114	0.769072	0.76814	0.763115	0.7621	0.744406	0.702044	0.759001
5.85417	0.766944	0.754996	0.737374	0.761307	0.775775	0.772989	0.715356	0.7086	0.738772	0.781625	0.753635	0.774086	0.753386	0.694628	0.753413	0.695378	0.70696	0.76219	0.712908	0.748879	0.731614	0.706788	0.762478	0.769298	0.757163	0.763055	0.777105	0.761106	0.788679	0.799881	0.789137	0.761905	0.760151	0.713205	0.739752	0.781783	0.764073	0.750192	0.766082	0.775668	0.77085	0.763058	0.752556	0.753504	0.754702	0.768226	0.745923	0.715864	0.766962
5.875	0.775315	0.755245	0.72	0.764115	0.763997	0.767844	0.718555	0.701991	0.75	0.776521	0.767022	0.767135	0.77198	0.690365	0.767007	0.69377	0.709854	0.766178	0.715774	0.75	0.739884	0.725545	0.757524	0.764499	0.766571	0.764984	0.78881	0.76884	0.775433	0.794258	0.781668	0.743755	0.75793	0.713311	0.736084	0.794002	0.767887	0.750381	0.758721	0.773296	0.75774	0.773455	0.757162	0.769103	0.772727	0.758316	0.745047	0.705047	0.764359
5.89583	0.780561	0.758952	0.723618	0.76652	0.755855	0.767094	0.711886	0.708304	0.728561	0.781805	0.758313	0.750611	0.767575	0.70566	0.762027	0.685205	0.711009	0.745081	0.729872	0.742654	0.755792	0.713687	0.749153	0.754185	0.762143	0.765442	0.781967	0.754371	0.783521	0.801658	0.787166	0.756098	0.750104	0.717421	0.750725	0.79334	0.758278	0.749808	0.761662	0.775838	0.763693	0.774905	0.759159	0.756178	0.757329	0.767077	0.746575	0.708531	0.77014
5.91667	0.770053	0.763478	0.726633	0.770253	0.765927	0.764409	0.716511	0.712154	0.754148	0.780505	0.759514	0.764609	0.769618	0.697828	0.759863	0.689601	0.704072	0.762931	0.721226	0.761086	0.742468	0.711699	0.767159	0.755926	0.75914	0.758165	0.793046	0.759228	0.784791	0.8	0.786896	0.749798	0.757041	0.724066	0.744253	0.778263	0.773144	0.774517	0.776549	0.767894	0.762461	0.765554	0.750338	0.758506	0.758313	0.770289	0.732657	0.703064	0.777122
5.9375	0.77579	0.745267	0.732323	0.77508	0.771552	0.776259	0.710723	0.710826	0.749623	0.778717	0.764128	0.765728	0.771346	0.696097	0.76521	0.681558	0.702653	0.760069	0.720621	0.754275	0.732759	0.724771	0.752568	0.76295	0.767408	0.756799	0.778693	0.763269	0.77468	0.790036	0.789642	0.743735	0.763136	0.713109	0.749271	0.794998	0.771595	0.750384	0.772694	0.77079	0.768686	0.763815	0.749659	0.749382	0.754501	0.759563	0.738278	0.713492	0.767476
5.95833	0.770511	0.752373	0.72	0.769912	0.777538	0.77658	0.710821	0.712143	0.738772	0.770629	0.754671	0.767327	0.76824	0.694836	0.762639	0.688059	0.710263	0.747871	0.716086	0.743268	0.741131	0.712796	0.765517	0.757205	0.769562	0.760972	0.780755	0.752492	0.78012	0.798209	0.785485	0.756557	0.757868	0.723288	0.740097	0.794393	0.766309	0.75804	0.760759	0.772759	0.75975	0.767494	0.769443	0.757475	0.757353	0.761644	0.741409	0.701493	0.767766
5.97917	0.778511	0.7695	0.7332	0.759675	0.765547	0.785142	0.725786	0.713367	0.749058	0.783227	0.76128	0.762255	0.770338	0.702905	0.755346	0.686387	0.702555	0.761373	0.715976	0.742397	0.755981	0.71958	0.755745	0.772163	0.770222	0.761006	0.793633	0.756711	0.781722	0.79417	0.791667	0.756337	0.762326	0.723757	0.744186	0.785472	0.764851	0.764796	0.766691	0.770661	0.759375	0.761615	0.761612	0.751236	0.765625	0.767906	0.748276	0.718009	0.767647
6	0.779904	0.759162	0.723512	0.772128	0.778818	0.777217	0.716864	0.723176	0.746617	0.787642	0.758509	0.770124	0.776012	0.700655	0.775475	0.683797	0.698011	0.756014	0.734815	0.760653	0.745419	0.718706	0.769231	0.764603	0.766691	0.775059	0.792818	0.758389	0.791509	0.797499	0.780472	0.755285	0.759595	0.714676	0.748802	0.786446	0.763092	0.765565	0.768158	0.772727	0.77262	0.767547	0.767698	0.758251	0.773956	0.765313	0.737607	0.690994	0.771683
6.02083	0.775449	0.750865	0.737003	0.768553	0.770998	0.786909	0.723857	0.717765	0.741185	0.774035	0.769231	0.774114	0.76348	0.695489	0.751062	0.689979	0.710766	0.764045	0.732984	0.746416	0.74209	0.720979	0.757732	0.766578	0.769452	0.75406	0.787445	0.752715	0.78356	0.804529	0.788363	0.759967	0.769003	0.709302	0.744231	0.785261	0.754167	0.763889	0.77031	0.774059	0.762016	0.768006	0.756331	0.752059	0.764657	0.775862	0.76286	0.719368	0.76674
6.04167	0.771343	0.749783	0.719919	0.763854	0.771614	0.764164	0.718398	0.721546	0.749618	0.766597	0.745981	0.761392	0.762111	0.693107	0.765411	0.686943	0.707495	0.769365	0.715664	0.740774	0.746615	0.723077	0.754669	0.754978	0.771284	0.768207	0.780852	0.75	0.789193	0.803593	0.788092	0.756275	0.755537	0.720497	0.732569	0.797357	0.770192	0.772446	0.763449	0.772917	0.757433	0.760755	0.752374	0.757651	0.753447	0.765152	0.737564	0.697656	0.77728
6.0625	0.771583	0.763937	0.740816	0.770886	0.764537	0.778417	0.710019	0.710021	0.749432	0.776214	0.757108	0.755957	0.763271	0.707042	0.761373	0.689727	0.704874	0.759243	0.714074	0.758559	0.74212	0.717589	0.751938	0.75346	0.772563	0.758216	0.789067	0.755649	0.801527	0.795116	0.783217	0.752827	0.759011	0.71049	0.732636	0.801864	0.760599	0.752091	0.775735	0.778556	0.769654	0.753188	0.761123	0.755776	0.761243	0.76406	0.736348	0.704137	0.765926
6.08333	0.768634	0.751304	0.726997	0.767003	0.768459	0.782609	0.716604	0.715004	0.750762	0.769069	0.762836	0.773741	0.770609	0.701968	0.76521	0.68558	0.695495	0.761413	0.725915	0.747748	0.73289	0.714086	0.755575	0.769366	0.766141	0.754482	0.783086	0.748538	0.77719	0.807784	0.778553	0.742143	0.757639	0.722491	0.752907	0.787182	0.758306	0.746768	0.76337	0.771329	0.764614	0.757943	0.75888	0.761944	0.760263	0.764666	0.737789	0.709091	0.777283
6.10417	0.780444	0.752829	0.725076	0.771374	0.77263	0.771778	0.711812	0.708689	0.754559	0.792908	0.750405	0.763441	0.765335	0.693097	0.752771	0.685253	0.698643	0.756432	0.719467	0.752698	0.741346	0.720946	0.757732	0.764706	0.770338	0.767241	0.779121	0.750833	0.784091	0.803475	0.785942	0.764849	0.755017	0.714676	0.734286	0.787151	0.759305	0.762855	0.774241	0.778556	0.765991	0.772142	0.757182	0.761589	0.764658	0.768544	0.752144	0.709119	0.766004
6.125	0.772537	0.756332	0.727273	0.771753	0.773775	0.77977	0.714286	0.708333	0.753612	0.788244	0.748585	0.771263	0.77424	0.69403	0.748718	0.691014	0.701547	0.763021	0.712065	0.755194	0.747348	0.721012	0.771429	0.759405	0.767908	0.766823	0.788046	0.755408	0.778029	0.804062	0.786581	0.756515	0.756383	0.713798	0.741779	0.788986	0.762458	0.754237	0.76044	0.783006	0.776554	0.771797	0.762816	0.759536	0.758621	0.753415	0.748705	0.715524	0.779499
6.14583	0.784467	0.744367	0.730337	0.769912	0.775948	0.776098	0.722778	0.722024	0.751327	0.786827	0.757329	0.764073	0.779539	0.684651	0.766267	0.690976	0.709292	0.751925	0.714925	0.746847	0.743491	0.726382	0.762726	0.755906	0.765759	0.76378	0.78089	0.762698	0.778614	0.796782	0.782134	0.757749	0.758765	0.704963	0.751704	0.777399	0.758278	0.753846	0.763409	0.769231	0.761532	0.770106	0.764545	0.758478	0.766639	0.770345	0.745501	0.702955	0.7625
6.16667	0.786993	0.758232	0.739837	0.763967	0.767143	0.771841	0.728984	0.724163	0.751885	0.770515	0.756098	0.769547	0.77585	0.700186	0.765571	0.692591	0.705187	0.754098	0.718101	0.750899	0.737657	0.714784	0.764103	0.76481	0.763819	0.759876	0.784378	0.759631	0.783582	0.80707	0.786352	0.756735	0.766332	0.716142	0.749518	0.796387	0.759735	0.767155	0.763583	0.788219	0.775686	0.771148	0.769336	0.752874	0.75817	0.761612	0.7515	0.706386	0.767936
6.1875	0.768038	0.75718	0.728457	0.768892	0.766691	0.762894	0.718848	0.723694	0.754559	0.771709	0.753458	0.768465	0.767291	0.707547	0.763948	0.68862	0.7028	0.759483	0.719076	0.748654	0.751684	0.725035	0.771231	0.760526	0.773844	0.756041	0.791276	0.753333	0.784522	0.796429	0.784891	0.750407	0.753436	0.713993	0.746139	0.785924	0.764262	0.764569	0.771492	0.779339	0.75881	0.76559	0.768334	0.761354	0.755501	0.768646	0.742735	0.720728	0.777448
6.20833	0.781437	0.753472	0.729757	0.775873	0.776978	0.777378	0.711263	0.722978	0.749434	0.788244	0.7557	0.756178	0.756621	0.70339	0.772884	0.686879	0.703297	0.749571	0.722633	0.740214	0.75144	0.707436	0.75945	0.748691	0.772957	0.772549	0.787645	0.75021	0.789234	0.805288	0.77799	0.763547	0.754772	0.705163	0.733779	0.788546	0.775168	0.761425	0.770772	0.772886	0.77305	0.769055	0.766644	0.750619	0.756337	0.766074	0.752595	0.71249	0.772394
6.22917	0.77958	0.760453	0.725431	0.773847	0.770386	0.779137	0.724464	0.727009	0.756061	0.788991	0.763265	0.764561	0.767359	0.70075	0.769759	0.693235	0.713891	0.760103	0.720119	0.740143	0.731939	0.718508	0.761334	0.75853	0.764537	0.767787	0.787929	0.763773	0.794229	0.802513	0.785166	0.768412	0.756475	0.718878	0.735322	0.798817	0.754139	0.766975	0.759531	0.777467	0.781005	0.767424	0.768016	0.752271	0.767652	0.765797	0.751084	0.712941	0.761799
6.25	0.780502	0.761739	0.72379	0.773968	0.769727	0.774658	0.723857	0.725377	0.760425	0.776685	0.770304	0.755899	0.768293	0.692669	0.764706	0.689402	0.709239	0.763793	0.71418	0.753819	0.748077	0.713987	0.759212	0.773205	0.75608	0.770313	0.790914	0.754357	0.79031	0.802388	0.793415	0.757329	0.760417	0.715746	0.746654	0.794621	0.777314	0.766254	0.769742	0.767507	0.771654	0.769522	0.763699	0.769103	0.770936	0.766438	0.756499	0.712608	0.788764
6.27083	0.76453	0.758741	0.735926	0.762776	0.775054	0.785196	0.722431	0.71285	0.751708	0.782885	0.775947	0.756358	0.770386	0.704887	0.767442	0.684845	0.702997	0.746371	0.713018	0.75	0.753637	0.717877	0.761246	0.764398	0.775451	0.762725	0.782058	0.758824	0.782675	0.806975	0.782719	0.754656	0.75624	0.708645	0.741748	0.79442	0.753527	0.756589	0.765314	0.777388	0.77098	0.758465	0.757348	0.755574	0.771712	0.765355	0.743348	0.69375	0.78125
6.29167	0.773134	0.746748	0.729316	0.767619	0.763909	0.777213	0.725959	0.711816	0.748855	0.769825	0.748585	0.758078	0.772498	0.698965	0.764807	0.68094	0.696721	0.760417	0.719521	0.749776	0.738713	0.718881	0.749573	0.766667	0.768953	0.76022	0.776747	0.746867	0.778955	0.794065	0.789373	0.761866	0.759531	0.716049	0.740421	0.79616	0.76397	0.763749	0.763879	0.76891	0.763693	0.75643	0.762922	0.748964	0.759046	0.761092	0.738422	0.695956	0.768491
6.3125	0.770423	0.744792	0.737487	0.77244	0.770231	0.773639	0.729611	0.714387	0.75476	0.773944	0.76509	0.762376	0.764579	0.688082	0.762887	0.686254	0.700631	0.767041	0.71323	0.761261	0.739634	0.72312	0.759657	0.754569	0.765882	0.755245	0.783784	0.760504	0.777778	0.793802	0.782748	0.750605	0.75187	0.705803	0.735182	0.795074	0.757475	0.768934	0.758824	0.784011	0.765808	0.754148	0.765152	0.756824	0.772236	0.763699	0.751724	0.703906	0.781764
6.33333	0.781644	0.754141	0.733536	0.764559	0.77	0.780772	0.729679	0.725518	0.746788	0.772505	0.757551	0.765534	0.773121	0.684701	0.764605	0.684845	0.709386	0.760173	0.727205	0.759928	0.74206	0.712995	0.767764	0.754996	0.778179	0.763922	0.795455	0.74438	0.789593	0.80241	0.788363	0.752026	0.755306	0.717302	0.742968	0.784541	0.765638	0.767802	0.770818	0.77095	0.77026	0.766894	0.769177	0.762614	0.767652	0.765957	0.746988	0.706343	0.774648
6.35417	0.773866	0.75151	0.739487	0.778828	0.768012	0.782107	0.730769	0.727207	0.754198	0.783286	0.751623	0.769295	0.774892	0.686512	0.765009	0.690842	0.702089	0.766638	0.716703	0.7534	0.744722	0.720721	0.75969	0.764448	0.774729	0.771586	0.788663	0.760469	0.795282	0.792239	0.790683	0.764036	0.762343	0.717615	0.743491	0.791118	0.759336	0.753077	0.774218	0.790877	0.774471	0.772315	0.760137	0.756358	0.764851	0.756683	0.746759	0.706761	0.764533
6.375	0.774522	0.761905	0.747711	0.774968	0.769671	0.772299	0.719573	0.723618	0.761398	0.772505	0.759608	0.764657	0.775687	0.710945	0.767842	0.69462	0.708069	0.767903	0.715022	0.75	0.73391	0.721563	0.778448	0.756993	0.766976	0.754317	0.779614	0.759167	0.785877	0.796791	0.786035	0.759836	0.756711	0.713115	0.743985	0.79236	0.758966	0.753247	0.765625	0.776297	0.773763	0.773828	0.769018	0.759076	0.770867	0.770876	0.749783	0.708075	0.77417
6.39583	0.775375	0.764192	0.739837	0.773787	0.768571	0.772498	0.728015	0.722142	0.744713	0.780197	0.757724	0.771784	0.770115	0.702627	0.771748	0.695077	0.707804	0.764502	0.721397	0.752244	0.750725	0.723583	0.769697	0.755066	0.773151	0.769898	0.780595	0.75865	0.775849	0.79711	0.786675	0.766202	0.758649	0.723521	0.738964	0.792527	0.758278	0.751152	0.764359	0.781754	0.779447	0.757895	0.764423	0.762023	0.76292	0.769284	0.748487	0.699454	0.779096
6.41667	0.76809	0.754978	0.718	0.775613	0.774403	0.769231	0.722187	0.726882	0.755522	0.779804	0.76094	0.759367	0.774566	0.688951	0.776614	0.69154	0.694319	0.760309	0.721481	0.751564	0.741595	0.714885	0.763293	0.759047	0.770609	0.770016	0.791459	0.768128	0.787185	0.798339	0.793681	0.745735	0.75343	0.716942	0.742527	0.781659	0.751236	0.768875	0.774981	0.776611	0.773555	0.775401	0.767845	0.751236	0.777502	0.772821	0.74957	0.702978	0.779762
6.4375	0.777579	0.760209	0.751012	0.787316	0.769231	0.775937	0.730238	0.722744	0.764209	0.778401	0.759871	0.766502	0.777378	0.693023	0.772414	0.700053	0.705722	0.749141	0.723294	0.756295	0.756783	0.709566	0.764452	0.762697	0.768732	0.761831	0.781095	0.754167	0.793288	0.79786	0.793499	0.762255	0.755094	0.709413	0.73289	0.801677	0.767828	0.75886	0.773571	0.779958	0.760972	0.772555	0.75801	0.765534	0.772652	0.765914	0.756055	0.710383	0.771787
6.45833	0.784467	0.751736	0.736196	0.777567	0.766141	0.782923	0.722884	0.733958	0.769702	0.779577	0.759576	0.781302	0.767908	0.694184	0.770224	0.695928	0.693213	0.761452	0.715447	0.753819	0.748555	0.711111	0.753002	0.755672	0.766234	0.756672	0.782418	0.753562	0.782313	0.802165	0.785304	0.757526	0.749688	0.713014	0.7383	0.791749	0.75745	0.760585	0.783864	0.779958	0.768692	0.763058	0.771251	0.756198	0.756735	0.764828	0.749567	0.707031	0.774815
6.47917	0.766904	0.750216	0.734486	0.762295	0.775937	0.767525	0.72045	0.722701	0.747727	0.778397	0.758929	0.768719	0.776173	0.700469	0.755804	0.693523	0.698828	0.766143	0.704579	0.75612	0.737296	0.705234	0.764605	0.769231	0.77217	0.75975	0.783873	0.765152	0.790627	0.810469	0.788696	0.759967	0.758448	0.710274	0.738506	0.78878	0.763485	0.768331	0.782414	0.774756	0.773155	0.77197	0.76733	0.762982	0.762768	0.764099	0.753448	0.70451	0.771111
6.5	0.77524	0.753699	0.715875	0.760025	0.769341	0.773612	0.731569	0.727734	0.756902	0.793424	0.769984	0.7564	0.770504	0.683626	0.770435	0.691261	0.723443	0.761698	0.711652	0.755898	0.761486	0.710818	0.781579	0.76455	0.773775	0.757837	0.790723	0.760741	0.794931	0.801568	0.786769	0.758143	0.764262	0.713115	0.741595	0.793255	0.774355	0.762568	0.767235	0.775053	0.775671	0.773384	0.768913	0.762302	0.769547	0.779391	0.744589	0.700855	0.771683
6.52083	0.771888	0.750433	0.733064	0.76753	0.759684	0.776573	0.741793	0.724238	0.75593	0.770412	0.763696	0.773067	0.771614	0.69238	0.77245	0.697564	0.703467	0.764961	0.716077	0.752493	0.741313	0.714885	0.756432	0.750868	0.774077	0.771586	0.786424	0.764508	0.788316	0.799281	0.790179	0.758819	0.757411	0.708532	0.733205	0.794796	0.762458	0.767442	0.767632	0.769986	0.771542	0.760722	0.75978	0.758478	0.761011	0.7635	0.749352	0.701238	0.763744
6.54167	0.772242	0.749138	0.712851	0.763042	0.782107	0.772043	0.72767	0.722543	0.752672	0.785263	0.758143	0.76802	0.776573	0.696262	0.762436	0.695058	0.700723	0.763841	0.713235	0.757741	0.73436	0.717361	0.770887	0.763319	0.766906	0.76489	0.784497	0.744966	0.785281	0.807808	0.782832	0.752234	0.759833	0.711853	0.7375	0.797044	0.753527	0.757716	0.769859	0.781601	0.757031	0.763774	0.764503	0.750416	0.767347	0.76256	0.750433	0.706343	0.77026
6.5625	0.773866	0.756969	0.735234	0.761045	0.758423	0.772597	0.739873	0.73711	0.757854	0.769979	0.778689	0.769616	0.772498	0.69145	0.769697	0.688318	0.70009	0.762726	0.715435	0.748428	0.73327	0.720028	0.756202	0.76203	0.778665	0.752905	0.784173	0.751464	0.787443	0.805273	0.777354	0.752241	0.760888	0.719754	0.744231	0.800789	0.766223	0.764524	0.775465	0.78481	0.779354	0.757303	0.761317	0.769231	0.761243	0.760825	0.739583	0.704368	0.780089
6.58333	0.762954	0.754799	0.71875	0.770741	0.762419	0.771223	0.72956	0.722944	0.762121	0.77193	0.760425	0.754748	0.767575	0.70159	0.767041	0.684377	0.69447	0.779232	0.710102	0.761905	0.727011	0.710014	0.763543	0.76869	0.762651	0.769898	0.780716	0.746256	0.789033	0.81326	0.792392	0.750203	0.757816	0.709016	0.737799	0.791564	0.752294	0.755418	0.774889	0.772917	0.772799	0.765019	0.766438	0.758966	0.777778	0.774931	0.755208	0.709677	0.775632
6.60417	0.771804	0.750215	0.734612	0.782636	0.770833	0.780188	0.723899	0.721583	0.757807	0.790254	0.750609	0.766309	0.768953	0.691877	0.770364	0.687075	0.694245	0.761413	0.702861	0.754513	0.741379	0.713592	0.758355	0.75856	0.771676	0.770016	0.790083	0.756507	0.787538	0.798329	0.799615	0.749188	0.758434	0.720739	0.742308	0.793441	0.76143	0.754573	0.76514	0.780899	0.773585	0.767123	0.765972	0.761392	0.753086	0.764625	0.754141	0.703588	0.764793
6.625	0.772046	0.760699	0.728383	0.774905	0.758596	0.77149	0.730987	0.728924	0.762855	0.787189	0.772131	0.76802	0.777217	0.69295	0.761246	0.695399	0.699637	0.757785	0.701471	0.750454	0.74686	0.710125	0.766581	0.770175	0.773517	0.769537	0.778999	0.751464	0.780873	0.794135	0.781529	0.749592	0.751667	0.711354	0.739884	0.79103	0.758306	0.756381	0.764576	0.771388	0.771542	0.763636	0.763611	0.770588	0.757998	0.755814	0.750436	0.69697	0.773501
6.64583	0.774732	0.758741	0.731041	0.767734	0.778582	0.770065	0.73661	0.728789	0.749049	0.775453	0.761671	0.764657	0.773285	0.692022	0.771777	0.689331	0.69837	0.760345	0.715976	0.745081	0.754643	0.709521	0.75064	0.752622	0.764748	0.757221	0.795455	0.764459	0.794931	0.794275	0.784625	0.757526	0.749067	0.709041	0.754643	0.785575	0.758132	0.755008	0.776286	0.76699	0.765258	0.769463	0.770661	0.764559	0.756956	0.755144	0.750871	0.698908	0.771174
6.66667	0.780385	0.754553	0.728557	0.769085	0.772957	0.771942	0.73731	0.726812	0.76682	0.776678	0.756137	0.762302	0.772498	0.687791	0.769297	0.694254	0.692793	0.759791	0.716286	0.739946	0.737705	0.726382	0.752586	0.76028	0.76895	0.771971	0.791667	0.756711	0.792581	0.79857	0.781807	0.750613	0.758448	0.708645	0.746356	0.794608	0.770451	0.762346	0.784108	0.780351	0.774803	0.76929	0.76733	0.75624	0.774035	0.772257	0.753497	0.70768	0.782738
6.6875	0.785542	0.75718	0.731633	0.778481	0.771387	0.770504	0.729285	0.73459	0.753811	0.772187	0.759154	0.765975	0.77939	0.684944	0.76843	0.687533	0.698556	0.746759	0.705796	0.739518	0.733397	0.720639	0.761373	0.77542	0.762554	0.761194	0.783471	0.753782	0.786364	0.798926	0.790323	0.755519	0.765276	0.718089	0.726488	0.795252	0.763092	0.757342	0.784328	0.777231	0.761905	0.765244	0.769443	0.768333	0.768852	0.775623	0.743278	0.701248	0.756439
6.70833	0.779447	0.758319	0.723404	0.770502	0.765512	0.774007	0.737778	0.734168	0.762751	0.789922	0.760494	0.758906	0.773449	0.697307	0.766087	0.690526	0.693069	0.754996	0.700147	0.756585	0.738669	0.72327	0.756014	0.762201	0.775199	0.774016	0.786188	0.771574	0.794793	0.797232	0.784026	0.753279	0.754408	0.715364	0.729626	0.78937	0.75778	0.765576	0.777944	0.782732	0.768745	0.774194	0.759945	0.761307	0.769926	0.764828	0.753725	0.715517	0.77266
6.72917	0.774251	0.7585	0.738509	0.773072	0.770065	0.770338	0.724399	0.727798	0.756135	0.781382	0.762215	0.760797	0.776805	0.689302	0.777098	0.683412	0.695811	0.769164	0.713338	0.745946	0.733654	0.708044	0.766638	0.754601	0.774638	0.763965	0.786659	0.750842	0.785498	0.790698	0.780691	0.752459	0.754269	0.70785	0.739634	0.790117	0.767306	0.76087	0.775298	0.779267	0.762539	0.760181	0.767795	0.762104	0.767135	0.775453	0.746957	0.703963	0.762574
6.75	0.776647	0.755633	0.734549	0.764743	0.781385	0.776411	0.73123	0.730044	0.746404	0.777621	0.769483	0.765728	0.781634	0.702526	0.772727	0.689366	0.707916	0.763636	0.723985	0.758123	0.740848	0.723066	0.751494	0.765225	0.768898	0.761006	0.790117	0.760943	0.78274	0.800845	0.792149	0.761944	0.754371	0.710185	0.742308	0.791279	0.771667	0.760618	0.77654	0.784259	0.768082	0.75815	0.76066	0.760833	0.771569	0.766575	0.753258	0.704599	0.772997
6.77083	0.760429	0.746957	0.743299	0.763924	0.764495	0.777778	0.729233	0.73343	0.75783	0.783898	0.757108	0.769424	0.77554	0.691519	0.770435	0.682799	0.698915	0.750432	0.708824	0.762849	0.741967	0.70979	0.755365	0.76028	0.763177	0.75682	0.788013	0.756711	0.783169	0.798913	0.773885	0.752241	0.757095	0.714383	0.728749	0.798134	0.766667	0.765163	0.772526	0.769874	0.772441	0.765554	0.765475	0.761745	0.764268	0.777933	0.746308	0.70955	0.769288
6.79167	0.767539	0.753292	0.737538	0.783079	0.764748	0.767004	0.729867	0.738844	0.763942	0.77551	0.757576	0.761032	0.754663	0.695247	0.766436	0.692918	0.70438	0.762815	0.722141	0.759964	0.747317	0.704342	0.767442	0.756354	0.764368	0.748834	0.791086	0.756939	0.788914	0.795686	0.792124	0.762768	0.754599	0.709611	0.74206	0.784008	0.749587	0.761831	0.760532	0.782548	0.759216	0.75584	0.773546	0.758306	0.761317	0.778318	0.754553	0.694531	0.774701
6.8125	0.764495	0.758952	0.735444	0.775601	0.772563	0.76912	0.741094	0.737381	0.754601	0.777151	0.766966	0.759735	0.783745	0.697674	0.758621	0.685411	0.699548	0.748696	0.713653	0.749326	0.742248	0.706004	0.764402	0.75853	0.769509	0.759027	0.785161	0.757143	0.793445	0.799281	0.786718	0.756494	0.758159	0.7183	0.741346	0.79419	0.770903	0.768813	0.777778	0.78481	0.771586	0.75643	0.76174	0.764657	0.762531	0.763285	0.747615	0.699067	0.773134
6.83333	0.776245	0.746957	0.749487	0.779822	0.755666	0.784514	0.730259	0.720058	0.760736	0.775194	0.747755	0.755354	0.770231	0.680259	0.766754	0.68065	0.713896	0.763731	0.71376	0.759928	0.750485	0.717151	0.755594	0.769912	0.777697	0.754894	0.784641	0.755687	0.789152	0.798674	0.783025	0.752046	0.754255	0.716336	0.73051	0.800983	0.760833	0.776388	0.776453	0.767882	0.764476	0.763138	0.762759	0.766917	0.757401	0.764706	0.755245	0.696946	0.779686
6.85417	0.7727	0.752398	0.729867	0.761307	0.763364	0.782098	0.743261	0.72852	0.76571	0.781471	0.762684	0.758706	0.760057	0.702068	0.761246	0.683604	0.697758	0.763272	0.713333	0.743268	0.740272	0.713596	0.755365	0.770999	0.766836	0.763281	0.786748	0.754844	0.780967	0.799399	0.786127	0.756536	0.757728	0.70692	0.72999	0.793667	0.759167	0.75969	0.764967	0.769553	0.768322	0.765065	0.779804	0.764804	0.766694	0.76491	0.748482	0.704137	0.778109
6.875	0.771292	0.753497	0.726714	0.772871	0.771841	0.774545	0.727619	0.730574	0.756839	0.760307	0.759214	0.764755	0.773285	0.693878	0.758442	0.688947	0.695574	0.750865	0.707299	0.75	0.731919	0.702142	0.765464	0.759825	0.769397	0.759563	0.782946	0.757576	0.779545	0.805085	0.781389	0.744733	0.760833	0.701087	0.742308	0.797836	0.751861	0.756211	0.770896	0.777621	0.768745	0.766362	0.761608	0.76814	0.757972	0.772028	0.753899	0.684496	0.757196
6.89583	0.773024	0.766051	0.732033	0.783079	0.772859	0.778258	0.747429	0.738844	0.766564	0.779267	0.767652	0.763667	0.772629	0.691806	0.771105	0.681319	0.701547	0.769772	0.711553	0.763636	0.737198	0.712796	0.757967	0.772687	0.767173	0.767241	0.793084	0.753367	0.780895	0.799637	0.796415	0.757998	0.7555	0.708955	0.742248	0.803563	0.749795	0.75854	0.78287	0.784954	0.774016	0.768582	0.767944	0.7575	0.764221	0.777314	0.755478	0.705058	0.780343
6.91667	0.776449	0.752809	0.723014	0.766267	0.767291	0.786131	0.730451	0.732169	0.764071	0.776767	0.778695	0.766223	0.771904	0.690167	0.755594	0.685985	0.706472	0.771179	0.714812	0.741472	0.738164	0.707904	0.748925	0.751965	0.77971	0.774016	0.788268	0.771915	0.777356	0.798916	0.800645	0.758592	0.757513	0.703252	0.76055	0.794219	0.754764	0.756757	0.777364	0.778792	0.773734	0.772588	0.764014	0.76505	0.755519	0.771429	0.751084	0.692785	0.771956
6.9375	0.771824	0.766667	0.73641	0.779693	0.771449	0.776173	0.741214	0.736496	0.748667	0.793276	0.760099	0.766417	0.77554	0.695042	0.758232	0.696617	0.696751	0.758741	0.710701	0.764813	0.734177	0.708075	0.761905	0.760908	0.774077	0.773302	0.781233	0.762385	0.782148	0.806763	0.795103	0.75834	0.752087	0.712049	0.740058	0.80397	0.752073	0.761646	0.772321	0.780832	0.764196	0.762376	0.763485	0.75517	0.782933	0.774327	0.746748	0.701946	0.771111
6.95833	0.772591	0.737705	0.732452	0.767812	0.766234	0.768505	0.730301	0.730044	0.754789	0.787793	0.753884	0.760563	0.77368	0.696828	0.760417	0.688353	0.69873	0.76	0.705449	0.752252	0.747809	0.707436	0.766754	0.752189	0.768953	0.769049	0.777225	0.759696	0.779123	0.806784	0.784566	0.755957	0.751039	0.707682	0.732435	0.784555	0.756017	0.777778	0.773373	0.775281	0.767221	0.767584	0.763248	0.764755	0.767753	0.773992	0.741126	0.702095	0.776532
6.97917	0.774522	0.760551	0.737219	0.774603	0.757489	0.771058	0.73891	0.737836	0.751714	0.778481	0.766831	0.770067	0.77665	0.693744	0.759275	0.687992	0.701993	0.754113	0.711976	0.756757	0.737911	0.717361	0.752981	0.75934	0.766858	0.779006	0.78359	0.763959	0.784254	0.796631	0.785304	0.765432	0.756047	0.711669	0.728137	0.793596	0.760166	0.761425	0.771877	0.766017	0.769049	0.772277	0.762994	0.777684	0.770505	0.769284	0.752174	0.702893	0.767286
7	0.77811	0.760035	0.734964	0.777212	0.767459	0.767173	0.732323	0.723913	0.759202	0.772472	0.763265	0.760033	0.784931	0.688827	0.765421	0.682507	0.693141	0.756499	0.706618	0.751127	0.73821	0.708276	0.753247	0.75853	0.763215	0.76911	0.78714	0.754877	0.781321	0.794841	0.77551	0.760528	0.755833	0.705442	0.732502	0.789812	0.751867	0.756381	0.764095	0.771709	0.759404	0.775307	0.773585	0.746667	0.757601	0.758787	0.748482	0.696291	0.775205
7.02083	0.776904	0.753484	0.722503	0.761755	0.754098	0.771408	0.738383	0.722384	0.753811	0.777308	0.748166	0.767055	0.771574	0.681186	0.769834	0.691215	0.701264	0.765883	0.701613	0.743498	0.741967	0.711034	0.758442	0.774136	0.763819	0.770866	0.779801	0.759291	0.783969	0.794718	0.787995	0.748377	0.752504	0.714383	0.734615	0.795556	0.756623	0.762934	0.773907	0.780351	0.770142	0.759542	0.770617	0.767812	0.767519	0.767057	0.755226	0.692009	0.77071
7.04167	0.768817	0.749564	0.721827	0.76589	0.771676	0.768673	0.732824	0.727737	0.751343	0.771807	0.753469	0.757998	0.776402	0.682451	0.758829	0.684183	0.6875	0.760526	0.709677	0.751805	0.740097	0.700553	0.755383	0.75856	0.764834	0.767113	0.792201	0.761181	0.78811	0.797598	0.782803	0.757377	0.74438	0.711354	0.725698	0.788725	0.742123	0.750973	0.776532	0.784355	0.765773	0.768582	0.766252	0.759631	0.768343	0.763359	0.74566	0.698113	0.775465
7.0625	0.767205	0.750433	0.731084	0.773308	0.77029	0.769342	0.746326	0.727074	0.739726	0.772214	0.759411	0.763333	0.774147	0.688142	0.764298	0.687302	0.702555	0.765679	0.710177	0.745946	0.75641	0.708075	0.757524	0.758079	0.771866	0.760441	0.776294	0.761257	0.776506	0.803388	0.781431	0.753066	0.757475	0.714774	0.737403	0.802697	0.76495	0.762461	0.773103	0.771008	0.764706	0.764394	0.773651	0.76274	0.760528	0.750693	0.757018	0.694036	0.772491
7.08333	0.775904	0.756076	0.736241	0.778485	0.763177	0.767728	0.735087	0.733723	0.761021	0.777228	0.759967	0.760833	0.770728	0.68186	0.765217	0.682248	0.694946	0.765324	0.707602	0.743935	0.742941	0.71508	0.756873	0.750877	0.772134	0.754702	0.796203	0.762712	0.78686	0.799637	0.784794	0.748178	0.751455	0.704407	0.731286	0.793019	0.74461	0.75913	0.768429	0.789212	0.767899	0.765152	0.770035	0.755872	0.760132	0.770515	0.743657	0.698128	0.770896
7.10417	0.767164	0.75859	0.728205	0.775159	0.768012	0.770123	0.733886	0.737189	0.759846	0.779972	0.755899	0.759599	0.772464	0.688723	0.75784	0.691254	0.696558	0.747826	0.710391	0.749773	0.743217	0.706537	0.760103	0.769368	0.762797	0.764381	0.789532	0.758298	0.785714	0.801205	0.79572	0.753492	0.755945	0.714676	0.73913	0.800595	0.759833	0.765258	0.772455	0.788352	0.769716	0.77812	0.765647	0.768776	0.762023	0.767247	0.756184	0.693146	0.77381
7.125	0.764112	0.773205	0.72541	0.772152	0.772069	0.771841	0.739962	0.730543	0.767261	0.771127	0.749595	0.771476	0.776727	0.695122	0.75173	0.688877	0.685765	0.754783	0.708148	0.747996	0.736792	0.702889	0.756522	0.737303	0.767004	0.762992	0.790323	0.757627	0.776604	0.794438	0.772959	0.757002	0.747395	0.701624	0.725191	0.790069	0.762343	0.75213	0.759382	0.767994	0.76209	0.762879	0.771807	0.753756	0.750828	0.763725	0.74606	0.694337	0.779775
7.14583	0.776308	0.7585	0.714286	0.773274	0.771346	0.771014	0.744872	0.74248	0.764842	0.785311	0.762295	0.757249	0.775273	0.69403	0.769565	0.67801	0.700181	0.76007	0.712711	0.756585	0.746327	0.710255	0.769031	0.748246	0.765591	0.758431	0.782851	0.761421	0.786748	0.809902	0.78819	0.768602	0.75706	0.694237	0.741063	0.790227	0.759567	0.756211	0.781695	0.773109	0.76183	0.759878	0.761971	0.75865	0.773899	0.771626	0.745852	0.693798	0.773543
7.16667	0.772755	0.751304	0.727829	0.773644	0.771574	0.767408	0.740168	0.745199	0.757274	0.766923	0.761671	0.753107	0.771076	0.678076	0.770105	0.689346	0.696007	0.765378	0.706402	0.749775	0.741497	0.701585	0.760963	0.765225	0.763557	0.76198	0.782778	0.760647	0.774754	0.80315	0.781609	0.759442	0.75198	0.710312	0.741379	0.790766	0.76865	0.757813	0.782186	0.778246	0.757098	0.756303	0.774462	0.766583	0.767577	0.784067	0.752406	0.703819	0.765706
7.1875	0.770758	0.743723	0.743271	0.778907	0.763859	0.774123	0.729747	0.73046	0.748855	0.775035	0.758197	0.758506	0.770349	0.674354	0.766754	0.681866	0.684919	0.75	0.701536	0.746175	0.736434	0.712111	0.75	0.758407	0.776727	0.771791	0.784085	0.756757	0.786585	0.798792	0.779337	0.749188	0.751455	0.701493	0.740234	0.799404	0.745	0.753106	0.765321	0.773717	0.767829	0.766234	0.754808	0.761106	0.76214	0.765073	0.749564	0.685803	0.769688
7.20833	0.782136	0.760984	0.732033	0.781945	0.767459	0.778825	0.726123	0.738686	0.758833	0.776288	0.769483	0.766835	0.777213	0.679333	0.763636	0.69	0.705187	0.760105	0.716396	0.752252	0.735521	0.707756	0.764655	0.756399	0.764621	0.768438	0.788654	0.761499	0.789594	0.804997	0.786308	0.761671	0.749479	0.714188	0.735209	0.799506	0.7475	0.76324	0.782511	0.781934	0.766041	0.768116	0.773546	0.772269	0.773663	0.771151	0.752838	0.699377	0.766494
7.22917	0.766607	0.757417	0.730533	0.766603	0.760372	0.778264	0.74597	0.732992	0.763482	0.775123	0.760324	0.757676	0.773285	0.685634	0.762771	0.68399	0.691614	0.754766	0.709559	0.742342	0.749757	0.700416	0.759931	0.755732	0.769679	0.747664	0.78042	0.756757	0.785605	0.801208	0.776358	0.766363	0.751244	0.704082	0.724638	0.801784	0.75021	0.757552	0.786787	0.778481	0.770505	0.758516	0.769714	0.758306	0.752653	0.764706	0.750218	0.703211	0.772727
7.25	0.769922	0.76295	0.749741	0.776786	0.774801	0.782895	0.747253	0.747609	0.765891	0.779267	0.773476	0.761468	0.784829	0.690808	0.762359	0.693242	0.698182	0.761077	0.704164	0.744815	0.750739	0.715679	0.765828	0.768624	0.774945	0.76868	0.79183	0.760851	0.786585	0.79891	0.776425	0.757155	0.763796	0.714774	0.750244	0.797224	0.766136	0.760125	0.763001	0.780057	0.772655	0.76547	0.769284	0.765246	0.761317	0.771429	0.753281	0.694942	0.764619
7.27083	0.778515	0.762697	0.733198	0.775665	0.765636	0.772364	0.741523	0.738235	0.768519	0.784051	0.763502	0.769742	0.779315	0.691812	0.779736	0.687664	0.695221	0.768154	0.709677	0.754098	0.749515	0.710526	0.766143	0.767668	0.778509	0.76735	0.786748	0.76098	0.794636	0.803357	0.790519	0.763441	0.755	0.704775	0.748312	0.796736	0.763636	0.767606	0.769978	0.777778	0.768686	0.763985	0.760989	0.770658	0.764415	0.769874	0.755031	0.698673	0.771812
7.29167	0.772182	0.757443	0.740166	0.78399	0.763689	0.767509	0.74501	0.748707	0.752301	0.771067	0.773102	0.772955	0.778504	0.685237	0.762316	0.675169	0.694946	0.765172	0.720827	0.752484	0.735977	0.711498	0.762522	0.751748	0.765468	0.76198	0.790879	0.764505	0.787739	0.797821	0.779477	0.747343	0.751977	0.711157	0.741463	0.801489	0.767481	0.769412	0.764881	0.773585	0.767296	0.776245	0.765884	0.767169	0.762963	0.772161	0.761273	0.693385	0.771917
7.3125	0.772343	0.757256	0.722904	0.765377	0.77907	0.779971	0.749361	0.732796	0.773893	0.765658	0.761317	0.766583	0.756133	0.682791	0.770779	0.690289	0.68359	0.764192	0.704663	0.752484	0.748039	0.705351	0.769097	0.753304	0.767153	0.76183	0.779012	0.764055	0.786043	0.80061	0.788696	0.763201	0.754481	0.693089	0.721848	0.793205	0.748533	0.760465	0.780211	0.765328	0.778396	0.756061	0.76446	0.766779	0.771784	0.752072	0.756614	0.695246	0.76475
7.33333	0.761391	0.752838	0.73251	0.771628	0.769789	0.773158	0.742949	0.743514	0.773188	0.777856	0.756979	0.760434	0.768559	0.681146	0.768154	0.685175	0.690369	0.743478	0.70696	0.749094	0.732299	0.711111	0.758651	0.756399	0.758345	0.757647	0.780122	0.759494	0.781061	0.793958	0.794805	0.746732	0.748964	0.698509	0.729026	0.789759	0.754167	0.749611	0.767459	0.767556	0.763179	0.765019	0.776611	0.759833	0.76143	0.773611	0.750877	0.695179	0.768072
7.35417	0.772426	0.754816	0.741736	0.775159	0.763859	0.763768	0.740693	0.74025	0.756322	0.777079	0.775104	0.75478	0.776411	0.694444	0.757366	0.686223	0.69863	0.757417	0.712299	0.74639	0.736944	0.697723	0.76843	0.758651	0.760462	0.759274	0.788321	0.755932	0.783005	0.796128	0.783025	0.750409	0.743791	0.699932	0.742468	0.79177	0.755034	0.756799	0.769288	0.766854	0.765907	0.757208	0.75554	0.760959	0.767249	0.765484	0.7553	0.691892	0.773472
7.375	0.769277	0.753076	0.733265	0.769427	0.76585	0.760634	0.737516	0.743343	0.764977	0.778481	0.759442	0.767169	0.77342	0.689139	0.761285	0.681342	0.703196	0.769231	0.713031	0.744585	0.754661	0.709566	0.750645	0.768412	0.766205	0.749609	0.775318	0.744088	0.783763	0.799517	0.77842	0.764221	0.750208	0.703199	0.724038	0.794884	0.762626	0.7471	0.777611	0.772568	0.77161	0.766334	0.766713	0.761584	0.754112	0.773901	0.753913	0.702681	0.769978
7.39583	0.775841	0.75678	0.728115	0.781389	0.775216	0.782957	0.744695	0.748339	0.755385	0.785411	0.7557	0.758936	0.770073	0.684601	0.760035	0.690426	0.690583	0.755263	0.705062	0.745257	0.739845	0.715278	0.744246	0.756591	0.758621	0.768504	0.788764	0.759386	0.780843	0.804848	0.785761	0.765677	0.750727	0.701969	0.742248	0.807044	0.75146	0.764386	0.76803	0.771609	0.758268	0.755319	0.77121	0.754386	0.771024	0.761806	0.748025	0.696056	0.766716
7.41667	0.778114	0.741156	0.734295	0.774746	0.76995	0.776727	0.744872	0.743194	0.760279	0.78169	0.754501	0.756689	0.769622	0.674354	0.761324	0.674322	0.700181	0.760774	0.704082	0.761818	0.736328	0.706574	0.769965	0.755048	0.771076	0.759623	0.790868	0.764304	0.777022	0.801698	0.793661	0.764415	0.758549	0.706403	0.728945	0.797344	0.751678	0.7625	0.767632	0.775582	0.758782	0.768349	0.771488	0.759056	0.755119	0.773546	0.748899	0.690163	0.779445
7.4375	0.767889	0.737662	0.733746	0.760775	0.760979	0.772926	0.748383	0.741316	0.767981	0.763713	0.756979	0.765196	0.770241	0.685083	0.755421	0.68213	0.687444	0.751304	0.714181	0.752941	0.735465	0.710306	0.758204	0.752848	0.772694	0.75772	0.78198	0.756139	0.783951	0.803755	0.773163	0.759411	0.752087	0.690428	0.732039	0.79812	0.748752	0.752722	0.771707	0.777308	0.768927	0.768105	0.758264	0.760705	0.762963	0.781934	0.744551	0.698363	0.775952
7.45833	0.778782	0.771806	0.735868	0.769279	0.76945	0.772859	0.745022	0.734904	0.774068	0.783286	0.76601	0.7625	0.778832	0.688847	0.76486	0.688093	0.70009	0.75614	0.715435	0.751581	0.743938	0.697802	0.766898	0.762489	0.775585	0.758165	0.785834	0.755952	0.78811	0.801944	0.78553	0.769737	0.752397	0.706003	0.730067	0.800696	0.753333	0.75975	0.773097	0.789511	0.771361	0.765974	0.770298	0.764017	0.763245	0.770251	0.748895	0.688222	0.779851
7.47917	0.764635	0.755226	0.732033	0.777212	0.763899	0.774311	0.741479	0.738552	0.771028	0.770099	0.757178	0.759967	0.761699	0.683426	0.768091	0.684543	0.703536	0.758079	0.703377	0.74752	0.740958	0.708765	0.767401	0.769982	0.769899	0.76735	0.781111	0.754043	0.79313	0.805488	0.772931	0.752671	0.743621	0.706721	0.742218	0.790331	0.750207	0.767188	0.76545	0.781997	0.768504	0.766564	0.763066	0.753149	0.758848	0.764336	0.755752	0.6875	0.762082
7.5	0.779456	0.754585	0.738906	0.772152	0.769899	0.770241	0.738744	0.745387	0.76052	0.771509	0.763158	0.759599	0.76411	0.699255	0.75671	0.691169	0.705349	0.755245	0.701242	0.747053	0.740993	0.712405	0.762565	0.748906	0.76585	0.766008	0.79343	0.760034	0.777441	0.796733	0.787684	0.760494	0.750828	0.703956	0.744618	0.794103	0.756464	0.757813	0.779113	0.787793	0.767296	0.764751	0.775994	0.754209	0.762895	0.775226	0.748677	0.698598	0.776365
7.52083	0.77112	0.765271	0.731084	0.770347	0.767341	0.774945	0.746307	0.739545	0.766486	0.780899	0.75938	0.762144	0.779315	0.6814	0.770979	0.689493	0.686823	0.754355	0.715751	0.756781	0.742498	0.711605	0.761492	0.765584	0.763899	0.775059	0.776543	0.760684	0.791476	0.800362	0.784288	0.763201	0.745756	0.713896	0.737148	0.799306	0.760434	0.779889	0.768546	0.790368	0.766193	0.761364	0.769177	0.764262	0.786432	0.75891	0.750877	0.692308	0.766445
7.54167	0.767049	0.756098	0.723996	0.776515	0.773517	0.777375	0.750161	0.758544	0.760769	0.774352	0.764073	0.767481	0.775362	0.687732	0.761116	0.686192	0.697548	0.757042	0.701909	0.757962	0.752953	0.696099	0.770175	0.762577	0.762554	0.773481	0.784401	0.766781	0.784897	0.811506	0.793436	0.749795	0.74855	0.706161	0.739845	0.79812	0.745409	0.752537	0.7716	0.77292	0.772943	0.766334	0.766434	0.762426	0.762417	0.773743	0.748687	0.705288	0.767737
7.5625	0.766827	0.759372	0.741538	0.779048	0.772694	0.767123	0.750161	0.745926	0.761503	0.768693	0.757377	0.759767	0.769452	0.689815	0.763684	0.677268	0.697215	0.765939	0.712077	0.748428	0.739046	0.705479	0.748933	0.754816	0.768064	0.762911	0.785674	0.754669	0.783927	0.799396	0.777139	0.758025	0.750517	0.697706	0.747792	0.796278	0.75208	0.765163	0.777364	0.774262	0.762765	0.757783	0.769444	0.762104	0.760263	0.770629	0.747157	0.691596	0.776286
7.58333	0.776173	0.748918	0.735385	0.767383	0.768459	0.771511	0.740883	0.765497	0.769053	0.781073	0.767135	0.764854	0.772827	0.682199	0.770105	0.68855	0.696043	0.763319	0.702564	0.755898	0.746109	0.70439	0.763699	0.75	0.780292	0.765588	0.776301	0.763404	0.790396	0.805725	0.778914	0.764754	0.754057	0.711248	0.740922	0.80178	0.768395	0.747312	0.772558	0.774171	0.760717	0.761433	0.767361	0.76936	0.770885	0.766135	0.755692	0.69361	0.781532
7.60417	0.767386	0.751958	0.737705	0.775665	0.772106	0.766308	0.750805	0.742291	0.770177	0.772214	0.761748	0.76397	0.776	0.688766	0.765368	0.684183	0.69757	0.769298	0.713446	0.75361	0.741097	0.710165	0.765828	0.775111	0.766955	0.763137	0.787115	0.75616	0.785933	0.806197	0.780192	0.763591	0.753122	0.702648	0.739713	0.802279	0.760669	0.75881	0.773443	0.773625	0.768927	0.764079	0.767199	0.765993	0.759244	0.773876	0.762622	0.691358	0.785075
7.625	0.766187	0.747607	0.730372	0.777143	0.759339	0.778102	0.742747	0.745401	0.762452	0.77305	0.761011	0.763773	0.775925	0.693088	0.752838	0.693361	0.688172	0.759791	0.70614	0.752698	0.740097	0.696514	0.746781	0.755497	0.764409	0.761605	0.795059	0.755328	0.7793	0.800366	0.788486	0.768283	0.752275	0.702884	0.743891	0.797418	0.754386	0.751938	0.77728	0.774262	0.761229	0.772519	0.769338	0.755034	0.767635	0.772886	0.750438	0.699301	0.772795
7.64583	0.773653	0.752819	0.727088	0.770057	0.760029	0.761767	0.737988	0.742836	0.760031	0.781316	0.763265	0.759136	0.767509	0.682994	0.75346	0.681462	0.6875	0.767483	0.696377	0.744834	0.737044	0.699588	0.757759	0.757813	0.770397	0.765169	0.782415	0.771281	0.776765	0.807317	0.785029	0.754717	0.745868	0.698787	0.725883	0.79676	0.745847	0.747082	0.766889	0.770848	0.769291	0.758516	0.76581	0.768844	0.767461	0.754132	0.749345	0.689682	0.771723
7.66667	0.766926	0.757813	0.731434	0.777423	0.77	0.76645	0.742142	0.737418	0.775039	0.772472	0.757502	0.765586	0.774474	0.684114	0.767483	0.691906	0.698828	0.762402	0.712821	0.751575	0.744639	0.71978	0.761373	0.765378	0.771346	0.772905	0.790945	0.767736	0.790805	0.805572	0.787548	0.760816	0.749172	0.719429	0.742248	0.804938	0.756892	0.754879	0.772897	0.783099	0.766771	0.769878	0.761608	0.758105	0.765766	0.769284	0.757709	0.685868	0.767062
7.6875	0.774232	0.747186	0.734504	0.769766	0.766019	0.77342	0.751768	0.755952	0.76571	0.782087	0.773026	0.762104	0.765343	0.676173	0.758741	0.684595	0.691622	0.770377	0.71045	0.7375	0.749515	0.709744	0.754538	0.754185	0.770893	0.755278	0.791036	0.768448	0.778366	0.803528	0.779923	0.755537	0.75789	0.704973	0.737198	0.80198	0.744822	0.75644	0.780415	0.770745	0.763407	0.770353	0.766225	0.767932	0.763029	0.772981	0.753076	0.69845	0.773304
7.70833	0.774018	0.75152	0.744066	0.784987	0.77029	0.755747	0.742656	0.739706	0.765565	0.772727	0.760163	0.753551	0.770456	0.681523	0.754783	0.686715	0.68795	0.74481	0.701754	0.746429	0.752688	0.707133	0.761207	0.775816	0.772891	0.766929	0.785873	0.768574	0.780469	0.804702	0.783749	0.760887	0.749382	0.700337	0.74269	0.797144	0.756057	0.761124	0.781575	0.771008	0.766641	0.763857	0.767523	0.760399	0.755319	0.776224	0.757709	0.699534	0.765359
7.72917	0.771687	0.745201	0.736082	0.770151	0.770456	0.77147	0.750646	0.748344	0.761103	0.76767	0.782465	0.754342	0.779723	0.686581	0.764242	0.687011	0.697591	0.762653	0.702251	0.744435	0.742718	0.695297	0.761658	0.753065	0.766571	0.76063	0.796753	0.755085	0.786202	0.80877	0.780241	0.742092	0.752365	0.704929	0.742995	0.790015	0.763092	0.766173	0.775056	0.773427	0.77427	0.751903	0.762301	0.74876	0.750613	0.769016	0.748258	0.693548	0.767235
7.75	0.769599	0.757131	0.741538	0.770689	0.760573	0.767611	0.7446	0.749444	0.772377	0.769718	0.754486	0.763333	0.782799	0.680695	0.75519	0.686979	0.690116	0.753686	0.700508	0.75	0.750487	0.710778	0.758355	0.760352	0.779698	0.7625	0.786548	0.769231	0.785714	0.797821	0.786632	0.772318	0.751755	0.705763	0.739806	0.789966	0.759398	0.758567	0.77786	0.777151	0.766326	0.767071	0.762794	0.774979	0.769357	0.764829	0.754355	0.692012	0.762787
7.77083	0.77497	0.748493	0.74177	0.77995	0.771552	0.777135	0.75	0.743965	0.755894	0.78178	0.765422	0.763877	0.766019	0.685767	0.768963	0.689979	0.692377	0.782953	0.715859	0.743957	0.758049	0.705521	0.757082	0.764499	0.771449	0.778127	0.800674	0.77094	0.788956	0.81432	0.785077	0.763741	0.753214	0.717096	0.748788	0.807349	0.758105	0.761461	0.775632	0.776224	0.764247	0.758516	0.782213	0.763667	0.760781	0.768963	0.757655	0.703475	0.775556
7.79167	0.769369	0.753258	0.736789	0.769231	0.7602	0.765681	0.751279	0.744135	0.762934	0.768156	0.764513	0.764167	0.775525	0.685714	0.772174	0.675298	0.704505	0.75519	0.707299	0.749777	0.744928	0.705278	0.768503	0.757417	0.766187	0.763096	0.786072	0.768251	0.79405	0.80423	0.780674	0.749186	0.749278	0.692513	0.738835	0.795848	0.765101	0.761461	0.776119	0.779494	0.766041	0.755118	0.765031	0.750831	0.768914	0.777544	0.761194	0.687215	0.769459
7.8125	0.762077	0.753699	0.729979	0.768308	0.763402	0.768619	0.747592	0.735337	0.759119	0.786222	0.751831	0.766472	0.772464	0.686636	0.767075	0.680707	0.692857	0.759307	0.701166	0.744624	0.757018	0.700755	0.752991	0.752613	0.772891	0.754073	0.793296	0.767857	0.782051	0.792317	0.769279	0.756757	0.743232	0.705803	0.742029	0.800885	0.753962	0.76815	0.76545	0.773015	0.78436	0.753188	0.761308	0.75517	0.765818	0.768963	0.761863	0.695451	0.775389
7.83333	0.768724	0.753886	0.737924	0.780101	0.764748	0.762797	0.752412	0.752388	0.765204	0.779184	0.762531	0.758706	0.774964	0.690323	0.767422	0.683333	0.691622	0.767642	0.703114	0.759711	0.747535	0.702943	0.750643	0.762905	0.768565	0.77116	0.79374	0.754029	0.785336	0.803021	0.787588	0.760887	0.755766	0.708192	0.728749	0.803157	0.73913	0.770428	0.775465	0.782793	0.771046	0.753227	0.753283	0.770202	0.766255	0.781206	0.753304	0.689043	0.766494
7.85417	0.769741	0.761285	0.740513	0.78327	0.777455	0.77342	0.743113	0.74129	0.766847	0.778329	0.768914	0.757225	0.771778	0.684162	0.758471	0.685089	0.692032	0.762905	0.713561	0.746858	0.743689	0.715072	0.754701	0.760389	0.766618	0.770998	0.787675	0.765306	0.785496	0.795993	0.774297	0.756933	0.747947	0.720109	0.744434	0.805542	0.764064	0.762871	0.761128	0.782332	0.773481	0.749624	0.761215	0.761667	0.764609	0.771807	0.751092	0.693909	0.777943
7.875	0.773084	0.751951	0.739712	0.782059	0.772563	0.775199	0.75243	0.752768	0.764934	0.773558	0.772951	0.773869	0.77147	0.688192	0.775439	0.68897	0.695221	0.767279	0.70721	0.745732	0.755122	0.701791	0.772097	0.766578	0.76645	0.756501	0.790151	0.765158	0.78327	0.818739	0.783217	0.760459	0.752582	0.701826	0.736434	0.794973	0.748756	0.761682	0.771982	0.781818	0.77098	0.758752	0.766875	0.759197	0.762336	0.767393	0.755497	0.688123	0.771577
7.89583	0.765129	0.761324	0.726714	0.771842	0.773151	0.768512	0.757868	0.746114	0.769767	0.776611	0.749799	0.769231	0.778343	0.691529	0.767219	0.689745	0.702242	0.761039	0.702407	0.753131	0.757576	0.704312	0.760832	0.75718	0.770609	0.763055	0.789855	0.770408	0.779367	0.813982	0.774826	0.764513	0.748154	0.710262	0.73639	0.796278	0.760634	0.757198	0.766445	0.77809	0.762725	0.76372	0.771845	0.774707	0.776403	0.775838	0.76734	0.684451	0.786466
7.91667	0.77524	0.756076	0.733746	0.774479	0.770397	0.765512	0.744246	0.746291	0.76571	0.778325	0.766531	0.767249	0.776411	0.692022	0.766404	0.687795	0.704566	0.763158	0.709607	0.761601	0.748792	0.703678	0.756873	0.756119	0.765681	0.75451	0.797878	0.76661	0.77451	0.796498	0.788967	0.773663	0.742611	0.705405	0.733722	0.800988	0.756057	0.75886	0.76803	0.779276	0.773376	0.769525	0.765766	0.750626	0.761047	0.769499	0.759047	0.701469	0.773165
7.9375	0.763756	0.745923	0.752049	0.779328	0.755855	0.779305	0.749194	0.743759	0.768576	0.77292	0.768595	0.769551	0.773285	0.680987	0.763112	0.677121	0.688569	0.761572	0.713871	0.741302	0.757101	0.704158	0.762111	0.757995	0.762931	0.766771	0.788622	0.763853	0.789313	0.805961	0.784753	0.761047	0.75165	0.702703	0.727011	0.802567	0.753527	0.763932	0.77429	0.77614	0.774448	0.772171	0.767684	0.765	0.765818	0.76891	0.755478	0.689365	0.768041
7.95833	0.772535	0.749132	0.721713	0.774051	0.758596	0.766112	0.746173	0.736264	0.760153	0.766713	0.762602	0.7598	0.767677	0.676147	0.756733	0.680145	0.701786	0.749565	0.699057	0.751587	0.743217	0.705357	0.754056	0.752613	0.766618	0.764286	0.787068	0.756139	0.778795	0.803159	0.778631	0.759639	0.73788	0.699663	0.720077	0.798323	0.762226	0.749219	0.769688	0.769825	0.753499	0.761251	0.773743	0.757525	0.769421	0.770891	0.749565	0.692664	0.765625
7.97917	0.764706	0.74654	0.717304	0.769521	0.783019	0.755764	0.749521	0.736881	0.767802	0.770251	0.762836	0.760132	0.777052	0.6814	0.766051	0.683204	0.688057	0.761532	0.695652	0.747982	0.755859	0.694237	0.751073	0.759683	0.775925	0.769891	0.781336	0.762066	0.777022	0.803744	0.779188	0.774648	0.752165	0.704102	0.732057	0.793916	0.746058	0.773407	0.768829	0.7827	0.776461	0.769466	0.764583	0.764017	0.768283	0.772125	0.744063	0.688411	0.773134
8	0.765024	0.737931	0.735868	0.780472	0.764791	0.776479	0.751289	0.751846	0.768995	0.779412	0.764996	0.774436	0.771574	0.688192	0.751526	0.686653	0.691547	0.767888	0.695245	0.737734	0.752941	0.703956	0.755119	0.748691	0.774077	0.752932	0.785515	0.770421	0.77997	0.804281	0.771519	0.755537	0.747117	0.705962	0.749271	0.799207	0.759259	0.75387	0.76514	0.767409	0.769473	0.758542	0.760028	0.767872	0.768212	0.764829	0.751536	0.693016	0.772048
8.02083	0.770758	0.743523	0.714577	0.780952	0.772989	0.772957	0.741026	0.750742	0.766975	0.775524	0.763651	0.763441	0.769509	0.687443	0.754538	0.679587	0.686222	0.751084	0.707636	0.75448	0.742747	0.697881	0.766957	0.752848	0.770123	0.768686	0.792717	0.767263	0.791509	0.798176	0.780674	0.756098	0.744655	0.701553	0.737452	0.795577	0.745455	0.764019	0.764402	0.789178	0.768868	0.771997	0.771626	0.762938	0.7621	0.770028	0.753954	0.687835	0.77145
8.04167	0.769185	0.753899	0.729867	0.776374	0.773517	0.769565	0.754363	0.745562	0.766615	0.78169	0.763029	0.76353	0.773121	0.687729	0.765421	0.691384	0.681818	0.757629	0.712418	0.750896	0.75731	0.707418	0.758591	0.757496	0.770788	0.760311	0.78727	0.765665	0.788064	0.80964	0.791959	0.759214	0.750824	0.694426	0.739003	0.793257	0.753128	0.764981	0.777695	0.780812	0.760252	0.762777	0.761576	0.769742	0.750409	0.76385	0.755692	0.693252	0.771129
8.0625	0.77281	0.760794	0.740434	0.774275	0.767728	0.76645	0.740623	0.738745	0.775715	0.777622	0.752241	0.754748	0.769175	0.686293	0.769565	0.683854	0.70018	0.766725	0.697254	0.750225	0.755859	0.701838	0.753224	0.758377	0.774873	0.769352	0.78683	0.775021	0.778366	0.80315	0.781888	0.757377	0.746716	0.700676	0.73821	0.802873	0.750626	0.759346	0.776612	0.776685	0.781447	0.753227	0.775524	0.763378	0.760887	0.772727	0.75853	0.691244	0.784387
8.08333	0.769461	0.754522	0.728395	0.78131	0.765255	0.765636	0.762701	0.742291	0.778555	0.772125	0.758313	0.765442	0.769397	0.682192	0.769569	0.683774	0.691824	0.751088	0.696751	0.758371	0.747082	0.707618	0.761413	0.746725	0.773188	0.772691	0.786034	0.770478	0.787185	0.802552	0.78169	0.758197	0.749482	0.699258	0.736538	0.789912	0.757298	0.765163	0.773273	0.785462	0.762128	0.758465	0.766943	0.772996	0.770748	0.764869	0.754783	0.693313	0.775449
8.10417	0.77314	0.75152	0.743326	0.776157	0.774007	0.77342	0.760363	0.754478	0.761905	0.777003	0.76117	0.762895	0.766523	0.683105	0.754538	0.686753	0.691897	0.753913	0.699346	0.751812	0.740993	0.699932	0.756034	0.755906	0.774263	0.764107	0.787675	0.764957	0.785118	0.800731	0.788597	0.760552	0.747733	0.708418	0.738921	0.797637	0.751661	0.760563	0.766543	0.783404	0.774092	0.769641	0.75551	0.745875	0.765818	0.754861	0.76346	0.697531	0.769231
8.125	0.771084	0.739655	0.72449	0.771411	0.765636	0.773449	0.75627	0.754633	0.767871	0.777699	0.75935	0.769554	0.775451	0.684882	0.75173	0.680707	0.7028	0.757682	0.705156	0.74237	0.742968	0.703274	0.760138	0.753521	0.777939	0.762579	0.784281	0.764957	0.783333	0.80303	0.789103	0.765139	0.745582	0.699461	0.73561	0.788057	0.765796	0.764798	0.762118	0.768583	0.774782	0.764977	0.76385	0.75943	0.760959	0.769069	0.753086	0.698229	0.770896
8.14583	0.774174	0.758023	0.740166	0.765038	0.749822	0.766187	0.748072	0.749815	0.769468	0.78692	0.762136	0.764511	0.775362	0.679673	0.769904	0.680455	0.693274	0.757602	0.703463	0.744415	0.748544	0.702462	0.752365	0.758135	0.767793	0.770196	0.788889	0.767462	0.792972	0.807552	0.786675	0.759442	0.743548	0.692256	0.749268	0.789036	0.76936	0.75972	0.767286	0.770732	0.766458	0.765423	0.762901	0.757298	0.766942	0.774441	0.744961	0.69044	0.770772
8.16667	0.772947	0.75631	0.731557	0.766625	0.768841	0.770007	0.742619	0.746854	0.760769	0.760475	0.751603	0.748768	0.758596	0.68956	0.758079	0.689063	0.689964	0.766347	0.698045	0.745961	0.732692	0.694651	0.759897	0.75394	0.775199	0.760784	0.780692	0.759624	0.770098	0.804612	0.772554	0.747967	0.746939	0.689793	0.717454	0.800691	0.76	0.761346	0.769517	0.772759	0.757695	0.757437	0.764583	0.754195	0.760923	0.76618	0.751761	0.68997	0.775632
8.1875	0.762793	0.7487	0.726531	0.780317	0.769452	0.766471	0.750161	0.741912	0.76466	0.77707	0.770748	0.746071	0.760573	0.683824	0.758079	0.688576	0.682709	0.751084	0.693642	0.737265	0.747792	0.694765	0.76	0.742807	0.764917	0.758405	0.788031	0.763045	0.787462	0.798535	0.779543	0.751843	0.745784	0.702099	0.729026	0.787463	0.754812	0.758379	0.763489	0.773876	0.765539	0.763761	0.76618	0.759866	0.759608	0.764951	0.749562	0.676981	0.765752
8.20833	0.75988	0.751505	0.731282	0.77665	0.766858	0.766618	0.75646	0.752042	0.768697	0.767932	0.767594	0.754357	0.773585	0.684832	0.767401	0.678202	0.689778	0.75889	0.7	0.747096	0.742968	0.698705	0.757524	0.753927	0.764409	0.758379	0.774336	0.769362	0.794185	0.803874	0.773131	0.754686	0.745202	0.700872	0.730695	0.793729	0.754357	0.763792	0.783033	0.779958	0.758405	0.763804	0.767199	0.762584	0.757651	0.76303	0.758107	0.682165	0.766021
8.22917	0.779939	0.753661	0.726251	0.777638	0.763689	0.77955	0.751605	0.748143	0.760401	0.771509	0.749595	0.771405	0.767223	0.693444	0.770105	0.685475	0.695418	0.760946	0.692806	0.75291	0.745597	0.701706	0.771032	0.769569	0.770007	0.766823	0.786913	0.765254	0.78304	0.81025	0.777567	0.769357	0.748252	0.702142	0.749755	0.800892	0.753731	0.755229	0.768657	0.780591	0.766562	0.772483	0.755694	0.756057	0.764609	0.770891	0.760141	0.695552	0.780924
8.25	0.787971	0.75475	0.725591	0.786439	0.761939	0.779078	0.748391	0.748335	0.761355	0.767133	0.764753	0.761905	0.767341	0.684162	0.76486	0.677153	0.695341	0.761116	0.706182	0.747547	0.749758	0.704561	0.747856	0.7662	0.775599	0.769049	0.798873	0.747679	0.782313	0.801208	0.778553	0.769742	0.752467	0.699663	0.737403	0.802068	0.7575	0.759907	0.761834	0.771992	0.771833	0.770881	0.764216	0.762783	0.764754	0.770848	0.750218	0.691367	0.767804
8.27083	0.767428	0.747623	0.726619	0.769425	0.75469	0.757009	0.753055	0.743571	0.763889	0.764045	0.764754	0.775168	0.766955	0.692096	0.745675	0.679587	0.695187	0.757067	0.695025	0.735765	0.737452	0.692203	0.746154	0.745374	0.757337	0.755229	0.783287	0.771552	0.77997	0.811206	0.786769	0.748567	0.738436	0.706242	0.723301	0.794031	0.7525	0.759812	0.769058	0.775753	0.775157	0.766154	0.771807	0.75165	0.753311	0.767085	0.7553	0.682589	0.768945
8.29167	0.759639	0.755013	0.737654	0.774968	0.777697	0.769119	0.751773	0.755208	0.766923	0.763433	0.769992	0.769551	0.767677	0.676364	0.758442	0.677218	0.69148	0.776605	0.698839	0.747975	0.747296	0.699391	0.762522	0.753913	0.777939	0.763693	0.791339	0.771795	0.781011	0.797075	0.771664	0.757774	0.746398	0.701412	0.727713	0.803083	0.759494	0.761942	0.765405	0.774756	0.776368	0.756614	0.770526	0.765886	0.760852	0.770848	0.760601	0.694615	0.770896
8.3125	0.762732	0.751295	0.73299	0.784713	0.769565	0.771866	0.744067	0.761905	0.749235	0.774876	0.75	0.749793	0.763728	0.681651	0.763668	0.673176	0.685562	0.765378	0.699057	0.746416	0.736285	0.700204	0.75346	0.749129	0.761087	0.756231	0.782173	0.775862	0.777778	0.800363	0.784427	0.755337	0.744138	0.696381	0.732108	0.799902	0.747934	0.760188	0.764619	0.772028	0.753499	0.754947	0.7625	0.750208	0.74449	0.77193	0.748461	0.687596	0.758672
8.33333	0.758806	0.75431	0.731557	0.78327	0.76259	0.772328	0.757124	0.753892	0.75886	0.773651	0.759411	0.759398	0.774311	0.676095	0.761404	0.690662	0.686887	0.75934	0.703193	0.762162	0.74902	0.693712	0.769965	0.754185	0.773749	0.75975	0.78968	0.778066	0.780303	0.804017	0.78105	0.771382	0.739575	0.701281	0.739471	0.797443	0.7625	0.763096	0.762295	0.780764	0.768621	0.762232	0.77451	0.750828	0.775476	0.76697	0.747368	0.68635	0.777695
8.35417	0.774545	0.745895	0.725773	0.782084	0.75788	0.767883	0.752098	0.748148	0.758065	0.770745	0.766694	0.76865	0.768012	0.675503	0.761988	0.692308	0.690179	0.761364	0.707971	0.749775	0.738625	0.699457	0.767016	0.748031	0.763348	0.751762	0.786637	0.764402	0.794229	0.81326	0.778485	0.751436	0.742213	0.699732	0.744848	0.791913	0.751248	0.750195	0.76694	0.776999	0.765539	0.761832	0.763763	0.763468	0.755337	0.76699	0.75088	0.682648	0.772388
8.375	0.773002	0.754325	0.738144	0.771664	0.760745	0.773256	0.751764	0.740768	0.757927	0.772249	0.768852	0.754153	0.759913	0.663934	0.763986	0.675077	0.692583	0.75544	0.705882	0.747292	0.749515	0.695445	0.764553	0.758772	0.770231	0.757433	0.794598	0.75678	0.783396	0.802559	0.769036	0.768595	0.749178	0.705803	0.741142	0.805035	0.760906	0.756098	0.759108	0.774895	0.767969	0.769053	0.761372	0.756017	0.765818	0.764092	0.75022	0.695853	0.763353
8.39583	0.76506	0.748264	0.716769	0.774194	0.776488	0.76496	0.75646	0.748699	0.772446	0.770629	0.754045	0.761745	0.759942	0.669065	0.75544	0.673879	0.679533	0.760699	0.696467	0.757685	0.743914	0.696125	0.759757	0.76455	0.771739	0.769835	0.775499	0.764909	0.778875	0.804997	0.778416	0.766639	0.745686	0.699127	0.727977	0.804649	0.758361	0.765122	0.768662	0.777388	0.759027	0.771538	0.768589	0.758563	0.761551	0.77551	0.752632	0.69361	0.771747
8.41667	0.76506	0.746759	0.736298	0.776508	0.758769	0.768452	0.746452	0.751493	0.776911	0.772632	0.772016	0.763423	0.770954	0.686293	0.747167	0.68342	0.69757	0.753686	0.701374	0.749326	0.738118	0.701024	0.763937	0.758803	0.787234	0.753906	0.788301	0.769494	0.784627	0.811057	0.779412	0.763832	0.752995	0.695856	0.73607	0.793713	0.765796	0.760597	0.770381	0.777155	0.764567	0.750189	0.771709	0.753744	0.761475	0.767944	0.748252	0.696086	0.769345
8.4375	0.767428	0.755633	0.723819	0.767486	0.756272	0.7627	0.745314	0.736726	0.75192	0.777388	0.763115	0.759833	0.757576	0.678766	0.759372	0.670776	0.68308	0.75173	0.704215	0.762896	0.732817	0.698836	0.755346	0.750658	0.760776	0.755102	0.783799	0.764402	0.784195	0.80379	0.782553	0.749183	0.740862	0.693494	0.732299	0.800298	0.750209	0.750779	0.768429	0.776528	0.756211	0.755708	0.761442	0.763269	0.765534	0.774668	0.750658	0.686682	0.768773
8.45833	0.755835	0.751084	0.723644	0.771574	0.763309	0.764029	0.758598	0.743153	0.764253	0.772312	0.767135	0.760033	0.775362	0.673077	0.763112	0.690302	0.691006	0.754799	0.689705	0.73703	0.736893	0.70041	0.752159	0.756162	0.759622	0.760465	0.783996	0.768178	0.786371	0.797943	0.786812	0.751634	0.742015	0.694519	0.73275	0.791851	0.748748	0.761794	0.757621	0.768421	0.762461	0.754211	0.757618	0.755814	0.756515	0.773625	0.753764	0.697156	0.765011
8.47917	0.768905	0.761077	0.723469	0.775665	0.768619	0.766594	0.747112	0.747587	0.771605	0.783439	0.75938	0.758306	0.762663	0.678506	0.769366	0.691506	0.689286	0.75434	0.702762	0.739714	0.755665	0.695445	0.760417	0.757682	0.767677	0.755261	0.791036	0.763496	0.777276	0.795247	0.780488	0.763006	0.752267	0.699933	0.731183	0.794406	0.758621	0.74961	0.77603	0.766434	0.763792	0.748092	0.763561	0.750836	0.766556	0.766923	0.748682	0.688889	0.758493
8.5	0.772535	0.741217	0.723711	0.771609	0.765591	0.767728	0.753238	0.747006	0.762087	0.769874	0.762408	0.755408	0.765512	0.688479	0.755885	0.678001	0.682582	0.765118	0.701016	0.742424	0.754902	0.699728	0.77316	0.752848	0.767123	0.765074	0.801133	0.766067	0.776006	0.795386	0.789103	0.756757	0.75	0.698126	0.733722	0.791646	0.757095	0.750192	0.772727	0.779901	0.768987	0.757879	0.775453	0.761194	0.750408	0.779184	0.764134	0.685453	0.774459
8.52083	0.774486	0.752381	0.742236	0.769085	0.754122	0.760979	0.75974	0.747204	0.768692	0.769501	0.755069	0.763025	0.76513	0.676364	0.769231	0.676607	0.690305	0.753913	0.711679	0.754513	0.753183	0.700745	0.765939	0.751761	0.776968	0.767787	0.780324	0.770165	0.780728	0.79878	0.778981	0.759868	0.743852	0.703481	0.735867	0.794439	0.754386	0.760343	0.773234	0.776371	0.752336	0.757622	0.773743	0.767677	0.751232	0.776214	0.749113	0.68894	0.764879
8.54167	0.758993	0.747623	0.725591	0.784527	0.767173	0.767883	0.749032	0.749072	0.753049	0.771169	0.752836	0.762895	0.755411	0.693383	0.754141	0.669744	0.693262	0.756969	0.700508	0.746835	0.743389	0.682679	0.761988	0.750439	0.76756	0.757457	0.787079	0.773438	0.780989	0.80877	0.782553	0.753884	0.741181	0.692771	0.729835	0.801877	0.740066	0.750194	0.781273	0.772855	0.763792	0.761503	0.771008	0.768519	0.758395	0.761277	0.747157	0.678815	0.774944
8.5625	0.776029	0.749567	0.726899	0.777074	0.776076	0.768116	0.75	0.747033	0.762673	0.778013	0.763309	0.760833	0.769008	0.68286	0.761155	0.679342	0.701613	0.761233	0.707299	0.761518	0.771825	0.687162	0.760624	0.760316	0.763139	0.764752	0.786114	0.770815	0.779985	0.805825	0.779987	0.760425	0.741711	0.714479	0.726577	0.806067	0.750831	0.764937	0.761905	0.772249	0.759187	0.759755	0.762036	0.760268	0.759275	0.770642	0.751972	0.68617	0.77266
8.58333	0.769836	0.742906	0.734568	0.770398	0.773517	0.772364	0.762953	0.748703	0.755948	0.777621	0.760196	0.759367	0.767779	0.680619	0.758711	0.680972	0.689441	0.76486	0.706997	0.750447	0.74466	0.70705	0.75151	0.757067	0.771449	0.763593	0.786876	0.769165	0.790875	0.800122	0.786079	0.75	0.751135	0.697071	0.730881	0.802481	0.755668	0.757813	0.766069	0.77209	0.759781	0.764434	0.761308	0.769102	0.766611	0.755401	0.74978	0.686454	0.776119
8.60417	0.766727	0.753258	0.745118	0.774541	0.775613	0.772399	0.762492	0.75	0.77392	0.782213	0.750202	0.763423	0.780612	0.680036	0.762402	0.673156	0.692239	0.769772	0.70239	0.742397	0.750245	0.689865	0.753202	0.763508	0.770007	0.750583	0.783889	0.765921	0.784791	0.802567	0.787859	0.759473	0.737785	0.689171	0.7212	0.789912	0.753975	0.756841	0.765405	0.773109	0.767134	0.766462	0.769714	0.759336	0.771144	0.77442	0.751972	0.693659	0.773333
8.625	0.768765	0.756733	0.725673	0.773418	0.754839	0.771511	0.753876	0.756777	0.77717	0.773492	0.761866	0.755	0.749284	0.680365	0.75	0.67513	0.681455	0.747826	0.689209	0.738309	0.740848	0.691216	0.750215	0.74216	0.767728	0.767843	0.797397	0.765665	0.77283	0.790049	0.783836	0.748764	0.747537	0.691845	0.726225	0.798419	0.757525	0.753702	0.767684	0.770515	0.764336	0.751335	0.759862	0.762025	0.751027	0.756944	0.753076	0.675285	0.764576
8.64583	0.762477	0.744444	0.739085	0.785171	0.774964	0.758496	0.761628	0.740906	0.764114	0.76648	0.75	0.765298	0.75431	0.677244	0.755048	0.684783	0.689046	0.756567	0.704644	0.752941	0.742913	0.693614	0.74569	0.759438	0.760313	0.759812	0.779822	0.761538	0.776596	0.804136	0.78133	0.765957	0.745365	0.693796	0.732422	0.794669	0.760469	0.755278	0.768945	0.770526	0.755469	0.77898	0.76446	0.752278	0.755977	0.771329	0.737949	0.6875	0.772388
8.66667	0.765728	0.75692	0.736896	0.781841	0.758053	0.769732	0.762613	0.744838	0.760585	0.769446	0.745968	0.752492	0.774147	0.679417	0.766404	0.684238	0.68323	0.758319	0.692585	0.745536	0.749271	0.698305	0.75279	0.755263	0.766476	0.756022	0.792368	0.753425	0.777778	0.805116	0.787781	0.770627	0.738241	0.701813	0.730881	0.792779	0.756667	0.758594	0.773234	0.77381	0.767787	0.764615	0.762136	0.751661	0.769612	0.768855	0.762157	0.68489	0.775056
8.6875	0.764031	0.748052	0.728762	0.777778	0.758621	0.777859	0.760261	0.761763	0.763259	0.770745	0.755719	0.74565	0.769789	0.67179	0.755013	0.681398	0.687943	0.755226	0.702605	0.738859	0.756385	0.693559	0.741631	0.758803	0.764748	0.763922	0.78125	0.759897	0.78593	0.813725	0.783055	0.751634	0.75031	0.686	0.741998	0.800892	0.749378	0.760376	0.764706	0.781844	0.759563	0.763581	0.76263	0.753527	0.759473	0.769663	0.759505	0.673208	0.769517
8.70833	0.752398	0.744828	0.71414	0.776656	0.762797	0.761355	0.751295	0.754844	0.756923	0.766713	0.75	0.752301	0.764917	0.673007	0.753712	0.679051	0.674316	0.75	0.694185	0.738544	0.743615	0.691633	0.766031	0.745599	0.776076	0.755832	0.785156	0.768503	0.78251	0.793958	0.778772	0.745321	0.735426	0.70612	0.714423	0.801784	0.752101	0.760972	0.767857	0.776371	0.768322	0.747734	0.766106	0.756219	0.765586	0.771868	0.751767	0.68	0.774721
8.72917	0.763998	0.745234	0.748179	0.775445	0.764409	0.765217	0.755814	0.754873	0.762346	0.77809	0.754244	0.761144	0.769675	0.672072	0.767016	0.683668	0.697591	0.764398	0.701158	0.749326	0.741028	0.692568	0.764808	0.757496	0.765387	0.767036	0.785955	0.769031	0.777862	0.803289	0.771628	0.761438	0.747851	0.699866	0.731518	0.799311	0.766332	0.754482	0.767964	0.762665	0.767059	0.763539	0.765363	0.758361	0.768465	0.771329	0.756637	0.683728	0.779762
8.75	0.774018	0.734308	0.721545	0.778341	0.768625	0.767728	0.743738	0.74722	0.772201	0.769069	0.757895	0.761269	0.766955	0.674229	0.748052	0.670788	0.678826	0.768154	0.691367	0.741763	0.742661	0.692308	0.740582	0.75088	0.766836	0.750389	0.781494	0.758562	0.787462	0.793229	0.776366	0.767135	0.740966	0.691899	0.719417	0.79383	0.755221	0.75897	0.760563	0.782548	0.75351	0.750191	0.760672	0.752697	0.743902	0.762605	0.752205	0.686692	0.767976
8.77083	0.762763	0.75	0.73065	0.777567	0.763819	0.769847	0.765777	0.760902	0.776306	0.765406	0.752019	0.755017	0.772429	0.684594	0.76049	0.678682	0.681738	0.757682	0.696686	0.742167	0.739341	0.688769	0.754084	0.749126	0.77939	0.767188	0.794118	0.771478	0.779635	0.807362	0.780192	0.756137	0.745082	0.693742	0.728431	0.792259	0.756098	0.757198	0.768773	0.769338	0.761569	0.758225	0.764541	0.762385	0.766447	0.767085	0.739738	0.679274	0.769575
8.79167	0.766586	0.753448	0.73251	0.780596	0.769455	0.762213	0.757635	0.75726	0.765794	0.776761	0.753257	0.750415	0.769398	0.674819	0.764448	0.68142	0.687389	0.764706	0.703273	0.7359	0.754369	0.69403	0.750432	0.747157	0.767173	0.763736	0.786435	0.768503	0.77283	0.799878	0.781631	0.749392	0.749587	0.706514	0.72825	0.793987	0.746867	0.755245	0.758519	0.786469	0.765122	0.756674	0.766807	0.765442	0.745499	0.766923	0.752868	0.685453	0.769912
8.8125	0.772014	0.750647	0.728205	0.766751	0.776087	0.770848	0.750646	0.749254	0.776744	0.766225	0.763072	0.75	0.772464	0.670567	0.76	0.679876	0.686501	0.76699	0.69734	0.742627	0.740525	0.700137	0.752365	0.747147	0.770397	0.757623	0.778336	0.759863	0.785496	0.814224	0.778767	0.74876	0.74928	0.701884	0.727536	0.792425	0.761383	0.747656	0.769288	0.765484	0.762765	0.770053	0.767507	0.755034	0.753682	0.770469	0.752406	0.683131	0.775811
8.83333	0.767922	0.757813	0.731682	0.786854	0.773517	0.768105	0.753727	0.748889	0.768634	0.768473	0.751618	0.752101	0.770123	0.676658	0.755263	0.68711	0.675267	0.761821	0.69876	0.747982	0.743914	0.691266	0.754766	0.76007	0.764579	0.759216	0.788288	0.77316	0.785118	0.811043	0.771483	0.76587	0.744062	0.690047	0.723363	0.795667	0.738589	0.76	0.762362	0.771807	0.749612	0.761103	0.766923	0.754591	0.754286	0.770642	0.76643	0.682853	0.766117
8.85417	0.772397	0.743302	0.737113	0.770741	0.761527	0.761733	0.761564	0.751874	0.762895	0.773944	0.760425	0.760067	0.777778	0.682569	0.768486	0.679772	0.685333	0.753281	0.705628	0.759964	0.731445	0.698844	0.741306	0.738261	0.764239	0.765539	0.78404	0.75671	0.787833	0.797561	0.785209	0.769868	0.740057	0.697643	0.721154	0.797022	0.747088	0.757457	0.762082	0.765073	0.767661	0.759202	0.74794	0.758535	0.766502	0.775035	0.753738	0.687976	0.766445
8.875	0.774725	0.734816	0.714872	0.773359	0.766497	0.763939	0.757576	0.738007	0.756944	0.771648	0.743902	0.753344	0.773091	0.679487	0.752848	0.674157	0.687334	0.755013	0.700431	0.749324	0.734115	0.698574	0.762815	0.75	0.768786	0.757813	0.782535	0.773973	0.774436	0.811845	0.783836	0.751227	0.743021	0.696848	0.731969	0.79358	0.754386	0.764937	0.771237	0.775281	0.751163	0.756264	0.757975	0.75793	0.760528	0.773651	0.750441	0.686646	0.766617
8.89583	0.755396	0.751958	0.723996	0.76962	0.770728	0.766667	0.748225	0.748132	0.766355	0.759414	0.756757	0.74461	0.779562	0.672744	0.765225	0.679362	0.690455	0.750656	0.700361	0.742194	0.744597	0.696514	0.758204	0.750658	0.767192	0.74883	0.785078	0.772414	0.78725	0.807975	0.778981	0.754516	0.739984	0.699866	0.720232	0.795163	0.745409	0.758594	0.764706	0.761506	0.748452	0.771121	0.758525	0.750208	0.761589	0.763139	0.73514	0.673732	0.766176
8.91667	0.76863	0.754098	0.729231	0.778767	0.768625	0.75707	0.755181	0.756515	0.766719	0.762901	0.75938	0.755833	0.771408	0.683348	0.766578	0.683102	0.688277	0.749783	0.695148	0.742397	0.746341	0.698445	0.744663	0.754816	0.770622	0.768504	0.786435	0.775862	0.781346	0.805386	0.779553	0.751236	0.743359	0.698138	0.727184	0.798233	0.754812	0.758431	0.771021	0.777159	0.762992	0.771057	0.77193	0.752706	0.761011	0.774579	0.75	0.690023	0.756134
8.9375	0.762651	0.743325	0.718367	0.774684	0.764409	0.765047	0.759271	0.750186	0.76249	0.766342	0.757353	0.756689	0.766545	0.676712	0.755906	0.676365	0.676056	0.759825	0.703193	0.740873	0.731068	0.691216	0.753236	0.752406	0.782957	0.75273	0.782976	0.7642	0.780228	0.813695	0.775432	0.755776	0.744463	0.699399	0.724004	0.802573	0.756939	0.748826	0.763393	0.770091	0.775848	0.762634	0.755201	0.764706	0.769868	0.762404	0.747795	0.681887	0.759587
8.95833	0.77339	0.751084	0.723361	0.771808	0.77843	0.771076	0.754386	0.756535	0.764796	0.767181	0.746559	0.746467	0.764281	0.681818	0.750652	0.670938	0.692308	0.774934	0.688133	0.737077	0.73275	0.692828	0.756332	0.761613	0.763989	0.760597	0.778716	0.77308	0.775994	0.801098	0.777212	0.748777	0.736605	0.709091	0.717602	0.79703	0.763621	0.764241	0.762725	0.776994	0.754277	0.751903	0.764829	0.756464	0.759639	0.759298	0.742807	0.687786	0.781601
8.97917	0.76311	0.750216	0.715596	0.773585	0.752857	0.762626	0.76039	0.76413	0.76965	0.771549	0.751011	0.758159	0.774781	0.675182	0.761364	0.678279	0.687835	0.742609	0.701514	0.740608	0.732558	0.69527	0.748264	0.747818	0.754461	0.762725	0.784148	0.771157	0.771103	0.799388	0.781749	0.767135	0.747851	0.694927	0.731731	0.799505	0.745439	0.762646	0.771364	0.77433	0.766193	0.75303	0.771709	0.763713	0.760263	0.767393	0.75	0.674645	0.768945
9	0.779126	0.75519	0.736626	0.775238	0.766667	0.780452	0.756967	0.747573	0.765661	0.778405	0.754671	0.756057	0.772595	0.682771	0.75856	0.673186	0.682301	0.750874	0.70737	0.743728	0.757396	0.696765	0.748299	0.748252	0.777697	0.758998	0.794366	0.775652	0.781417	0.7989	0.77799	0.7725	0.74121	0.690715	0.736328	0.802978	0.751048	0.750979	0.778362	0.768855	0.765957	0.754186	0.765854	0.753344	0.746122	0.77451	0.756614	0.682165	0.767857
9.02083	0.759592	0.75173	0.738046	0.778761	0.773158	0.771031	0.766514	0.749439	0.766486	0.770745	0.747368	0.770992	0.77907	0.683776	0.754141	0.673333	0.688	0.749123	0.690856	0.746869	0.742188	0.698229	0.769965	0.759227	0.775762	0.76996	0.788732	0.763699	0.793822	0.803539	0.782861	0.757576	0.75299	0.692308	0.728335	0.802268	0.752094	0.755924	0.768657	0.784703	0.764196	0.754615	0.777151	0.756281	0.744072	0.771329	0.754833	0.680272	0.768429
9.04167	0.775633	0.745267	0.740206	0.773131	0.771076	0.763597	0.765166	0.750557	0.765251	0.77433	0.760552	0.754812	0.763425	0.672711	0.765271	0.688178	0.678445	0.770723	0.689257	0.746847	0.734496	0.693614	0.75755	0.752406	0.764409	0.755039	0.790068	0.774138	0.77862	0.801708	0.790187	0.744281	0.747235	0.698529	0.723404	0.800597	0.749378	0.752739	0.762186	0.770629	0.762276	0.74981	0.769069	0.771886	0.766063	0.770035	0.751547	0.681302	0.777695
9.0625	0.770066	0.744863	0.735751	0.774417	0.766308	0.764368	0.764744	0.752424	0.762384	0.775053	0.756117	0.759599	0.772595	0.687671	0.755245	0.674502	0.681057	0.74481	0.698551	0.749776	0.737657	0.696356	0.758412	0.752868	0.77118	0.759375	0.781075	0.75918	0.785933	0.800736	0.768454	0.749795	0.743138	0.709263	0.740668	0.803173	0.752715	0.757053	0.769403	0.760279	0.76489	0.758015	0.775813	0.75	0.757401	0.772855	0.752889	0.671934	0.777117
9.08333	0.766485	0.74547	0.714139	0.774952	0.770349	0.773392	0.75097	0.740686	0.761206	0.767994	0.758367	0.759932	0.773091	0.671208	0.762324	0.674717	0.681534	0.746073	0.689805	0.741533	0.753425	0.691216	0.753686	0.754417	0.767391	0.75854	0.792113	0.778261	0.781874	0.795482	0.782109	0.765534	0.743443	0.694575	0.724204	0.795545	0.744186	0.761381	0.762509	0.766152	0.755054	0.763985	0.755944	0.751672	0.751849	0.764211	0.759821	0.670189	0.764662
9.10417	0.766061	0.75173	0.728395	0.767722	0.761183	0.765179	0.762866	0.752632	0.772339	0.779649	0.749194	0.75755	0.780059	0.679091	0.755692	0.671268	0.690305	0.76455	0.706696	0.743705	0.742913	0.693396	0.747423	0.750877	0.765942	0.752529	0.786277	0.770095	0.773039	0.80452	0.78314	0.75845	0.740483	0.701942	0.722168	0.795062	0.755034	0.76466	0.765101	0.796309	0.747091	0.760153	0.762335	0.755611	0.755136	0.769769	0.747803	0.681716	0.776866
9.125	0.76225	0.761077	0.726899	0.782941	0.764791	0.772032	0.773794	0.752801	0.75576	0.783439	0.751007	0.755239	0.764029	0.67299	0.758711	0.680123	0.684444	0.744996	0.698839	0.758341	0.739512	0.693864	0.760173	0.748696	0.77118	0.760903	0.785554	0.769629	0.775849	0.800244	0.780566	0.754545	0.74053	0.699599	0.723507	0.795062	0.750628	0.771247	0.758569	0.772981	0.763365	0.764571	0.76697	0.755257	0.76143	0.76983	0.751972	0.680851	0.773783
9.14583	0.759831	0.749567	0.726522	0.779254	0.774217	0.767831	0.76292	0.745549	0.764209	0.768688	0.749799	0.761905	0.771778	0.663053	0.756119	0.680492	0.688771	0.748246	0.697909	0.749777	0.738118	0.688679	0.751286	0.750877	0.770123	0.75913	0.789119	0.770761	0.780562	0.80452	0.779846	0.747762	0.737099	0.701403	0.732177	0.799705	0.755221	0.764291	0.764619	0.767247	0.762276	0.755876	0.763725	0.753344	0.750205	0.771992	0.748906	0.678464	0.770833
9.16667	0.773471	0.757524	0.733402	0.784076	0.76756	0.779326	0.76671	0.752817	0.770543	0.778561	0.760852	0.748123	0.767103	0.673059	0.76481	0.679856	0.692377	0.755226	0.695122	0.742601	0.750489	0.685135	0.758651	0.756637	0.771284	0.767405	0.781879	0.783101	0.777778	0.801829	0.777351	0.772539	0.745178	0.699599	0.730019	0.806102	0.755221	0.756022	0.772048	0.783404	0.765354	0.752294	0.75625	0.760634	0.761944	0.777856	0.758193	0.689525	0.769918
9.1875	0.766867	0.749571	0.735052	0.757842	0.770132	0.768841	0.765049	0.746647	0.765794	0.768006	0.75935	0.763224	0.778825	0.663661	0.756376	0.669878	0.681618	0.761155	0.69087	0.742194	0.754643	0.692152	0.748718	0.756614	0.756327	0.766641	0.784027	0.776145	0.78681	0.807598	0.780989	0.767842	0.740861	0.693325	0.72281	0.79783	0.754153	0.75215	0.775862	0.770629	0.76087	0.762997	0.761506	0.74979	0.753279	0.779972	0.744493	0.683206	0.762259
9.20833	0.769231	0.734919	0.728586	0.77673	0.766667	0.760088	0.754056	0.752801	0.760401	0.780282	0.754072	0.734593	0.766019	0.672116	0.753699	0.679547	0.680531	0.756354	0.694405	0.741704	0.749757	0.690958	0.751724	0.767111	0.759684	0.75585	0.784633	0.766812	0.778875	0.799145	0.775316	0.747126	0.74316	0.695797	0.717579	0.787046	0.754796	0.754468	0.761481	0.774825	0.74749	0.741838	0.775582	0.753539	0.760229	0.766713	0.74759	0.680365	0.76392
9.22917	0.762824	0.746552	0.727366	0.774112	0.776488	0.766035	0.762152	0.7526	0.763664	0.767882	0.754472	0.755611	0.771968	0.676018	0.74588	0.670769	0.693274	0.760105	0.701158	0.74375	0.746562	0.682249	0.759757	0.756852	0.763139	0.757176	0.781092	0.774697	0.770281	0.802326	0.768199	0.755938	0.746226	0.701826	0.734951	0.797337	0.746656	0.755086	0.763609	0.772855	0.768025	0.762232	0.769016	0.768588	0.764609	0.759749	0.756422	0.676806	0.76963
9.25	0.7586	0.729614	0.729618	0.777146	0.762146	0.765957	0.76178	0.755656	0.775272	0.775582	0.74939	0.752724	0.761388	0.669369	0.756591	0.676259	0.685943	0.755263	0.700073	0.745308	0.738581	0.685695	0.751077	0.750883	0.772364	0.762646	0.776411	0.783972	0.776853	0.807621	0.769476	0.754125	0.743527	0.693129	0.727009	0.799504	0.751464	0.769537	0.773739	0.770526	0.771406	0.7633	0.762307	0.764557	0.75082	0.768421	0.746903	0.683258	0.765719
9.27083	0.768524	0.739691	0.726804	0.775601	0.765988	0.761075	0.767776	0.73692	0.76161	0.774011	0.757155	0.764064	0.768222	0.673339	0.758164	0.677618	0.679078	0.751309	0.705025	0.747748	0.742188	0.699594	0.75108	0.754417	0.759828	0.764291	0.787451	0.756477	0.783371	0.800369	0.782748	0.760066	0.736498	0.693129	0.715392	0.793086	0.760135	0.757433	0.758004	0.77613	0.762461	0.755303	0.764623	0.759197	0.753695	0.781316	0.74735	0.675696	0.768084
9.29167	0.768951	0.747414	0.730061	0.777637	0.766082	0.763292	0.752258	0.753188	0.772763	0.767344	0.771569	0.757072	0.763386	0.681901	0.770723	0.680492	0.693606	0.754833	0.697254	0.753363	0.743191	0.691482	0.757106	0.75614	0.770065	0.751553	0.793435	0.774697	0.783371	0.802688	0.778205	0.755354	0.748142	0.682423	0.735666	0.798802	0.747899	0.744961	0.767286	0.775194	0.773155	0.761686	0.760307	0.759228	0.764901	0.767393	0.745808	0.681818	0.772693
9.3125	0.766908	0.764249	0.718526	0.783577	0.765512	0.775421	0.764126	0.758465	0.777174	0.765285	0.758395	0.754606	0.771676	0.677007	0.746491	0.672265	0.679543	0.753712	0.696248	0.745471	0.746356	0.687795	0.757813	0.744513	0.760543	0.769654	0.786599	0.760963	0.775588	0.804626	0.778846	0.752039	0.743768	0.693538	0.728682	0.800694	0.76431	0.762205	0.765799	0.776056	0.756211	0.762087	0.769663	0.755	0.746939	0.771008	0.752669	0.680272	0.768374
9.33333	0.770024	0.747423	0.728115	0.776718	0.755747	0.764663	0.759584	0.749629	0.764752	0.769014	0.756888	0.768324	0.768619	0.669667	0.749782	0.667343	0.676341	0.756614	0.695589	0.742654	0.732809	0.685657	0.759483	0.744978	0.761183	0.758942	0.78977	0.760757	0.780581	0.811309	0.780051	0.758877	0.74133	0.694314	0.725264	0.788386	0.752508	0.749023	0.757824	0.769608	0.758431	0.751138	0.77193	0.738551	0.760099	0.771067	0.741001	0.688636	0.769859
9.35417	0.756318	0.744626	0.729534	0.776508	0.76895	0.75562	0.76378	0.740713	0.774495	0.763802	0.748777	0.759866	0.773121	0.673042	0.754386	0.678462	0.687666	0.754371	0.691977	0.734929	0.74031	0.688259	0.759307	0.757067	0.774052	0.757671	0.794318	0.772372	0.776245	0.798896	0.786264	0.753884	0.741253	0.694836	0.730359	0.796451	0.751678	0.748826	0.760595	0.768267	0.751558	0.75286	0.76669	0.753344	0.759046	0.765987	0.742982	0.675227	0.77513
9.375	0.771254	0.743568	0.723426	0.772929	0.758646	0.770132	0.756494	0.748882	0.758701	0.761872	0.757699	0.753562	0.755058	0.669659	0.751979	0.668867	0.681134	0.760736	0.691865	0.741533	0.73249	0.691946	0.761285	0.760984	0.767223	0.760751	0.786885	0.770492	0.783639	0.801829	0.777849	0.754918	0.742449	0.691899	0.733269	0.790663	0.745409	0.74805	0.760595	0.775668	0.757576	0.761503	0.762102	0.747088	0.747343	0.758669	0.739859	0.673653	0.765752
9.39583	0.771394	0.744425	0.729059	0.781151	0.764281	0.770468	0.763141	0.756757	0.756966	0.771631	0.772765	0.747687	0.768673	0.669071	0.748903	0.677169	0.685103	0.759438	0.702251	0.74237	0.727799	0.682062	0.747826	0.756614	0.764834	0.757031	0.793534	0.771701	0.77517	0.802696	0.772497	0.751639	0.75165	0.69411	0.721422	0.798526	0.759494	0.764381	0.769115	0.769016	0.761942	0.756098	0.763966	0.741079	0.760297	0.768636	0.743635	0.679331	0.767684
9.41667	0.772506	0.750433	0.735632	0.787397	0.767341	0.765911	0.766907	0.758414	0.756944	0.776761	0.755918	0.741294	0.777047	0.691529	0.761905	0.679836	0.685284	0.749564	0.696403	0.754054	0.742913	0.694388	0.761988	0.748239	0.772299	0.766876	0.775042	0.76843	0.785118	0.805028	0.775862	0.750615	0.746721	0.703407	0.740812	0.79616	0.752294	0.744349	0.76497	0.772346	0.770492	0.754186	0.757975	0.753962	0.757601	0.775582	0.741879	0.68322	0.753869
9.4375	0.771238	0.745064	0.72428	0.777637	0.766281	0.766376	0.757991	0.73255	0.764798	0.776528	0.753036	0.760338	0.760259	0.676095	0.751313	0.673968	0.690413	0.760141	0.703408	0.743062	0.750495	0.695122	0.751077	0.751972	0.771511	0.767661	0.785634	0.772491	0.78211	0.814471	0.789032	0.760656	0.742239	0.688492	0.74439	0.795545	0.763912	0.761381	0.763433	0.769177	0.776899	0.759696	0.763066	0.756303	0.750412	0.76648	0.754215	0.683535	0.764487
9.45833	0.763526	0.743546	0.724385	0.782498	0.763215	0.769622	0.770792	0.752424	0.770607	0.769014	0.752636	0.754591	0.766885	0.673599	0.762367	0.67244	0.682948	0.758193	0.692862	0.734166	0.751961	0.687121	0.759965	0.75856	0.774873	0.761532	0.779213	0.761782	0.779803	0.796713	0.780192	0.759275	0.744262	0.696524	0.723873	0.79931	0.75755	0.761229	0.761658	0.768156	0.757788	0.762125	0.766061	0.760101	0.762023	0.770642	0.75	0.686838	0.762864
9.47917	0.768716	0.743568	0.724949	0.775819	0.772464	0.764577	0.756335	0.746257	0.770249	0.76627	0.755483	0.756077	0.771076	0.670898	0.759194	0.686023	0.689624	0.747378	0.698127	0.746858	0.731518	0.68368	0.763319	0.75856	0.772399	0.756988	0.782195	0.762027	0.786646	0.80049	0.776928	0.750409	0.743276	0.69241	0.727273	0.796469	0.759197	0.753714	0.769288	0.771731	0.768745	0.755368	0.774103	0.75	0.755997	0.765778	0.753521	0.684411	0.76803
9.5	0.774742	0.760381	0.714868	0.767722	0.762355	0.759273	0.751131	0.752431	0.760585	0.777856	0.76249	0.745017	0.774052	0.67325	0.760638	0.674987	0.680568	0.751742	0.705625	0.734748	0.735409	0.694126	0.755824	0.749781	0.754986	0.761569	0.790006	0.766178	0.783105	0.798171	0.775523	0.754314	0.734852	0.690885	0.727273	0.787182	0.751051	0.756672	0.762611	0.771008	0.760125	0.75783	0.765242	0.746432	0.768786	0.768583	0.755752	0.671171	0.761799
9.52083	0.762599	0.733505	0.723888	0.782581	0.759913	0.767818	0.748067	0.757143	0.772868	0.759944	0.754258	0.758186	0.759913	0.675455	0.750219	0.670218	0.683186	0.754783	0.689383	0.738819	0.755203	0.688591	0.740103	0.749562	0.771739	0.76131	0.780337	0.762522	0.785276	0.795844	0.768107	0.750609	0.738386	0.69103	0.723136	0.79676	0.746878	0.757433	0.765846	0.774913	0.754658	0.76052	0.765527	0.753344	0.755537	0.760809	0.752189	0.683056	0.767976
9.54167	0.773723	0.738014	0.713701	0.76827	0.758646	0.760174	0.773473	0.743475	0.766173	0.783192	0.753623	0.754591	0.772198	0.679159	0.76362	0.670744	0.676341	0.757629	0.702742	0.736136	0.751229	0.694915	0.750215	0.751542	0.760604	0.74786	0.784994	0.768303	0.788711	0.801349	0.779412	0.756779	0.738848	0.695536	0.728599	0.791811	0.74979	0.761569	0.761128	0.779958	0.768809	0.757252	0.767409	0.757372	0.759442	0.77209	0.755338	0.677225	0.776627
9.5625	0.762793	0.748498	0.73382	0.79466	0.755747	0.761939	0.76586	0.758465	0.766254	0.763802	0.753257	0.7598	0.769231	0.674567	0.753043	0.673813	0.684956	0.760316	0.702329	0.741039	0.740922	0.696065	0.754766	0.742304	0.769231	0.764567	0.782902	0.766581	0.776935	0.806292	0.775796	0.755136	0.740966	0.693891	0.729941	0.80138	0.764358	0.76735	0.765011	0.77521	0.767059	0.751524	0.759414	0.756057	0.743089	0.768693	0.764444	0.680211	0.769978
9.58333	0.763174	0.751931	0.730256	0.776508	0.7627	0.757971	0.758263	0.752048	0.777259	0.762139	0.755119	0.755833	0.766618	0.672131	0.752431	0.675992	0.687279	0.745423	0.694304	0.743521	0.735209	0.684175	0.761077	0.750438	0.75232	0.760938	0.784347	0.771626	0.787671	0.80665	0.777497	0.757202	0.742251	0.691333	0.721739	0.796844	0.742285	0.766377	0.775708	0.773558	0.761719	0.753998	0.76014	0.746678	0.741013	0.759916	0.755947	0.680482	0.771066
9.60417	0.764742	0.754113	0.733333	0.767339	0.758273	0.769789	0.766082	0.768018	0.767496	0.779267	0.749593	0.775042	0.765727	0.66879	0.748031	0.68335	0.67691	0.755245	0.685199	0.734529	0.743891	0.692515	0.755844	0.745614	0.770231	0.762353	0.789593	0.770095	0.781943	0.794654	0.779487	0.756158	0.739414	0.68954	0.729228	0.789706	0.740464	0.76378	0.766195	0.771228	0.767167	0.75476	0.753492	0.752301	0.754516	0.768369	0.748455	0.676471	0.7702
9.625	0.76179	0.74036	0.73251	0.765664	0.759366	0.766423	0.748238	0.758077	0.767208	0.778799	0.755285	0.756017	0.764239	0.665171	0.758107	0.67293	0.671341	0.750218	0.696248	0.744395	0.739593	0.686023	0.753247	0.751979	0.75914	0.751356	0.792614	0.765411	0.774659	0.794028	0.773163	0.756824	0.74449	0.690271	0.728697	0.795455	0.753562	0.751767	0.769575	0.763889	0.755625	0.757927	0.761938	0.767797	0.763115	0.771992	0.745614	0.689006	0.766272
9.64583	0.758912	0.74055	0.729145	0.765743	0.749104	0.766594	0.754522	0.742604	0.756966	0.76627	0.752846	0.74461	0.761216	0.663949	0.751088	0.665991	0.682102	0.744589	0.683908	0.736372	0.740058	0.681481	0.754127	0.745614	0.751601	0.749611	0.787162	0.768494	0.777778	0.796341	0.779055	0.758678	0.732172	0.68634	0.719653	0.796169	0.746455	0.761265	0.753892	0.767018	0.755086	0.743707	0.76569	0.746857	0.750205	0.762676	0.742908	0.667169	0.766494
9.66667	0.764099	0.745923	0.723205	0.771985	0.766836	0.767766	0.763209	0.764036	0.773717	0.770572	0.76117	0.760268	0.763518	0.667269	0.751096	0.680449	0.686118	0.744125	0.686913	0.744815	0.745862	0.683434	0.754766	0.757018	0.759193	0.758915	0.789207	0.770634	0.769466	0.800612	0.772669	0.760762	0.740666	0.702667	0.725681	0.788218	0.745409	0.750196	0.760773	0.770526	0.751553	0.753799	0.757682	0.744186	0.745484	0.762807	0.751767	0.676141	0.774606
9.6875	0.765996	0.745719	0.72449	0.777215	0.761767	0.763676	0.750648	0.758283	0.759101	0.773651	0.747377	0.764557	0.776076	0.668483	0.739092	0.666498	0.678131	0.754401	0.683834	0.741503	0.739766	0.689865	0.74935	0.753076	0.757163	0.751159	0.785915	0.770959	0.778201	0.809907	0.771246	0.754702	0.738724	0.686131	0.729389	0.77957	0.751867	0.761792	0.759615	0.771169	0.772082	0.754587	0.755073	0.7598	0.74878	0.770538	0.746242	0.686884	0.777198
9.70833	0.767498	0.745283	0.737773	0.771357	0.765217	0.769006	0.763209	0.746826	0.758165	0.765614	0.760391	0.752706	0.756466	0.672711	0.749564	0.668687	0.683837	0.749564	0.688489	0.747975	0.753695	0.695771	0.759275	0.753065	0.761494	0.762685	0.791855	0.768028	0.769172	0.813882	0.784163	0.752864	0.73452	0.681608	0.717328	0.792629	0.759026	0.74355	0.766543	0.767458	0.763407	0.754023	0.757682	0.753356	0.756178	0.767393	0.755516	0.6727	0.765973
9.72917	0.76377	0.750216	0.717791	0.786896	0.764706	0.766205	0.756545	0.755439	0.771318	0.764912	0.75	0.761745	0.768116	0.673007	0.757522	0.66953	0.674216	0.759505	0.699493	0.749553	0.742468	0.675567	0.760588	0.751536	0.754663	0.760031	0.786036	0.779029	0.769582	0.806511	0.780504	0.746732	0.740318	0.69513	0.723569	0.804444	0.756507	0.750394	0.762082	0.778169	0.766876	0.755335	0.763471	0.753539	0.755354	0.764296	0.739474	0.682024	0.763353
9.75	0.76467	0.753247	0.724352	0.775873	0.776163	0.751793	0.757497	0.753927	0.762607	0.770526	0.750202	0.754576	0.763043	0.674013	0.745837	0.677897	0.688612	0.762157	0.690699	0.753142	0.742218	0.682249	0.76629	0.739474	0.766955	0.750976	0.787521	0.773799	0.780077	0.803169	0.785623	0.757401	0.736522	0.694149	0.723136	0.795567	0.744805	0.766509	0.769575	0.775194	0.75585	0.757879	0.76676	0.740679	0.754702	0.770907	0.762712	0.680691	0.7526
9.77083	0.771062	0.735622	0.730453	0.769811	0.760838	0.755427	0.763175	0.756391	0.762346	0.770147	0.755899	0.770658	0.763253	0.666063	0.75	0.671907	0.672551	0.762157	0.687411	0.754496	0.735266	0.688215	0.751084	0.752406	0.767728	0.771586	0.780899	0.765665	0.777356	0.805979	0.78133	0.752033	0.741568	0.691694	0.730881	0.78865	0.739566	0.74375	0.769173	0.773045	0.760972	0.755335	0.759972	0.749376	0.751017	0.777934	0.752868	0.680931	0.766667
9.79167	0.766281	0.749144	0.726708	0.772497	0.77029	0.764061	0.759715	0.752048	0.757552	0.76767	0.743942	0.766442	0.764322	0.663357	0.741964	0.674312	0.679045	0.75678	0.689878	0.743521	0.749516	0.684564	0.759582	0.751748	0.765547	0.750385	0.790894	0.762799	0.773414	0.802318	0.773681	0.75102	0.741988	0.690113	0.718147	0.794031	0.766892	0.752932	0.769001	0.78114	0.76941	0.756695	0.75087	0.753504	0.751422	0.771609	0.74386	0.67892	0.777446
9.8125	0.764848	0.74677	0.720165	0.77021	0.761699	0.762283	0.755222	0.75	0.762791	0.773109	0.74047	0.755444	0.772364	0.655605	0.760389	0.670061	0.678947	0.762324	0.68759	0.740108	0.739766	0.691007	0.761039	0.745407	0.768953	0.754277	0.784512	0.768103	0.772727	0.801231	0.775939	0.759442	0.729335	0.678947	0.733855	0.800298	0.761864	0.755677	0.765766	0.765073	0.76053	0.743295	0.760672	0.756734	0.746939	0.767229	0.746903	0.678118	0.763785
9.83333	0.766281	0.749786	0.72148	0.785124	0.769847	0.764451	0.760078	0.762048	0.765941	0.772981	0.758987	0.751455	0.773324	0.67029	0.761821	0.676962	0.682582	0.755282	0.682803	0.74955	0.747093	0.683322	0.75	0.748899	0.763177	0.753467	0.794218	0.763543	0.775229	0.799511	0.780674	0.754314	0.747557	0.684977	0.720347	0.793425	0.76962	0.748447	0.770381	0.770251	0.746885	0.757274	0.761173	0.75563	0.758958	0.765867	0.745822	0.681614	0.77037
9.85417	0.762136	0.747225	0.740702	0.778834	0.770123	0.769006	0.775214	0.762301	0.774471	0.775582	0.757305	0.76318	0.766112	0.660971	0.750218	0.669355	0.676032	0.758952	0.695494	0.736372	0.737609	0.690847	0.750436	0.755478	0.750178	0.764336	0.787571	0.771853	0.785061	0.802446	0.773189	0.767577	0.74092	0.689953	0.722868	0.797344	0.747483	0.75625	0.757079	0.788094	0.772262	0.760488	0.76676	0.756281	0.757774	0.757491	0.748227	0.676183	0.7631
9.875	0.759615	0.754944	0.717503	0.772813	0.75629	0.7759	0.760573	0.753363	0.757132	0.776994	0.758958	0.74376	0.769622	0.668478	0.743881	0.675758	0.674847	0.747826	0.685879	0.725439	0.734694	0.694858	0.754084	0.751979	0.753042	0.761905	0.783875	0.75812	0.78251	0.791336	0.777001	0.768152	0.727347	0.694149	0.735034	0.799114	0.748553	0.75682	0.759465	0.758333	0.754879	0.748862	0.767819	0.745409	0.754516	0.760976	0.75	0.674436	0.759587
9.89583	0.773802	0.749787	0.719388	0.788033	0.771968	0.767728	0.766276	0.76144	0.76571	0.766342	0.760163	0.764508	0.766376	0.664273	0.766051	0.674747	0.682301	0.765789	0.690425	0.754039	0.735266	0.687795	0.761618	0.761988	0.76513	0.752514	0.794134	0.769889	0.772969	0.803528	0.781784	0.75938	0.743538	0.701264	0.730359	0.801377	0.751044	0.757813	0.772795	0.775297	0.761682	0.763581	0.759555	0.759599	0.771074	0.768855	0.744063	0.68362	0.771218
9.91667	0.763855	0.737425	0.710769	0.765547	0.755714	0.766983	0.758958	0.743893	0.774419	0.768258	0.744355	0.757322	0.765942	0.666667	0.743945	0.671733	0.687943	0.752613	0.675887	0.744415	0.725698	0.690909	0.752151	0.748038	0.760171	0.755039	0.785031	0.770492	0.784848	0.792303	0.778272	0.746753	0.748574	0.694149	0.719112	0.783731	0.739022	0.752537	0.763314	0.774756	0.75854	0.766204	0.760083	0.752912	0.762531	0.763763	0.74386	0.672632	0.752006
9.9375	0.766304	0.744226	0.727273	0.769134	0.77665	0.765988	0.771987	0.75994	0.765842	0.768589	0.739759	0.747927	0.761355	0.663082	0.747598	0.665496	0.66899	0.750218	0.686429	0.744207	0.727359	0.674202	0.74915	0.753076	0.763158	0.756736	0.779944	0.757216	0.772419	0.796979	0.771753	0.763502	0.739271	0.681638	0.720153	0.783439	0.747508	0.748438	0.761658	0.759195	0.76507	0.756098	0.760749	0.752912	0.755918	0.763598	0.749561	0.668643	0.761095
9.95833	0.773881	0.743568	0.723819	0.770873	0.75089	0.753445	0.771654	0.750744	0.757296	0.768963	0.747573	0.753128	0.776087	0.662443	0.755906	0.662669	0.677533	0.762697	0.682788	0.741763	0.742498	0.674481	0.748921	0.743255	0.762554	0.755625	0.780488	0.75812	0.773313	0.804654	0.776374	0.746764	0.738779	0.688372	0.740741	0.789809	0.746878	0.751364	0.763879	0.762233	0.760093	0.755708	0.767523	0.748543	0.752033	0.777933	0.738033	0.685185	0.761765
9.97917	0.751658	0.745283	0.729508	0.780227	0.766019	0.769287	0.77154	0.749812	0.763341	0.77209	0.755036	0.754796	0.772694	0.659132	0.75934	0.682186	0.67452	0.754371	0.689064	0.752466	0.734753	0.675462	0.762815	0.759015	0.763819	0.764798	0.791383	0.772884	0.783825	0.805012	0.772987	0.753056	0.735354	0.686922	0.724903	0.795878	0.758679	0.755086	0.758672	0.767409	0.765163	0.755894	0.752592	0.744398	0.758819	0.762901	0.750661	0.679104	0.768095
10	0.768905	0.744265	0.730175	0.77224	0.757337	0.764877	0.76	0.759342	0.767802	0.766807	0.755466	0.760399	0.760573	0.661909	0.744978	0.664995	0.687445	0.765734	0.682892	0.747137	0.755643	0.691892	0.756897	0.74632	0.763441	0.750576	0.783799	0.757033	0.778875	0.806825	0.774235	0.765331	0.741714	0.69241	0.721264	0.804433	0.738294	0.74628	0.761658	0.781185	0.759533	0.742966	0.760612	0.755997	0.76398	0.779175	0.746256	0.676624	0.769918
10.0208	0.766949	0.742515	0.719836	0.781784	0.765047	0.767223	0.756617	0.750187	0.764202	0.769123	0.754457	0.742739	0.763899	0.675725	0.759649	0.667172	0.674541	0.756119	0.69319	0.747321	0.746327	0.690958	0.754927	0.755048	0.765681	0.755008	0.789977	0.758738	0.781679	0.805521	0.772843	0.766309	0.735948	0.689907	0.732177	0.795778	0.738474	0.760563	0.766369	0.772003	0.762053	0.768519	0.766807	0.760599	0.752836	0.759636	0.745391	0.676361	0.770089
10.0417	0.771983	0.750856	0.719101	0.782691	0.760665	0.755029	0.763107	0.750557	0.766615	0.766342	0.751819	0.768713	0.764917	0.661594	0.751526	0.674862	0.675699	0.750874	0.685119	0.74268	0.750487	0.694949	0.770224	0.748038	0.770563	0.761425	0.792889	0.77261	0.777693	0.796105	0.774826	0.756757	0.742369	0.699068	0.730067	0.799311	0.754622	0.756231	0.767699	0.772727	0.754658	0.760853	0.757851	0.764017	0.749188	0.755571	0.751542	0.675878	0.774944
10.0625	0.767683	0.743546	0.714579	0.775536	0.767677	0.773792	0.75951	0.751673	0.755401	0.772187	0.755085	0.753756	0.759045	0.66151	0.74935	0.670015	0.668722	0.742411	0.690355	0.751111	0.733333	0.67716	0.753661	0.745184	0.764158	0.75966	0.787282	0.768702	0.777609	0.792247	0.770253	0.749386	0.744016	0.686054	0.720503	0.792379	0.757576	0.760376	0.769117	0.775681	0.76131	0.763804	0.760945	0.755668	0.74251	0.762404	0.761141	0.681955	0.768945
10.0833	0.769324	0.748085	0.730928	0.777498	0.766402	0.772032	0.767638	0.746657	0.775715	0.769071	0.754258	0.759664	0.778426	0.665766	0.762697	0.666166	0.681858	0.747186	0.696312	0.741302	0.739512	0.690236	0.760069	0.758772	0.759458	0.752896	0.783844	0.768178	0.782411	0.804493	0.766144	0.747549	0.728514	0.702452	0.724638	0.799022	0.757956	0.765723	0.773952	0.771251	0.750193	0.757045	0.765406	0.756442	0.760033	0.775226	0.752423	0.673606	0.765269
10.1042	0.77386	0.757913	0.718814	0.774984	0.769231	0.767611	0.768229	0.752801	0.771672	0.767458	0.76013	0.758105	0.767728	0.664551	0.747157	0.667339	0.67951	0.753725	0.680258	0.745552	0.725264	0.677592	0.754927	0.764134	0.761151	0.759101	0.789591	0.767781	0.78274	0.804124	0.778761	0.766116	0.739588	0.686131	0.724665	0.791871	0.742928	0.751558	0.76739	0.771034	0.768207	0.749049	0.757703	0.752688	0.762794	0.77308	0.75723	0.675093	0.755703
10.125	0.768997	0.748493	0.730928	0.775472	0.7602	0.758696	0.760799	0.76012	0.771318	0.772981	0.753027	0.757728	0.771119	0.65858	0.745013	0.665832	0.675416	0.758319	0.684853	0.72679	0.744639	0.684667	0.74383	0.753927	0.760684	0.759907	0.790323	0.763901	0.777946	0.810927	0.765997	0.754702	0.736419	0.684211	0.719923	0.790425	0.756507	0.755278	0.769001	0.779422	0.765394	0.751897	0.758525	0.761945	0.754686	0.763636	0.752182	0.679287	0.760854
10.1458	0.754955	0.747648	0.733746	0.778481	0.753386	0.77843	0.752258	0.761976	0.767028	0.764296	0.755645	0.744628	0.771408	0.676923	0.764085	0.665165	0.671603	0.746516	0.692032	0.73175	0.736084	0.686418	0.757732	0.746087	0.768126	0.750385	0.786277	0.763605	0.7738	0.809786	0.774763	0.752234	0.740905	0.684661	0.718929	0.788986	0.740894	0.743411	0.762825	0.770891	0.761275	0.750758	0.760976	0.756645	0.75122	0.765658	0.751099	0.674888	0.77003
10.1667	0.758288	0.758176	0.709645	0.775189	0.759539	0.765557	0.764744	0.75	0.767388	0.771609	0.749799	0.761069	0.766205	0.656502	0.755245	0.678571	0.683055	0.755926	0.68211	0.756054	0.744412	0.689171	0.741247	0.748461	0.764029	0.75966	0.785475	0.763293	0.773243	0.790881	0.781668	0.755519	0.734818	0.689359	0.732367	0.791381	0.75943	0.758216	0.762749	0.770732	0.763922	0.750379	0.758525	0.755	0.751629	0.765484	0.75088	0.673575	0.768266
10.1875	0.775535	0.740835	0.727366	0.778967	0.762111	0.775182	0.769181	0.752616	0.759846	0.762937	0.755285	0.747088	0.754122	0.660411	0.750432	0.666667	0.683099	0.748696	0.691702	0.747996	0.751473	0.675802	0.736573	0.750652	0.768512	0.760125	0.797069	0.769692	0.780562	0.804414	0.78117	0.748377	0.732766	0.677756	0.711703	0.794046	0.759056	0.735747	0.768773	0.774983	0.757788	0.759146	0.756757	0.757322	0.753458	0.762238	0.747368	0.672619	0.772321
10.2083	0.772727	0.745734	0.740895	0.768652	0.762663	0.758297	0.761905	0.751118	0.763441	0.761442	0.747596	0.769295	0.771014	0.668161	0.741319	0.664004	0.661445	0.754585	0.692693	0.740283	0.747563	0.685408	0.756641	0.75859	0.764495	0.748086	0.780189	0.763901	0.767952	0.803178	0.776575	0.745528	0.744724	0.694335	0.729651	0.793372	0.742149	0.747475	0.761448	0.770515	0.764114	0.750189	0.756401	0.752278	0.758395	0.773174	0.756162	0.663953	0.763569
10.2292	0.761329	0.742347	0.717817	0.787382	0.75578	0.765727	0.763141	0.749072	0.7669	0.760612	0.746185	0.746878	0.766836	0.669982	0.759438	0.669835	0.677476	0.750218	0.705036	0.729277	0.737705	0.673783	0.754927	0.741289	0.768898	0.766641	0.794018	0.766012	0.786364	0.804401	0.776724	0.753046	0.737118	0.687831	0.731068	0.789883	0.747906	0.756211	0.765185	0.772917	0.769051	0.750572	0.755571	0.756846	0.756536	0.766106	0.746491	0.682671	0.770649
10.25	0.762967	0.741056	0.72523	0.768939	0.758123	0.768169	0.753707	0.757282	0.771094	0.771549	0.76248	0.754591	0.761527	0.666967	0.745866	0.668838	0.682927	0.751526	0.694989	0.733333	0.747317	0.672667	0.764858	0.744105	0.763909	0.758327	0.793142	0.763248	0.777609	0.797931	0.782526	0.747549	0.739482	0.686547	0.728155	0.790869	0.746878	0.749026	0.763961	0.764503	0.753467	0.757208	0.754508	0.750209	0.750407	0.763802	0.753292	0.673848	0.75941
10.2708	0.765455	0.742154	0.721597	0.772358	0.761323	0.761248	0.763483	0.768072	0.763889	0.760839	0.762561	0.746071	0.767896	0.665464	0.754386	0.670665	0.671616	0.746073	0.692418	0.735816	0.740347	0.686957	0.759307	0.739394	0.765168	0.751156	0.780761	0.768041	0.777356	0.798299	0.776374	0.751017	0.737884	0.69	0.712928	0.796069	0.745017	0.750389	0.772795	0.770458	0.767787	0.759909	0.758669	0.754576	0.75938	0.776994	0.748466	0.673848	0.759382
10.2917	0.765919	0.736486	0.711246	0.771985	0.767223	0.766471	0.773941	0.75315	0.772692	0.782946	0.746774	0.756037	0.775775	0.668761	0.74087	0.66984	0.677504	0.766347	0.686876	0.747106	0.736434	0.683155	0.756454	0.750656	0.761194	0.755229	0.782051	0.769759	0.772487	0.80525	0.781807	0.755085	0.735781	0.695364	0.725096	0.796477	0.741108	0.760031	0.771364	0.780641	0.762646	0.761686	0.766388	0.753731	0.754472	0.767133	0.752189	0.673348	0.765614
10.3125	0.766202	0.749358	0.709744	0.785443	0.766065	0.767273	0.76593	0.758028	0.77114	0.776297	0.758676	0.765152	0.773818	0.674545	0.745645	0.667167	0.672203	0.750433	0.689729	0.734389	0.745631	0.672437	0.750216	0.756804	0.748571	0.76489	0.785231	0.761618	0.783105	0.810197	0.7715	0.745735	0.742105	0.687048	0.720461	0.785297	0.757072	0.73839	0.763961	0.775468	0.766406	0.744487	0.75	0.756892	0.75834	0.765242	0.752858	0.668657	0.768778
10.3333	0.765568	0.752159	0.737226	0.775742	0.759942	0.768559	0.768627	0.759009	0.761206	0.767133	0.748994	0.767227	0.770909	0.653536	0.742557	0.666833	0.676007	0.761821	0.692806	0.744207	0.753651	0.681452	0.760794	0.745645	0.775378	0.759503	0.793472	0.772491	0.764441	0.80661	0.788228	0.753884	0.738691	0.685013	0.733463	0.790811	0.760268	0.763551	0.767113	0.774599	0.755261	0.74431	0.763305	0.752087	0.760425	0.767782	0.739895	0.678598	0.775298
10.3542	0.77096	0.742566	0.726804	0.779319	0.767793	0.755427	0.755208	0.760658	0.75783	0.77177	0.750812	0.748543	0.768565	0.665461	0.763204	0.664332	0.67691	0.752189	0.688442	0.740642	0.741028	0.675766	0.753224	0.752622	0.768459	0.763566	0.78511	0.775	0.776187	0.805402	0.78535	0.760459	0.733978	0.687254	0.736016	0.794783	0.742574	0.754073	0.765672	0.766505	0.764019	0.751331	0.757953	0.762144	0.751017	0.762994	0.755752	0.680804	0.771049
10.375	0.755114	0.734415	0.728571	0.788265	0.77802	0.767273	0.76658	0.755572	0.768161	0.772152	0.754641	0.755833	0.773585	0.655885	0.74566	0.667333	0.672791	0.760984	0.691535	0.75	0.73223	0.685867	0.738238	0.759259	0.760483	0.757342	0.786075	0.765421	0.781583	0.793758	0.777567	0.755918	0.742314	0.694723	0.726834	0.78617	0.75188	0.757031	0.767976	0.767409	0.750774	0.757622	0.755741	0.746479	0.765239	0.761538	0.749117	0.668394	0.764793
10.3958	0.771325	0.745299	0.728586	0.780457	0.759657	0.770397	0.762152	0.766742	0.764479	0.773045	0.768669	0.769426	0.776	0.66757	0.751313	0.675338	0.675439	0.756332	0.689383	0.749779	0.757813	0.670424	0.760515	0.756376	0.759233	0.767028	0.80474	0.780172	0.782148	0.807716	0.78236	0.762572	0.740711	0.6875	0.731329	0.800197	0.766245	0.759434	0.756637	0.78386	0.767969	0.760787	0.771831	0.76431	0.75792	0.768207	0.749781	0.668899	0.774669
10.4167	0.769745	0.751712	0.716616	0.771016	0.762383	0.763728	0.751768	0.7571	0.767442	0.769819	0.748201	0.738843	0.765557	0.66036	0.750436	0.664674	0.6745	0.748691	0.679632	0.731449	0.73051	0.690492	0.761001	0.746046	0.757254	0.747109	0.78427	0.771701	0.771084	0.803178	0.781369	0.743922	0.73797	0.67947	0.72447	0.802354	0.749373	0.750779	0.755162	0.779944	0.753882	0.756881	0.756964	0.754371	0.747974	0.760307	0.745167	0.678222	0.759587
10.4375	0.768248	0.742268	0.710794	0.773014	0.765681	0.766813	0.753063	0.757644	0.743846	0.76676	0.746209	0.739167	0.761939	0.670886	0.751096	0.670335	0.669278	0.747396	0.694245	0.745975	0.740848	0.678261	0.748288	0.75614	0.761665	0.761942	0.784796	0.765009	0.788388	0.804281	0.77044	0.748985	0.736353	0.688329	0.719536	0.795499	0.748954	0.748642	0.756259	0.766829	0.758165	0.754587	0.759582	0.759136	0.756316	0.769501	0.733449	0.662242	0.753275
10.4583	0.763526	0.744463	0.719388	0.778341	0.755175	0.760553	0.761223	0.771257	0.760903	0.764951	0.75	0.763069	0.758671	0.66487	0.753269	0.662866	0.674804	0.753546	0.690151	0.747085	0.749757	0.674683	0.767764	0.743657	0.761939	0.762539	0.776169	0.758829	0.776765	0.794529	0.78576	0.741436	0.733468	0.670171	0.732299	0.79501	0.745439	0.754732	0.76006	0.765928	0.764291	0.754587	0.769874	0.755257	0.749183	0.773625	0.746269	0.672107	0.768546
10.4792	0.773227	0.730118	0.713131	0.769666	0.757163	0.76402	0.763589	0.748132	0.76548	0.769285	0.760518	0.739635	0.767459	0.663978	0.752431	0.66967	0.673647	0.739357	0.685449	0.740675	0.733591	0.680723	0.743612	0.748258	0.759431	0.764752	0.785355	0.764304	0.778534	0.808328	0.778626	0.747557	0.736885	0.683444	0.712355	0.794734	0.750209	0.745723	0.762902	0.76532	0.766537	0.74848	0.754861	0.758563	0.748382	0.757829	0.753778	0.668904	0.763138
10.5	0.766849	0.741935	0.718814	0.777427	0.765432	0.756309	0.763364	0.76298	0.764253	0.778723	0.753236	0.761506	0.758596	0.659233	0.75631	0.665509	0.672504	0.750219	0.680912	0.745552	0.737148	0.686406	0.756014	0.749126	0.759458	0.754264	0.789385	0.760551	0.780395	0.800855	0.773045	0.761047	0.734784	0.680949	0.727273	0.801282	0.756485	0.746094	0.762825	0.774373	0.757576	0.752475	0.763231	0.766779	0.763741	0.769553	0.742304	0.676119	0.77014
10.5208	0.770502	0.74166	0.715455	0.773157	0.75608	0.761355	0.76908	0.752967	0.763341	0.759078	0.749798	0.747517	0.763518	0.661896	0.757709	0.664172	0.666375	0.753054	0.687679	0.739787	0.735831	0.677763	0.764249	0.758107	0.759286	0.754277	0.787079	0.770619	0.776435	0.796466	0.770202	0.759608	0.733602	0.680106	0.710076	0.793558	0.747307	0.757244	0.758315	0.766575	0.75814	0.735849	0.765035	0.752492	0.732849	0.76446	0.74845	0.666173	0.769174
10.5417	0.75887	0.733844	0.727085	0.784177	0.763819	0.773792	0.77013	0.760331	0.775701	0.754155	0.747987	0.753333	0.770788	0.664865	0.744146	0.676382	0.681299	0.749123	0.692253	0.757143	0.727885	0.691117	0.742931	0.73932	0.759629	0.760465	0.788472	0.765262	0.770975	0.803049	0.776501	0.761206	0.735614	0.686795	0.725962	0.804541	0.750208	0.755054	0.76739	0.772125	0.764706	0.756116	0.761173	0.747733	0.757774	0.762071	0.747368	0.667411	0.761062
10.5625	0.763746	0.738176	0.721881	0.768559	0.766618	0.763676	0.75842	0.749814	0.760465	0.76762	0.750405	0.753344	0.767123	0.655387	0.762115	0.66567	0.677562	0.751542	0.681397	0.737778	0.750977	0.67582	0.745064	0.741681	0.760483	0.755778	0.784711	0.759624	0.78284	0.809759	0.779196	0.76128	0.733923	0.68362	0.730067	0.787286	0.752715	0.759216	0.767286	0.770412	0.759969	0.75746	0.759195	0.752508	0.75	0.763231	0.740351	0.666667	0.761238
10.5833	0.771011	0.747856	0.730256	0.774093	0.759485	0.764964	0.766775	0.758569	0.759231	0.773944	0.749596	0.760599	0.772629	0.661871	0.763204	0.674	0.679012	0.757256	0.689334	0.740376	0.748532	0.684316	0.752809	0.755478	0.762651	0.757529	0.781198	0.770282	0.780708	0.800244	0.777849	0.76249	0.743528	0.687254	0.724568	0.79334	0.749584	0.752344	0.761693	0.772853	0.768025	0.759542	0.763103	0.755444	0.772539	0.768746	0.753534	0.674124	0.780945
10.6042	0.759417	0.744845	0.731359	0.790076	0.766234	0.755235	0.76379	0.751673	0.770365	0.766388	0.766096	0.757095	0.765432	0.659213	0.753086	0.665172	0.67103	0.746528	0.685939	0.732682	0.74153	0.672872	0.75278	0.753954	0.758621	0.763281	0.787556	0.762522	0.775665	0.810165	0.785214	0.754902	0.739992	0.686627	0.714561	0.80423	0.75146	0.752351	0.74908	0.776056	0.761275	0.753446	0.759722	0.761392	0.743694	0.768583	0.748903	0.669896	0.757887
10.625	0.761733	0.753002	0.726337	0.778338	0.760714	0.766205	0.761997	0.760542	0.769767	0.765898	0.755823	0.758389	0.772006	0.668468	0.750436	0.665174	0.67338	0.754386	0.686652	0.748428	0.73805	0.67783	0.758204	0.753712	0.761396	0.757903	0.794598	0.766267	0.783435	0.807362	0.785082	0.753469	0.738009	0.692205	0.733971	0.797642	0.745636	0.758431	0.770724	0.76105	0.765258	0.752869	0.768589	0.762783	0.751623	0.762736	0.756614	0.667905	0.765832
10.6458	0.771481	0.737245	0.73073	0.779811	0.767728	0.762564	0.765013	0.758389	0.768992	0.77551	0.756039	0.761106	0.771841	0.664596	0.75853	0.669319	0.680421	0.765118	0.676847	0.738899	0.739382	0.682155	0.755613	0.752151	0.765379	0.760369	0.791667	0.76824	0.784733	0.814427	0.77244	0.759442	0.731032	0.680865	0.724402	0.799216	0.764954	0.758782	0.767184	0.765073	0.762276	0.768049	0.766505	0.760033	0.752636	0.770526	0.743838	0.66543	0.77071
10.6667	0.764385	0.733277	0.725773	0.777568	0.763348	0.764535	0.760078	0.761261	0.761021	0.766875	0.767101	0.758333	0.776805	0.661896	0.757282	0.667996	0.686344	0.752182	0.691314	0.738053	0.739046	0.682274	0.757366	0.754185	0.760029	0.750386	0.797077	0.768041	0.769985	0.807621	0.775459	0.75082	0.738009	0.684833	0.713467	0.800785	0.750836	0.76022	0.761338	0.768106	0.763466	0.756902	0.76618	0.754561	0.756735	0.775983	0.747359	0.660308	0.768718
10.6875	0.761094	0.738055	0.720859	0.770389	0.771574	0.765942	0.77329	0.759701	0.763707	0.772284	0.747191	0.754591	0.759539	0.663102	0.75417	0.667162	0.674603	0.75394	0.680654	0.738667	0.744888	0.676037	0.760417	0.764292	0.763571	0.750574	0.791153	0.761945	0.774734	0.806471	0.781726	0.751825	0.732071	0.693527	0.726133	0.79334	0.758824	0.76022	0.751846	0.764296	0.750774	0.747706	0.760055	0.74813	0.751426	0.763139	0.740317	0.665683	0.756439
10.7083	0.770871	0.744265	0.731757	0.77687	0.76496	0.759913	0.765971	0.759135	0.771848	0.765854	0.758233	0.76318	0.776411	0.66221	0.757655	0.666336	0.673077	0.745201	0.689016	0.744021	0.738004	0.690444	0.764706	0.745184	0.756429	0.763975	0.789798	0.775475	0.781487	0.800853	0.781841	0.748985	0.73748	0.686508	0.731473	0.800588	0.753962	0.748442	0.757196	0.769178	0.758915	0.751135	0.763066	0.75539	0.75935	0.774806	0.732517	0.669385	0.767133
10.7292	0.770352	0.757524	0.730533	0.781428	0.758967	0.761043	0.765088	0.76009	0.762934	0.769338	0.746785	0.746071	0.772793	0.651246	0.751092	0.674349	0.675131	0.76007	0.673975	0.736935	0.743762	0.668887	0.740238	0.757496	0.76879	0.762607	0.793026	0.767182	0.778448	0.80345	0.772727	0.758987	0.727127	0.670573	0.724038	0.786237	0.76054	0.753478	0.759259	0.766252	0.754658	0.754413	0.763194	0.745875	0.7543	0.755895	0.75088	0.659794	0.771386
10.75	0.762021	0.752991	0.722222	0.776101	0.759512	0.751804	0.767927	0.747204	0.771318	0.781601	0.762987	0.756219	0.768179	0.655111	0.761155	0.670829	0.688106	0.746713	0.687634	0.741533	0.755382	0.678	0.769164	0.760316	0.77417	0.760125	0.792325	0.762027	0.777946	0.808236	0.783801	0.744956	0.740338	0.681698	0.714286	0.793171	0.745212	0.759969	0.749449	0.780591	0.767424	0.7582	0.763305	0.736799	0.759639	0.766106	0.75485	0.676602	0.764053
10.7708	0.759124	0.741908	0.736082	0.773526	0.762076	0.766618	0.767123	0.768769	0.764071	0.774468	0.755233	0.748543	0.759019	0.666667	0.751099	0.662042	0.671916	0.760526	0.681656	0.745808	0.736538	0.681939	0.743766	0.751754	0.759629	0.756589	0.789474	0.769759	0.768127	0.795607	0.770492	0.759046	0.734809	0.678033	0.723077	0.791606	0.749172	0.750193	0.769288	0.762535	0.758514	0.74981	0.765441	0.752073	0.753257	0.768207	0.742531	0.666914	0.762325
10.7917	0.762999	0.738095	0.723888	0.764447	0.756679	0.767677	0.764782	0.742794	0.767388	0.769231	0.744409	0.753731	0.766764	0.657801	0.756399	0.662035	0.674804	0.762281	0.690171	0.737589	0.731401	0.681605	0.758651	0.743255	0.761769	0.764524	0.79258	0.76506	0.781776	0.790854	0.775939	0.752653	0.733654	0.683553	0.741313	0.793222	0.756485	0.76	0.775964	0.776923	0.766537	0.743745	0.765854	0.754181	0.765523	0.776528	0.745837	0.675131	0.760264
10.8125	0.771099	0.753191	0.721996	0.781922	0.773913	0.765047	0.767034	0.75539	0.762673	0.76618	0.758481	0.755444	0.772006	0.66341	0.765529	0.659595	0.667243	0.751536	0.674982	0.743339	0.746109	0.676727	0.759965	0.753065	0.766523	0.767732	0.791878	0.763746	0.77283	0.802198	0.778409	0.757526	0.731992	0.6875	0.723343	0.797637	0.75539	0.762618	0.771237	0.776462	0.767533	0.754746	0.770139	0.747927	0.756536	0.757322	0.752641	0.654893	0.767184
10.8333	0.771011	0.741716	0.721766	0.77193	0.769341	0.76259	0.770078	0.760238	0.761978	0.771549	0.766856	0.761667	0.767728	0.658059	0.745423	0.663695	0.661996	0.749126	0.676096	0.742883	0.732367	0.678	0.758442	0.753065	0.758226	0.742109	0.787318	0.750426	0.776187	0.80049	0.769861	0.752046	0.736566	0.677524	0.721531	0.792296	0.748548	0.741835	0.76545	0.772759	0.75913	0.746371	0.7625	0.766082	0.739659	0.774171	0.739016	0.661458	0.760997
10.8542	0.761041	0.744898	0.719101	0.77918	0.763728	0.760289	0.764169	0.755224	0.759288	0.778011	0.7443	0.750628	0.765942	0.658929	0.746308	0.665673	0.665229	0.747834	0.678218	0.744643	0.735577	0.670234	0.758261	0.749781	0.745223	0.754237	0.785835	0.7689	0.765543	0.796703	0.788265	0.751436	0.737203	0.676721	0.726488	0.790063	0.763621	0.759464	0.771812	0.779257	0.757009	0.751149	0.750173	0.75146	0.750607	0.76512	0.74934	0.662482	0.766099
10.875	0.764599	0.744863	0.72314	0.771519	0.757925	0.756364	0.76893	0.768018	0.749618	0.767114	0.752619	0.757525	0.77276	0.653915	0.736475	0.659921	0.672504	0.752414	0.677098	0.733807	0.741998	0.674867	0.755804	0.743701	0.754448	0.75174	0.779832	0.774611	0.769463	0.81008	0.772527	0.743298	0.726	0.681788	0.720153	0.796486	0.741694	0.756059	0.751846	0.764543	0.754086	0.742424	0.757343	0.749583	0.764803	0.774126	0.739054	0.659308	0.759354
10.8958	0.761329	0.735769	0.719797	0.768316	0.767123	0.770408	0.756018	0.756152	0.76548	0.763396	0.753834	0.767146	0.763859	0.6625	0.748031	0.661591	0.671007	0.759649	0.678672	0.745325	0.739806	0.681788	0.746564	0.749567	0.758865	0.745399	0.779822	0.760479	0.779123	0.799266	0.779533	0.749595	0.737817	0.683553	0.731919	0.800488	0.753128	0.751577	0.762472	0.77121	0.75886	0.751708	0.753292	0.752286	0.7424	0.770907	0.75	0.662987	0.769004
10.9167	0.767456	0.746383	0.722904	0.762321	0.757511	0.784717	0.76436	0.75726	0.775715	0.772375	0.766721	0.752286	0.754461	0.655203	0.752414	0.66617	0.669852	0.754371	0.675599	0.733275	0.756547	0.678808	0.746781	0.756614	0.758423	0.764019	0.787282	0.754685	0.77221	0.808968	0.770794	0.757377	0.7414	0.680446	0.717681	0.790754	0.751048	0.756309	0.764053	0.764543	0.760125	0.760736	0.762301	0.736237	0.764901	0.759777	0.749559	0.671598	0.764228
10.9375	0.771792	0.742347	0.714286	0.788706	0.761561	0.75707	0.763601	0.769871	0.753645	0.767409	0.761675	0.74771	0.766836	0.6625	0.756354	0.657129	0.674479	0.752398	0.6875	0.738747	0.735465	0.666223	0.748498	0.745866	0.761056	0.764752	0.787556	0.766781	0.773656	0.803813	0.782526	0.756713	0.737475	0.697551	0.718569	0.79442	0.742975	0.743411	0.77003	0.757074	0.745203	0.750382	0.757829	0.746071	0.752653	0.7627	0.746924	0.669623	0.763061
10.9583	0.765957	0.747878	0.727926	0.780013	0.763899	0.764621	0.776903	0.76009	0.758674	0.766807	0.744373	0.757143	0.772859	0.65897	0.759505	0.655819	0.676573	0.757417	0.687722	0.740179	0.739088	0.682763	0.770563	0.74171	0.754286	0.773511	0.784314	0.761702	0.785332	0.802439	0.776148	0.75834	0.732372	0.669916	0.716619	0.790268	0.753117	0.757788	0.753506	0.762329	0.77227	0.75246	0.762238	0.761706	0.757108	0.764706	0.753292	0.660741	0.76758
10.9792	0.773252	0.725424	0.731328	0.781073	0.76995	0.771199	0.761378	0.754858	0.766537	0.767944	0.753647	0.758853	0.758993	0.637643	0.740578	0.656265	0.674783	0.743945	0.669972	0.750446	0.72973	0.675151	0.746988	0.74457	0.759657	0.75444	0.793803	0.769165	0.775094	0.804174	0.768501	0.761243	0.744431	0.675147	0.72657	0.788293	0.755292	0.756309	0.756677	0.779566	0.7669	0.763804	0.754704	0.753138	0.757377	0.771868	0.759683	0.670858	0.767976
11	0.764848	0.737201	0.721144	0.768362	0.764834	0.760807	0.75641	0.747587	0.76864	0.758978	0.739026	0.755853	0.769509	0.64943	0.746491	0.656189	0.6609	0.749562	0.673498	0.734748	0.731028	0.675784	0.755804	0.753927	0.757813	0.754644	0.784116	0.767703	0.769811	0.80334	0.772584	0.742742	0.730971	0.68152	0.719733	0.785958	0.753756	0.748257	0.751841	0.766875	0.758488	0.751708	0.760194	0.751867	0.746148	0.766316	0.738865	0.662252	0.76079
11.0208	0.75954	0.741991	0.737654	0.775949	0.759339	0.755043	0.764364	0.766195	0.775368	0.764706	0.753226	0.75793	0.759942	0.660211	0.744308	0.662716	0.670732	0.75718	0.681077	0.736842	0.749035	0.679547	0.749785	0.745439	0.764537	0.759317	0.782438	0.769097	0.781749	0.800365	0.772467	0.755719	0.740145	0.681818	0.729885	0.796278	0.75943	0.759375	0.756857	0.763485	0.757552	0.756508	0.759749	0.749378	0.754671	0.769501	0.74759	0.677371	0.759559
11.0417	0.76311	0.745299	0.714579	0.779245	0.761527	0.768444	0.774067	0.754703	0.766744	0.771008	0.755842	0.744822	0.765942	0.672276	0.758621	0.662389	0.66609	0.771654	0.677193	0.741135	0.758317	0.679359	0.7515	0.762577	0.762178	0.752514	0.790096	0.766839	0.770158	0.781574	0.781841	0.742903	0.736481	0.688698	0.72158	0.79531	0.753975	0.752713	0.768601	0.772886	0.76161	0.758779	0.772505	0.752922	0.749592	0.768908	0.753119	0.659243	0.762186
11.0625	0.767738	0.733051	0.737552	0.773384	0.762042	0.753435	0.770738	0.758621	0.760247	0.776536	0.752627	0.753356	0.75036	0.65279	0.751979	0.659595	0.664921	0.747598	0.66784	0.730667	0.734893	0.673768	0.767826	0.744978	0.758179	0.748655	0.785594	0.756202	0.775915	0.800858	0.780038	0.745321	0.729492	0.680656	0.71977	0.786725	0.741294	0.756863	0.761338	0.773585	0.763096	0.753986	0.752414	0.747913	0.753897	0.772822	0.734961	0.661042	0.768429
11.0833	0.760341	0.746575	0.728306	0.778761	0.773091	0.762774	0.764476	0.763079	0.760651	0.756738	0.748796	0.755853	0.764281	0.642982	0.762367	0.660732	0.664076	0.747378	0.679433	0.747321	0.735209	0.677592	0.748718	0.757737	0.764198	0.764202	0.786876	0.762887	0.778788	0.810025	0.771031	0.741909	0.739394	0.680683	0.737403	0.797549	0.746656	0.745895	0.774459	0.764503	0.766641	0.75686	0.759636	0.749373	0.75122	0.771169	0.755536	0.66642	0.764186
11.1042	0.763559	0.745937	0.719797	0.773869	0.766739	0.765135	0.784626	0.756334	0.755778	0.769663	0.764563	0.750836	0.764409	0.64519	0.750877	0.664036	0.671889	0.748258	0.677237	0.738667	0.72675	0.673077	0.766638	0.753281	0.752125	0.750193	0.782658	0.771084	0.78691	0.800122	0.778131	0.748172	0.735826	0.674494	0.7245	0.789371	0.751044	0.75507	0.781087	0.775312	0.75969	0.750576	0.748107	0.758706	0.751422	0.771731	0.737805	0.650585	0.760709
11.125	0.758621	0.736217	0.724208	0.770151	0.765512	0.763215	0.763055	0.754111	0.762529	0.774895	0.753635	0.750839	0.762797	0.64841	0.750219	0.663043	0.663185	0.767401	0.676847	0.74268	0.739673	0.674403	0.751938	0.756162	0.752113	0.745723	0.782267	0.760515	0.776684	0.799266	0.781529	0.752033	0.734702	0.680893	0.714422	0.794998	0.752922	0.738187	0.756877	0.762994	0.758379	0.753435	0.757997	0.758765	0.75487	0.770907	0.746914	0.644949	0.774795
11.1458	0.765165	0.741306	0.718397	0.783615	0.759485	0.766035	0.768325	0.756315	0.773541	0.764336	0.745776	0.750623	0.761323	0.641476	0.756354	0.654803	0.667542	0.750656	0.672831	0.737589	0.725	0.676451	0.747639	0.746725	0.761087	0.765074	0.794466	0.758355	0.773282	0.804774	0.781091	0.745514	0.733066	0.696085	0.723608	0.787715	0.752108	0.763508	0.764444	0.774126	0.769829	0.760061	0.766434	0.750623	0.761438	0.755031	0.743184	0.660741	0.764444
11.1667	0.761589	0.75446	0.712551	0.784277	0.770397	0.765262	0.762833	0.753892	0.75841	0.767782	0.757895	0.751044	0.76645	0.646544	0.755497	0.66047	0.676856	0.751092	0.678622	0.739362	0.73821	0.68998	0.760832	0.747167	0.759773	0.757198	0.785554	0.76506	0.789272	0.795968	0.784527	0.743755	0.737495	0.681967	0.718363	0.789474	0.745409	0.754086	0.761584	0.773361	0.761646	0.759755	0.76767	0.756689	0.762061	0.7645	0.757709	0.665441	0.767923
11.1875	0.759709	0.751291	0.716037	0.777707	0.746953	0.761974	0.765666	0.750374	0.762791	0.768525	0.746148	0.743525	0.765512	0.66458	0.757443	0.664367	0.662619	0.753065	0.677442	0.745536	0.735922	0.67653	0.757131	0.744755	0.761665	0.754264	0.780022	0.763746	0.777694	0.795329	0.78123	0.747967	0.737751	0.675163	0.720997	0.791585	0.74813	0.742036	0.759054	0.762922	0.766254	0.74697	0.752949	0.755221	0.751825	0.76532	0.737258	0.661029	0.757331
11.2083	0.770833	0.750427	0.723926	0.774336	0.764621	0.756874	0.768229	0.763952	0.761941	0.776528	0.749799	0.746667	0.764409	0.660793	0.753954	0.664526	0.672474	0.756332	0.680821	0.74268	0.745174	0.680027	0.759723	0.753913	0.762074	0.76324	0.788202	0.765612	0.780655	0.797066	0.769666	0.752443	0.734488	0.687003	0.714559	0.797066	0.752715	0.754849	0.771237	0.771588	0.75975	0.759174	0.761372	0.767481	0.748172	0.772759	0.756422	0.665195	0.75885
11.2292	0.765064	0.736842	0.721881	0.777567	0.766065	0.771763	0.766319	0.757325	0.756341	0.770469	0.748988	0.739313	0.770803	0.655694	0.751754	0.655898	0.669284	0.762367	0.679178	0.746881	0.75293	0.675333	0.742268	0.74359	0.765591	0.755196	0.791643	0.753436	0.771863	0.802947	0.766078	0.759411	0.741883	0.685356	0.721848	0.799118	0.749791	0.748638	0.764662	0.764706	0.764981	0.755008	0.764092	0.748328	0.756379	0.773625	0.747116	0.661527	0.759881
11.25	0.765027	0.734468	0.722854	0.772871	0.759393	0.761011	0.767016	0.76015	0.767496	0.754834	0.745396	0.758186	0.765681	0.65371	0.752848	0.651254	0.662009	0.753927	0.6669	0.74268	0.739512	0.667111	0.759099	0.761444	0.758865	0.751356	0.784633	0.764505	0.769697	0.791565	0.773537	0.748571	0.731433	0.673215	0.73223	0.788566	0.748123	0.752143	0.762186	0.761442	0.753115	0.757088	0.763636	0.748553	0.751422	0.773465	0.746935	0.646501	0.765185
11.2708	0.755891	0.739983	0.72523	0.774763	0.752155	0.751082	0.763021	0.760269	0.765298	0.76303	0.76399	0.757119	0.768284	0.647577	0.757256	0.658115	0.65544	0.753927	0.684698	0.745748	0.734104	0.677376	0.74481	0.739394	0.769341	0.749612	0.794234	0.762274	0.770106	0.79659	0.778626	0.758819	0.725671	0.672787	0.727799	0.791176	0.746455	0.753532	0.761727	0.767313	0.761646	0.751703	0.760279	0.761269	0.753247	0.764788	0.737533	0.663965	0.766147
11.2917	0.75601	0.745331	0.724563	0.77687	0.770397	0.763331	0.767624	0.757508	0.755196	0.773625	0.772801	0.738411	0.772299	0.649558	0.752632	0.658812	0.673345	0.760699	0.680398	0.742451	0.743491	0.670643	0.758232	0.743902	0.762894	0.75774	0.779699	0.771552	0.77534	0.799148	0.778131	0.756933	0.741609	0.682176	0.729469	0.794132	0.753551	0.751756	0.751653	0.771845	0.748844	0.755335	0.767018	0.76865	0.757329	0.759221	0.75088	0.667899	0.769688
11.3125	0.766525	0.737913	0.726056	0.766583	0.753571	0.770132	0.772966	0.753938	0.758647	0.77292	0.751412	0.758996	0.766402	0.657244	0.750656	0.661757	0.664076	0.747368	0.681108	0.734802	0.737452	0.667992	0.755155	0.754185	0.771817	0.761682	0.800795	0.763746	0.774242	0.810878	0.768987	0.752241	0.730108	0.678221	0.722488	0.790754	0.759197	0.765122	0.772352	0.770833	0.766406	0.748485	0.768963	0.759228	0.756337	0.758403	0.752197	0.665192	0.760088
11.3333	0.757357	0.74383	0.719512	0.778901	0.751073	0.774854	0.767079	0.764485	0.763482	0.76569	0.754414	0.746678	0.771904	0.654626	0.750439	0.667656	0.654875	0.755263	0.677032	0.743567	0.71908	0.676471	0.75151	0.749345	0.751061	0.759474	0.781285	0.759005	0.784117	0.797057	0.762776	0.754286	0.734916	0.668188	0.726834	0.78863	0.755872	0.75351	0.761834	0.764583	0.763835	0.750946	0.763359	0.743355	0.748172	0.762105	0.737445	0.659091	0.752395
11.3542	0.770452	0.740017	0.731084	0.772813	0.760948	0.77097	0.759922	0.750924	0.751926	0.78178	0.751412	0.742714	0.76585	0.658172	0.743679	0.663054	0.656007	0.748466	0.675599	0.741364	0.723343	0.679708	0.74503	0.748696	0.764286	0.753858	0.787591	0.764555	0.767071	0.801216	0.78111	0.763309	0.734563	0.674252	0.708812	0.799608	0.758418	0.739705	0.763569	0.772727	0.771094	0.746044	0.754178	0.751248	0.737226	0.765647	0.750654	0.661743	0.769401
11.375	0.775485	0.740867	0.720693	0.786076	0.762419	0.764663	0.764096	0.766742	0.770186	0.76532	0.74616	0.753962	0.769956	0.650571	0.765694	0.655528	0.663786	0.76049	0.68406	0.743521	0.731731	0.670895	0.749356	0.750654	0.758203	0.762384	0.779395	0.763248	0.768764	0.806728	0.780813	0.751422	0.727709	0.67624	0.717579	0.783731	0.739669	0.745908	0.758902	0.76662	0.758165	0.733032	0.767832	0.759367	0.748172	0.774489	0.750219	0.661066	0.761834
11.3958	0.758559	0.75278	0.722904	0.781646	0.76756	0.763158	0.775963	0.765766	0.769767	0.768369	0.751813	0.758446	0.768565	0.651101	0.746032	0.657843	0.668115	0.743455	0.675195	0.739787	0.744163	0.669792	0.761285	0.749126	0.754972	0.752896	0.786397	0.769965	0.782012	0.792914	0.773131	0.757998	0.732315	0.677503	0.728945	0.799313	0.745621	0.749611	0.765799	0.767994	0.750772	0.758015	0.753623	0.765246	0.750611	0.765242	0.74515	0.6554	0.758065
11.4167	0.765202	0.744265	0.719262	0.783733	0.750536	0.758922	0.768285	0.757666	0.76571	0.759555	0.753635	0.756077	0.757401	0.652705	0.753292	0.65947	0.66753	0.753065	0.669486	0.739859	0.736232	0.678905	0.757759	0.758983	0.761494	0.748268	0.786277	0.763948	0.76654	0.805283	0.766667	0.750408	0.736206	0.68256	0.721248	0.785541	0.743377	0.754304	0.760178	0.767218	0.758887	0.759969	0.769769	0.749793	0.751017	0.756115	0.745391	0.661493	0.781669
11.4375	0.768396	0.745937	0.73706	0.767486	0.761871	0.762774	0.775296	0.75	0.760987	0.777699	0.752836	0.753962	0.763006	0.64042	0.764706	0.661909	0.664634	0.74632	0.671589	0.745098	0.743022	0.671324	0.741126	0.755066	0.76901	0.760247	0.793318	0.770154	0.783866	0.802218	0.766414	0.750202	0.7304	0.682781	0.73092	0.796875	0.749791	0.761792	0.765405	0.769764	0.762568	0.758779	0.761538	0.761545	0.750814	0.774668	0.73951	0.658339	0.768601
11.4583	0.754049	0.741688	0.719959	0.781013	0.745896	0.763464	0.771873	0.763473	0.76834	0.769177	0.754823	0.754576	0.768559	0.638502	0.762367	0.663215	0.6609	0.760105	0.66993	0.740873	0.734104	0.664243	0.751938	0.753712	0.752307	0.755245	0.786075	0.757216	0.777693	0.809202	0.782719	0.755483	0.732	0.683214	0.726488	0.792138	0.753562	0.75897	0.768595	0.763322	0.761794	0.757024	0.760839	0.748136	0.746968	0.760839	0.747378	0.660308	0.761975
11.4792	0.751497	0.743612	0.711968	0.773099	0.761258	0.76402	0.763483	0.757463	0.75886	0.753633	0.739234	0.743119	0.767004	0.644366	0.749782	0.651367	0.659227	0.743255	0.668547	0.742478	0.742747	0.672	0.741217	0.740418	0.751955	0.753858	0.780447	0.766898	0.778875	0.796827	0.771519	0.752836	0.722488	0.679504	0.72447	0.795799	0.742905	0.747475	0.758723	0.76618	0.762871	0.750381	0.763103	0.746467	0.750203	0.763889	0.739666	0.665436	0.752743
11.5	0.766406	0.743568	0.720165	0.786896	0.755014	0.759219	0.766166	0.75539	0.760802	0.756794	0.756472	0.751041	0.758993	0.649215	0.758348	0.656113	0.669836	0.758952	0.673226	0.743111	0.741497	0.673307	0.747849	0.756993	0.760057	0.764386	0.793103	0.765866	0.772659	0.799633	0.767812	0.76	0.733974	0.673842	0.725073	0.805501	0.758132	0.759812	0.756677	0.769553	0.76571	0.762087	0.764871	0.74771	0.753086	0.773717	0.746282	0.668879	0.766592
11.5208	0.764385	0.753873	0.727646	0.770492	0.767611	0.760145	0.778428	0.753915	0.762346	0.775453	0.765372	0.753744	0.766885	0.65581	0.748691	0.65724	0.66263	0.746946	0.673669	0.740512	0.732625	0.673128	0.747856	0.759683	0.764875	0.75774	0.788827	0.761538	0.774924	0.800122	0.770939	0.750611	0.731015	0.686069	0.720617	0.79393	0.758592	0.754111	0.769575	0.782365	0.760651	0.752843	0.753996	0.755872	0.750817	0.764296	0.746503	0.656388	0.767699
11.5417	0.763221	0.746564	0.73057	0.777358	0.762283	0.766813	0.764249	0.761228	0.758462	0.772187	0.746805	0.764064	0.762554	0.658172	0.744513	0.664043	0.658031	0.751531	0.67847	0.739399	0.748306	0.668663	0.761905	0.758377	0.758399	0.75576	0.792772	0.768836	0.773585	0.808446	0.774051	0.74413	0.733012	0.68155	0.720232	0.792749	0.760741	0.752344	0.761338	0.764706	0.757552	0.751914	0.746704	0.762458	0.753846	0.769123	0.748018	0.658572	0.765786
11.5625	0.773252	0.738762	0.711224	0.777497	0.760979	0.757994	0.769935	0.765414	0.776306	0.772125	0.756255	0.75	0.767054	0.654529	0.758621	0.656738	0.666378	0.747826	0.670415	0.742222	0.753438	0.676216	0.750215	0.746748	0.76129	0.76324	0.784314	0.757732	0.780413	0.808261	0.777284	0.760425	0.737244	0.677104	0.720077	0.794595	0.760906	0.747649	0.773783	0.768006	0.762871	0.752273	0.76699	0.755833	0.761866	0.771609	0.756184	0.661786	0.767751
11.5833	0.769231	0.746564	0.715455	0.775873	0.761355	0.757971	0.770138	0.747768	0.760279	0.763598	0.7504	0.74771	0.753405	0.645246	0.764035	0.651707	0.663194	0.751099	0.663842	0.741563	0.735151	0.676862	0.753648	0.755692	0.765379	0.745958	0.794799	0.769629	0.766792	0.805179	0.771919	0.755537	0.722753	0.675763	0.72281	0.786133	0.747069	0.747073	0.756696	0.762431	0.748457	0.753049	0.75523	0.745861	0.74449	0.759362	0.732811	0.658572	0.773403
11.6042	0.76	0.738055	0.723819	0.77596	0.763597	0.775092	0.770684	0.765237	0.760031	0.761142	0.753821	0.753551	0.759768	0.644541	0.760676	0.664205	0.653516	0.753043	0.663442	0.744643	0.727009	0.678	0.754084	0.761233	0.754958	0.766173	0.787353	0.764151	0.777104	0.807125	0.773621	0.757946	0.730754	0.678502	0.736638	0.788012	0.744186	0.751177	0.766816	0.772664	0.760093	0.751145	0.747071	0.764557	0.757749	0.754349	0.741032	0.662765	0.763314
11.625	0.765455	0.744444	0.723426	0.787975	0.759393	0.774669	0.773919	0.755639	0.763749	0.771893	0.752427	0.753562	0.76411	0.655263	0.753316	0.663556	0.66179	0.748687	0.667131	0.740675	0.735125	0.67	0.760209	0.747818	0.753737	0.758514	0.786435	0.75641	0.784074	0.802956	0.770833	0.751223	0.725349	0.672989	0.733659	0.781827	0.743547	0.743148	0.763785	0.762267	0.759259	0.770769	0.764788	0.730643	0.751831	0.77551	0.748455	0.660557	0.760918
11.6458	0.763736	0.741247	0.726522	0.77193	0.753945	0.758321	0.76524	0.755572	0.775039	0.76618	0.759124	0.751037	0.765512	0.638261	0.748246	0.660285	0.659501	0.739809	0.671358	0.741333	0.733079	0.673754	0.748493	0.758983	0.764327	0.756881	0.785475	0.763226	0.763376	0.792453	0.781945	0.746764	0.727745	0.674069	0.714563	0.796959	0.751248	0.755102	0.762259	0.768966	0.755212	0.749618	0.746362	0.738155	0.754272	0.765199	0.75	0.65641	0.761522
11.6667	0.762048	0.746154	0.730093	0.774701	0.757948	0.768505	0.763141	0.764264	0.763524	0.765614	0.763799	0.745212	0.767442	0.650613	0.756614	0.653827	0.662349	0.748025	0.666667	0.738707	0.743217	0.670861	0.750215	0.746503	0.763177	0.751343	0.791619	0.775369	0.77568	0.797164	0.778689	0.756956	0.733226	0.671001	0.724976	0.792969	0.744983	0.769352	0.760118	0.760554	0.746166	0.748667	0.757975	0.7475	0.748991	0.763763	0.752423	0.666667	0.766494
11.6875	0.758934	0.734536	0.712831	0.769472	0.754881	0.763215	0.782838	0.742582	0.770543	0.764747	0.757478	0.741909	0.759885	0.64952	0.764393	0.654315	0.64726	0.752858	0.67799	0.750668	0.731473	0.659181	0.746552	0.751318	0.756757	0.741393	0.782195	0.758829	0.779043	0.796093	0.765971	0.750812	0.731629	0.666451	0.716073	0.788144	0.745621	0.754454	0.764793	0.772917	0.756944	0.753227	0.760197	0.753948	0.765483	0.762038	0.737619	0.654624	0.764444
11.7083	0.754227	0.743325	0.723644	0.783102	0.764192	0.774669	0.773115	0.749251	0.762568	0.781228	0.74859	0.75188	0.761871	0.640175	0.766488	0.651855	0.658895	0.748472	0.674173	0.737123	0.743938	0.670206	0.763385	0.751309	0.764579	0.747135	0.783511	0.760479	0.780843	0.806888	0.775939	0.75938	0.734848	0.678478	0.724735	0.801181	0.747899	0.746315	0.767338	0.76556	0.759938	0.754947	0.774806	0.75063	0.759244	0.76676	0.748018	0.651383	0.754231
11.7292	0.764385	0.740238	0.730256	0.776025	0.757576	0.758746	0.777778	0.76649	0.759073	0.765285	0.755645	0.756037	0.763939	0.651224	0.753521	0.647969	0.656007	0.748691	0.677215	0.742706	0.728927	0.672414	0.751494	0.756545	0.757619	0.746565	0.778707	0.762436	0.782609	0.80098	0.780674	0.759214	0.736061	0.674223	0.733527	0.785088	0.75063	0.751558	0.759081	0.773389	0.757927	0.741497	0.757153	0.762226	0.748166	0.77177	0.746713	0.662782	0.773907
11.75	0.772644	0.739949	0.72	0.786439	0.755957	0.754146	0.77154	0.75	0.76746	0.770365	0.749798	0.75	0.75974	0.643847	0.768412	0.653883	0.655382	0.737347	0.682011	0.738285	0.731401	0.660702	0.750649	0.756098	0.747159	0.753668	0.790006	0.75256	0.773828	0.797912	0.782248	0.75122	0.7332	0.675746	0.742913	0.79191	0.746467	0.751944	0.760331	0.769499	0.75661	0.753446	0.759388	0.749175	0.760656	0.760307	0.73638	0.645864	0.772124
11.7708	0.754217	0.739167	0.734778	0.776724	0.762491	0.765396	0.762215	0.743875	0.772093	0.764582	0.765036	0.749376	0.762248	0.645246	0.747147	0.654803	0.659847	0.751313	0.665732	0.745583	0.743689	0.672196	0.766031	0.753269	0.767408	0.752322	0.787318	0.761092	0.774242	0.803825	0.774112	0.745955	0.726733	0.670344	0.723773	0.793814	0.739918	0.748834	0.75405	0.776078	0.76	0.750378	0.758165	0.753756	0.762061	0.76767	0.74934	0.647101	0.77003
11.7917	0.759807	0.738318	0.730093	0.770964	0.761216	0.77048	0.764591	0.750373	0.76947	0.769446	0.743017	0.765993	0.766885	0.65035	0.752868	0.662109	0.662057	0.744125	0.664326	0.736516	0.737705	0.672414	0.741573	0.747147	0.756949	0.74942	0.789741	0.755764	0.776018	0.805283	0.778907	0.745928	0.732243	0.676221	0.72093	0.796078	0.735	0.763262	0.770849	0.770401	0.752521	0.75593	0.760809	0.751256	0.748371	0.764706	0.747788	0.647523	0.766004
11.8125	0.762424	0.741247	0.715746	0.778974	0.760145	0.763768	0.777778	0.751488	0.777692	0.783708	0.752644	0.759197	0.76585	0.657618	0.747359	0.655642	0.65952	0.744105	0.667364	0.745793	0.740598	0.673141	0.757785	0.754833	0.761056	0.75097	0.792909	0.757653	0.772932	0.800613	0.768939	0.741013	0.734294	0.676029	0.738025	0.792157	0.7425	0.746269	0.758519	0.774579	0.760125	0.751524	0.767782	0.760469	0.757401	0.767832	0.756399	0.65843	0.76679
11.8333	0.750451	0.744444	0.724563	0.778477	0.769343	0.768053	0.768828	0.762406	0.768454	0.768636	0.752205	0.741079	0.769732	0.657618	0.753968	0.658525	0.665229	0.739357	0.673669	0.741533	0.73913	0.679787	0.748065	0.751099	0.765759	0.755039	0.786315	0.774221	0.778963	0.801471	0.759651	0.746148	0.734132	0.680078	0.721264	0.800787	0.744186	0.757886	0.759465	0.772538	0.755607	0.756757	0.752762	0.760469	0.750204	0.761006	0.75	0.656913	0.750183
11.8542	0.756449	0.74188	0.724771	0.769519	0.76411	0.766594	0.76658	0.769057	0.781663	0.773333	0.738818	0.759899	0.768116	0.647213	0.738556	0.653734	0.657534	0.763573	0.677715	0.736136	0.73249	0.671287	0.747639	0.754156	0.754274	0.747692	0.787234	0.761334	0.7739	0.80148	0.776233	0.752234	0.735955	0.680574	0.730019	0.791279	0.756507	0.749023	0.772218	0.776773	0.761055	0.773994	0.753814	0.742311	0.754702	0.760642	0.75485	0.655273	0.760997
11.875	0.763746	0.751069	0.721597	0.778901	0.753592	0.761455	0.777778	0.76144	0.760369	0.770147	0.758454	0.748543	0.768565	0.652364	0.75	0.658537	0.664069	0.754127	0.676966	0.752014	0.749268	0.665347	0.748065	0.7513	0.756374	0.751351	0.791667	0.762639	0.781011	0.802575	0.775665	0.742949	0.728976	0.678385	0.717308	0.795488	0.744822	0.761868	0.760148	0.759669	0.754644	0.749242	0.759246	0.751464	0.751623	0.761872	0.743184	0.660308	0.756996
11.8958	0.763142	0.753648	0.732642	0.771554	0.771841	0.765262	0.769029	0.770553	0.763608	0.762071	0.75641	0.749378	0.764069	0.64087	0.765542	0.64337	0.670973	0.740192	0.678796	0.755793	0.754403	0.669967	0.756944	0.74026	0.764239	0.755814	0.78897	0.772337	0.781083	0.795956	0.785124	0.764274	0.732029	0.675114	0.721899	0.791992	0.746479	0.753894	0.774194	0.765928	0.755212	0.758674	0.753985	0.756057	0.757601	0.763433	0.745407	0.661115	0.765269
11.9167	0.766849	0.738318	0.727646	0.779607	0.763215	0.771014	0.76978	0.751857	0.768037	0.764296	0.751208	0.755426	0.772464	0.646194	0.751107	0.648885	0.662349	0.756591	0.678848	0.740478	0.736741	0.674556	0.743348	0.751748	0.764832	0.752887	0.784434	0.758562	0.765813	0.79243	0.783079	0.74513	0.725257	0.669903	0.728324	0.796088	0.74813	0.744384	0.767338	0.763285	0.758915	0.761137	0.765484	0.750208	0.757749	0.755045	0.747573	0.652332	0.757664
11.9375	0.770171	0.745081	0.725128	0.770574	0.759567	0.774359	0.769332	0.752054	0.763889	0.772472	0.756822	0.760303	0.76756	0.641048	0.75829	0.654165	0.671304	0.756376	0.677215	0.735683	0.752437	0.672667	0.755633	0.745234	0.766429	0.747678	0.785953	0.768103	0.766086	0.810377	0.778485	0.753884	0.736525	0.679036	0.721311	0.796069	0.762712	0.753532	0.761976	0.766368	0.763077	0.753456	0.763433	0.761144	0.754272	0.767769	0.740773	0.654572	0.76906
11.9583	0.755287	0.744246	0.720859	0.779533	0.762554	0.768053	0.773203	0.766792	0.759045	0.772346	0.745208	0.762426	0.762968	0.654594	0.752212	0.661133	0.662969	0.750877	0.667133	0.750447	0.733398	0.661842	0.749354	0.74759	0.760513	0.755966	0.785152	0.761578	0.781155	0.804803	0.777354	0.745543	0.734055	0.6779	0.716763	0.791176	0.752301	0.758594	0.771707	0.771369	0.775526	0.757669	0.762665	0.752697	0.762726	0.773174	0.742557	0.648921	0.762186
11.9792	0.757685	0.74188	0.721597	0.771774	0.765602	0.770575	0.764782	0.758052	0.765661	0.761204	0.743384	0.760067	0.764791	0.646597	0.759079	0.652744	0.654762	0.748903	0.674581	0.748433	0.743415	0.673115	0.751505	0.741514	0.757684	0.7622	0.784746	0.762274	0.778795	0.795357	0.781945	0.748981	0.730539	0.679429	0.7158	0.796676	0.767481	0.753543	0.769634	0.772476	0.761868	0.75	0.763139	0.744574	0.754886	0.766643	0.753521	0.664217	0.758136
12	0.755422	0.746552	0.729231	0.76652	0.7545	0.76079	0.770696	0.75	0.749424	0.769123	0.744373	0.754195	0.760319	0.642114	0.751986	0.651756	0.66638	0.741964	0.66945	0.751346	0.724665	0.679839	0.747841	0.749343	0.759943	0.749612	0.779155	0.757265	0.772624	0.807477	0.776299	0.752855	0.731629	0.67987	0.715649	0.791953	0.75	0.768254	0.758136	0.761905	0.746914	0.755912	0.764993	0.743953	0.750613	0.767932	0.746892	0.657875	0.773432
12.0208	0.768063	0.749574	0.723535	0.765851	0.756989	0.773654	0.775163	0.753526	0.763975	0.76303	0.743981	0.757754	0.769509	0.651001	0.749559	0.65407	0.648511	0.754816	0.661816	0.739593	0.74344	0.672437	0.750647	0.749562	0.768625	0.761574	0.79322	0.76113	0.783661	0.795856	0.777848	0.750812	0.737895	0.67011	0.720038	0.792012	0.756464	0.754702	0.762585	0.757743	0.756361	0.757692	0.752941	0.756645	0.76	0.77551	0.73951	0.666179	0.766691
12.0417	0.763813	0.745704	0.71955	0.769766	0.763177	0.75817	0.772608	0.754111	0.766073	0.761672	0.7498	0.752073	0.757576	0.655895	0.750887	0.648623	0.656947	0.757709	0.672548	0.743979	0.735812	0.672848	0.75279	0.755263	0.754274	0.759158	0.784789	0.75641	0.772727	0.796808	0.767045	0.7411	0.727309	0.6738	0.722753	0.790607	0.738769	0.756863	0.758749	0.755017	0.755229	0.75019	0.763561	0.754386	0.750812	0.758741	0.750441	0.643372	0.76044
12.0625	0.759976	0.745517	0.726154	0.766185	0.757163	0.763716	0.7607	0.756777	0.764114	0.768473	0.757844	0.757754	0.758273	0.646033	0.756591	0.657984	0.648881	0.749782	0.674205	0.746202	0.748293	0.675963	0.75434	0.752182	0.761665	0.749233	0.780952	0.759558	0.773313	0.797912	0.777425	0.744715	0.734132	0.679012	0.71619	0.786304	0.746256	0.762846	0.758955	0.769924	0.765625	0.755319	0.768106	0.752931	0.753682	0.757829	0.732456	0.654124	0.776042
12.0833	0.767597	0.736264	0.739627	0.773668	0.764281	0.770073	0.771654	0.755208	0.759876	0.771127	0.763519	0.74979	0.765432	0.648649	0.769162	0.651478	0.656384	0.74891	0.665971	0.752022	0.735067	0.677312	0.75434	0.733621	0.768466	0.759876	0.784753	0.763901	0.758855	0.801353	0.783109	0.747154	0.737868	0.681376	0.716475	0.792398	0.740586	0.758837	0.769575	0.769814	0.757764	0.741248	0.757829	0.742763	0.745337	0.758357	0.74912	0.65043	0.767528
12.1042	0.76058	0.751712	0.727926	0.792142	0.756969	0.761594	0.763329	0.7603	0.759474	0.76569	0.754854	0.759462	0.770682	0.645724	0.746479	0.651566	0.676776	0.757042	0.680791	0.743111	0.742995	0.680639	0.743127	0.748461	0.766739	0.754615	0.787318	0.76309	0.782012	0.809846	0.774559	0.7557	0.733547	0.679221	0.732299	0.798336	0.749584	0.749608	0.758414	0.776928	0.755212	0.753414	0.766854	0.767422	0.766531	0.758188	0.746702	0.666667	0.76427
12.125	0.76517	0.733503	0.718686	0.783133	0.764281	0.754513	0.772251	0.76069	0.766486	0.759609	0.752791	0.745424	0.759913	0.643229	0.754833	0.644434	0.652361	0.761695	0.675732	0.733333	0.743337	0.682487	0.756499	0.745407	0.762894	0.753077	0.790776	0.769896	0.773656	0.809846	0.771718	0.753871	0.738019	0.675992	0.70622	0.791096	0.759462	0.746118	0.766069	0.768428	0.77326	0.754399	0.755371	0.75563	0.750407	0.761204	0.743635	0.652838	0.764793
12.1458	0.760291	0.745299	0.732856	0.777425	0.758845	0.756934	0.764206	0.754478	0.763975	0.765734	0.756275	0.751261	0.762111	0.650435	0.751754	0.646095	0.649406	0.749561	0.675261	0.745763	0.729389	0.673333	0.752373	0.755282	0.752496	0.746904	0.792325	0.765665	0.778118	0.803086	0.774255	0.763397	0.7288	0.666883	0.720908	0.798724	0.752931	0.746875	0.756554	0.769496	0.749418	0.755368	0.758143	0.752101	0.758958	0.762272	0.759358	0.660571	0.757709
12.1667	0.76199	0.748925	0.726708	0.778901	0.752149	0.762044	0.762866	0.767669	0.763037	0.7625	0.752412	0.745636	0.762491	0.639966	0.761023	0.651129	0.654875	0.751096	0.659958	0.732444	0.733205	0.671552	0.757155	0.743924	0.750533	0.761021	0.787282	0.758383	0.777186	0.806053	0.773885	0.748991	0.734906	0.673828	0.715517	0.786375	0.73361	0.74337	0.757801	0.76609	0.757342	0.760153	0.754361	0.75188	0.759442	0.771609	0.737445	0.657762	0.763838
12.1875	0.764563	0.74383	0.732161	0.776176	0.752496	0.767273	0.770779	0.754111	0.756381	0.776918	0.75923	0.762385	0.759913	0.648084	0.752868	0.646043	0.650644	0.749565	0.672017	0.745536	0.746341	0.678667	0.753899	0.74759	0.760171	0.760987	0.787845	0.769625	0.767898	0.80876	0.783801	0.762061	0.740489	0.674644	0.719383	0.807182	0.748333	0.759938	0.781722	0.775766	0.756589	0.741159	0.758669	0.757273	0.757329	0.771868	0.742557	0.651986	0.77071
12.2083	0.763603	0.733844	0.723602	0.779048	0.76496	0.757841	0.772994	0.757871	0.769231	0.768583	0.758648	0.760338	0.763464	0.646394	0.744474	0.647683	0.654374	0.746295	0.671099	0.738667	0.746575	0.668659	0.750427	0.752414	0.765759	0.74808	0.790632	0.769697	0.774144	0.802567	0.774541	0.751623	0.731349	0.666022	0.724638	0.794333	0.740433	0.751756	0.776524	0.767845	0.765857	0.749235	0.766225	0.75	0.754072	0.762474	0.751767	0.663504	0.760178
12.2292	0.75	0.747009	0.712106	0.7884	0.753582	0.755443	0.764667	0.75976	0.75559	0.772695	0.742812	0.756139	0.757598	0.643229	0.742105	0.65316	0.654437	0.74912	0.660167	0.736332	0.735867	0.667328	0.750216	0.751092	0.762178	0.756211	0.793239	0.754685	0.768707	0.801231	0.76728	0.752046	0.725723	0.66881	0.715105	0.792462	0.742739	0.745908	0.746863	0.763485	0.769049	0.743492	0.757829	0.74813	0.757329	0.759078	0.739207	0.655572	0.760854
12.25	0.755287	0.72887	0.727085	0.774375	0.75629	0.769912	0.781291	0.757143	0.766667	0.762736	0.757062	0.756734	0.76087	0.657318	0.759079	0.653604	0.670406	0.754617	0.67507	0.738201	0.739046	0.678643	0.752151	0.75856	0.762248	0.755985	0.801574	0.769231	0.7739	0.807362	0.772497	0.755519	0.728935	0.680782	0.71785	0.79794	0.742336	0.764521	0.761095	0.769016	0.766719	0.752656	0.749654	0.742525	0.756515	0.769825	0.744774	0.651264	0.763353
12.2708	0.751202	0.742101	0.724385	0.773014	0.761355	0.774669	0.758643	0.757282	0.762016	0.774737	0.7506	0.76431	0.767831	0.652174	0.757522	0.646183	0.658994	0.746503	0.678497	0.730565	0.727447	0.667329	0.754733	0.751096	0.761194	0.750385	0.782876	0.759212	0.771837	0.803198	0.767252	0.739936	0.731901	0.666667	0.724105	0.802063	0.750209	0.751962	0.764312	0.763649	0.755966	0.754573	0.770732	0.753744	0.751426	0.776842	0.748673	0.656587	0.76047
12.2917	0.755164	0.750645	0.717659	0.776441	0.761699	0.772263	0.774362	0.766917	0.771807	0.762535	0.750801	0.749378	0.778665	0.644965	0.749779	0.645703	0.656997	0.746032	0.670851	0.73175	0.743738	0.671958	0.75475	0.743924	0.762178	0.764752	0.787556	0.771157	0.784897	0.801357	0.773131	0.758564	0.730417	0.670779	0.723136	0.792176	0.751256	0.763365	0.763785	0.775367	0.761461	0.754775	0.764541	0.748328	0.750814	0.77048	0.751767	0.65036	0.761589
12.3125	0.75365	0.741631	0.717503	0.779962	0.754146	0.766205	0.772368	0.763868	0.75559	0.762204	0.757895	0.758242	0.76796	0.646033	0.752205	0.651464	0.655556	0.756399	0.669462	0.749554	0.733971	0.676412	0.754978	0.748906	0.764495	0.759876	0.789385	0.767382	0.781442	0.804187	0.780534	0.751216	0.731737	0.672046	0.722599	0.784257	0.752301	0.75	0.746302	0.773992	0.764934	0.757274	0.748782	0.760303	0.7543	0.770042	0.74759	0.654598	0.756044
12.3333	0.749095	0.729272	0.729424	0.774417	0.765896	0.767374	0.768828	0.75	0.753834	0.757491	0.745004	0.756281	0.764834	0.649913	0.751327	0.645455	0.661525	0.757469	0.681658	0.741039	0.746341	0.676159	0.753673	0.75	0.76374	0.743865	0.789859	0.760479	0.772659	0.798294	0.772698	0.748994	0.727851	0.672503	0.728599	0.788368	0.741694	0.75491	0.765625	0.76105	0.763015	0.753247	0.766643	0.748123	0.75845	0.766152	0.744268	0.658713	0.764967
12.3542	0.759181	0.758503	0.724208	0.774417	0.759684	0.758394	0.769331	0.753169	0.765974	0.763802	0.75423	0.771767	0.762797	0.650301	0.757682	0.650216	0.648148	0.75	0.67129	0.745552	0.743689	0.677249	0.759829	0.7585	0.761364	0.742158	0.779642	0.758503	0.778284	0.805147	0.788168	0.760391	0.738019	0.67033	0.722328	0.801665	0.762982	0.765169	0.765799	0.753415	0.761425	0.757045	0.747412	0.766332	0.771242	0.759078	0.758834	0.639685	0.762675
12.375	0.76867	0.732883	0.728674	0.785307	0.754839	0.762737	0.775	0.762725	0.770963	0.763598	0.761062	0.755034	0.768452	0.640557	0.753521	0.640095	0.651182	0.761821	0.672222	0.756011	0.736994	0.678524	0.750429	0.747818	0.76374	0.751729	0.792622	0.769821	0.77517	0.803704	0.77267	0.749392	0.732327	0.670535	0.721422	0.797567	0.739884	0.766983	0.762649	0.77507	0.757176	0.751145	0.763763	0.763378	0.760552	0.770469	0.742958	0.650144	0.772358
12.3958	0.766242	0.73854	0.718847	0.777637	0.762626	0.765614	0.775953	0.762509	0.757903	0.759467	0.760711	0.739817	0.756098	0.641804	0.746046	0.648494	0.65617	0.739774	0.673883	0.733216	0.736893	0.669525	0.762565	0.748239	0.761024	0.75854	0.793356	0.748513	0.781061	0.80209	0.777778	0.75	0.738247	0.67033	0.724638	0.796351	0.744574	0.73582	0.761905	0.764828	0.760836	0.751142	0.765278	0.744361	0.748784	0.760809	0.746242	0.655347	0.76963
12.4167	0.757117	0.733558	0.724208	0.774826	0.751429	0.771199	0.771336	0.747768	0.768037	0.760642	0.756058	0.754371	0.762419	0.653043	0.743231	0.648946	0.654237	0.75	0.668044	0.732444	0.729704	0.670213	0.762931	0.745184	0.769395	0.743274	0.782022	0.759624	0.762725	0.802333	0.780457	0.753036	0.7384	0.670755	0.729026	0.79511	0.751048	0.746512	0.767737	0.779944	0.756508	0.747161	0.756738	0.749167	0.749796	0.759749	0.743924	0.646341	0.769517
12.4375	0.760606	0.745951	0.717766	0.780365	0.760885	0.767323	0.774446	0.750938	0.756154	0.773743	0.751608	0.766835	0.758993	0.634648	0.746073	0.645606	0.64631	0.749132	0.666206	0.734694	0.751938	0.672607	0.748718	0.744774	0.759286	0.752878	0.782706	0.766982	0.769985	0.796818	0.774194	0.752427	0.724275	0.673997	0.724204	0.789653	0.756485	0.75215	0.761481	0.77238	0.766073	0.760638	0.751561	0.748355	0.747377	0.762204	0.74457	0.64886	0.763797
12.4583	0.769557	0.744898	0.720978	0.76827	0.756466	0.768444	0.763636	0.749627	0.75711	0.766388	0.761409	0.744592	0.773983	0.645329	0.749126	0.648571	0.65	0.762324	0.685973	0.746678	0.746835	0.665791	0.756014	0.744348	0.767359	0.744648	0.791924	0.772337	0.763691	0.795607	0.779393	0.746365	0.727813	0.677191	0.717557	0.785958	0.747913	0.757154	0.764662	0.772195	0.764752	0.75686	0.759862	0.753333	0.756358	0.747934	0.736475	0.656092	0.762463
12.4792	0.758767	0.745951	0.718814	0.767734	0.759393	0.759019	0.783355	0.750558	0.760836	0.778011	0.741961	0.740184	0.761323	0.634021	0.751986	0.653773	0.647109	0.760389	0.660468	0.734334	0.717579	0.675926	0.747863	0.737391	0.754972	0.751152	0.789326	0.76309	0.784404	0.789824	0.767192	0.747961	0.731213	0.669037	0.711132	0.791118	0.745017	0.746479	0.762295	0.764907	0.747126	0.751142	0.763598	0.739454	0.750204	0.756064	0.740123	0.652708	0.753666
12.5	0.768951	0.748936	0.721026	0.787437	0.759312	0.761628	0.771131	0.758982	0.746728	0.765854	0.744783	0.752922	0.774781	0.633621	0.756206	0.655832	0.65839	0.75	0.670345	0.733743	0.751953	0.674419	0.75729	0.751309	0.763064	0.768093	0.788677	0.764353	0.767494	0.80209	0.772152	0.756888	0.729762	0.668159	0.7151	0.795577	0.7378	0.754717	0.766243	0.764145	0.760031	0.75268	0.761037	0.742149	0.752033	0.760779	0.745822	0.648494	0.764619
12.5208	0.75392	0.748305	0.726904	0.778058	0.757163	0.758194	0.773499	0.760479	0.766871	0.760809	0.752809	0.753551	0.754649	0.635659	0.756354	0.644886	0.648101	0.757469	0.674048	0.738095	0.744928	0.669508	0.753873	0.758135	0.754398	0.752117	0.787115	0.767979	0.778534	0.803922	0.766478	0.755302	0.731179	0.665806	0.712406	0.786446	0.74	0.751356	0.752206	0.770401	0.773188	0.753974	0.760554	0.751667	0.757282	0.754704	0.732345	0.650576	0.76652
12.5417	0.762712	0.746575	0.717369	0.769666	0.760776	0.770682	0.771746	0.753869	0.770365	0.769446	0.752818	0.745833	0.766545	0.645384	0.754156	0.650695	0.659864	0.760563	0.663929	0.74359	0.737657	0.674651	0.751712	0.743478	0.757662	0.752294	0.788645	0.761823	0.78681	0.798407	0.784762	0.747981	0.728278	0.66474	0.724832	0.795444	0.749792	0.75	0.754256	0.767218	0.760938	0.751335	0.762335	0.741108	0.754472	0.780351	0.742757	0.645	0.767083
12.5625	0.760486	0.739574	0.724103	0.787937	0.760402	0.764409	0.763754	0.76779	0.763117	0.769285	0.751001	0.752922	0.753769	0.649047	0.758437	0.649475	0.651104	0.747378	0.668966	0.732159	0.735322	0.670424	0.742489	0.751092	0.751583	0.744079	0.79162	0.763293	0.770281	0.797924	0.782003	0.761475	0.726772	0.671613	0.718511	0.793388	0.740648	0.75	0.772558	0.770401	0.754426	0.752098	0.758669	0.759536	0.740113	0.758572	0.748246	0.645	0.770431
12.5833	0.764174	0.738422	0.718238	0.789675	0.757902	0.764792	0.771689	0.755208	0.776995	0.78169	0.755645	0.758621	0.768673	0.641379	0.747795	0.642823	0.657872	0.754417	0.676409	0.74978	0.735067	0.680583	0.748714	0.746114	0.754944	0.752308	0.787845	0.766724	0.766263	0.797684	0.777143	0.750613	0.72359	0.669672	0.707973	0.794161	0.735099	0.755887	0.763001	0.769444	0.748844	0.76165	0.774895	0.743973	0.745749	0.760417	0.750656	0.651613	0.767184
12.6042	0.757246	0.73407	0.730533	0.777848	0.753435	0.769905	0.776762	0.756898	0.756902	0.757576	0.752412	0.756077	0.771574	0.635426	0.748466	0.651987	0.65453	0.741289	0.669896	0.7447	0.743022	0.675299	0.745047	0.754371	0.763909	0.754804	0.784193	0.755292	0.773071	0.804534	0.772813	0.76637	0.726664	0.661104	0.732108	0.785714	0.73588	0.752756	0.768601	0.771093	0.764798	0.755708	0.757133	0.75943	0.759868	0.760945	0.747573	0.662366	0.769517
12.625	0.760436	0.734797	0.740933	0.783733	0.766065	0.768559	0.769733	0.764264	0.776744	0.770572	0.74741	0.743802	0.76585	0.646805	0.752879	0.644349	0.64966	0.75853	0.671498	0.746903	0.735885	0.673294	0.760103	0.753725	0.770492	0.753267	0.789651	0.763496	0.790152	0.804281	0.776091	0.757305	0.734743	0.676413	0.724402	0.789859	0.745212	0.749226	0.763744	0.768538	0.75444	0.760061	0.760112	0.763468	0.750407	0.75747	0.755712	0.654532	0.753455
12.6458	0.760896	0.735195	0.716616	0.779543	0.758447	0.766594	0.769935	0.751863	0.76227	0.766875	0.758286	0.754796	0.75942	0.636052	0.750221	0.638679	0.649493	0.74566	0.668729	0.738285	0.737548	0.679283	0.752586	0.75	0.758226	0.760618	0.771619	0.769828	0.787786	0.807669	0.768553	0.73825	0.73745	0.66838	0.723709	0.783051	0.746667	0.754111	0.765101	0.769604	0.74447	0.748855	0.761672	0.756057	0.746764	0.758717	0.732174	0.6398	0.766052
12.6667	0.76083	0.740928	0.721261	0.769037	0.759828	0.762419	0.773351	0.753709	0.773292	0.765157	0.753821	0.752286	0.757751	0.643042	0.747147	0.646336	0.647946	0.758711	0.652977	0.737401	0.736689	0.676451	0.745547	0.746516	0.757962	0.761425	0.779018	0.774359	0.77517	0.789314	0.766373	0.744939	0.72882	0.664098	0.718511	0.781704	0.751464	0.755452	0.759259	0.759234	0.765116	0.752273	0.758478	0.754139	0.743942	0.772443	0.749562	0.651894	0.763716
12.6875	0.762394	0.745131	0.733673	0.774356	0.760402	0.773324	0.766192	0.766692	0.774571	0.774015	0.757624	0.759336	0.765173	0.641574	0.758377	0.647368	0.660759	0.762787	0.67411	0.761862	0.738713	0.671096	0.744027	0.756206	0.764205	0.750961	0.793026	0.77187	0.787577	0.794404	0.77596	0.737825	0.728244	0.669884	0.723077	0.799022	0.754328	0.760972	0.767184	0.771784	0.769829	0.751506	0.765972	0.758936	0.754286	0.78178	0.743679	0.646595	0.778603
12.7083	0.761094	0.741525	0.723296	0.778901	0.75825	0.766328	0.779085	0.747033	0.762529	0.764256	0.7552	0.750621	0.762076	0.652024	0.751979	0.640905	0.658163	0.741064	0.65956	0.745567	0.738921	0.672596	0.75064	0.75856	0.757102	0.740091	0.794799	0.765665	0.780749	0.796105	0.779886	0.758733	0.737515	0.668798	0.719349	0.79551	0.748117	0.754879	0.758112	0.760438	0.766023	0.757967	0.766597	0.745424	0.752026	0.761705	0.743007	0.650896	0.781927
12.7292	0.756627	0.745547	0.730256	0.777778	0.760573	0.756541	0.769432	0.760238	0.764934	0.762535	0.753017	0.766245	0.77029	0.635193	0.733738	0.643161	0.646762	0.755048	0.662302	0.737356	0.741097	0.675231	0.751938	0.752406	0.755666	0.757154	0.777592	0.759829	0.772247	0.795468	0.777218	0.736546	0.730342	0.670316	0.725191	0.79951	0.748333	0.75642	0.762398	0.760602	0.752111	0.754947	0.756964	0.738411	0.75122	0.769285	0.750661	0.643262	0.760918
12.75	0.767695	0.750839	0.726056	0.773621	0.750535	0.759098	0.770738	0.75	0.767102	0.76767	0.752594	0.757728	0.756815	0.637931	0.74566	0.642284	0.647852	0.769435	0.662968	0.747996	0.746124	0.666446	0.752159	0.756993	0.754448	0.755401	0.786756	0.763853	0.784134	0.815951	0.778761	0.759124	0.738732	0.670747	0.723938	0.799512	0.746256	0.74727	0.75726	0.776151	0.759876	0.752656	0.756606	0.749792	0.743942	0.767994	0.749117	0.653791	0.761589
12.7708	0.758559	0.739831	0.726714	0.766917	0.760029	0.767442	0.774574	0.758136	0.75518	0.76385	0.737964	0.744205	0.766955	0.636364	0.746503	0.645606	0.658475	0.751742	0.674757	0.738596	0.728407	0.655706	0.739204	0.752182	0.75691	0.758674	0.787305	0.766067	0.770912	0.798036	0.76	0.746559	0.734873	0.669432	0.710602	0.792618	0.744592	0.751373	0.758697	0.766252	0.761461	0.752091	0.753603	0.75539	0.750607	0.761246	0.746032	0.645759	0.765179
12.7917	0.76956	0.75531	0.715015	0.781428	0.751778	0.770575	0.77531	0.757418	0.771848	0.769285	0.76087	0.753128	0.769784	0.640827	0.747359	0.649504	0.655348	0.758135	0.668501	0.745778	0.7375	0.652229	0.756687	0.744532	0.770982	0.760401	0.791667	0.768638	0.77218	0.796093	0.779319	0.751813	0.729002	0.666238	0.717143	0.797158	0.760634	0.746501	0.762963	0.766323	0.748086	0.753998	0.76697	0.760033	0.763222	0.768961	0.740545	0.649462	0.769457
12.8125	0.755556	0.748104	0.736788	0.776157	0.758423	0.760319	0.769883	0.751299	0.75886	0.768693	0.74901	0.753333	0.757554	0.637532	0.751313	0.648087	0.65313	0.750439	0.669637	0.739362	0.744186	0.637051	0.750865	0.756804	0.74929	0.749233	0.783193	0.775773	0.767319	0.801353	0.777637	0.761011	0.731669	0.667937	0.7245	0.792618	0.746878	0.757009	0.77088	0.768276	0.760769	0.748109	0.762038	0.754371	0.74475	0.770298	0.74386	0.649433	0.767595
12.8333	0.765417	0.745547	0.742533	0.775819	0.766234	0.767442	0.777778	0.764398	0.772446	0.77121	0.751208	0.759398	0.762248	0.639175	0.741935	0.636492	0.657939	0.751536	0.67036	0.749336	0.740561	0.641236	0.750215	0.745455	0.758865	0.757506	0.781635	0.760408	0.773926	0.803539	0.775267	0.741727	0.729762	0.665818	0.72158	0.79562	0.752094	0.755814	0.755736	0.764948	0.753834	0.758568	0.754361	0.753107	0.763696	0.767458	0.740969	0.652174	0.767751
12.8542	0.768951	0.737511	0.726619	0.76962	0.768678	0.754335	0.767123	0.760773	0.774268	0.777075	0.753981	0.749169	0.778577	0.651801	0.753304	0.641315	0.653096	0.75856	0.685495	0.740018	0.753876	0.641782	0.752991	0.76049	0.754972	0.757552	0.793606	0.771136	0.77862	0.807503	0.781922	0.756058	0.72774	0.673274	0.727099	0.788378	0.757702	0.756231	0.759205	0.778393	0.763889	0.755673	0.762994	0.758132	0.750609	0.768961	0.756993	0.654286	0.774099
12.875	0.755569	0.758148	0.729508	0.780101	0.764579	0.768837	0.778646	0.75937	0.776821	0.769608	0.7504	0.766751	0.765557	0.637145	0.760105	0.648764	0.655905	0.757443	0.669655	0.740937	0.737958	0.63539	0.75346	0.754401	0.764832	0.75463	0.793142	0.768771	0.784134	0.812192	0.766396	0.763265	0.729794	0.668371	0.725434	0.802741	0.75188	0.736923	0.770912	0.766046	0.763975	0.753217	0.748963	0.752688	0.753447	0.776297	0.742583	0.654066	0.757778
12.8958	0.756318	0.743892	0.715886	0.767689	0.753561	0.760759	0.767592	0.752212	0.760736	0.771747	0.745994	0.752508	0.769789	0.641026	0.760812	0.641171	0.647157	0.753292	0.663014	0.741623	0.732759	0.640881	0.758442	0.743945	0.755304	0.760836	0.778396	0.774249	0.775264	0.802696	0.770533	0.742326	0.73191	0.661136	0.717703	0.78364	0.745	0.759375	0.756278	0.762199	0.753488	0.752852	0.753463	0.755187	0.755738	0.760222	0.753316	0.648148	0.767083
12.9167	0.764955	0.744863	0.724771	0.783629	0.759166	0.763636	0.782093	0.746313	0.762895	0.765077	0.759808	0.760234	0.761769	0.640652	0.75856	0.650545	0.647059	0.744308	0.669649	0.74515	0.737044	0.639498	0.75729	0.754766	0.770107	0.754023	0.789474	0.77635	0.773273	0.812808	0.766978	0.746968	0.727022	0.672669	0.709125	0.798733	0.749585	0.745763	0.761338	0.766644	0.760651	0.745482	0.762369	0.754983	0.752427	0.775439	0.743657	0.655	0.758065
12.9375	0.748954	0.732158	0.722449	0.766396	0.743444	0.76	0.761997	0.760805	0.756361	0.773138	0.756195	0.766082	0.764409	0.624361	0.738636	0.641847	0.648287	0.751958	0.654583	0.735965	0.745155	0.636136	0.740898	0.752838	0.762482	0.766615	0.782366	0.766323	0.771429	0.798048	0.776025	0.742169	0.736364	0.665813	0.717557	0.788247	0.754181	0.746708	0.765625	0.775156	0.761941	0.751327	0.747079	0.74876	0.756713	0.769553	0.747157	0.646307	0.752006
12.9583	0.759639	0.750211	0.726714	0.764963	0.756659	0.757576	0.77547	0.746302	0.759202	0.765441	0.7498	0.747098	0.760745	0.642429	0.767257	0.648725	0.658206	0.748482	0.653794	0.733449	0.739423	0.642313	0.755993	0.749138	0.754571	0.749617	0.787862	0.761219	0.761798	0.796942	0.769037	0.752412	0.736425	0.676527	0.716446	0.785404	0.753117	0.742991	0.76758	0.774105	0.75	0.741598	0.75831	0.747098	0.757895	0.765484	0.743007	0.64677	0.768948
12.9792	0.760336	0.744699	0.720573	0.772898	0.763571	0.763808	0.766688	0.756737	0.767981	0.764256	0.754611	0.7575	0.763948	0.640612	0.758834	0.646783	0.655751	0.762238	0.669204	0.748895	0.735687	0.637163	0.759243	0.752613	0.75651	0.768992	0.786913	0.772455	0.788432	0.798903	0.777778	0.75	0.727308	0.667092	0.72042	0.790799	0.759136	0.756651	0.762611	0.762978	0.763341	0.772693	0.764993	0.745636	0.752412	0.769016	0.743881	0.659742	0.755427
13	0.759976	0.743851	0.717923	0.776589	0.757184	0.755831	0.773142	0.766692	0.765661	0.76648	0.758621	0.759367	0.767459	0.645244	0.743255	0.643058	0.649493	0.742331	0.665527	0.7338	0.738878	0.633607	0.762683	0.735573	0.75461	0.760585	0.786674	0.763652	0.785714	0.79401	0.77044	0.751011	0.731698	0.669432	0.71977	0.791748	0.749376	0.750194	0.76803	0.762724	0.753277	0.762232	0.755172	0.74505	0.753871	0.751729	0.736522	0.636045	0.760646
13.0208	0.761158	0.743243	0.726444	0.78346	0.759857	0.764409	0.757576	0.755754	0.772868	0.786014	0.755413	0.764262	0.77149	0.633277	0.753086	0.640691	0.654622	0.751084	0.668038	0.745184	0.727099	0.63815	0.755155	0.753258	0.764915	0.755352	0.78404	0.755932	0.769634	0.797684	0.771554	0.747573	0.731833	0.663914	0.723608	0.787542	0.748968	0.75351	0.772321	0.765636	0.763524	0.752672	0.760855	0.741909	0.761327	0.765527	0.746946	0.652174	0.771492
13.0417	0.760096	0.739715	0.715726	0.778127	0.757316	0.762774	0.769929	0.75597	0.756154	0.763966	0.744613	0.749794	0.774729	0.63877	0.748472	0.643532	0.649958	0.754127	0.669416	0.739823	0.734479	0.63815	0.753436	0.737113	0.762074	0.759259	0.785	0.765358	0.774924	0.806235	0.775111	0.744578	0.731379	0.664327	0.723608	0.791423	0.7467	0.747287	0.760088	0.76669	0.745607	0.748858	0.764053	0.733553	0.75	0.764788	0.751092	0.649929	0.769737
13.0625	0.75	0.756223	0.733954	0.769712	0.753912	0.761248	0.76908	0.759009	0.766204	0.769979	0.75261	0.748123	0.764158	0.650477	0.745374	0.643893	0.650296	0.741739	0.664379	0.7338	0.742747	0.647995	0.748933	0.742215	0.758744	0.760618	0.785953	0.759418	0.777441	0.8	0.778413	0.746753	0.727773	0.662445	0.706107	0.788424	0.744417	0.757576	0.758672	0.765636	0.764569	0.754746	0.766046	0.752902	0.763741	0.770848	0.742331	0.647808	0.767476
13.0833	0.767738	0.731419	0.717325	0.769183	0.749643	0.770408	0.775016	0.759287	0.759969	0.779412	0.746815	0.745228	0.750895	0.63613	0.750877	0.637899	0.644295	0.744348	0.65985	0.747126	0.729107	0.649268	0.762565	0.757205	0.763533	0.739893	0.788622	0.752743	0.763296	0.792705	0.77701	0.749597	0.726415	0.664978	0.726744	0.790856	0.755592	0.745144	0.763314	0.7577	0.75963	0.758384	0.759144	0.756442	0.749593	0.769608	0.745423	0.650534	0.756598
13.1042	0.756024	0.737691	0.713852	0.763898	0.753726	0.757948	0.772846	0.747967	0.755573	0.768802	0.733858	0.744361	0.758744	0.637221	0.756567	0.646645	0.650754	0.740676	0.662999	0.734389	0.728571	0.647395	0.751925	0.756119	0.758133	0.756881	0.783678	0.766102	0.759851	0.792749	0.772898	0.743222	0.731449	0.66624	0.718216	0.788862	0.746071	0.755985	0.762362	0.759144	0.759259	0.741717	0.766135	0.738233	0.752435	0.763322	0.742215	0.650568	0.768833
13.125	0.756627	0.747671	0.71501	0.771107	0.756969	0.762491	0.770619	0.762963	0.751145	0.768369	0.760257	0.741294	0.768459	0.634812	0.755031	0.640429	0.644167	0.745455	0.659401	0.746269	0.743243	0.646046	0.741908	0.737705	0.752461	0.749044	0.790853	0.755499	0.778443	0.797918	0.77931	0.748788	0.733702	0.661372	0.70688	0.803423	0.743611	0.748062	0.7698	0.771192	0.762125	0.757186	0.764216	0.751873	0.741961	0.750343	0.739879	0.637895	0.764577
13.1458	0.762763	0.749577	0.729059	0.780289	0.765882	0.772529	0.776768	0.757801	0.774169	0.77079	0.758786	0.761905	0.768898	0.643777	0.747818	0.644948	0.658516	0.766347	0.667121	0.742982	0.743985	0.648528	0.755575	0.751309	0.760931	0.757645	0.773333	0.77617	0.783969	0.798048	0.780088	0.748196	0.723288	0.673678	0.722753	0.78355	0.744628	0.749805	0.761305	0.762887	0.763846	0.753974	0.754313	0.760234	0.747987	0.763523	0.759438	0.641205	0.767407
13.1667	0.762077	0.741554	0.732106	0.785624	0.767074	0.772096	0.778502	0.76304	0.772902	0.772981	0.756215	0.747517	0.759512	0.640652	0.759047	0.648826	0.655779	0.761444	0.682069	0.749338	0.736337	0.650127	0.751931	0.761116	0.757984	0.751724	0.796954	0.75801	0.787994	0.803778	0.774497	0.755233	0.729602	0.669643	0.722649	0.794847	0.748339	0.743629	0.754244	0.755814	0.761868	0.757024	0.751206	0.754342	0.754072	0.772822	0.752205	0.648801	0.769853
13.1875	0.765097	0.741217	0.717325	0.780013	0.761151	0.762872	0.776762	0.761372	0.759755	0.768802	0.757406	0.753744	0.75107	0.644692	0.763926	0.642056	0.64508	0.751304	0.673778	0.748895	0.743961	0.648597	0.752586	0.756567	0.754411	0.755607	0.795031	0.770154	0.777358	0.811193	0.775344	0.751216	0.72989	0.665176	0.720266	0.785541	0.750205	0.749226	0.75	0.759918	0.771384	0.75723	0.763122	0.75624	0.751825	0.767523	0.746713	0.649222	0.767988
13.2083	0.762774	0.742881	0.720365	0.767601	0.759485	0.766281	0.775244	0.757778	0.761978	0.767409	0.746233	0.750831	0.760948	0.642979	0.75485	0.640713	0.651261	0.747826	0.656696	0.746046	0.722275	0.649905	0.748085	0.752174	0.767756	0.756489	0.785914	0.756962	0.781557	0.808068	0.759074	0.748599	0.731149	0.665187	0.715517	0.797179	0.745439	0.758242	0.764793	0.761905	0.752696	0.75	0.760055	0.754328	0.753647	0.758978	0.750658	0.655807	0.744913
13.2292	0.753606	0.748722	0.712841	0.778477	0.763989	0.766813	0.772193	0.754844	0.761905	0.774895	0.748213	0.75146	0.758967	0.641688	0.752632	0.642254	0.652464	0.76178	0.668741	0.740578	0.740247	0.653427	0.75339	0.754553	0.756392	0.748092	0.795087	0.770478	0.77568	0.799029	0.778828	0.751007	0.735745	0.668575	0.724402	0.795741	0.753322	0.755278	0.759531	0.762526	0.766023	0.74529	0.760719	0.75	0.753403	0.765898	0.744105	0.64539	0.774074
13.25	0.763756	0.738075	0.722843	0.777498	0.75071	0.768169	0.769231	0.771407	0.763622	0.770515	0.756369	0.752278	0.760885	0.631714	0.750218	0.635053	0.635246	0.754601	0.653951	0.748461	0.730402	0.650224	0.742735	0.741964	0.761769	0.75746	0.789649	0.766156	0.776604	0.799023	0.776724	0.751608	0.730603	0.66879	0.714971	0.79873	0.750621	0.745553	0.763489	0.761937	0.75814	0.757002	0.75891	0.74321	0.745557	0.756906	0.744105	0.640141	0.758772
13.2708	0.758934	0.737553	0.721095	0.768316	0.761803	0.761107	0.773585	0.761016	0.764571	0.762901	0.742243	0.74938	0.770954	0.629472	0.750874	0.644195	0.650582	0.753954	0.673958	0.742531	0.737548	0.649936	0.754927	0.746308	0.762376	0.757274	0.790904	0.762148	0.782051	0.801835	0.793409	0.746581	0.728566	0.669643	0.723018	0.788911	0.744856	0.750195	0.764967	0.76041	0.756381	0.75358	0.761215	0.752893	0.765802	0.759221	0.744755	0.652857	0.767305
13.2917	0.752546	0.744068	0.715015	0.774639	0.753025	0.768505	0.766276	0.757418	0.754992	0.766342	0.748603	0.756485	0.767677	0.635823	0.75	0.6381	0.653523	0.757205	0.665531	0.733158	0.734032	0.648943	0.744915	0.746957	0.765957	0.753467	0.788504	0.769099	0.768825	0.797808	0.767166	0.758929	0.726627	0.666454	0.723608	0.791402	0.748136	0.750585	0.769688	0.756646	0.756881	0.75358	0.756384	0.748748	0.757108	0.76609	0.741259	0.643865	0.763235
13.3125	0.76588	0.74477	0.718941	0.768369	0.759857	0.762737	0.77727	0.761693	0.755912	0.766152	0.755036	0.753988	0.769562	0.630195	0.753097	0.645327	0.649623	0.752174	0.668716	0.733864	0.737705	0.660207	0.749571	0.744125	0.764077	0.748279	0.785834	0.761017	0.777441	0.801092	0.780519	0.756669	0.726162	0.672215	0.73275	0.795421	0.749178	0.743411	0.771174	0.764423	0.758276	0.75	0.757785	0.757072	0.758454	0.757409	0.757469	0.64507	0.758041
13.3333	0.753138	0.734177	0.713706	0.774011	0.773218	0.765988	0.770535	0.750185	0.749238	0.770992	0.762097	0.753333	0.771346	0.642735	0.748906	0.645191	0.647887	0.746295	0.660274	0.744454	0.731684	0.666235	0.751282	0.748477	0.747881	0.754468	0.784325	0.770478	0.783105	0.816667	0.780101	0.75122	0.728312	0.662428	0.721848	0.79098	0.756667	0.75195	0.754967	0.767442	0.759939	0.752656	0.758478	0.744205	0.746968	0.75931	0.743455	0.648266	0.755636
13.3542	0.755702	0.737152	0.718782	0.778266	0.76901	0.76756	0.77329	0.768084	0.766284	0.765484	0.747218	0.764459	0.765805	0.640785	0.755263	0.649485	0.645	0.735013	0.667577	0.740969	0.734165	0.655084	0.765866	0.750652	0.763958	0.761758	0.789827	0.770154	0.780469	0.814815	0.785129	0.75543	0.732861	0.670951	0.717036	0.787542	0.752278	0.757342	0.764749	0.773883	0.764796	0.761398	0.765647	0.764804	0.76013	0.760524	0.752189	0.647142	0.761555
13.375	0.752106	0.724456	0.717766	0.768989	0.759114	0.758472	0.767079	0.76497	0.759969	0.760388	0.740331	0.744839	0.762931	0.641026	0.752414	0.640763	0.640167	0.753686	0.664384	0.738053	0.724596	0.656995	0.752144	0.760774	0.759181	0.751331	0.78	0.761017	0.773783	0.796455	0.777006	0.739936	0.729644	0.662612	0.726923	0.782274	0.745244	0.7471	0.76304	0.764948	0.750384	0.74602	0.757785	0.746071	0.756078	0.761938	0.744493	0.651344	0.764923
13.3958	0.755102	0.734401	0.730223	0.777918	0.757295	0.762076	0.777053	0.761194	0.771075	0.768106	0.756369	0.75145	0.752874	0.637372	0.763251	0.638722	0.65301	0.747387	0.664393	0.741064	0.741627	0.645887	0.749787	0.738302	0.760056	0.762053	0.779192	0.761017	0.780967	0.801223	0.770245	0.745382	0.72856	0.660521	0.733141	0.793689	0.73278	0.758701	0.77026	0.75447	0.75825	0.743182	0.759246	0.744856	0.745586	0.760719	0.74912	0.640756	0.755117
13.4167	0.757685	0.744304	0.724103	0.776933	0.761973	0.767883	0.773964	0.752776	0.745647	0.76491	0.748612	0.748328	0.769899	0.636675	0.753968	0.639535	0.641259	0.754833	0.66621	0.748018	0.743243	0.661269	0.74677	0.750439	0.754249	0.748284	0.787234	0.767979	0.769522	0.804029	0.76788	0.76175	0.736238	0.656309	0.720153	0.783614	0.744205	0.748647	0.760208	0.771507	0.753657	0.75933	0.765722	0.749588	0.753414	0.762794	0.749123	0.639103	0.759912
13.4375	0.764777	0.753401	0.723187	0.776463	0.759972	0.772032	0.776832	0.757755	0.765613	0.760779	0.7536	0.76569	0.762857	0.650386	0.746046	0.643587	0.648379	0.757155	0.669625	0.740418	0.737595	0.647588	0.752991	0.755013	0.754584	0.76929	0.793084	0.775789	0.775849	0.786537	0.767442	0.749599	0.731238	0.665179	0.737657	0.79961	0.739489	0.754673	0.757196	0.765432	0.760769	0.75	0.752066	0.752475	0.756691	0.770195	0.746946	0.650142	0.764275
13.4583	0.761384	0.737954	0.729897	0.778755	0.757143	0.766885	0.773732	0.759522	0.768227	0.772822	0.752979	0.756869	0.757358	0.634746	0.75417	0.641624	0.644649	0.74503	0.666894	0.744288	0.736842	0.65625	0.746141	0.754816	0.757082	0.756881	0.787709	0.762553	0.76365	0.795232	0.777638	0.742326	0.732517	0.670535	0.7245	0.790527	0.759631	0.752336	0.757217	0.767218	0.751932	0.749432	0.754848	0.747718	0.756255	0.760885	0.747378	0.638537	0.775239
13.4792	0.751947	0.739899	0.723014	0.777568	0.76726	0.763043	0.775738	0.768601	0.766564	0.75886	0.758347	0.749167	0.772206	0.655822	0.753076	0.641854	0.64975	0.747167	0.659618	0.741032	0.743075	0.659519	0.74915	0.758711	0.76258	0.753846	0.777348	0.767979	0.777108	0.800488	0.779523	0.753215	0.727059	0.663071	0.723445	0.792012	0.750831	0.744961	0.761693	0.768913	0.75593	0.75358	0.754848	0.747088	0.758286	0.76581	0.746516	0.655343	0.763504
13.5	0.756024	0.73902	0.732856	0.764228	0.753912	0.761836	0.769831	0.753526	0.759755	0.775123	0.750596	0.749794	0.760259	0.643285	0.758319	0.640298	0.646077	0.745629	0.672343	0.740773	0.737094	0.655217	0.749138	0.757655	0.746996	0.759815	0.783814	0.757832	0.772315	0.805861	0.778341	0.752427	0.727559	0.663239	0.716073	0.788964	0.750831	0.754086	0.765752	0.764706	0.759317	0.751131	0.760915	0.751861	0.752818	0.759615	0.738754	0.644979	0.769231
13.5208	0.756806	0.745532	0.713563	0.77687	0.759828	0.767173	0.7724	0.769173	0.756154	0.778013	0.747611	0.755426	0.761871	0.643411	0.75417	0.636744	0.64214	0.751536	0.656038	0.749117	0.743762	0.660169	0.756849	0.762324	0.759574	0.756322	0.783648	0.762393	0.774049	0.804908	0.769279	0.758733	0.729273	0.663246	0.721154	0.782714	0.746256	0.754111	0.757778	0.76571	0.753823	0.755287	0.751374	0.75495	0.755483	0.768698	0.733161	0.638402	0.763797
13.5417	0.762165	0.735516	0.724138	0.780013	0.757857	0.749277	0.76908	0.756657	0.762712	0.767181	0.7498	0.754796	0.762383	0.638063	0.762832	0.642359	0.653814	0.739547	0.653533	0.726076	0.742498	0.649032	0.745937	0.740226	0.757939	0.757364	0.790919	0.764255	0.772761	0.789442	0.777567	0.744956	0.726266	0.66262	0.708654	0.801749	0.749792	0.753894	0.760918	0.768217	0.755418	0.752852	0.759003	0.738627	0.757869	0.764131	0.736475	0.643159	0.758041
13.5625	0.75894	0.732665	0.723296	0.778545	0.750535	0.759448	0.774215	0.759232	0.756322	0.762994	0.743961	0.748748	0.75914	0.639863	0.744532	0.635392	0.643392	0.742358	0.652881	0.746018	0.735322	0.662109	0.751073	0.749132	0.761871	0.741419	0.791178	0.755932	0.772451	0.796476	0.772613	0.742582	0.734726	0.665597	0.713333	0.78876	0.744856	0.764291	0.763704	0.777238	0.747886	0.745142	0.752747	0.744435	0.746148	0.750691	0.743657	0.63764	0.764012
13.5833	0.759111	0.746193	0.723577	0.779523	0.758967	0.76839	0.767683	0.757418	0.76165	0.765035	0.753403	0.761069	0.776249	0.641574	0.764969	0.637634	0.654912	0.74935	0.67033	0.750658	0.746872	0.657347	0.762771	0.750218	0.760085	0.761868	0.793855	0.774276	0.774584	0.80292	0.775189	0.753027	0.730258	0.670064	0.739553	0.787688	0.757475	0.750386	0.759851	0.76902	0.757437	0.747551	0.766505	0.760434	0.753447	0.756233	0.744084	0.642356	0.766396
13.6042	0.751838	0.737511	0.722732	0.769956	0.761905	0.781778	0.770122	0.757058	0.765613	0.770091	0.764848	0.741536	0.76912	0.64206	0.759227	0.636026	0.641853	0.755478	0.662347	0.745358	0.735632	0.663849	0.746792	0.739168	0.758475	0.758806	0.789709	0.776724	0.774436	0.799387	0.772813	0.750605	0.732517	0.664965	0.7158	0.792535	0.749583	0.749612	0.756439	0.755798	0.763707	0.758175	0.758978	0.754545	0.746548	0.766875	0.752406	0.636746	0.764275
13.625	0.762963	0.751701	0.712412	0.780796	0.746962	0.757444	0.774593	0.761372	0.760684	0.772346	0.748207	0.754561	0.771119	0.628378	0.746479	0.637674	0.649708	0.741514	0.664613	0.744737	0.725191	0.651072	0.75519	0.749782	0.752825	0.768813	0.791435	0.755499	0.779289	0.797808	0.77204	0.759319	0.726952	0.658428	0.718992	0.788937	0.747307	0.736037	0.764881	0.768276	0.755625	0.7582	0.752584	0.75478	0.755102	0.75831	0.749562	0.643357	0.76787
13.6458	0.763838	0.749787	0.727459	0.767296	0.748754	0.75817	0.774236	0.753141	0.765974	0.764829	0.749405	0.7525	0.769342	0.638462	0.756591	0.636406	0.645485	0.743278	0.652525	0.734855	0.741063	0.657757	0.759897	0.756266	0.751949	0.764934	0.784085	0.762066	0.78251	0.795594	0.768797	0.751212	0.726452	0.666453	0.723077	0.78606	0.744822	0.753307	0.754633	0.768806	0.743884	0.745468	0.761111	0.751248	0.748576	0.766782	0.745217	0.641115	0.766099
13.6667	0.754451	0.744699	0.720766	0.777848	0.758053	0.756894	0.775457	0.758315	0.768161	0.774035	0.755396	0.761144	0.761494	0.640239	0.762411	0.640167	0.640431	0.749129	0.659675	0.742277	0.740135	0.662516	0.750645	0.737619	0.755145	0.741275	0.776536	0.762232	0.776435	0.797306	0.772813	0.751618	0.7287	0.668794	0.719349	0.791384	0.747078	0.76053	0.759644	0.76701	0.758514	0.753986	0.76217	0.746281	0.763934	0.762937	0.741485	0.64986	0.758922
13.6875	0.761166	0.73406	0.70922	0.772556	0.762482	0.767004	0.777415	0.762398	0.763482	0.778243	0.759036	0.742311	0.760259	0.638677	0.743208	0.634011	0.6425	0.760453	0.654472	0.739895	0.733141	0.647631	0.761698	0.739844	0.747368	0.756135	0.783996	0.763806	0.779035	0.808471	0.779747	0.740501	0.730544	0.665599	0.719349	0.787069	0.75943	0.758942	0.776853	0.766368	0.751908	0.749245	0.762335	0.752278	0.745367	0.769874	0.747581	0.642001	0.758242
13.7083	0.761875	0.750426	0.718338	0.766437	0.76513	0.762527	0.76893	0.763433	0.768405	0.77111	0.750998	0.75624	0.758967	0.638627	0.757042	0.64662	0.646372	0.749562	0.662593	0.740806	0.735266	0.656882	0.761905	0.75718	0.767806	0.759969	0.79921	0.751051	0.766292	0.800733	0.78239	0.753635	0.733988	0.655478	0.719048	0.800978	0.746888	0.749416	0.763797	0.763537	0.760369	0.748675	0.768267	0.751034	0.748196	0.771709	0.746736	0.635278	0.757375
13.7292	0.75046	0.736532	0.720812	0.778828	0.76023	0.761248	0.779016	0.770321	0.772902	0.748276	0.7502	0.766082	0.766571	0.644272	0.760177	0.63907	0.646473	0.760946	0.661664	0.741001	0.74637	0.657929	0.755172	0.748252	0.769943	0.762162	0.778643	0.749365	0.7739	0.799877	0.777146	0.756691	0.725559	0.672226	0.708934	0.797073	0.739669	0.747312	0.763001	0.769125	0.754804	0.755319	0.76438	0.751656	0.749394	0.763687	0.741095	0.631689	0.754386
13.75	0.758685	0.745331	0.723858	0.776015	0.76411	0.77147	0.762987	0.771493	0.764071	0.775668	0.756195	0.752286	0.765086	0.645244	0.766784	0.637246	0.644463	0.749561	0.658091	0.746903	0.742498	0.673026	0.754685	0.75986	0.748065	0.75518	0.788622	0.768771	0.773103	0.801602	0.778477	0.753635	0.718689	0.660714	0.733848	0.79456	0.749791	0.755832	0.754786	0.76733	0.763846	0.736206	0.766297	0.753731	0.745572	0.767994	0.750221	0.650526	0.756975
13.7708	0.764378	0.746206	0.731328	0.77701	0.770954	0.757225	0.773351	0.762295	0.767747	0.763485	0.751796	0.757956	0.765973	0.649785	0.764393	0.631434	0.653333	0.750656	0.674227	0.738179	0.733397	0.655195	0.763543	0.746967	0.769506	0.76947	0.785914	0.764055	0.780967	0.801714	0.772898	0.740446	0.727947	0.661519	0.729026	0.783954	0.74565	0.744582	0.762046	0.777855	0.762529	0.753776	0.76438	0.750831	0.762368	0.771388	0.741259	0.642505	0.766691
13.7917	0.763027	0.745115	0.722904	0.780289	0.76348	0.768505	0.770672	0.768018	0.756283	0.771429	0.75337	0.753128	0.75825	0.63877	0.769094	0.635523	0.654682	0.753497	0.661224	0.732865	0.752187	0.663373	0.751494	0.748258	0.75884	0.754224	0.789415	0.766267	0.771021	0.80367	0.773241	0.749596	0.734992	0.668612	0.713606	0.789831	0.746058	0.758998	0.763353	0.762887	0.762125	0.755708	0.764747	0.753909	0.753046	0.759388	0.744125	0.642458	0.762079
13.8125	0.76576	0.737021	0.721429	0.769037	0.766836	0.760696	0.780965	0.772352	0.771672	0.766342	0.749405	0.754606	0.753602	0.639794	0.756422	0.63974	0.644518	0.748252	0.664843	0.747126	0.747082	0.662745	0.746587	0.750436	0.764957	0.765432	0.786986	0.771526	0.778452	0.788156	0.763224	0.764658	0.730028	0.672078	0.720503	0.793505	0.750833	0.748452	0.744838	0.774394	0.760651	0.759119	0.761576	0.768713	0.756669	0.766875	0.755497	0.641509	0.773264
13.8333	0.760074	0.751055	0.735234	0.780088	0.755524	0.758394	0.775391	0.768601	0.77053	0.769499	0.756215	0.742525	0.761151	0.661193	0.765806	0.63954	0.65604	0.756545	0.667122	0.742782	0.745941	0.653394	0.761246	0.752622	0.759431	0.75518	0.777716	0.768511	0.771148	0.80195	0.769568	0.748387	0.728197	0.665161	0.711153	0.79466	0.752902	0.761229	0.774459	0.771724	0.766923	0.749061	0.766061	0.757702	0.754272	0.773492	0.745407	0.634789	0.763274
13.8542	0.759901	0.743197	0.726994	0.776233	0.766667	0.770575	0.785667	0.757621	0.752688	0.755725	0.760677	0.749794	0.771119	0.644521	0.748677	0.636196	0.646077	0.743255	0.649832	0.742277	0.728489	0.667327	0.756733	0.752406	0.75889	0.740713	0.801351	0.761742	0.773485	0.813424	0.768116	0.74859	0.732782	0.658786	0.727099	0.793875	0.761506	0.747278	0.770504	0.764907	0.755948	0.755488	0.766923	0.749793	0.749001	0.760388	0.741032	0.643008	0.761448
13.875	0.761166	0.747009	0.720739	0.772327	0.752504	0.762009	0.766537	0.765543	0.762125	0.769986	0.746209	0.747307	0.76496	0.642186	0.749559	0.626777	0.653782	0.753954	0.66644	0.744227	0.734104	0.654426	0.759897	0.753927	0.750526	0.753257	0.786315	0.772337	0.783599	0.805915	0.767734	0.753215	0.72956	0.670316	0.724204	0.792969	0.751855	0.748834	0.761584	0.776161	0.765432	0.75152	0.760554	0.757119	0.766911	0.76762	0.730465	0.638966	0.773264
13.8958	0.752451	0.749365	0.71808	0.772756	0.754098	0.761281	0.768078	0.767338	0.765385	0.768428	0.759585	0.765203	0.76259	0.646352	0.744084	0.631385	0.642324	0.75	0.65606	0.727592	0.723445	0.664262	0.746803	0.760105	0.754052	0.746554	0.786473	0.758503	0.78626	0.799754	0.773561	0.757526	0.725383	0.66539	0.716603	0.794447	0.749792	0.744992	0.759259	0.776233	0.75963	0.749238	0.748789	0.756869	0.751011	0.765854	0.742757	0.633218	0.756382
13.9167	0.760615	0.729866	0.715736	0.761548	0.759485	0.762355	0.76767	0.760837	0.765661	0.770687	0.746221	0.74813	0.765343	0.639415	0.751096	0.640966	0.643333	0.748899	0.659229	0.745552	0.737958	0.654498	0.748294	0.741289	0.748065	0.754048	0.790179	0.755328	0.773998	0.802454	0.777918	0.754244	0.71668	0.665375	0.710048	0.788889	0.74376	0.742436	0.761658	0.768226	0.751534	0.74848	0.747934	0.755017	0.745968	0.761773	0.738408	0.636555	0.761029
13.9375	0.746951	0.734848	0.718623	0.778129	0.761494	0.758545	0.764706	0.760805	0.775447	0.76762	0.759007	0.756281	0.761527	0.648579	0.741032	0.633686	0.652137	0.741289	0.658967	0.748011	0.740598	0.653896	0.751073	0.736292	0.763364	0.750767	0.784444	0.756118	0.769463	0.803922	0.775536	0.75	0.73139	0.667313	0.714013	0.798336	0.73602	0.756966	0.747973	0.765766	0.749231	0.755164	0.75499	0.755017	0.748994	0.768006	0.745837	0.644211	0.772292
13.9583	0.759271	0.738579	0.723296	0.775665	0.762857	0.759246	0.773708	0.752042	0.773994	0.76848	0.74288	0.75563	0.776163	0.644578	0.748227	0.642957	0.654362	0.752868	0.659618	0.739629	0.741595	0.657929	0.761986	0.755226	0.752294	0.75783	0.779811	0.75443	0.769752	0.79401	0.776091	0.745382	0.721722	0.653968	0.716332	0.784399	0.748136	0.75117	0.76392	0.76685	0.765251	0.746596	0.750515	0.749167	0.751408	0.765527	0.757923	0.640592	0.759679
13.9792	0.758912	0.745937	0.722561	0.777918	0.757684	0.772328	0.772638	0.762902	0.761137	0.762736	0.755591	0.751469	0.761151	0.657689	0.763345	0.637748	0.650338	0.765333	0.658339	0.752899	0.738118	0.647943	0.750215	0.75	0.775466	0.74732	0.789146	0.768439	0.779726	0.800733	0.773668	0.746559	0.730134	0.670096	0.727273	0.791992	0.745	0.754482	0.756857	0.763975	0.761206	0.755133	0.750172	0.759167	0.746353	0.76848	0.736196	0.640252	0.763023
14	0.761067	0.758503	0.738289	0.785171	0.766308	0.762774	0.775377	0.765941	0.76439	0.769338	0.753414	0.760268	0.763689	0.647364	0.757979	0.641144	0.657627	0.753968	0.656102	0.753778	0.746628	0.667108	0.75279	0.750868	0.760823	0.751339	0.782294	0.776339	0.778963	0.809729	0.772699	0.757062	0.729836	0.666236	0.724693	0.790315	0.75145	0.754098	0.762154	0.774149	0.756135	0.76876	0.762865	0.757072	0.746988	0.770833	0.749562	0.641802	0.767133
14.0208	0.755102	0.741744	0.721261	0.77904	0.762724	0.766594	0.770235	0.764222	0.759601	0.752933	0.760032	0.758242	0.768565	0.64731	0.75	0.64	0.651338	0.763204	0.661924	0.735398	0.737705	0.657237	0.7515	0.754996	0.76258	0.753446	0.791807	0.774359	0.775849	0.789506	0.789474	0.749799	0.727237	0.661972	0.720686	0.789961	0.74374	0.746118	0.766195	0.769443	0.767028	0.752273	0.765647	0.759336	0.762561	0.765035	0.749343	0.6409	0.761624
14.0417	0.764168	0.752961	0.732033	0.7625	0.759045	0.770408	0.772342	0.75524	0.774845	0.767944	0.767799	0.749376	0.767004	0.647364	0.751103	0.641284	0.653782	0.75544	0.657395	0.730871	0.745419	0.651604	0.759723	0.747826	0.751052	0.752294	0.785834	0.75827	0.776604	0.808471	0.775189	0.760976	0.728667	0.662404	0.722857	0.788986	0.738487	0.749029	0.759259	0.767265	0.76132	0.750567	0.760083	0.747934	0.752627	0.761308	0.755692	0.638773	0.763449
14.0625	0.749093	0.736887	0.710499	0.77381	0.752865	0.759045	0.763907	0.753537	0.763482	0.777778	0.751007	0.748961	0.751788	0.638699	0.747788	0.633809	0.644167	0.749347	0.665536	0.733628	0.735577	0.65748	0.750643	0.740676	0.750175	0.742944	0.77883	0.749365	0.765321	0.791819	0.767398	0.7392	0.727593	0.660931	0.696023	0.798438	0.745017	0.757457	0.751479	0.766897	0.746166	0.753788	0.750687	0.746281	0.754045	0.760749	0.74606	0.635534	0.754219
14.0833	0.751057	0.74346	0.723751	0.780718	0.75641	0.766205	0.770738	0.759731	0.769112	0.767832	0.752191	0.748752	0.770563	0.638937	0.763298	0.629528	0.646566	0.749126	0.66261	0.746018	0.742775	0.66998	0.751066	0.763412	0.756011	0.763749	0.780746	0.756388	0.773002	0.793719	0.776718	0.748178	0.726246	0.662379	0.725096	0.793774	0.753948	0.752932	0.758929	0.763049	0.751534	0.751149	0.763523	0.751861	0.742118	0.76164	0.739738	0.642655	0.761799
14.1042	0.75573	0.749361	0.731205	0.777707	0.770669	0.767779	0.779306	0.762574	0.765157	0.771008	0.766181	0.739635	0.762761	0.636752	0.747795	0.642363	0.642916	0.756422	0.663951	0.736148	0.739923	0.665572	0.764045	0.752398	0.75477	0.757903	0.780799	0.757191	0.771277	0.814401	0.774479	0.761011	0.731678	0.663265	0.715232	0.801855	0.753322	0.752143	0.760448	0.766162	0.763482	0.745814	0.76303	0.747307	0.75817	0.769016	0.74934	0.638791	0.762289
14.125	0.757282	0.746599	0.73299	0.770873	0.757684	0.760933	0.771053	0.758621	0.772093	0.76767	0.755233	0.749791	0.754663	0.644692	0.754667	0.632447	0.633862	0.749781	0.659919	0.754464	0.734812	0.664456	0.736661	0.744774	0.765836	0.748848	0.785873	0.756826	0.76546	0.801349	0.775949	0.768914	0.721763	0.660645	0.720266	0.792031	0.738333	0.745933	0.760417	0.766736	0.756135	0.753811	0.76303	0.762104	0.749796	0.760809	0.734144	0.636427	0.768437
14.1458	0.761267	0.755119	0.721713	0.766813	0.767123	0.767662	0.770279	0.762902	0.771916	0.764171	0.756175	0.753551	0.771449	0.646456	0.760426	0.635527	0.659646	0.751531	0.656737	0.734389	0.749757	0.663804	0.760103	0.742411	0.762916	0.749619	0.782609	0.768376	0.776097	0.806273	0.768116	0.752836	0.730227	0.661746	0.710752	0.789013	0.749791	0.757198	0.757037	0.774082	0.762568	0.746586	0.762102	0.747307	0.757062	0.767994	0.755752	0.644305	0.769287
14.1667	0.754397	0.747253	0.727919	0.779099	0.767896	0.770349	0.771725	0.74926	0.758276	0.774284	0.7576	0.753149	0.773353	0.64304	0.765432	0.629275	0.652614	0.751531	0.664626	0.739207	0.731473	0.665122	0.750213	0.741573	0.756201	0.760585	0.784248	0.769492	0.775188	0.802333	0.779393	0.754045	0.728129	0.660498	0.728846	0.798834	0.749172	0.752914	0.775617	0.774415	0.768227	0.750569	0.751032	0.755408	0.751417	0.763687	0.745167	0.649086	0.770528
14.1875	0.77115	0.752325	0.735052	0.777287	0.763101	0.767883	0.766385	0.754619	0.759018	0.778325	0.746411	0.754796	0.760838	0.646352	0.74759	0.636405	0.652357	0.751536	0.668019	0.749779	0.731214	0.664478	0.753202	0.739809	0.760993	0.751156	0.784564	0.760034	0.765414	0.802304	0.778545	0.745776	0.72738	0.672237	0.720729	0.796117	0.752715	0.759346	0.772321	0.762069	0.775875	0.753049	0.762301	0.747517	0.773061	0.767994	0.745837	0.641967	0.759559
14.2083	0.767315	0.744735	0.73299	0.782278	0.767291	0.760029	0.772102	0.767722	0.761103	0.768798	0.754203	0.761144	0.767291	0.640719	0.759929	0.636656	0.647306	0.759047	0.667577	0.740969	0.747573	0.667332	0.765625	0.756522	0.760962	0.754399	0.788591	0.773038	0.776018	0.801719	0.772208	0.735105	0.735723	0.658349	0.717557	0.79396	0.75145	0.750385	0.768429	0.779167	0.757927	0.758308	0.760165	0.744361	0.769167	0.763889	0.751972	0.640559	0.772124
14.2292	0.754397	0.736577	0.719424	0.774684	0.762383	0.753791	0.781291	0.756515	0.755966	0.76767	0.741036	0.750208	0.757728	0.64359	0.753546	0.628571	0.654652	0.752848	0.65985	0.749777	0.739923	0.658714	0.749785	0.756162	0.757082	0.760618	0.779387	0.77094	0.772382	0.809612	0.783818	0.742534	0.731784	0.661146	0.715238	0.791038	0.75	0.737654	0.757981	0.766505	0.757132	0.753612	0.753129	0.754576	0.765714	0.77079	0.743635	0.64677	0.753123
14.25	0.768902	0.735613	0.731757	0.780241	0.772825	0.770848	0.779895	0.767737	0.76161	0.774737	0.767255	0.763468	0.762042	0.641026	0.76481	0.634369	0.644813	0.755263	0.665986	0.743136	0.745894	0.669089	0.764402	0.752622	0.760793	0.745203	0.794513	0.749367	0.767041	0.794872	0.76995	0.753447	0.728487	0.656508	0.713467	0.786647	0.746231	0.758728	0.767616	0.769759	0.76249	0.754545	0.755201	0.750207	0.763072	0.767523	0.746073	0.643008	0.757375
14.2708	0.7553	0.746395	0.723644	0.770978	0.755205	0.759707	0.766927	0.760417	0.770353	0.763763	0.747036	0.752715	0.768012	0.647059	0.756399	0.636322	0.649916	0.756591	0.665761	0.739245	0.75121	0.665786	0.753873	0.753258	0.764205	0.760401	0.783019	0.755292	0.775758	0.796683	0.771952	0.74878	0.730739	0.663908	0.722169	0.793204	0.749587	0.758621	0.763217	0.770674	0.761758	0.761103	0.751216	0.7602	0.750605	0.780403	0.743924	0.637823	0.767699
14.2917	0.759102	0.731281	0.735537	0.773442	0.750178	0.761075	0.769231	0.754478	0.766135	0.77079	0.745426	0.766583	0.763948	0.643345	0.746702	0.629511	0.650209	0.75394	0.659946	0.731707	0.729626	0.671543	0.741852	0.75784	0.762243	0.767102	0.788827	0.756939	0.766038	0.799023	0.76807	0.762602	0.732044	0.662179	0.719617	0.788099	0.746867	0.75097	0.762864	0.773949	0.752878	0.748671	0.760885	0.751248	0.762836	0.767571	0.741514	0.65007	0.765487
14.3125	0.756659	0.750853	0.719674	0.782253	0.759312	0.770528	0.770779	0.757418	0.777434	0.78365	0.768675	0.752922	0.769008	0.644578	0.744513	0.638327	0.641729	0.748466	0.657718	0.742277	0.730955	0.664447	0.760551	0.751748	0.756184	0.763524	0.790737	0.769558	0.769173	0.801353	0.768125	0.757305	0.731841	0.665599	0.721905	0.788144	0.750831	0.74805	0.768256	0.771468	0.773819	0.751319	0.758836	0.759599	0.756098	0.771588	0.753927	0.646648	0.764103
14.3333	0.757888	0.754015	0.717019	0.777354	0.768956	0.770864	0.776838	0.765185	0.771318	0.768318	0.765224	0.75	0.770173	0.64	0.757923	0.634483	0.647059	0.765217	0.663293	0.746924	0.727619	0.667333	0.75729	0.764654	0.763585	0.75249	0.782585	0.770478	0.776772	0.806589	0.781428	0.763094	0.727947	0.661999	0.720307	0.800681	0.755814	0.757862	0.768148	0.769655	0.761574	0.746246	0.762887	0.752066	0.751819	0.769016	0.753927	0.642607	0.763971
14.3542	0.766565	0.743197	0.736082	0.779458	0.755175	0.762834	0.77575	0.763663	0.766254	0.76	0.748213	0.74792	0.754286	0.651203	0.748899	0.629025	0.648241	0.747157	0.658586	0.745567	0.726236	0.668887	0.766898	0.752613	0.766928	0.749231	0.784237	0.763045	0.77429	0.795719	0.775126	0.744186	0.722136	0.661136	0.713333	0.794959	0.745033	0.754879	0.768718	0.756793	0.7622	0.760671	0.764747	0.752278	0.758143	0.769231	0.741681	0.646486	0.756026
14.375	0.757465	0.749361	0.720978	0.767383	0.76	0.765522	0.773438	0.761128	0.774419	0.767247	0.749004	0.751867	0.769899	0.64433	0.754386	0.630206	0.650168	0.757951	0.657451	0.751979	0.759295	0.661823	0.757131	0.752373	0.767045	0.756923	0.78125	0.769889	0.792553	0.815157	0.781979	0.754457	0.726027	0.663683	0.725096	0.79312	0.744592	0.760651	0.758185	0.769972	0.759474	0.768105	0.771369	0.752912	0.7557	0.756944	0.746713	0.642061	0.764317
14.3958	0.751971	0.75729	0.731084	0.780227	0.758053	0.76492	0.780105	0.758955	0.772025	0.762204	0.751994	0.751044	0.770115	0.646048	0.762996	0.628781	0.658228	0.750877	0.656081	0.743136	0.75413	0.657426	0.748065	0.754141	0.748942	0.751908	0.783844	0.756803	0.772659	0.796558	0.780952	0.76175	0.725313	0.656669	0.723404	0.792802	0.751867	0.753096	0.767041	0.770298	0.768813	0.753237	0.755017	0.750416	0.756691	0.76875	0.746503	0.639777	0.772929
14.4167	0.76017	0.745763	0.718053	0.772128	0.766523	0.765864	0.76723	0.780451	0.768755	0.773968	0.748804	0.760705	0.765211	0.64569	0.750887	0.62946	0.644518	0.744125	0.660365	0.739245	0.735632	0.668428	0.760551	0.747396	0.767211	0.758384	0.781302	0.753149	0.764003	0.805283	0.779822	0.752013	0.727308	0.665595	0.718121	0.789704	0.744398	0.743846	0.773234	0.769869	0.745068	0.757045	0.759195	0.754561	0.752013	0.759529	0.742105	0.648536	0.769514
14.4375	0.752584	0.732773	0.719352	0.772271	0.754098	0.759124	0.762557	0.76699	0.763318	0.764829	0.744223	0.747703	0.763271	0.64304	0.753316	0.633486	0.651883	0.755282	0.654472	0.740088	0.746602	0.671096	0.754717	0.738261	0.76258	0.748659	0.779076	0.761296	0.775247	0.795386	0.769183	0.749592	0.723329	0.658365	0.719048	0.783745	0.741536	0.751368	0.754815	0.778318	0.758462	0.75152	0.760279	0.749378	0.743795	0.750863	0.72987	0.630994	0.757887
14.4583	0.76083	0.734401	0.718974	0.779468	0.754811	0.760029	0.772102	0.750742	0.75228	0.770308	0.755768	0.748752	0.753395	0.640652	0.759717	0.631364	0.655905	0.747598	0.658586	0.744021	0.744947	0.673797	0.753859	0.759194	0.760483	0.74431	0.785754	0.768116	0.772761	0.795968	0.771644	0.737261	0.71718	0.664962	0.729651	0.788964	0.753159	0.74259	0.770553	0.757368	0.764888	0.751319	0.757429	0.742149	0.756296	0.764131	0.735294	0.639804	0.782061
14.4792	0.759293	0.756181	0.73238	0.773644	0.760573	0.764877	0.768932	0.750744	0.77114	0.76532	0.755805	0.754576	0.766618	0.645957	0.744532	0.631603	0.637344	0.752189	0.663957	0.738516	0.743985	0.664901	0.755155	0.747834	0.764327	0.75576	0.792853	0.767205	0.768595	0.803681	0.779607	0.76013	0.720749	0.663259	0.718269	0.783731	0.75188	0.749806	0.761693	0.769655	0.756361	0.766006	0.752243	0.761905	0.757108	0.766875	0.746295	0.626298	0.753857
14.5	0.753491	0.750214	0.718053	0.781013	0.760086	0.75887	0.764323	0.749442	0.768105	0.766713	0.755378	0.756037	0.766281	0.643225	0.757951	0.631723	0.65736	0.739965	0.653665	0.742077	0.741028	0.665782	0.745331	0.736159	0.755289	0.761055	0.778396	0.766667	0.766566	0.797066	0.782719	0.7589	0.73622	0.661332	0.719733	0.795333	0.751037	0.750194	0.762046	0.776243	0.757529	0.744203	0.764216	0.750207	0.744167	0.770776	0.742958	0.643606	0.765096
14.5208	0.749698	0.747029	0.709839	0.775204	0.754825	0.768444	0.773856	0.761763	0.766435	0.771329	0.746221	0.752286	0.77029	0.637297	0.75423	0.627896	0.64975	0.748246	0.665309	0.751547	0.745402	0.662899	0.750214	0.750871	0.757062	0.760433	0.797305	0.774166	0.776772	0.795482	0.770093	0.755861	0.721401	0.658098	0.714559	0.784712	0.744224	0.747678	0.766021	0.770876	0.754211	0.746437	0.744314	0.762895	0.750203	0.772249	0.747818	0.647018	0.757153
14.5417	0.758621	0.748727	0.733607	0.778266	0.768179	0.769175	0.769531	0.761095	0.763524	0.767458	0.74583	0.763224	0.763271	0.642429	0.749345	0.630672	0.644239	0.753497	0.657965	0.752431	0.745894	0.660526	0.750853	0.735931	0.752294	0.760216	0.789032	0.764007	0.77221	0.792476	0.77	0.7496	0.735398	0.659383	0.720038	0.791748	0.745212	0.755261	0.764222	0.771251	0.757529	0.762777	0.756181	0.755611	0.750201	0.769924	0.75853	0.638446	0.757687
14.5625	0.751364	0.736622	0.723361	0.777356	0.757337	0.759327	0.772906	0.758902	0.7633	0.769016	0.747182	0.745228	0.768064	0.640411	0.754634	0.631028	0.649789	0.749123	0.665538	0.755732	0.736486	0.669323	0.754961	0.756162	0.766335	0.751339	0.786072	0.753833	0.772142	0.804079	0.777429	0.757085	0.730724	0.656071	0.711429	0.796512	0.743119	0.758998	0.761372	0.762759	0.748092	0.762816	0.749481	0.751244	0.761047	0.764706	0.755282	0.642259	0.761799
[truncated: 107 more columns]

## Sheet: Truncated
Time (hours)	1	1.1	1.2	2	2.1	2.2	3	3.1	3.2	4	4.1	4.2	5	5.1	5.2	6	6.1	6.2	7	7.1	7.2	8	8.1	8.2	9	9.1	9.2	10	10.1	10.2	11	11.1	11.2	12	12.1	12.2	13	13.1	13.2	14	14.1	14.2	15	15.1	15.2	16	16.1	16.2	17
0	0.222179	0.221573	0.229259	0.20099	0.197674	0.202748	0.189372	0.207405	0.202645	0.209823	0.214286	0.21097	0.196987	0.185076	0.204346	0.21936	0.206575	0.221041	0.175088	0.203737	0.193669	0.294859	0.274976	0.313736	0.204446	0.221806	0.254761	0.237898	0.244145	0.257595	0.212566	0.210055	0.238	0.177083	0.159929	0.225798	0.235021	0.243094	0.24485	0.213609	0.200255	0.20083	0.231872	0.232748	0.219165	0.210181	0.19206	0.206822	0.234068
0.020833	0.245601	0.226228	0.263556	0.200597	0.201493	0.204453	0.186897	0.201197	0.202468	0.210444	0.215259	0.221716	0.209426	0.184606	0.208101	0.227239	0.218114	0.233475	0.18078	0.196875	0.196509	0.315396	0.291445	0.349885	0.195971	0.222965	0.268204	0.234015	0.246885	0.264789	0.218884	0.215237	0.244282	0.172281	0.176403	0.220965	0.249882	0.273815	0.269926	0.216014	0.210614	0.209967	0.260381	0.248626	0.244076	0.215957	0.202864	0.217735	0.238416
0.041667	0.266539	0.229213	0.291885	0.203079	0.203819	0.214259	0.189423	0.20188	0.203499	0.211871	0.21399	0.230219	0.21821	0.191057	0.226128	0.240487	0.223656	0.249067	0.18574	0.202397	0.202397	0.356179	0.319084	0.391784	0.203888	0.231253	0.285052	0.238762	0.251849	0.274173	0.22895	0.226025	0.256539	0.173775	0.188851	0.219721	0.279012	0.302521	0.300303	0.214906	0.209866	0.228135	0.285332	0.256633	0.260932	0.22984	0.21912	0.228546	0.259596
0.0625	0.294095	0.237449	0.329523	0.20651	0.209353	0.223184	0.190675	0.198191	0.200838	0.220326	0.219852	0.242255	0.226117	0.196769	0.229972	0.254302	0.230027	0.272875	0.196589	0.211708	0.21128	0.392721	0.345972	0.429299	0.211061	0.245726	0.305498	0.246692	0.269822	0.280117	0.245842	0.234242	0.262735	0.179319	0.199885	0.223379	0.305948	0.34585	0.328977	0.218682	0.217739	0.241841	0.312701	0.281179	0.288012	0.24583	0.237128	0.24555	0.27079
0.083333	0.321514	0.249192	0.354749	0.205267	0.217471	0.232471	0.192934	0.20189	0.203383	0.228617	0.231413	0.257754	0.234192	0.202882	0.244214	0.26145	0.244954	0.288767	0.203991	0.220392	0.220347	0.431384	0.376167	0.458167	0.212877	0.254868	0.32883	0.248302	0.276579	0.299374	0.255009	0.23691	0.278507	0.18827	0.216137	0.229067	0.33613	0.366819	0.358341	0.224872	0.222082	0.258849	0.340952	0.298204	0.313026	0.253898	0.251894	0.2566	0.286565
0.104167	0.346434	0.257407	0.380986	0.208213	0.225523	0.246283	0.197423	0.206104	0.204936	0.23596	0.233146	0.26863	0.238959	0.212243	0.255471	0.276023	0.25526	0.310172	0.208407	0.223566	0.222377	0.463316	0.402397	0.503775	0.218952	0.268164	0.348211	0.261184	0.284615	0.315133	0.269032	0.253823	0.28856	0.187579	0.231729	0.229018	0.369707	0.407249	0.392252	0.228635	0.229536	0.27451	0.363503	0.315713	0.343047	0.270314	0.275813	0.270971	0.304028
0.125	0.37931	0.272856	0.415498	0.217596	0.227955	0.255188	0.199092	0.206884	0.207753	0.244011	0.245283	0.28422	0.252299	0.223692	0.277161	0.289609	0.270045	0.339686	0.214534	0.233725	0.234183	0.500894	0.43288	0.530583	0.22502	0.283549	0.368062	0.268753	0.302316	0.327953	0.289981	0.263065	0.300737	0.19299	0.241505	0.241953	0.393333	0.441658	0.421	0.237754	0.237574	0.289509	0.400903	0.340796	0.357291	0.290349	0.29334	0.285714	0.319824
0.145833	0.391009	0.279886	0.432311	0.215489	0.232402	0.269036	0.197582	0.20678	0.209241	0.252563	0.253945	0.296688	0.260446	0.225714	0.282705	0.301497	0.28081	0.350827	0.222318	0.237986	0.237934	0.533698	0.456693		0.234588	0.301681	0.38668	0.267795	0.31519	0.343565	0.301386	0.275	0.314676	0.195754	0.252163	0.240847	0.420081	0.477503	0.446447	0.243663	0.241772	0.310187	0.424847	0.360856	0.384	0.301982	0.306387	0.300393	0.344115
0.166667	0.425429	0.295201	0.466049	0.221505	0.244212	0.278461	0.200562	0.210169	0.216534	0.260058	0.265647	0.309524	0.273139	0.240275	0.302638	0.319536	0.293983	0.370456	0.232911	0.241697	0.251616		0.480149		0.239279	0.311224	0.411423	0.284136	0.329599	0.359375	0.313679	0.280654	0.325509	0.197684	0.274121	0.252107	0.449258	0.506621	0.47614	0.252856	0.248397	0.32712	0.449023	0.374086	0.408096	0.316488	0.327515	0.315816	0.354943
0.1875	0.439713	0.308824	0.483594	0.225261	0.25161	0.28766	0.204941	0.213908	0.219789	0.266116	0.274604	0.323194	0.276473	0.249275	0.305458	0.339105	0.30929	0.388626	0.23692	0.250825	0.262411		0.501906		0.2444	0.318097	0.430126	0.29369	0.338886	0.377673	0.327579	0.298165	0.338934	0.204046	0.28441	0.253085	0.466747	0.527003	0.496434	0.253823	0.261039	0.336837	0.479467	0.403009	0.428974	0.330596	0.342947	0.331809	0.375058
0.208333	0.464401	0.313764	0.499606	0.230881	0.257198	0.305224	0.206254	0.214043	0.22421	0.272383	0.281068	0.338811	0.283977	0.256694	0.324408	0.346826	0.321219	0.41514	0.247834	0.255902	0.27188		0.519119		0.252602	0.335086	0.446945	0.296125	0.348234	0.3932	0.341002	0.304308	0.34992	0.209818	0.290644	0.259942	0.487941		0.512591	0.262587	0.268813	0.357977	0.502452	0.418351	0.448792	0.347673	0.354942	0.345207	0.390209
0.229167	0.490539	0.330653	0.522195	0.23202	0.264683	0.31263	0.213834	0.220804	0.227413	0.286503	0.286618	0.35	0.294118	0.270064	0.332984	0.366161	0.33157	0.420024	0.255449	0.264479	0.281101		0.542025		0.260711	0.351299	0.467571	0.311174	0.362808	0.403687	0.350292	0.320227	0.363489	0.209333	0.305318	0.263716	0.504091		0.537143	0.266486	0.276465	0.375749	0.526876	0.440157	0.464014	0.361969	0.373094	0.37069	0.412311
0.25	0.503601	0.337735	0.541531	0.23459	0.274695	0.319292	0.214841	0.221759	0.228827	0.29892	0.297537	0.364905	0.306306	0.277222	0.345765	0.378271	0.340601	0.453776	0.263852	0.274828	0.28312				0.267423	0.366536	0.491939	0.321582	0.37234	0.421917	0.367364	0.339114	0.374176	0.215815	0.321727	0.270098	0.52082			0.272189	0.284266	0.393832	0.537556	0.459506	0.486077	0.381513	0.389509	0.380874	0.4261
0.270833	0.52275	0.347536		0.243292	0.279319	0.333906	0.218285	0.225916	0.232185	0.301683	0.302625	0.379817	0.31033	0.288623	0.359101	0.395034	0.35266	0.470191	0.267165	0.278632	0.295775				0.274311	0.383032	0.505376	0.327743	0.383639	0.437693	0.377586	0.344978	0.386837	0.224184	0.337809	0.276065	0.535294			0.2778	0.287859	0.397429		0.469494	0.499384	0.395795	0.404884	0.391741	0.44697
0.291667	0.540294	0.360252		0.246165	0.290829	0.346104	0.217035	0.228386	0.236853	0.310105	0.321212	0.393628	0.324515	0.296922	0.372985	0.404685	0.359441	0.483607	0.274911	0.286935	0.304636				0.287117	0.388889	0.519134	0.329573	0.39914	0.450826	0.396285	0.3543	0.402453	0.22956	0.343284	0.277629				0.288515	0.300406	0.410836		0.488138	0.517285	0.409027	0.415614	0.407723	0.466872
0.3125	0.545036	0.375398		0.247957	0.297231	0.354296	0.219556	0.233333	0.235434	0.319451	0.323694	0.401992	0.334375	0.305116	0.378575	0.427632	0.380395	0.501276	0.28774	0.291223	0.315436				0.293361	0.403787	0.538584	0.345808	0.410792	0.459697	0.408438	0.36273	0.412565	0.235347	0.353492	0.287425				0.295592	0.313932	0.427205		0.505142	0.540385	0.429584	0.433471	0.417346	0.479915
0.333333		0.386107		0.262742	0.300611	0.365843	0.227109	0.238296	0.24668	0.330649	0.336066	0.40592	0.344485	0.317118	0.402193	0.437915	0.396725	0.511765	0.29582	0.303516	0.321611				0.296189	0.424163		0.354513	0.427372	0.48215	0.41887	0.381269	0.426061	0.232579	0.369706	0.29275				0.303352	0.315452	0.450797		0.514391	0.543633	0.438389	0.455304	0.432898	0.485638
0.354167		0.396748		0.26621	0.312759	0.382648	0.230938	0.237985	0.247669	0.341033	0.347804	0.427571	0.359963	0.326826	0.412551	0.442639	0.402292	0.518905	0.300885	0.314571	0.336023				0.307596	0.425409		0.359303	0.435023	0.495857	0.436063	0.389061	0.439394	0.243021	0.369942	0.295077				0.312191	0.319218	0.450302		0.530284		0.447445	0.472973	0.439928	0.50817
0.375		0.403528		0.2711	0.31782	0.390939	0.231023	0.24166	0.249286	0.343379	0.351069	0.432666	0.365989	0.331864	0.412353	0.459681	0.413616	0.531603	0.307367	0.315928	0.336197				0.313602	0.446717		0.373963	0.448135	0.506504	0.437734	0.397074	0.44997	0.240732	0.394074	0.30228				0.313693	0.327375	0.468133		0.544586		0.461988	0.47678	0.458766	0.512061
0.395833		0.414294		0.269273	0.324301	0.400094	0.232882	0.243988	0.255738	0.356679	0.362827	0.454647	0.370665	0.341432	0.424895	0.471633	0.423906	0.539865	0.314815	0.32957	0.348414				0.326972	0.444384		0.376508	0.453149	0.519165	0.457837	0.409211	0.46677	0.243306	0.404384	0.307062				0.321772	0.344122	0.466554				0.472834	0.482976	0.466914	0.530033
0.416667		0.416808		0.27957	0.32592	0.406578	0.239323	0.248537	0.249486	0.365945	0.368644	0.456583	0.375533	0.346228	0.437122	0.484562	0.441489	0.546138	0.318444	0.334414	0.356377				0.335047	0.462092		0.387493	0.462973	0.531869	0.463178	0.422186	0.476861	0.249418	0.419281	0.308565				0.329954	0.350168	0.491035				0.484788	0.501916	0.480973	0.541761
0.4375		0.437464		0.278992	0.33564	0.415784	0.236619	0.249024	0.257013	0.367059	0.378667	0.460586	0.386115	0.354234	0.444039	0.488337	0.44698		0.321411	0.334059	0.362195				0.338179	0.473743		0.389305	0.471301	0.540611	0.474988	0.431905	0.483984	0.251628	0.408676	0.318025				0.329936	0.351888	0.502062				0.495459	0.501277	0.487374	0.540909
0.458333		0.438404		0.285392	0.340545	0.424419	0.237671	0.25314	0.267223	0.378867	0.385582	0.477117	0.398058	0.36322	0.452528	0.504397	0.459039		0.335462	0.337875	0.373153				0.344768	0.479661		0.402073	0.489589	0.545694	0.481391	0.43809	0.499196	0.260436	0.422808	0.32598				0.345478	0.353854	0.507683				0.502548	0.512654	0.493606
0.479167		0.451442		0.285447	0.348704	0.445216	0.247562	0.25059	0.272956	0.385286	0.393791	0.478841	0.403996	0.36856	0.470992	0.513151	0.469571		0.345753	0.350642	0.379162				0.352394	0.489726		0.416895	0.495172		0.4995	0.444944	0.511757	0.264034	0.4531	0.331679				0.353396	0.375682	0.519473				0.517331	0.534977	0.506205
0.5		0.458358		0.287012	0.34773	0.448603	0.247473	0.255353	0.271849	0.389541	0.400111	0.498534	0.408979	0.379402	0.471509	0.518016	0.475296		0.352438	0.357871	0.389408				0.351087	0.499129		0.417969	0.506536		0.502022	0.448646	0.518883	0.265267	0.439158	0.336187				0.355303	0.380856	0.521476				0.526343	0.539788	0.526455
0.520833		0.46849		0.294163	0.360612	0.452466	0.251796	0.254762	0.275935	0.396273	0.41147	0.49556	0.41788	0.374257	0.489144	0.532597	0.484827		0.354103	0.367698	0.393484				0.368801	0.511995		0.426629	0.51323		0.513541	0.464101	0.527297	0.26951	0.452438	0.340862				0.362306	0.38626	0.538509				0.531316	0.540013	0.53507
0.541667		0.477603		0.295402	0.370572	0.464286	0.254263	0.263371	0.28129	0.402604	0.423337	0.513806	0.424227	0.387032	0.487773	0.53196	0.486141		0.36665	0.369503	0.39823				0.377556	0.520166		0.428814	0.518354		0.517153	0.470794	0.535762	0.278075	0.457907	0.34389				0.371441	0.38509	0.540954				0.53842		0.534633
		0.487242		0.304382	0.373128	0.470588	0.262777	0.263838	0.283461	0.411676	0.429714	0.517675	0.434156	0.393509	0.494839	0.546667	0.50146		0.375519	0.376586	0.414083				0.375399	0.526727		0.439567	0.531951		0.528836	0.476833	0.548793	0.277778	0.467794	0.351668				0.368562	0.395023	0.549129						0.542005
		0.487477		0.308709	0.370489	0.48531	0.260488	0.265726	0.288775	0.422571	0.441686	0.526316	0.443644	0.408121	0.506849		0.522312		0.375065	0.38484	0.415365				0.383117	0.535433		0.449393	0.533822		0.541078	0.490265		0.28866	0.48562	0.353297				0.377778	0.399271							0.549421
		0.492611		0.311007	0.381215	0.485834	0.268565	0.274207	0.285531	0.427179	0.431884	0.538603	0.448312	0.416667	0.517196		0.522643		0.389679	0.390947	0.427913				0.389744	0.544954		0.45359	0.53833		0.54738	0.497905		0.284377	0.474715	0.355617				0.384263	0.40981
		0.510013		0.315563	0.391507	0.493854	0.263097	0.270082	0.287997	0.432208	0.45082	0.535185	0.457173	0.426573	0.51226		0.528486		0.392063	0.398697	0.432091				0.394625	0.544676		0.464581			0.547771	0.505747		0.295669	0.477833	0.36372				0.389551	0.417424
		0.517958		0.321145	0.392606	0.501616	0.268397	0.279108	0.292789	0.446997	0.453144	0.543424	0.465848	0.435861	0.537162		0.52994		0.396598	0.399283	0.446765				0.404011			0.464688				0.509434		0.300854	0.493432	0.371544				0.39916	0.423346
		0.520356		0.320875	0.397163	0.507004	0.274941	0.282933	0.296104	0.456522	0.452014		0.475985	0.438122	0.545085				0.40333	0.403742	0.449863				0.40604			0.480024				0.519337		0.301802	0.505	0.384206				0.408814	0.424784
		0.522918		0.327614	0.404751	0.516007	0.277341	0.28459	0.304958	0.460064	0.462275		0.482026	0.444048	0.546328		0.535769		0.410675	0.412121	0.448371				0.412813			0.48184				0.517091		0.303887	0.505872	0.380322				0.420297	0.435115
		0.53119		0.329185	0.415274	0.525796	0.278237	0.28476	0.309059	0.456476	0.47712		0.488828	0.45047	0.54966		0.549577		0.41644	0.422318	0.470795				0.420872			0.487553				0.523928		0.314488	0.519459	0.389825				0.421254	0.435475
		0.54658		0.337794	0.41727	0.524698	0.285884	0.288526	0.311425	0.46656	0.476335		0.505257	0.461595					0.430143	0.422074	0.462185				0.433532			0.501838				0.536524		0.317048	0.526582	0.388464				0.415202	0.451111
		0.547855		0.336046	0.429199	0.532446	0.282566	0.29062	0.315579	0.477838	0.48401		0.500556	0.456231					0.435196	0.437578	0.469417				0.4415			0.501235				0.54164		0.324117	0.523051	0.399483				0.427392	0.458896
				0.338343	0.435998	0.54048	0.28401	0.294466	0.313813	0.485278	0.487369		0.500279	0.468448					0.438341	0.442561	0.479482				0.440866			0.499377				0.545977		0.321999	0.528428	0.400649				0.426699	0.464286
				0.344161	0.436855		0.292081	0.299576	0.322436	0.488089	0.489493		0.514366	0.47705					0.443503	0.454944	0.483477				0.452466			0.518472						0.330932	0.534527	0.407359				0.445101	0.47254
				0.350848	0.43818	0.544482	0.293124	0.302514	0.324203	0.490859	0.497175		0.510662	0.483675					0.451852	0.457016	0.495238				0.452103			0.514502						0.336269	0.549488	0.41482				0.448446	0.473775
				0.351744	0.445993		0.294643	0.302862	0.326706	0.505574	0.501258		0.526074	0.493171					0.458333	0.448232	0.495266				0.459252			0.524051						0.335591		0.418182				0.447355	0.482081
				0.356427	0.447342		0.293328	0.304404	0.328311	0.500843	0.515556		0.525656	0.495004					0.462335	0.461292	0.504405				0.456701			0.527226						0.346255	0.546401	0.422742				0.449651	0.474048
				0.363713	0.460453		0.305375	0.308621	0.341598	0.508178	0.51434		0.530425	0.505319					0.467705	0.471881	0.503687				0.471049			0.533806						0.349868	0.54616	0.4278				0.462544	0.480444
				0.363482	0.466019		0.304013	0.313279	0.343504	0.524272	0.532988		0.544928	0.510109					0.475886	0.480208	0.519231				0.477297			0.549673						0.352135		0.431439				0.466599	0.502072
				0.371209	0.468226		0.309083	0.310195	0.342288	0.522286	0.543436			0.509728					0.48133	0.478855	0.521253				0.482049			0.547712						0.359658		0.442138				0.467857	0.498212
				0.368779	0.473873		0.309592	0.319651	0.347462	0.526467	0.528571			0.521193					0.481221	0.486469	0.537821				0.49148			0.545992						0.357945		0.447396				0.484456	0.503295
				0.374309	0.475503		0.31854	0.321617	0.352007	0.530425	0.535832			0.530531					0.493798	0.485372	0.534039				0.498654									0.36248		0.446713				0.484335	0.512327
				0.379562	0.478712		0.312292	0.321491	0.350327	0.538863	0.535901			0.526736					0.482596	0.498995	0.528919				0.497835									0.360409		0.446949				0.479688	0.518116
				0.387041	0.492122		0.316118	0.324722	0.358025	0.546041	0.54828			0.531051					0.506651	0.499663	0.537989				0.498908									0.374326		0.454418				0.491118	0.529773
				0.384181	0.488433		0.318599	0.328584	0.362853	0.540383	0.547682			0.535256					0.506595	0.498314	0.543229				0.508447									0.375		0.463569				0.497107	0.525215
				0.393755	0.5		0.329253	0.339758	0.364464	0.548673				0.546191					0.510498	0.506793					0.516731									0.385451		0.465841				0.496288	0.53198
				0.388815	0.498141		0.32771	0.33139	0.366955					0.545012					0.511712	0.506476					0.512452									0.386463		0.468951				0.50852	0.535272
				0.395944	0.513398		0.330786	0.338448	0.369923					0.545008					0.517533	0.510989					0.522247									0.386973		0.47263				0.513963	0.540709
				0.40418	0.505636		0.331356	0.337089	0.370514										0.5241	0.526024					0.530726									0.390608		0.47631				0.515282	0.544944
				0.403097	0.510523		0.330624	0.338615	0.37561										0.533088	0.528145					0.5327									0.397683		0.486202				0.518079	0.544944
				0.401869	0.519029		0.335329	0.338448	0.371526										0.532642	0.529903					0.525433									0.395427		0.49142				0.516775	0.546082
				0.405888	0.523442		0.34577	0.353428	0.38257										0.53715	0.524912					0.533749									0.404602		0.493976				0.531763
				0.408785	0.521088		0.346287	0.348506	0.387562										0.535298	0.532303					0.540341									0.410242		0.496524				0.525137
				0.411897	0.53411		0.346753	0.359116	0.387065										0.547559	0.545134					0.546386									0.416573		0.499448				0.53927
				0.422709	0.539194		0.354641	0.359093	0.395896											0.537809					0.548739									0.418881		0.505035				0.537305
				0.420548	0.547968		0.349366	0.35463	0.39656										0.545903															0.42426		0.511186				0.54485
				0.429295	0.546427		0.353947	0.366512	0.407053																									0.426788		0.515163
				0.433534			0.365487	0.364618	0.40312																									0.427677		0.515414				0.549776
				0.428899			0.363797	0.364363	0.400808																									0.429056		0.520015
				0.437123			0.364159	0.367029	0.409811																									0.437751		0.523953
				0.43802			0.363636	0.373991	0.413758																									0.440046		0.522067
				0.439479			0.364569	0.369369	0.411128																									0.446636		0.527788
				0.443304			0.367483	0.37701	0.414647																									0.443609		0.528252
				0.449671			0.374046	0.378817	0.415471																									0.448792		0.539171
				0.449153			0.375842	0.381871	0.42723																									0.454863		0.545701
				0.454077			0.377094	0.385321	0.426772																									0.462478		0.538491
				0.453472			0.38121	0.382948	0.429095																									0.472482
				0.456408			0.38119	0.390185	0.431579																									0.456992		0.549126
				0.456697			0.389219	0.387695	0.438232																									0.468511
				0.460621			0.389854	0.393659	0.436672																									0.470485
				0.465682			0.387643	0.398044	0.440678																									0.476724
				0.466378			0.398049	0.398622	0.442308																									0.478491
				0.473507			0.404817	0.397632	0.450107																									0.479339
				0.480058			0.399721	0.40168	0.453759																									0.48721
				0.483479			0.403361	0.408591	0.453167																									0.48779
				0.47371			0.399626	0.412294	0.453659																									0.491343
				0.483918			0.405506	0.407796	0.46158																									0.497294
				0.482977			0.40779	0.417383	0.457858																									0.49611
				0.4851			0.411461	0.418311	0.46482																									0.505124
				0.487733			0.409696	0.422427	0.467367																									0.505409
				0.492118			0.413188	0.425229	0.469421																									0.506634
				0.506972			0.417021	0.424258	0.475978																									0.512712
				0.492203			0.420076	0.423332	0.470686																									0.510817
				0.504491			0.423608	0.429379	0.478188																									0.520024
				0.499503			0.424344	0.431947	0.482293																									0.520833
				0.507261			0.423575	0.430347	0.49096																									0.521951
				0.507275			0.426718	0.439875	0.491468																									0.52952
				0.512293			0.437561	0.441484	0.481839																									0.53198
				0.524267			0.427334	0.442288	0.491982																									0.526541
				0.52022			0.438562	0.443574	0.502015																									0.540209
				0.524937			0.441119	0.448698	0.49798																									0.528799
				0.527707			0.439084	0.450053	0.505501																									0.535583
				0.524698			0.442647	0.448038	0.497397																									0.542488
				0.525176			0.446139	0.451596	0.505469
				0.539206			0.449311	0.453532	0.501446																									0.54636
				0.538344			0.457299	0.45228	0.512791
				0.534825			0.451502	0.461497	0.512625
				0.543779			0.452522	0.466271	0.516393
				0.541922			0.45993	0.464842	0.515882
				0.542564			0.455179	0.463203	0.514118
				0.547924			0.459633	0.472856	0.527499
				0.549587			0.468563	0.476789	0.540816
				0.547363			0.465569	0.477285	0.530077
							0.465302	0.475904	0.532576
							0.477627	0.4838	0.532335
							0.470382	0.486981	0.533934
							0.478723	0.477998	0.537628
							0.471774	0.495836	0.543083
							0.479778	0.496387	0.540754
							0.485003	0.488755	0.543465
							0.478723	0.483407	0.54939
							0.486253	0.500281
							0.482706	0.496618
							0.49103	0.497194	0.547019
							0.499223	0.500564
							0.494324	0.509938
							0.498197	0.503955
							0.505236	0.507378
							0.503115	0.510505
							0.504697	0.507395
							0.510983	0.506575
							0.509691	0.512335
							0.505955	0.515309
							0.515215	0.524638
							0.513699	0.522216
							0.516316	0.525247
							0.518637	0.528662
							0.517734	0.531305
							0.517641	0.527177
							0.523454	0.538824
							0.526092	0.542383
							0.530851	0.531727
							0.534483	0.541962
							0.531551	0.535651
							0.534584	0.544057
							0.533656	0.542534
							0.533693	0.540012
							0.537473
							0.53556
							0.549946
							0.549311
							0.543621
							0.544311
[truncated: 107 more columns]

## Sheet: Slope values
1	2	3	4	5	6	7	8	9	10	11	12	13	14	15	16	17	18	19	20	21	22	23	24	P	N	25	26	27	28	29	30	31	32	33	34	35	36	37	38	39	40	41	42	43	44	45	46	47	48
1.085	0.1617	0.1213	0.3471	0.391	0.6132	0.313	1.691	0.303	0.36	0.5681	0.1899	1.171	0.2787	1.269	0.6471	0.7653	0.284	0.149	0.321	0.3142	0.4387	0.5073	0.31	0.8339	0.001924	0.5062	0.1636	0.294	0.1358	0.4724	0.2318	0.2036	0.5833	0.3096	0.5633	0.4589	0.135	0.7311	0.4614	0.4416	0.209	0.315	0.5246	0.5558	0.5118	0.4123	0.2038	0.2303	0.5761
0.4601	0.2816	0.1225	0.3539	0.3565	0.515	0.2943	1.21	0.5605	0.5263	0.4607	0.4542	1.567	0.3193	0.87	0.7043	0.623	0.3151	0.1988	0.3968	0.5588	0.4782	0.5173	0.3676	0.6326	0.002147	0.7468	0.3233	0.341	0.2263	0.8924	0.4129	0.3366	0.8803	0.4276	1.02	0.736	0.2382	0.4467	0.8903	0.8054	0.3137	0.3915	0.8499	0.7643	0.6604	0.4874	0.2086	0.2296	0.664
1.248	0.4557	0.1514	0.5387	0.5083	0.8363	0.3606	1.757	0.9386	0.6807	0.5751	0.2343	1.309	0.6436	1.006	0.6175	1.305	0.6186	0.3136	0.6718	0.7277	1	0.8073	0.5713	1.021	0.001921	1.093	0.7491	0.4544	0.3302	1.162	0.5164	0.326	0.8958	0.5389	1.087	1.141	0.482	0.2939	1.645	1.201	0.5711	0.5539	1.421	1.645	0.9687	1.027	0.2683	0.2174	0.6458
AVERAGE
0.931033	0.299667	0.131733	0.413233	0.4186	0.654833	0.322633	1.55267	0.6007	0.522333	0.534633	0.2928	1.349	0.413867	1.04833	0.6563	0.897767	0.4059	0.220467	0.4632	0.533567	0.638967	0.610633	0.4163	0.829167	0.00199733	0.782	0.412	0.363133	0.230767	0.842267	0.387033	0.288733	0.786467	0.425367	0.8901	0.778633	0.285067	0.490567	0.9989	0.816	0.3646	0.420133	0.931833	0.988367	0.713633	0.642233	0.2269	0.225767	0.628633
Positive control for first half = 0.829166
Positive control for second half = 0.6277
Divided by positive
1.12286	0.361407	0.158874	0.498372	0.504845	0.789749	0.389106	1.87256	0.724463	0.62995	0.644784	0.353126	1.62694	0.499136	1.26432	0.791518	1.08273	0.489528	0.26589	0.558634	0.643498	0.770614	0.736443	0.502071	1	0.00240885	1.24582	0.656365	0.578514	0.367638	1.34183	0.61659	0.459986	1.25293	0.677659	1.41803	1.24045	0.454145	0.78153	1.59137	1.29998	0.580851	0.669322	1.48452	1.57458	1.1369	1.02315	0.361478	0.359673	1.00149
1.12286	0.361407	0.158874	0.498372	0.504845	0.789749	0.389106	1.87256	0.724463	0.62995	0.644784	0.353126	1.62694	0.499136	1.26432	0.791518	1.08273	0.489528	0.26589	0.558634	0.643498	0.770614	0.736443	0.502071	1	0.00240885	1.24582	0.656365	0.578514	0.367638	1.34183	0.61659	0.459986	1.25293	0.677659	1.41803	1.24045	0.454145	0.78153	1.59137	1.29998	0.580851	0.669322	1.48452	1.57458	1.1369	1.02315	0.361478	0.359673	1.00149
Each replicate divided by average positive
1.30854	0.195015	0.146292	0.418613	0.471558	0.739538	0.377488	2.0394	0.365427	0.434171	0.685146	0.229025	1.41226	0.336121	1.53045	0.780423	0.922976	0.342513	0.179699	0.387136	0.378935	0.529086	0.61182	0.37387	1.00571		0.806436	0.260634	0.468377	0.216345	0.752589	0.369285	0.324359	0.929266	0.493229	0.897403	0.731082	0.215071	1.16473	0.735065	0.703521	0.332962	0.501832	0.83575	0.885455	0.815358	0.656842	0.324677	0.366895	0.917795
0.554895	0.339618	0.147739	0.426814	0.42995	0.621106	0.354935	1.4593	0.67598	0.634734	0.555619	0.547779	1.88985	0.385086	1.04925	0.849408	0.751357	0.38002	0.239759	0.478553	0.67393	0.576724	0.62388	0.443337	0.762935		1.18974	0.515055	0.543253	0.360523	1.4217	0.657798	0.536243	1.40242	0.681217	1.62498	1.17253	0.379481	0.711646	1.41835	1.2831	0.499761	0.623706	1.35399	1.21762	1.05209	0.776486	0.332324	0.36578	1.05783
1.50513	0.549588	0.182593	0.649689	0.613026	1.0086	0.434895	2.119	1.13198	0.820945	0.693588	0.282573	1.57869	0.776202	1.21327	0.744724	1.57387	0.746051	0.378211	0.810212	0.877629	1.20603	0.973629	0.689006	1.23136		1.74128	1.1934	0.723913	0.526047	1.8512	0.822686	0.519356	1.42711	0.858531	1.73172	1.81775	0.767883	0.468217	2.62068	1.91333	0.90983	0.882428	2.26382	2.62068	1.54325	1.63613	0.427433	0.346344	1.02884
B1	B2	B3	B4	B5	B6	B7	B8	B9	B10	B11	B12	B13	B14	B15	B16	B17	B18	B19	B20	B21	B22	B23	B24	B25	B26	B27	B28	B29	B30	B31	B32	B33	B34	B35	B36	B37	B38	B39	B40	B41	B42	B43	B44	B45	B46	B47	B48
[truncated: 2 more columns]

## Sheet: Table of identities
June data:
Mut no.	217	218	219	Filtered and normalised score				Mut no.	217	218	219	Filtered and normalised score
1	H	V	L	1.12286				8	H	S	Y	1.87256
2	Y	L	I	0.361407				13	F	H	S	1.62694
3	E	G	K	0.158874				38	F	L	T	1.59137
4	N	N	R	0.498372				43	M	Q	H	1.57458
5	Q	T	H	0.504845				42	V	A	N	1.48452
6	R	M	H	0.789749				34	M	T	F	1.41803
7	W	A	K	0.389106				29	F	R	F	1.34183
8	H	S	Y	1.87256				39	Y	V	D	1.29998
9	H	M	Y	0.724463				15	A	V	E	1.26432
10	L	N	M	0.62995				32	F	S	L	1.25293
11	A	M	G	0.644784				25	M	D	Y	1.24582
12	K	F	W	0.353126				35	Y	G	D	1.24045
13	F	H	S	1.62694				44	I	S	D	1.1369
14	S	H	F	0.499136				1	H	V	L	1.12286
15	A	V	E	1.26432				17	I	V	T	1.08273
16	M	D	H	0.791518				45	E	V	T	1.02315
17	I	V	T	1.08273				48	M	R	L	1.00149
18	S	K	Q	0.489528				WT	L	Q	E	1
19	D	H	R	0.26589				16	M	D	H	0.791518
20	R	S	K	0.558634				6	R	M	H	0.789749
21	I	E	D	0.643498				37	A	K	T	0.78153
22	A	R	V	0.770614				22	A	R	V	0.770614
23	W	R	H	0.736443				23	W	R	H	0.736443
24	A	R	F	0.502071				9	H	M	Y	0.724463
25	M	D	Y	1.24582				33	R	K	N	0.677659
26	S	V	S	0.656365				41	I	E	N	0.669322
27	G	Y	Y	0.578514				26	S	V	S	0.656365
28	G	N	H	0.367638				11	A	M	G	0.644784
29	F	R	F	1.34183				21	I	E	D	0.643498
30	R	T	A	0.61659				10	L	N	M	0.62995
31	T	K	K	0.459986				30	R	T	A	0.61659
32	F	S	L	1.25293				40	F	L	V	0.580851
33	R	K	N	0.677659				27	G	Y	Y	0.578514
34	M	T	F	1.41803				20	R	S	K	0.558634
35	Y	G	D	1.24045				5	Q	T	H	0.504845
36	K	M	I	0.454145				24	A	R	F	0.502071
37	A	K	T	0.78153				14	S	H	F	0.499136
38	F	L	T	1.59137				4	N	N	R	0.498372
39	Y	V	D	1.29998				18	S	K	Q	0.489528
40	F	L	V	0.580851				31	T	K	K	0.459986
41	I	E	N	0.669322				36	K	M	I	0.454145
42	V	A	N	1.48452				7	W	A	K	0.389106
43	M	Q	H	1.57458				28	G	N	H	0.367638
44	I	S	D	1.1369				46	N	Q	V	0.361478
45	E	V	T	1.02315				2	Y	L	I	0.361407
46	N	Q	V	0.361478				47	S	D	T	0.359673
47	S	D	T	0.359673				12	K	F	W	0.353126
48	M	R	L	1.00149				19	D	H	R	0.26589
WT	L	Q	E	1				3	E	G	K	0.158874
