# Supplementary material for: Cell-Free Protein Synthesis as a Method to Rapidly Screen Machine Learning-Generated Protease Variants
Source: ACS Synth Biol. 2025 Apr 30;14(5):1710–8. doi: 10.1021/acssynbio.5c00062 (PMC12090339; doi:10.1021/acssynbio.5c00062)
Supplement: Supplementary file 3 — sb5c00062_si_003.xlsx [file sb5c00062_si_003.xlsx]

## Sheet: TA TB Table of identity
Region A:						Region B:
Mutant:	167	169	172	rank		Mutant:	217	218	219	rank			Mutant:	217	218	219
3	H	L	C	1.20292		27	F	S	N	3.85156			1	V	S	D
1	H	L	Q	1.10659		26	F	S	H	2.77143			2	F	S	Y
Con1	H	L	F	1		32	M	V	E	2.65007			3	F	S	T
8	H	L	L	0.980215		28	F	S	G	2.64844			4	F	T	T
7	H	L	W	0.932411		25	V	Q	Y	2.47465			5	V	S	Y
5	H	L	D	0.787664		29	F	S	F	2.31236			6	F	Q	E
9	H	L	Y	0.750343		3	F	S	T	2.24723			7	F	T	Y
10	H	L	K	0.741804		24	F	S	D	2.20108			8	M	S	Y
2	H	L	P	0.637428		2	F	S	Y	2.10308			9	F	A	Y
6	Q	L	V	0.516926		11	F	S	P	1.96515			10	V	S	T
4	H	P	F	0.00498361		4	F	T	T	1.96281			11	F	S	P
						31	F	L	E	1.72908			12	V	Q	T
						14	F	S	E	1.64631			13	M	Q	Y
						9	F	A	Y	1.60488			14	F	S	E
						15	F	V	E	1.5522			15	F	V	E
Mutant:	167	169	172			5	V	S	Y	1.49664			16	F	A	T
1	H	L	Q			30	M	S	P	1.47455			17	V	S	E
2	H	L	P			16	F	A	T	1.46126			18	M	Q	E
3	H	L	C			21	F	Q	Y	1.45597			19	M	S	T
4	H	P	F			20	F	A	E	1.35497			20	F	A	E
5	H	L	D			13	M	Q	Y	1.3532			21	F	Q	Y
6	Q	L	V			8	M	S	Y	1.29763			22	V	S	F
7	H	L	W			18	M	Q	E	1.26735			23	M	S	E
8	H	L	L			12	V	Q	T	1.18565			24	F	S	D
9	H	L	Y			17	V	S	E	1.11527			25	V	Q	Y
10	H	L	K			7	F	T	Y	1.10209			26	F	S	H
Con1	H	L	F			10	V	S	T	1.08469			27	F	S	N
						Con1	L	Q	E	1			28	F	S	G
						19	M	S	T	0.926026			29	F	S	F
						1	V	S	D	0.915376			30	M	S	P
						23	M	S	E	0.664422			31	F	L	E
						22	V	S	F	0.54829			32	M	V	E
						6	F	Q	E	0.436126			Con1	L	Q	E

## Sheet: TA mutants time course
Data taken on 24_11_13
FRET values cut at 0.4
Time (hours)	TA1	TA1.1	TA1.2	TA2	TA3	TA2.1	TA3.1	TA3.2	TA3.3	TA4	TA4.1	TA4.2	TA5	TA5.1	TA5.2	TA6	TA6.1	TA6.2	TA7	TA7.1	TA7.2	TA8	TA8.1	TA8.2	TA9	TA9.1	TA9.2	TA10	TA10.1	TA10.2	WT	WT.1	WT.2	N	N.1	N.2
0	0.212417	0.190041	0.199863	0.191192	0.192817	0.189071	0.200304	0.21444	0.189575	0.163324	0.173397	0.196163	0.185915	0.196476	0.211065	0.190561	0.183982	0.19344	0.21207	0.210189	0.214798	0.186851	0.202578	0.208265	0.206431	0.197757	0.196537	0.188528	0.203952	0.205804	0.178166	0.192687	0.191195	0.163728	0.199408	0.166606
0.016667	0.214615	0.208986	0.214237	0.197553	0.191599	0.195784	0.216629	0.231681	0.20622	0.168849	0.170918	0.192864	0.193012	0.213557	0.220773	0.197284	0.195486	0.204062	0.223505	0.219368	0.229682	0.196143	0.218142	0.229295	0.214863	0.212275	0.210279	0.195342	0.212047	0.215534	0.208	0.21082	0.206242	0.168296	0.19517	0.170614
0.033333	0.230139	0.223004	0.22829	0.204793	0.197411	0.205777	0.232368	0.240029	0.225572	0.175	0.173733	0.1911	0.195066	0.217806	0.234241	0.199802	0.203065	0.212266	0.233549	0.22807	0.239807	0.20484	0.234887	0.24786	0.21794	0.219697	0.223239	0.200814	0.224526	0.232759	0.218126	0.226355	0.219423	0.167895	0.192371	0.173701
0.05	0.247183	0.245314	0.24417	0.212665	0.200574	0.219075	0.249062	0.260854	0.242924	0.173701	0.176414	0.189417	0.206571	0.233289	0.247143	0.200904	0.20899	0.224582	0.247825	0.235947	0.256327	0.219117	0.25	0.267019	0.22168	0.22548	0.243843	0.203676	0.23552	0.240848	0.230622	0.236056	0.237775	0.17299	0.191835	0.180236
0.066667	0.263411	0.262267	0.264924	0.223968	0.20911	0.22821	0.269172	0.27562	0.263748	0.175594	0.172115	0.19255	0.216705	0.245161	0.260651	0.207053	0.220639	0.23122	0.259937	0.252095	0.277392	0.223729	0.265229	0.288475	0.230769	0.240255	0.255687	0.209413	0.247335	0.255776	0.238737	0.253813	0.251224	0.172053	0.18777	0.17709
0.083333	0.279	0.270247	0.275788	0.234581	0.216129	0.243174	0.281456	0.294029	0.281046	0.180037	0.174262	0.191635	0.226018	0.257172	0.276719	0.212573	0.229735	0.239358	0.277005	0.258859	0.294078	0.225817	0.283846	0.301045	0.231151	0.25182	0.275008	0.219072	0.260964	0.273563	0.253908	0.265448	0.27451	0.174238	0.185322	0.180387
0.1	0.293495	0.292188	0.293585	0.247257	0.219678	0.255857	0.298444	0.313809	0.299083	0.177676	0.176755	0.191345	0.232143	0.271504	0.285401	0.212415	0.24031	0.256077	0.294571	0.271698	0.308864	0.237668	0.296195	0.324238	0.239893	0.26202	0.289778	0.232182	0.271884	0.279163	0.271726	0.283246	0.285895	0.173846	0.187271	0.181218
0.116667	0.308761	0.312279	0.311736	0.258741	0.226186	0.266914	0.322747	0.33267	0.316536	0.178297	0.174896	0.191753	0.241839	0.275269	0.297411	0.218246	0.248541	0.262366	0.309817	0.281625	0.32198	0.246708	0.318899	0.344208	0.249579	0.270026	0.303331	0.237884	0.281517	0.296246	0.286526	0.296636	0.296367	0.172319	0.182245	0.183274
0.133333	0.322327	0.333933	0.327124	0.269102	0.23794	0.281156	0.336939	0.35342	0.333079	0.18218	0.17423	0.193737	0.249158	0.296118	0.315511	0.22276	0.260063	0.275545	0.323462	0.292223	0.33834	0.250698	0.330173	0.363124	0.251523	0.286045	0.324684	0.241417	0.296935	0.311026	0.302663	0.312354	0.313757	0.175754	0.185781	0.180588
0.15	0.338364	0.349634	0.341445	0.281309	0.241894	0.297774	0.358258	0.367873	0.355346	0.182435	0.176732	0.193018	0.260943	0.307288	0.33053	0.225586	0.266905	0.28483	0.338343	0.303792	0.349909	0.267621	0.34346	0.383905	0.263413	0.291537	0.338182	0.255469	0.309942	0.322297	0.32067	0.325509	0.33124	0.173649	0.186622	0.181738
0.166667	0.357839	0.364399	0.357087	0.28431	0.249724	0.30289	0.366267	0.391845	0.372731	0.180202	0.174843	0.18967	0.266827	0.312262	0.340662	0.229615	0.273984	0.292989	0.348919	0.313439	0.368696	0.273677	0.359483		0.272315	0.303898	0.350269	0.26367	0.32235	0.336694	0.336181	0.338418	0.345791	0.17346	0.182647	0.181042
0.183333	0.375362	0.382506	0.378914	0.300538	0.250741	0.309766	0.380852		0.387031	0.179417	0.176545	0.193999	0.277279	0.329909	0.353729	0.232634	0.286008	0.307112	0.36715	0.323903	0.383149	0.278143	0.377143		0.272248	0.321932	0.366188	0.267547	0.335223	0.349043	0.343872	0.355702	0.35967	0.169648	0.182032	0.17749
0.2	0.382463	0.398464	0.389359	0.311146	0.261504	0.324313	0.394433			0.179182	0.177139	0.191533	0.284865	0.335981	0.370955	0.23236	0.291946	0.309334	0.38074	0.33124	0.399844	0.285341	0.385753		0.277996	0.32638	0.386723	0.273452	0.34576	0.363261	0.358392	0.365433	0.368787	0.17065	0.183384	0.177603
0.216667	0.388605			0.326299	0.266566	0.335893				0.181066	0.178729	0.191916	0.305732	0.34998	0.381275	0.239288	0.307561	0.330251		0.347771		0.291886			0.289122	0.336503	0.396099	0.281846	0.357083	0.370722	0.371568	0.3803	0.387943	0.174868	0.184157	0.180863
0.233333				0.335586	0.276351	0.343944				0.177365	0.177708	0.193774	0.313705	0.366529	0.399558	0.243675	0.314646	0.333708		0.362489		0.300878			0.29386	0.344407		0.296025	0.368	0.386453	0.384163	0.397712		0.172606	0.182251	0.183851
0.25				0.3462	0.277714	0.354271				0.182901	0.174063	0.192644	0.32576	0.373953		0.246649	0.323131	0.341399		0.368375		0.308613			0.299086	0.356622		0.297797	0.380208	0.39376	0.39185			0.171976	0.182532	0.183492
0.266667				0.359247	0.287276	0.368691				0.182041	0.179695	0.196084	0.333333	0.388579		0.253315	0.338976	0.351236		0.386822		0.321994			0.310734	0.36833		0.31277	0.392904					0.174157	0.183932	0.187283
0.283333				0.361475	0.290437	0.374297				0.17807	0.175697	0.194314	0.341071			0.254788	0.338854	0.36072		0.393309		0.327047			0.317212	0.379842		0.31672						0.174658	0.183108	0.182027
0.3				0.374845	0.295987	0.383035				0.177648	0.182386	0.19215	0.348218			0.26114	0.34448	0.374046		0.397691		0.337954			0.321813	0.384064		0.321385						0.171695	0.183442	0.18482
0.316667				0.382463	0.30068	0.395955				0.178759	0.177625	0.192107	0.35337			0.260688	0.357939	0.382841				0.341694			0.327869	0.397372		0.326688						0.175637	0.179223	0.180214
0.333333				0.391378	0.311336					0.179834	0.179272	0.191916	0.359259			0.266643	0.36525	0.391626				0.347465			0.333858			0.333606						0.176452	0.182762	0.184638
0.35					0.309165					0.180513	0.17444	0.193605	0.366692			0.26862	0.365979	0.399587				0.352718			0.337714			0.341625						0.17346	0.182199	0.181107
0.366667					0.319079					0.18165	0.180031	0.19289	0.383167			0.273831	0.379819					0.372633			0.345768			0.352941						0.171094	0.184915	0.184294
0.383333					0.327637					0.180136	0.179726	0.192947	0.389462			0.278417	0.39553					0.377778			0.354108			0.356808						0.176845	0.181755	0.183875
0.4					0.336276					0.182719	0.180338	0.196992	0.395043			0.285766	0.395894					0.378284			0.363262			0.361611						0.175633	0.18468	0.185606
0.416667					0.337975					0.180586	0.177168	0.194135				0.287762						0.384442			0.370525			0.371116						0.1776	0.183884	0.184049
0.433333					0.348817					0.180753	0.177591	0.196439				0.285453						0.394653			0.373524			0.379356						0.176994	0.183128	0.185931
0.45					0.355246					0.181314	0.179575	0.194493				0.290478									0.380324			0.389778						0.178091	0.181786	0.185869
0.466667					0.359437					0.180247	0.178516	0.193388				0.296338									0.387711			0.395599						0.175271	0.183298	0.184728
0.483333					0.367365					0.181198	0.182416	0.196009				0.297511									0.396078									0.178755	0.186254	0.183661
0.5					0.372417					0.182522	0.18256	0.191464				0.302846																		0.176018	0.182336	0.181047
0.516667					0.380736					0.181452	0.174797	0.196397				0.312452																		0.173295	0.182303	0.187021
0.533333					0.38497					0.180719	0.179962	0.197108				0.30784																		0.177057	0.184456	0.187114
0.55					0.387366					0.183338	0.1804	0.195992				0.312862																		0.178941	0.179634	0.185576
0.566667					0.397764					0.18485	0.180194	0.197688				0.320513																		0.174936	0.185238	0.189412
0.583333										0.182298	0.17956	0.198325				0.324537																		0.177534	0.184543	0.184009
0.6										0.183654	0.181448	0.195723				0.327121																		0.174773	0.184932	0.187684
0.616667										0.183011	0.181248	0.197985				0.328729																		0.176013	0.18346	0.184449
0.633333										0.179137	0.181904	0.197439				0.331187																		0.17339	0.181818	0.185141
0.65										0.180242	0.181448	0.197246				0.335356																		0.173871	0.18244	0.187152
0.666667										0.182072	0.183886	0.195796				0.339754																		0.175365	0.183145	0.186047
0.683333										0.182695	0.183904	0.195769				0.347313																		0.175878	0.184335	0.186128
0.7										0.185197	0.182219	0.198501				0.347199																		0.17513	0.185375	0.189766
0.716667										0.177833	0.181219	0.200181				0.349233																		0.171799	0.183778	0.185218
0.733333										0.183922	0.178831	0.194178				0.358128																		0.178091	0.182682	0.185652
0.75										0.182242	0.179528	0.193724				0.355097																		0.17367	0.184085	0.184818
0.766667										0.181762	0.179697	0.19746				0.365864																		0.176413	0.186267	0.185012
0.783333										0.182722	0.182452	0.197166				0.368153																		0.1756	0.184452	0.18693
0.8										0.181535	0.179761	0.194754				0.372153																		0.176238	0.182219	0.185262
0.816667										0.18165	0.18113	0.196358				0.374569																		0.178114	0.185308	0.189021
0.833333										0.181678	0.179109	0.19468				0.372244																		0.172584	0.184871	0.187205
0.85										0.183642	0.182191	0.194071				0.377547																		0.17707	0.181317	0.186516
0.866667										0.182799	0.182333	0.193636				0.382135																		0.178854	0.183696	0.188846
0.883333										0.184349	0.179949	0.200061				0.399823																		0.176123	0.18554	0.185251
0.9										0.1875	0.186928	0.197489				0.391898																		0.177653	0.185969	0.190589
0.916667										0.183168	0.180983	0.19927				0.395007																		0.180139	0.182828	0.191642
0.933333										0.18537	0.180727	0.195965																						0.178289	0.184347	0.186607
0.95										0.185554	0.183023	0.201295																						0.181909	0.188918	0.1885
0.966667										0.182609	0.180578	0.198038																						0.179546	0.184122	0.189093
0.983333										0.184112	0.182424	0.197123																						0.17815	0.184937	0.188113
1										0.182836	0.183216	0.194547																						0.175623	0.187037	0.189141
1.01667										0.186382	0.184404	0.196615																						0.175163	0.18535	0.187033
1.03333										0.184293	0.180983	0.195219																						0.178782	0.188827	0.186916
1.05										0.182162	0.186365	0.196175																						0.182774	0.182696	0.192412
1.06667										0.185418	0.18656	0.196974																						0.181254	0.184924	0.190789
1.08333										0.183244	0.183009	0.196731																						0.178454	0.184181	0.185774
1.1										0.185486	0.186128	0.200802																						0.177763	0.187383	0.187972
1.11667										0.185835	0.185244	0.198573																						0.178033	0.18381	0.188656
1.13333										0.184824	0.180834	0.19809																						0.180802	0.184328	0.185072
1.15										0.188328	0.183004	0.197836																						0.174541	0.183469	0.189329
1.16667										0.188899	0.18121	0.2																						0.180952	0.185102	0.188071
1.18333										0.18936	0.186479	0.202275																						0.178244	0.182692	0.190098
1.2										0.183893	0.182486	0.197965																						0.17884	0.187663	0.186699
1.21667										0.183987	0.18295	0.199568																						0.183163	0.182836	0.190432
1.23333										0.186017	0.181065	0.196224																						0.176105	0.186662	0.187328
1.25										0.187125	0.184947	0.19784																						0.180204	0.186434	0.189214
1.26667										0.191015	0.18676	0.197772																						0.180269	0.188777	0.189866
1.28333										0.185596	0.185328	0.195706																						0.181369	0.187174	0.186159
1.3										0.188631	0.188303	0.196928																						0.18056	0.190353	0.192563
1.31667										0.18971	0.184026	0.198393																						0.183961	0.189636	0.187727
1.33333										0.189223	0.188429	0.198198																						0.18415	0.186825	0.186638
1.35										0.188512	0.185554	0.198948																						0.182443	0.19037	0.189555
1.36667										0.187284	0.185292	0.199256																						0.178978	0.188196	0.189131
1.38333										0.188153	0.18411	0.196777																						0.181997	0.192036	0.187385
1.4										0.184402	0.184625	0.196357																						0.185051	0.184855	0.18797
1.41667										0.189266	0.18732	0.200494																						0.189547	0.188938	0.192201
1.43333										0.190717	0.184363	0.203232																						0.186907	0.188454	0.189714
1.45										0.192148	0.187319	0.200557																						0.188037	0.190052	0.188504
1.46667										0.189949	0.186009	0.203784																						0.187171	0.188947	0.188586
1.48333										0.192015	0.185185	0.195349																						0.182477	0.187987	0.187616
1.5										0.187859	0.187924	0.197523																						0.180924	0.188637	0.187769
1.51667										0.186446	0.185494	0.199875																						0.185502	0.19012	0.18854
1.53333										0.190249	0.18461	0.198754																						0.188142	0.188616	0.187637
1.55										0.191951	0.186611	0.197758																						0.183113	0.18929	0.191595
1.56667										0.189601	0.191517	0.197573																						0.185738	0.190015	0.19052
1.58333										0.189353	0.187601	0.200062																						0.188473	0.188968	0.190802
1.6										0.188457	0.1875	0.197998																						0.18543	0.190957	0.190873
1.61667										0.193702	0.187784	0.201689																						0.184941	0.186598	0.187634
1.63333										0.192553	0.190492	0.199499																						0.18521	0.189501	0.192837
1.65										0.189765	0.188673	0.202071																						0.187169	0.18994	0.192483
1.66667										0.188906	0.186992	0.199624																						0.18802	0.186396	0.190592
1.68333										0.190935	0.191095	0.202074																						0.18686	0.189371	0.194016
1.7										0.190461	0.190291	0.201633																						0.188353	0.191904	0.192566
1.71667										0.191926	0.186971	0.201812																						0.186486	0.186194	0.191262
1.73333										0.191022	0.191607	0.202251																						0.187437	0.189179	0.197766
1.75										0.194073	0.188809	0.20252																						0.186802	0.191979	0.194487
1.76667										0.192098	0.18687	0.198999																						0.187935	0.190618	0.195438
1.78333										0.19095	0.188896	0.204717																						0.185099	0.191657	0.193765
1.8										0.196858	0.188458	0.203727																						0.191049	0.196241	0.19542
1.81667										0.19361	0.188335	0.202141																						0.187187	0.190994	0.193185
1.83333										0.192197	0.190414	0.203744																						0.18856	0.1882	0.194021
1.85										0.19648	0.187215	0.20371																						0.189369	0.191889	0.193588
1.86667										0.190781	0.189357	0.200627																						0.187088	0.193646	0.19805
1.88333										0.193395	0.192597	0.206484																						0.190285	0.196981	0.194742
1.9										0.193776	0.189163	0.202592																						0.19046	0.192568	0.198297
1.91667										0.194284	0.190492	0.203902																						0.188168	0.195342	0.196396
1.93333										0.193435	0.193081	0.202894																						0.186693	0.190154	0.192261
1.95										0.190309	0.193644	0.206244																						0.190634	0.194591	0.192597
1.96667										0.195083	0.188278	0.202848																						0.193645	0.197815	0.196325
1.98333										0.189882	0.189038	0.203518																						0.189575	0.194966	0.197745
2										0.19274	0.189394	0.207649																						0.187375	0.190565	0.195367
2.01667										0.19513	0.190865	0.204877																						0.192876	0.193766	0.197328
2.03333										0.193662	0.186723	0.205873																						0.18927	0.193122	0.19447
2.05										0.194015	0.188363	0.203874																						0.189417	0.190458	0.199137
2.06667										0.193972	0.193728	0.205185																						0.191639	0.19412	0.197344
2.08333										0.195687	0.189961	0.203401																						0.19131	0.196234	0.198827
2.1										0.196843	0.197678	0.206059																						0.192763	0.193268	0.198396
2.11667										0.194364	0.192435	0.20669																						0.198517	0.198485	0.199449
2.13333										0.198265	0.190837	0.204739																						0.19271	0.191353	0.196133
2.15										0.19545	0.189803	0.208294																						0.193483	0.194266	0.198641
2.16667										0.197547	0.190194	0.208465																						0.192373	0.195931	0.205676
2.18333										0.195534	0.191966	0.209097																						0.192438	0.193122	0.199694
2.2										0.197288	0.1875	0.204717																						0.190219	0.195011	0.194761
2.21667										0.193796	0.190194	0.207817																						0.192685	0.195472	0.196988
2.23333										0.196921	0.193613	0.204682																						0.194633	0.192629	0.203232
2.25										0.196223	0.194857	0.205185																						0.195039	0.193719	0.199013
2.26667										0.196331	0.194766	0.206107																						0.193024	0.193512	0.19876
2.28333										0.197101	0.190099	0.206163																						0.188859	0.196571	0.202921
2.3										0.197795	0.192588	0.206445																						0.190557	0.194707	0.201567
2.31667										0.197115	0.191812	0.205761																						0.19451	0.192337	0.202074
2.33333										0.197038	0.194646	0.207181																						0.197288	0.196286	0.201387
2.35										0.196186	0.192232	0.205882																						0.194142	0.198795	0.197356
2.36667										0.198706	0.194399	0.208161																						0.194086	0.195002	0.200817
2.38333										0.193507	0.192055	0.204762																						0.193857	0.191973	0.199063
2.4										0.195098	0.19137	0.205976																						0.193812	0.195603	0.200063
2.41667										0.198001	0.195235	0.205506																						0.193329	0.196907	0.19829
2.43333										0.200904	0.192029	0.204394																						0.194558	0.193622	0.199616
2.45										0.201362	0.194573	0.207433																						0.198844	0.19674	0.198265
2.46667										0.196388	0.195753	0.20638																						0.194757	0.191093	0.19907
2.48333										0.199355	0.198466	0.208386																						0.198429	0.196947	0.201763
2.5										0.196022	0.195307	0.208161																						0.196861	0.197269	0.201448
2.51667										0.201867	0.193355	0.208003																						0.198016	0.197503	0.202889
2.53333										0.197527	0.195681	0.204538																						0.196996	0.197318	0.203739
2.55										0.200587	0.195955	0.20884																						0.200068	0.198012	0.199874
2.56667										0.200844	0.198739	0.209317																						0.202128	0.197941	0.200569
2.58333										0.201951	0.197456	0.207553																						0.196975	0.196877	0.20145
2.6										0.199284	0.192895	0.209065																						0.195964	0.197719	0.201446
2.61667										0.199481	0.195631	0.21078																						0.198084	0.19649	0.204101
2.63333										0.197403	0.193182	0.207614																						0.2	0.195345	0.200188
2.65										0.198643	0.196007	0.206974																						0.19726	0.201373	0.202771
2.66667										0.197795	0.191912	0.209041																						0.195014	0.19825	0.203046
2.68333										0.199285	0.195268	0.209631																						0.200827	0.197559	0.204416
2.7										0.197014	0.193407	0.211136																						0.1963	0.196176	0.199623
2.71667										0.199936	0.198864	0.208615																						0.197391	0.198167	0.201638
2.73333										0.208374	0.195195	0.206786																						0.19473	0.202209	0.205901
2.75										0.200778	0.196661	0.207457																						0.198903	0.194297	0.200756
2.76667										0.199738	0.194788	0.205128																						0.198542	0.193022	0.202643
2.78333										0.206412	0.196727	0.210965																						0.197662	0.200076	0.204423
2.8										0.198508	0.193235	0.213667																						0.198625	0.196558	0.205873
2.81667										0.201631	0.195333	0.210526																						0.197996	0.193928	0.201452
2.83333										0.202096	0.195286	0.210307																						0.199793	0.197929	0.205826
2.85										0.202027	0.196183	0.209948																						0.196391	0.198174	0.203272
2.86667										0.202922	0.198455	0.213826																						0.197246	0.197865	0.202656
2.88333										0.202462	0.194575	0.208239																						0.200902	0.198243	0.204366
2.9										0.203941	0.196171	0.210526																						0.195442	0.200613	0.201272
2.91667										0.199804	0.195696	0.209952																						0.197454	0.198464	0.202844
2.93333										0.204538	0.199664	0.21034																						0.200486	0.19701	0.203927
2.95										0.201754	0.195725	0.211995																						0.197169	0.197625	0.20252
2.96667										0.20078	0.198389	0.212993																						0.199449	0.201231	0.202532
2.98333										0.19974	0.196771	0.210019																						0.19883	0.200536	0.204861
3										0.200589	0.196705	0.211372																						0.201655	0.195777	0.20412
3.01667										0.203807	0.203236	0.210459																						0.199793	0.200459	0.207506
3.03333										0.203776	0.197702	0.210628																						0.196807	0.197069	0.203395
3.05										0.205044	0.199391	0.212972																						0.201115	0.199384	0.206831
3.06667										0.202747	0.20203	0.208696																						0.202426	0.198315	0.204975
3.08333										0.203861	0.19629	0.210611																						0.198682	0.200308	0.205217
3.1										0.203922	0.198577	0.212814																						0.199024	0.202012	0.20313
3.11667										0.201642	0.201292	0.208883																						0.20229	0.202635	0.206439
3.13333										0.203988	0.195873	0.212849																						0.197852	0.200769	0.207016
3.15										0.203217	0.19736	0.210849																						0.201461	0.203812	0.207321
3.16667										0.2065	0.20203	0.212725																						0.204096	0.202221	0.205055
3.18333										0.205959	0.201894	0.21519																						0.201599	0.203318	0.208439
3.2										0.206386	0.197694	0.210408																						0.20453	0.198459	0.207796
3.21667										0.204149	0.198308	0.211122																						0.203348	0.200385	0.204403
3.23333										0.208429	0.198914	0.214101																						0.199581	0.199381	0.207028
3.25										0.207405	0.196483	0.212581																						0.20161	0.20085	0.206776
3.26667										0.202623	0.202041	0.212532																						0.199372	0.203318	0.203954
3.28333										0.20374	0.199864	0.216969																						0.200769	0.205666	0.208005
3.3										0.204993	0.201427	0.214655																						0.20218	0.199923	0.207005
3.31667										0.204516	0.199522	0.207943																						0.200698	0.200467	0.206389
3.33333										0.207148	0.199729	0.215345																						0.202017	0.206977	0.211206
3.35										0.204434	0.2	0.210783																						0.202651	0.199074	0.207267
3.36667										0.204001	0.198367	0.215141																						0.199303	0.206723	0.208452
3.38333										0.206647	0.203315	0.212882																						0.203911	0.20085	0.209775
3.4										0.203922	0.200954	0.212807																						0.201401	0.204448	0.206658
3.41667										0.209937	0.203274	0.216015																						0.205317	0.20085	0.208608
3.43333										0.209014	0.202113	0.217857																						0.204132	0.201238	0.212887
3.45										0.203595	0.198912	0.214793																						0.203723	0.200618	0.209759
3.46667										0.207707	0.20279	0.21095																						0.203	0.202075	0.208756
3.48333										0.204763	0.199387	0.211985																						0.201736	0.204633	0.206994
3.5										0.203362	0.19966	0.215534																						0.201391	0.200231	0.212429
3.51667										0.204583	0.202795	0.217687																						0.203697	0.204749	0.208899
3.53333										0.207337	0.201635	0.21129																						0.20476	0.206803	0.206234
3.55										0.209539	0.206507	0.213869																						0.203158	0.203101	0.211459
3.56667										0.206172	0.205943	0.216672																						0.203425	0.203318	0.208162
3.58333										0.207329	0.202605	0.216911																						0.205219	0.205527	0.214466
3.6										0.206554	0.201989	0.214216																						0.204354	0.207232	0.215033
3.61667										0.206162	0.201503	0.215783																						0.201616	0.205607	0.212034
3.63333										0.206028	0.202051	0.214911																						0.206653	0.203113	0.208544
3.65										0.211436	0.203419	0.217434																						0.203593	0.206844	0.213675
3.66667										0.203601	0.202324	0.216067																						0.203665	0.207137	0.212571
3.68333										0.208264	0.205872	0.217532																						0.209204	0.207364	0.210443
3.7										0.208443	0.20385	0.214425																						0.204641	0.198527	0.212179
3.71667										0.208182	0.202458	0.217293																						0.204713	0.205962	0.211076
3.73333										0.208871	0.204187	0.221715																						0.203645	0.206522	0.210041
3.75										0.205697	0.205287	0.214844																						0.204802	0.206424	0.210826
3.76667										0.210509	0.206136	0.214724																						0.207176	0.206522	0.209398
3.78333										0.207148	0.198705	0.217092																						0.207018	0.20374	0.212766
3.8										0.206486	0.203913	0.21461																						0.208924	0.204758	0.212025
3.81667										0.209704	0.200549	0.214584																						0.204755	0.203502	0.211465
3.83333										0.209088	0.20385	0.215927																						0.207541	0.207584	0.212671
3.85										0.206019	0.203033	0.21742																						0.203384	0.204439	0.209022
3.86667										0.211085	0.204428	0.21872																						0.210303	0.208187	0.211612
3.88333										0.209635	0.206503	0.216856																						0.203815	0.204599	0.211062
3.9										0.210212	0.204545	0.213871																						0.20297	0.20913	0.210711
3.91667										0.209302	0.201646	0.216041																						0.202986	0.204928	0.208585
3.93333										0.207547	0.206196	0.21876																						0.204849	0.207098	0.21071
3.95										0.205814	0.206526	0.216618																						0.208998	0.207018	0.212208
3.96667										0.20756	0.202475	0.215439																						0.202465	0.202173	0.211612
3.98333										0.210927	0.20741	0.214889																						0.207714	0.207355	0.213806
4										0.206817	0.206004	0.218964																						0.209013	0.205882	0.211889
4.01667										0.205716	0.205781	0.216278																						0.204103	0.203754	0.210761
4.03333										0.207478	0.203512	0.216049																						0.206153	0.203978	0.213851
4.05										0.210316	0.203877	0.216234																						0.20686	0.210815	0.216752
4.06667										0.210596	0.204018	0.215795																						0.205348	0.203363	0.215655
4.08333										0.205008	0.205102	0.219816																						0.203901	0.207221	0.211335
4.1										0.208085	0.204506	0.21684																						0.204441	0.209084	0.21472
4.11667										0.209877	0.203297	0.219496																						0.204133	0.207045	0.210325
4.13333										0.208569	0.207229	0.220622																						0.205392	0.205928	0.213808
4.15										0.210244	0.205484	0.218973																						0.205714	0.206194	0.21344
4.16667										0.20198	0.2	0.213758																						0.206945	0.206492	0.214786
4.18333										0.205931	0.204061	0.217991																						0.204691	0.206206	0.213346
4.2										0.210104	0.207099	0.218985																						0.209394	0.206586	0.216485
4.21667										0.205598	0.204719	0.217462																						0.206479	0.212456	0.213372
4.23333										0.207987	0.201379	0.215264																						0.207889	0.205859	0.213167
4.25										0.209827	0.20536	0.217349																						0.207755	0.206125	0.215724
4.26667										0.209897	0.206443	0.220405																						0.20974	0.206789	0.213762
4.28333										0.208361	0.204004	0.215198																						0.207278	0.206125	0.209554
4.3										0.207585	0.205546	0.220078																						0.209929	0.209633	0.214995
4.31667										0.207861	0.209028	0.217861																						0.20752	0.210794	0.214309
4.33333										0.209645	0.204271	0.217206																						0.208631	0.20695	0.215605
4.35										0.211159	0.199586	0.220646																						0.206112	0.207059	0.214631
4.36667										0.211003	0.207652	0.22332																						0.208705	0.210919	0.214561
4.38333										0.213949	0.211057	0.218595																						0.207534	0.211251	0.21638
4.4										0.209527	0.206753	0.217263																						0.20318	0.208202	0.210677
4.41667										0.210862	0.205686	0.216015																						0.210733	0.209284	0.213483
4.43333										0.213275	0.207148	0.219344																						0.204819	0.210074	0.21152
4.45										0.211034	0.209705	0.217718																						0.209104	0.209037	0.216984
4.46667										0.209419	0.207756	0.217606																						0.204918	0.21129	0.212287
4.48333										0.213615	0.207599	0.211277																						0.20912	0.212323	0.212488
4.5										0.213468	0.206885	0.221785																						0.208541	0.210506	0.216495
4.51667										0.210898	0.208841	0.217133																						0.208274	0.208826	0.217294
4.53333										0.210951	0.203672	0.218688																						0.205246	0.206774	0.213777
4.55										0.210017	0.20423	0.218421																						0.205504	0.209119	0.215019
4.56667										0.211519	0.208247	0.2204																						0.208779	0.210136	0.219773
4.58333										0.207541	0.212142	0.218781																						0.208155	0.208661	0.214514
4.6										0.208459	0.210014	0.216376																						0.207709	0.208791	0.213073
4.61667										0.212788	0.207292	0.217147																						0.206355	0.207451	0.210863
4.63333										0.212823	0.206969	0.219577																						0.20981	0.210216	0.214058
4.65										0.211234	0.206128	0.221192																						0.209452	0.211462	0.217879
4.66667										0.206966	0.211761	0.220869																						0.20665	0.213611	0.216495
4.68333										0.21322	0.209441	0.219019																						0.206514	0.211774	0.216269
4.7										0.210758	0.206189	0.221301																						0.212089	0.208104	0.211322
4.71667										0.20906	0.203065	0.219423																						0.207479	0.209677	0.218106
4.73333										0.213536	0.205974	0.220796																						0.209244	0.210114	0.216129
4.75										0.20756	0.206222	0.218212																						0.211883	0.21253	0.216941
4.76667										0.210227	0.206099	0.218448																						0.210357	0.210444	0.216312
4.78333										0.210101	0.205128	0.223067																						0.21096	0.204805	0.218406
4.8										0.211467	0.20721	0.221192																						0.209833	0.210319	0.21756
4.81667										0.210189	0.208509	0.217062																						0.210168	0.207317	0.216883
4.83333										0.210366	0.207415	0.217593																						0.209227	0.209102	0.215088
4.85										0.213297	0.2106	0.218296																						0.209961	0.215725	0.217209
4.86667										0.211415	0.210765	0.222663																						0.214439	0.210299	0.21877
4.88333										0.210988	0.212878	0.217721																						0.212273	0.212145	0.21787
4.9										0.212411	0.207283	0.220826																						0.215665	0.210631	0.216015
4.91667										0.210047	0.207938	0.214075																						0.209078	0.211523	0.215788
4.93333										0.207814	0.208494	0.217162																						0.210508	0.211212	0.218466
4.95										0.210401	0.20858	0.21911																						0.212089	0.211834	0.215737
4.96667										0.21296	0.20756	0.217978																						0.208541	0.210734	0.217799
4.98333										0.21074	0.20727	0.220434																						0.212208	0.212229	0.216033
5										0.215494	0.208172	0.224005																						0.210072	0.214625	0.218992
5.01667										0.213971	0.209107	0.220826																						0.211323	0.212766	0.218123
5.03333										0.215306	0.208025	0.217995																						0.213796	0.215569	0.216688
5.05										0.211753	0.209097	0.220779																						0.211968	0.212313	0.220569
5.06667										0.209318	0.210173	0.221557																						0.210166	0.209945	0.214841
5.08333										0.214237	0.210803	0.220784																						0.209479	0.209385	0.217716
5.1										0.214261	0.21193	0.221926																						0.212866	0.210817	0.218811
5.11667										0.214578	0.20953	0.221262																						0.21315	0.212893	0.215445
5.13333										0.208925	0.210452	0.219374																						0.209561	0.210713	0.216137
5.15										0.216678	0.209008	0.222479																						0.216402	0.21169	0.220195
5.16667										0.211224	0.209286	0.22259																						0.211816	0.210194	0.218406
5.18333										0.210189	0.209672	0.220969																						0.210412	0.208317	0.220367
5.2										0.211427	0.212947	0.218493																						0.21413	0.213121	0.219178
5.21667										0.210544	0.209855	0.216689																						0.212428	0.21086	0.215145
5.23333										0.212897	0.208054	0.221521																						0.212581	0.209741	0.220737
5.25										0.214553	0.210155	0.226246																						0.211323	0.215421	0.221572
5.26667										0.214042	0.208552	0.22237																						0.209863	0.210879	0.217883
5.28333										0.214651	0.211084	0.219601																						0.208423	0.212791	0.215145
5.3										0.2157	0.213555	0.221227																						0.213873	0.212348	0.223383
5.31667										0.211009	0.212623	0.220569																						0.209277	0.217477	0.217377
5.33333										0.212708	0.21193	0.225689																						0.215418	0.216227	0.216899
5.35										0.214407	0.213507	0.223592																						0.211167	0.211978	0.217883
5.36667										0.213779	0.206921	0.223173																						0.212284	0.217168	0.22326
5.38333										0.214528	0.210031	0.223915																						0.214543	0.217033	0.220493
5.4										0.214915	0.214185	0.218956																						0.212598	0.213276	0.220136
5.41667										0.21268	0.216245	0.225273																						0.217391	0.213276	0.220746
5.43333										0.213997	0.209043	0.222735																						0.213571	0.217237	0.224121
5.45										0.214601	0.21264	0.222733																						0.215253	0.218139	0.223183
5.46667										0.216481	0.21296	0.223247																						0.215533	0.218189	0.222614
5.48333										0.217156	0.2097	0.224234																						0.213724	0.215771	0.218369
5.5										0.215468	0.212892	0.223645																						0.213904	0.219426	0.222791
5.51667										0.21431	0.212863	0.22509																						0.213596	0.220703	0.222934
5.53333										0.215296	0.21264	0.224003																						0.216649	0.216459	0.2188
5.55										0.213257	0.214732	0.226144																						0.214108	0.217408	0.22258
5.56667										0.219562	0.214012	0.22757																						0.218661	0.220047	0.225352
5.58333										0.22022	0.21727	0.227466																						0.213932	0.221395	0.219466
5.6										0.214358	0.213189	0.226323																						0.215763	0.219961	0.223177
5.61667										0.213784	0.214983	0.226359																						0.217252	0.219531	0.221585
5.63333										0.217348	0.215353	0.226828																						0.216978	0.219312	0.221584
5.65										0.221284	0.214211	0.225764																						0.217052	0.219985	0.224665
5.66667										0.218456	0.211458	0.225723																						0.21552	0.217307	0.222611
5.68333										0.21726	0.215076	0.226623																						0.214336	0.219295	0.223211
5.7										0.22047	0.21724	0.226113																						0.219348	0.220835	0.222364
5.71667										0.217683	0.216563	0.227006																						0.220327	0.218702	0.224912
5.73333										0.220088	0.218859	0.232201																						0.221157	0.218133	0.223462
5.75										0.221331	0.215427	0.224894																						0.221947	0.220313	0.225662
5.76667										0.216378	0.213008	0.225618																						0.215016	0.223259	0.218021
5.78333										0.221776	0.216984	0.227288																						0.213196	0.222222	0.22524
5.8										0.219389	0.213891	0.224417																						0.213103	0.224854	0.225191
5.81667										0.216072	0.214976	0.222511																						0.218728	0.216185	0.218849
5.83333										0.218272	0.215897	0.230045																						0.221748	0.218846	0.224944
5.85										0.213543	0.213987	0.223919																						0.21685	0.224776	0.221023
5.86667										0.21694	0.216319	0.226098																						0.220113	0.217643	0.226054
5.88333										0.218322	0.215155	0.221357																						0.21635	0.220023	0.223428
5.9										0.218395	0.215172	0.227877																						0.219193	0.220714	0.221589
5.91667										0.217493	0.216431	0.228833																						0.215596	0.217241	0.221169
5.93333										0.21851	0.220076	0.228441																						0.220219	0.221665	0.224089
5.95										0.218459	0.219875	0.226654																						0.216197	0.221024	0.223316
5.96667										0.217276	0.217873	0.228803																						0.216978	0.219125	0.221765
5.98333										0.218499	0.217753	0.223556																						0.219178	0.219853	0.221376
6										0.219114	0.213965	0.228896																						0.218111	0.221661	0.224684
6.01667										0.216144	0.218837	0.229997																						0.220852	0.222052	0.221343
6.03333										0.215093	0.212509	0.228646																						0.216476	0.219738	0.222469
6.05										0.219927	0.216506	0.229791																						0.216065	0.224615	0.225142
6.06667										0.221589	0.222377	0.230869																						0.221831	0.223466	0.218228
6.08333										0.217723	0.220649	0.23062																						0.217269	0.220515	0.224302
6.1										0.216639	0.215046	0.229615																						0.216702	0.219015	0.222574
6.11667										0.216505	0.22149	0.229896																						0.219718	0.22722	0.229305
6.13333										0.223301	0.218032	0.230097																						0.219676	0.225374	0.221769
6.15										0.217825	0.21989	0.231648																						0.220578	0.220123	0.225643
6.16667										0.218605	0.219952	0.226992																						0.214412	0.219569	0.227796
6.18333										0.220113	0.218998	0.229349																						0.216008	0.221669	0.222257
6.2										0.221778	0.217798	0.229844																						0.217931	0.218822	0.222994
6.21667										0.221112	0.218566	0.225443																						0.218695	0.222647	0.224111
6.23333										0.219667	0.21805	0.232016																						0.221326	0.223457	0.227
6.25										0.218813	0.221374	0.229529																						0.217161	0.225211	0.222992
6.26667										0.219064	0.215321	0.232016																						0.222574	0.22316	0.22324
6.28333										0.219601	0.218825	0.232294																						0.217468	0.222605	0.223801
6.3										0.219251	0.214163	0.230372																						0.223759	0.223886	0.224035
6.31667										0.220745	0.218363	0.230546																						0.219255	0.220313	0.222538
6.33333										0.215446	0.218006	0.23356																						0.22007	0.22218	0.225837
6.35										0.22026	0.219788	0.234873																						0.221599	0.226733	0.222431
6.36667										0.219699	0.221837	0.232271																						0.219068	0.22456	0.226553
6.38333										0.219545	0.217944	0.228904																						0.217958	0.220645	0.221
6.4										0.21336	0.219931	0.232739																						0.217179	0.220571	0.223062
6.41667										0.219319	0.217706	0.233236																						0.224973	0.223886	0.226986
6.43333										0.221631	0.2163	0.23144																						0.219881	0.223279	0.223871
6.45										0.222148	0.217436	0.225411																						0.219993	0.222349	0.224535
6.46667										0.222926	0.218976	0.232656																						0.22418	0.223494	0.225078
6.48333										0.224892	0.218363	0.231613																						0.218137	0.222859	0.225228
6.5										0.220731	0.219705	0.230769																						0.220126	0.223068	0.225188
6.51667										0.217	0.220614	0.2292																						0.220816	0.223795	0.225299
6.53333										0.223475	0.223334	0.231317																						0.221201	0.22609	0.228346
6.55										0.220147	0.218976	0.230097																						0.222809	0.224505	0.226303
6.56667										0.218905	0.21875	0.228846																						0.223202	0.221714	0.221735
6.58333										0.221964	0.219897	0.225879																						0.219341	0.223755	0.227201
6.6										0.227621	0.220462	0.233301																						0.222144	0.223275	0.226213
6.61667										0.220199	0.222184	0.231437																						0.223236	0.227238	0.22622
6.63333										0.222736	0.221074	0.23343																						0.222028	0.22357	0.223866
6.65										0.221593	0.221765	0.233645																						0.221795	0.225475	0.227558
6.66667										0.221704	0.216523	0.229381																						0.220639	0.219559	0.226239
6.68333										0.219319	0.21907	0.232183																						0.220825	0.221339	0.224035
6.7										0.219795	0.22146	0.228912																						0.219708	0.219992	0.224976
6.71667										0.219488	0.217347	0.229603																						0.220516	0.224646	0.22493
6.73333										0.215628	0.217287	0.229856																						0.222961	0.223909	0.224241
6.75										0.22322	0.216764	0.225379																						0.225559	0.220404	0.223026
6.76667										0.219569	0.2163	0.23129																						0.222222	0.220365	0.22292
6.78333										0.221084	0.21947	0.230992																						0.223042	0.220583	0.226859
6.8										0.221525	0.2183	0.23208																						0.222572	0.224374	0.226759
6.81667										0.21592	0.218032	0.229582																						0.217725	0.222853	0.226209
6.83333										0.220896	0.221002	0.233796																						0.216244	0.223238	0.223438
6.85										0.221077	0.218771	0.229904																						0.22323	0.222855	0.2225
6.86667										0.220126	0.221879	0.23129																						0.218239	0.220166	0.22493
6.88333										0.219187	0.218536	0.232551																						0.217739	0.22155	0.22522
6.9										0.220934	0.221536	0.234628																						0.222144	0.22	0.227741
6.91667										0.216386	0.220624	0.232881																						0.218367	0.221927	0.221736
6.93333										0.216903	0.217689	0.232252																						0.217801	0.221262	0.225149
6.95										0.222075	0.219562	0.230918																						0.219317	0.223525	0.223434
6.96667										0.220457	0.219863	0.229561																						0.217649	0.226415	0.22683
6.98333										0.219657	0.219061	0.231365																						0.220286	0.221423	0.22264
7										0.220938	0.219211	0.231609																						0.226078	0.223699	0.224375
7.01667										0.219151	0.221575	0.231115																						0.218619	0.220544	0.224159
7.03333										0.219448	0.220744	0.232223																						0.222377	0.221762	0.225251
7.05										0.221414	0.222908	0.230225																						0.221833	0.227015	0.226098
7.06667										0.220093	0.220725	0.22973																						0.222495	0.220339	0.224095
7.08333										0.220637	0.219038	0.23109																						0.216131	0.220633	0.224208
7.1										0.224842	0.222146	0.235294																						0.220829	0.224158	0.228697
7.11667										0.220339	0.216235	0.229708																						0.219173	0.221348	0.225321
7.13333										0.221268	0.221995	0.233344																						0.221526	0.225952	0.220643
7.15										0.220026	0.221918	0.233419																						0.221874	0.221383	0.223368
7.16667										0.221122	0.223549	0.236538																						0.221144	0.221677	0.223048
7.18333										0.220681	0.220356	0.230769																						0.222222	0.225151	0.229082
7.2										0.223658	0.220624	0.235275																						0.222066	0.221342	0.227273
7.21667										0.219287	0.218536	0.232789																						0.22102	0.223694	0.222948
7.23333										0.22259	0.21908	0.232678																						0.222416	0.224915	0.227117
7.25										0.219512	0.219986	0.231535																						0.22694	0.225929	0.22665
7.26667										0.223689	0.220748	0.23435																						0.222416	0.228647	0.229616
7.28333										0.220289	0.22169	0.231535																						0.221486	0.228323	0.223983
7.3										0.218812	0.219379	0.232566																						0.220639	0.225141	0.225093
7.31667										0.217406	0.218943	0.230671																						0.221801	0.225198	0.223398
7.33333										0.217877	0.218899	0.232521																						0.220527	0.225357	0.225186
7.35										0.217133	0.22249	0.236791																						0.22126	0.225188	0.224604
7.36667										0.224024	0.222222	0.236639																						0.220784	0.222722	0.22622
7.38333										0.218574	0.219028	0.229466																						0.221331	0.221431	0.22377
7.4										0.219504	0.222902	0.234425																						0.223267	0.226159	0.225887
7.41667										0.21948	0.218686	0.232326																						0.220434	0.221507	0.225295
7.43333										0.220211	0.221995	0.236985																						0.221567	0.224236	0.226609
7.45										0.221122	0.222718	0.236851																						0.222184	0.224821	0.223533
7.46667										0.22333	0.217332	0.230549																						0.223308	0.225151	0.227667
7.48333										0.224876	0.222222	0.233323																						0.224454	0.224436	0.227895
7.5										0.22248	0.223855	0.23471																						0.22357	0.227187	0.224642
7.51667										0.218134	0.224044	0.235294																						0.224397	0.227839	0.225746
7.53333										0.222552	0.223693	0.23424																						0.221877	0.227952	0.224922
7.55										0.218296	0.220588	0.23447																						0.220563	0.221848	0.229289
7.56667										0.224645	0.221955	0.23535																						0.222802	0.230102	0.227582
7.58333										0.220603	0.223017	0.235728																						0.223298	0.226387	0.228403
7.6										0.220389	0.220938	0.233152																						0.220942	0.224934	0.226128
7.61667										0.223429	0.221918	0.232982																						0.224234	0.224352	0.229283
7.63333										0.223654	0.22435	0.232166																						0.225279	0.22901	0.223187
7.65										0.219625	0.221769	0.236666																						0.220174	0.223097	0.227202
7.66667										0.222808	0.223208	0.235445																						0.220451	0.224795	0.229406
7.68333										0.222186	0.223138	0.235651																						0.227699	0.22763	0.225847
7.7										0.217348	0.222789	0.234205																						0.219605	0.224398	0.230078
7.71667										0.225646	0.225884	0.235651																						0.224809	0.224229	0.22874
7.73333										0.220796	0.219322	0.233832																						0.221798	0.226337	0.228332
7.75										0.220132	0.222904	0.237288																						0.219386	0.223802	0.227597
7.76667										0.220238	0.223093	0.232907																						0.221486	0.225601	0.225536
7.78333										0.222664	0.221045	0.232588																						0.224688	0.224823	0.227118
7.8										0.218164	0.21804	0.235407																						0.224186	0.224551	0.226633
7.81667										0.221309	0.220633	0.236288																						0.218207	0.223432	0.227287
7.83333										0.219568	0.215613	0.232314																						0.219335	0.225262	0.224521
7.85										0.224064	0.219993	0.236329																						0.223032	0.225649	0.227413
7.86667										0.218935	0.220718	0.236045																						0.223027	0.228195	0.226427
7.88333										0.221077	0.222754	0.236867																						0.222491	0.226457	0.225687
7.9										0.224719	0.223881	0.233449																						0.227967	0.230248	0.229549
7.91667										0.218678	0.220483	0.231672																						0.219268	0.221725	0.22328
7.93333										0.224571	0.222638	0.234445																						0.222839	0.226204	0.227738
7.95										0.223211	0.221653	0.237821																						0.221111	0.226182	0.226286
7.96667										0.221749	0.224274	0.237002																						0.226833	0.226084	0.228766
7.98333										0.222624	0.221618	0.235595																						0.221874	0.225505	0.228856
8										0.220328	0.225034	0.232899																						0.220486	0.224414	0.227442
8.01667										0.222076	0.221844	0.237655																						0.221074	0.227645	0.226979
8.03333										0.217448	0.222486	0.234509																						0.226801	0.231776	0.229889
8.05										0.221668	0.223698	0.233365																						0.226722	0.230192	0.226577
8.06667										0.223576	0.224559	0.237077																						0.223448	0.225553	0.227119
8.08333										0.222077	0.22735	0.235557																						0.224066	0.227409	0.223108
8.1										0.223905	0.224073	0.235969																						0.223027	0.223547	0.22709
8.11667										0.222296	0.219661	0.238034																						0.223415	0.229685	0.228695
8.13333										0.223464	0.224532	0.232336																						0.225582	0.224757	0.228315
8.15										0.224811	0.223617	0.234865																						0.221071	0.228018	0.230243
8.16667										0.224704	0.2263	0.238171																						0.223029	0.229478	0.226526
8.18333										0.223792	0.222638	0.238915																						0.223334	0.231175	0.228308
8.2										0.222186	0.22442	0.234177																						0.220725	0.226712	0.225936
8.21667										0.224901	0.222034	0.234529																						0.223762	0.224467	0.229437
8.23333										0.219496	0.222034	0.23375																						0.224948	0.225831	0.228748
8.25										0.221454	0.225357	0.234375																						0.22776	0.230483	0.228081
8.26667										0.224195	0.223166	0.236842																						0.22449	0.23203	0.227512
8.28333										0.221967	0.220757	0.236173																						0.221648	0.226507	0.226114
8.3										0.219961	0.222675	0.237943																						0.22314	0.229816	0.22702
8.31667										0.221675	0.225543	0.236116																						0.223788	0.228763	0.225248
8.33333										0.223537	0.224427	0.23275																						0.22482	0.23031	0.22793
8.35										0.226041	0.225587	0.235873																						0.224673	0.225938	0.225031
8.36667										0.21659	0.220792	0.236884																						0.221571	0.224719	0.225062
8.38333										0.22317	0.222789	0.234642																						0.224483	0.228668	0.227105
8.4										0.223317	0.224331	0.238276																						0.227508	0.229252	0.226143
8.41667										0.224819	0.226977	0.237277																						0.219546	0.228625	0.226964
8.43333										0.222186	0.221251	0.238896																						0.225473	0.230855	0.231244
8.45										0.221894	0.223046	0.237762																						0.223973	0.228934	0.228722
8.46667										0.224115	0.227814	0.238474																						0.22696	0.228678	0.228032
8.48333										0.22255	0.226499	0.240382																						0.222414	0.223503	0.226304
8.5										0.220405	0.225653	0.237883																						0.223251	0.231114	0.228545
8.51667										0.225287	0.224788	0.240406																						0.226865	0.226831	0.224584
8.53333										0.224121	0.227119	0.23578																						0.222873	0.228508	0.229655
8.55										0.224436	0.223545	0.237444																						0.224441	0.224694	0.2251
8.56667										0.220598	0.222373	0.238156																						0.229627	0.227933	0.226696
8.58333										0.222621	0.223871	0.235535																						0.225207	0.231426	0.225727
8.6										0.223327	0.226199	0.239																						0.224209	0.227391	0.233169
8.61667										0.222076	0.224179	0.236809																						0.223937	0.226177	0.225707
8.63333										0.222953	0.225347	0.232816																						0.228966	0.2279	0.225559
8.65										0.224778	0.225839	0.235276																						0.226571	0.230511	0.228027
8.66667										0.222766	0.22467	0.235444																						0.22594	0.229027	0.227552
8.68333										0.225329	0.227181	0.236225																						0.224049	0.225639	0.228492
8.7										0.227228	0.223235	0.245247																						0.229683	0.231085	0.223793
8.71667										0.223788	0.222826	0.238276																						0.224769	0.227561	0.22851
8.73333										0.22449	0.22241	0.236742																						0.221955	0.222511	0.229488
8.75										0.225636	0.2244	0.236054																						0.225673	0.230314	0.229321
8.76667										0.221711	0.225993	0.236651																						0.227949	0.232402	0.228368
8.78333										0.223723	0.225127	0.234901																						0.224399	0.229136	0.230958
8.8										0.22024	0.223769	0.237944																						0.224363	0.229619	0.230935
8.81667										0.222989	0.224365	0.240494																						0.226084	0.229715	0.22918
8.83333										0.221638	0.223056	0.238126																						0.221649	0.220943	0.223515
8.85										0.224523	0.225034	0.234794																						0.220467	0.22734	0.223342
8.86667										0.226039	0.220379	0.237385																						0.22663	0.22855	0.227762
8.88333										0.224087	0.227904	0.239848																						0.22482	0.224535	0.229963
8.9										0.223827	0.225017	0.23817																						0.223558	0.227543	0.229734
8.91667										0.224476	0.225034	0.236037																						0.225618	0.229654	0.22786
8.93333										0.227168	0.220946	0.237702																						0.223401	0.228804	0.229448
8.95										0.219528	0.224856	0.238792																						0.226804	0.228434	0.225313
8.96667										0.223208	0.226126	0.236917																						0.222222	0.225436	0.222563
8.98333										0.222332	0.225424	0.236335																						0.224299	0.230082	0.230225
9										0.223425	0.22609	0.2366																						0.224518	0.231396	0.228677
9.01667										0.223871	0.223087	0.237658																						0.225231	0.22619	0.228016
9.03333										0.222806	0.2244	0.232543																						0.225673	0.227914	0.225727
9.05										0.226957	0.222672	0.237175																						0.225068	0.230059	0.225777
9.06667										0.226957	0.22573	0.235888																						0.225507	0.226632	0.230982
9.08333										0.22356	0.230507	0.240998																						0.225706	0.231199	0.228624
9.1										0.224638	0.224579	0.239517																						0.223433	0.228434	0.229468
9.11667										0.224087	0.225414	0.238335																						0.227351	0.233916	0.231171
9.13333										0.220118	0.219603	0.236859																						0.223788	0.224944	0.224133
9.15										0.225	0.223014	0.236295																						0.227726	0.229381	0.22886
9.16667										0.221239	0.225008	0.234223																						0.223901	0.22909	0.226801
9.18333										0.225287	0.228076	0.240241																						0.228982	0.22871	0.227064
9.2										0.224804	0.226965	0.233639																						0.223549	0.230285	0.22712
9.21667										0.225057	0.224365	0.239089																						0.22506	0.233718	0.228
9.23333										0.226328	0.224621	0.238425																						0.224079	0.227778	0.229276
9.25										0.222404	0.225806	0.237855																						0.223509	0.226164	0.227662
9.26667										0.226222	0.227381	0.238994																						0.223174	0.229113	0.226679
9.28333										0.222076	0.224208	0.235629																						0.229897	0.227003	0.230297
9.3										0.225025	0.228659	0.240454																						0.224957	0.227895	0.227314
9.31667										0.223097	0.22384	0.241488																						0.226396	0.230684	0.23228
9.33333										0.223753	0.223881	0.236255																						0.225077	0.231282	0.227468
9.35										0.22284	0.226703	0.235795																						0.226272	0.233111	0.229198
9.36667										0.222368	0.22651	0.238185																						0.22245	0.229059	0.227176
9.38333										0.222295	0.220122	0.238125																						0.226474	0.225795	0.227632
9.4										0.225033	0.22226	0.242079																						0.224504	0.228077	0.230418
9.41667										0.226241	0.223724	0.239685																						0.22648	0.228804	0.22911
9.43333										0.226662	0.226594	0.238379																						0.227257	0.229128	0.230255
9.45										0.225115	0.221883	0.238335																						0.222908	0.232739	0.231074
9.46667										0.225115	0.228581	0.240403																						0.224379	0.230026	0.227549
9.48333										0.22451	0.224738	0.241249																						0.228336	0.226819	0.230886
9.5										0.223495	0.22316	0.240506																						0.223788	0.23037	0.229783
9.51667										0.224382	0.226287	0.239089																						0.225818	0.226554	0.227687
9.53333										0.225122	0.223422	0.236634																						0.224931	0.230197	0.225963
9.55										0.222041	0.224662	0.238636																						0.227134	0.225938	0.229433
9.56667										0.223022	0.225905	0.24043																						0.226195	0.228929	0.227231
9.58333										0.228702	0.226919	0.242145																						0.225631	0.22837	0.231637
9.6										0.225976	0.227257	0.23739																						0.224274	0.231026	0.232366
9.61667										0.22411	0.226734	0.237155																						0.22595	0.232334	0.228389
9.63333										0.224403	0.228118	0.237646																						0.228444	0.226248	0.230418
9.65										0.22204	0.224469	0.235757																						0.225	0.226505	0.228606
9.66667										0.22671	0.225599	0.238754																						0.22774	0.226528	0.231501
9.68333										0.227511	0.228591	0.238035																						0.224553	0.227825	0.228065
9.7										0.226885	0.227519	0.237165																						0.225154	0.231712	0.231663
9.71667										0.224268	0.220722	0.237855																						0.224588	0.231997	0.230557
9.73333										0.221533	0.225271	0.236186																						0.223942	0.227239	0.226773
9.75										0.221319	0.225008	0.23817																						0.222757	0.235119	0.227879
9.76667										0.226662	0.223383	0.237224																						0.227304	0.227895	0.228912
9.78333										0.223387	0.227472	0.236461																						0.223819	0.229297	0.226277
9.8										0.228468	0.226644	0.240151																						0.227878	0.228148	0.225038
9.81667										0.224262	0.225566	0.236072																						0.226948	0.230229	0.226817
9.83333										0.227781	0.225806	0.237288																						0.232137	0.228782	0.230299
9.85										0.226632	0.222934	0.239419																						0.230079	0.229996	0.228371
9.86667										0.22244	0.227288	0.235941																						0.226635	0.22963	0.227979
9.88333										0.226378	0.222222	0.235607																						0.227428	0.226499	0.229808
9.9										0.226514	0.226396	0.237543																						0.223743	0.231857	0.22911
9.91667										0.219304	0.223012	0.238829																						0.227692	0.230372	0.230699
9.93333										0.226496	0.225785	0.239392																						0.225884	0.230769	0.229288
9.95										0.222404	0.225533	0.23802																						0.22309	0.232256	0.227883
9.96667										0.223602	0.22585	0.23787																						0.227551	0.229885	0.231796
9.98333										0.222806	0.220753	0.232748																						0.227709	0.225497	0.22993
10										0.224771	0.224249	0.236967																						0.22442	0.231505	0.231286
10.0167										0.22657	0.223502	0.240076																						0.226027	0.233309	0.230043
10.0333										0.224852	0.224469	0.234409																						0.228591	0.233901	0.227968
10.05										0.229255	0.227165	0.23826																						0.226512	0.229351	0.232572
10.0667										0.227079	0.225916	0.235535																						0.222033	0.229266	0.228982
10.0833										0.223568	0.221251	0.239672																						0.226272	0.229496	0.229508
10.1										0.224302	0.224249	0.237916																						0.22628	0.229205	0.227995
10.1167										0.2255	0.228707	0.236347																						0.227273	0.233766	0.231263
10.1333										0.227183	0.22422	0.237214																						0.223135	0.232077	0.229059
10.15										0.224796	0.224586	0.235166																						0.226215	0.231879	0.22605
10.1667										0.223997	0.229652	0.242712																						0.225241	0.231793	0.231547
10.1833										0.225764	0.224372	0.236312																						0.223932	0.230085	0.225434
10.2										0.228007	0.227073	0.240799																						0.22442	0.229259	0.23138
10.2167										0.222767	0.223916	0.23793																						0.223101	0.228225	0.229763
10.2333										0.225074	0.222297	0.238275																						0.222987	0.225795	0.232258
10.25										0.230036	0.226811	0.238425																						0.220819	0.227792	0.230816
10.2667										0.225732	0.224167	0.239924																						0.223169	0.232077	0.229015
10.2833										0.225198	0.225424	0.239437																						0.227397	0.228698	0.230349
10.3										0.229987	0.228871	0.240642																						0.225256	0.231793	0.229243
10.3167										0.226527	0.224924	0.238155																						0.227553	0.228698	0.231076
10.3333										0.224403	0.223724	0.237512																						0.223022	0.232402	0.230653
10.35										0.224704	0.229026	0.24059																						0.229031	0.231282	0.232452
10.3667										0.224008	0.227257	0.235441																						0.219187	0.231653	0.228824
10.3833										0.225278	0.226721	0.235478																						0.222869	0.232083	0.228267
10.4										0.226421	0.224413	0.235831																						0.225928	0.22912	0.232409
10.4167										0.223602	0.226689	0.240625																						0.226138	0.234705	0.228155
10.4333										0.223792	0.222749	0.238919																						0.225367	0.232334	0.229319
10.45										0.22568	0.224022	0.239623																						0.229023	0.223525	0.226255
10.4667										0.2239	0.224601	0.237813																						0.226589	0.231225	0.22845
10.4833										0.226649	0.22781	0.238919																						0.22442	0.228012	0.22833
10.5										0.225384	0.226025	0.238811																						0.228796	0.231225	0.231774
10.5167										0.224223	0.225076	0.235681																						0.224532	0.226922	0.23301
10.5333										0.226039	0.220989	0.238587																						0.225707	0.230798	0.231145
10.55										0.223211	0.223866	0.243038																						0.224941	0.22955	0.231521
10.5667										0.222114	0.226134	0.237007																						0.226525	0.230085	0.229948
10.5833										0.226316	0.225347	0.238843																						0.221655	0.226755	0.231074
10.6										0.225264	0.226888	0.238438																						0.225928	0.22946	0.230161
10.6167										0.22445	0.226014	0.239137																						0.225795	0.231139	0.228736
10.6333										0.227303	0.223573	0.239035																						0.226182	0.230996	0.229066
10.65										0.224557	0.225228	0.240625																						0.221881	0.230939	0.228632
10.6667										0.221419	0.227458	0.24005																						0.224846	0.230118	0.233579
10.6833										0.228825	0.223986	0.235663																						0.225487	0.231788	0.229997
10.7										0.228468	0.229547	0.241834																						0.226182	0.234637	0.233588
10.7167										0.227243	0.222411	0.238919																						0.225342	0.234035	0.23011
10.7333										0.224885	0.228195	0.241476																						0.22674	0.231478	0.22871
10.75										0.226916	0.224462	0.239021																						0.225906	0.233752	0.23
10.7667										0.226614	0.221212	0.241585																						0.227055	0.230457	0.228659
10.7833										0.225944	0.224504	0.240364																						0.225443	0.231703	0.22687
10.8										0.231177	0.227472	0.243252																						0.225195	0.230769	0.232078
10.8167										0.22509	0.224711	0.239063																						0.227974	0.236009	0.230769
10.8333										0.226397	0.225577	0.237649																						0.228287	0.228898	0.232289
10.85										0.227972	0.22597	0.237975																						0.228239	0.230343	0.230628
10.8667										0.226007	0.227844	0.2425																						0.227878	0.232241	0.22755
10.8833										0.226794	0.225861	0.240862																						0.22721	0.229159	0.229997
10.9										0.229862	0.229469	0.240915																						0.223208	0.230486	0.23224
10.9167										0.22901	0.227073	0.238708																						0.228767	0.231393	0.232083
10.9333										0.223024	0.224545	0.237828																						0.226544	0.22986	0.228545
10.95										0.229394	0.223157	0.239675																						0.224957	0.231815	0.231286
10.9667										0.223206	0.225143	0.238378																						0.230007	0.226491	0.229927
10.9833										0.226693	0.227934	0.240201																						0.224727	0.230118	0.229787
11										0.226545	0.229414	0.243252																						0.228064	0.233996	0.231423
11.0167										0.224037	0.228301	0.242728																						0.225231	0.225806	0.230137
11.0333										0.227944	0.228928	0.239205																						0.226389	0.234027	0.224347
11.05										0.227811	0.23103	0.240862																						0.224044	0.232077	0.229548
11.0667										0.22769	0.228147	0.243005																						0.23098	0.231505	0.229129
11.0833										0.224664	0.227673	0.239812																						0.226544	0.226283	0.230885
11.1										0.225828	0.224062	0.237813																						0.220792	0.23057	0.231726
11.1167										0.225083	0.225118	0.239662																						0.226215	0.230033	0.23117
11.1333										0.228018	0.226905	0.239375																						0.223019	0.231338	0.228996
11.15										0.226508	0.225328	0.240602																						0.227413	0.231676	0.230839
11.1667										0.224183	0.229625	0.238736																						0.227692	0.235968	0.228685
11.1833										0.226974	0.230952	0.239063																						0.228172	0.230967	0.230299
11.2										0.226465	0.229542	0.242509																						0.226016	0.233738	0.229553
11.2167										0.229105	0.227073	0.241358																						0.228493	0.230968	0.229742
11.2333										0.227869	0.228111	0.238051																						0.225136	0.235338	0.234043
11.25										0.228336	0.225653	0.242879																						0.227878	0.230967	0.231733
11.2667										0.228637	0.226752	0.238693																						0.230953	0.230343	0.231778
11.2833										0.227123	0.227686	0.238526																						0.224302	0.229274	0.231311
11.3										0.223841	0.226383	0.237872																						0.229587	0.232902	0.229903
11.3167										0.231478	0.227612	0.23896																						0.228845	0.233049	0.230676
11.3333										0.227288	0.229026	0.237813																						0.227273	0.227122	0.231756
11.35										0.230265	0.226364	0.238438																						0.223357	0.231414	0.233273
11.3667										0.225287	0.227579	0.242652																						0.22865	0.235751	0.230559
11.3833										0.230289	0.228301	0.23513																						0.229525	0.232446	0.232056
11.4										0.227079	0.231082	0.244674																						0.230559	0.229327	0.2314
11.4167										0.225849	0.226134	0.24404																						0.22804	0.233432	0.233731
11.4333										0.226198	0.223609	0.238946																						0.226215	0.23142	0.225708
11.45										0.230871	0.228601	0.2404																						0.226138	0.230826	0.231637
11.4667										0.228383	0.227783	0.244201																						0.226493	0.230684	0.229508
11.4833										0.229304	0.231265	0.242982																						0.230347	0.232327	0.229643
11.5										0.229524	0.228504	0.235605																						0.225443	0.228309	0.229414
11.5167										0.228307	0.229514	0.242576																						0.228346	0.232516	0.228919
11.5333										0.228713	0.228552	0.240602																						0.228298	0.237083	0.232998
11.55										0.227749	0.226857	0.242236																						0.230506	0.230088	0.23143
11.5667										0.227769	0.230926	0.241748																						0.226402	0.22877	0.229243
11.5833										0.225449	0.228426	0.242358																						0.226126	0.231248	0.228545
11.6										0.229194	0.229647	0.244277																						0.230928	0.232327	0.232056
11.6167										0.227139	0.22764	0.243184																						0.225357	0.233925	0.227437
11.6333										0.227677	0.229625	0.241077																						0.227645	0.229327	0.23248
11.65										0.223905	0.226122	0.237932																						0.222718	0.232103	0.231493

## Sheet: TA mutants slope values
TA1	TA2	TA3	TA4	TA5	TA6	TA7	TA8	TA9	TA10	WT	N
0.8886	0.631	0.9975	0.004115	0.5479	0.2232	0.8648	0.4778	0.3945	0.4507	0.8509	0.004732
1.049	0.3726	1.066	0.00455	0.7104	0.5373	0.6502	0.9355	0.632	0.7211	0.8634	0.004669
0.9652	0.6685	1.092	0.004408	0.8079	0.5955	0.9309	1.158	0.9418	0.7741	0.9089	0.004296
Average of WT:		0.8744
TA1	TA2	TA3	TA4	TA5	TA6	TA7	TA8	TA9	TA10	WT
1.01624	0.721638	1.14078	0.00470608	0.626601	0.255261	0.989021	0.546432	0.451167	0.515439	0.973124
1.19968	0.426121	1.21912	0.00520357	0.812443	0.614478	0.743596	1.06988	0.722781	0.82468	0.98742
1.10384	0.764524	1.24886	0.00504117	0.923948	0.681038	1.06462	1.32434	1.07708	0.885293	1.03946
1.10659	0.637428	1.20292	0.00498361	0.787664	0.516926	0.932411	0.980215	0.750343	0.741804	1

## Sheet: TB Total FRET data
Time (hours)	1	1	1	2	2	2	3	3	3	4	4	4	5	5	5	6	6	6	7	7	7	8	8	8	9	9	9	10	10	10	11	11	11	12	12	12	13	13	13	14	14	14	WT	WT	WT	15	15	15	16
0	0.213577	0.18337	0.199194	0.252539	0.230712	0.228708	0.238976	0.223535	0.219943	0.249636	0.2167	0.187533	0.227564	0.213008	0.200813	0.212053	0.187998	0.210148	0.250695	0.212373	0.213115	0.227035	0.187244	0.211494	0.230529	0.208725	0.196359	0.21553	0.2	0.202645	0.249261	0.231985	0.21525	0.213608	0.197225	0.208158	0.203704	0.203832	0.181692	0.218297	0.222004	0.197447	0.200876	0.197071	0.188989	0.197324	0.192279	0.215803	0.215
0.016667	0.201646	0.189765	0.203504	0.265592	0.247267	0.241522	0.252561	0.245247	0.233147	0.260174	0.227751	0.204534	0.23416	0.217198	0.210994	0.209167	0.18632	0.208759	0.26768	0.211676	0.215239	0.236095	0.188696	0.229484	0.240214	0.222096	0.211046	0.222346	0.205207	0.202563	0.269436	0.248509	0.213309	0.226041	0.197683	0.218268	0.216171	0.216262	0.169217	0.224777	0.228687	0.20366	0.202149	0.202846	0.194129	0.199927	0.202743	0.231431	0.218387
0.033333	0.216783	0.202441	0.210955	0.292683	0.261251	0.263178	0.275249	0.272555	0.255947	0.277921	0.241687	0.22904	0.24829	0.238782	0.229992	0.215823	0.188702	0.214286	0.289502	0.215989	0.216481	0.250475	0.193259	0.246377	0.258053	0.235184	0.224731	0.239489	0.214765	0.215771	0.298246	0.265675	0.224912	0.24809	0.198162	0.228949	0.235147	0.229885	0.175849	0.243495	0.245547	0.223077	0.218368	0.213783	0.203711	0.208843	0.206833	0.244468	0.237737
0.05	0.228249	0.207846	0.221085	0.310086	0.286604	0.281779	0.289643	0.293817	0.276826	0.297606	0.25511	0.248631	0.268048	0.246388	0.243475	0.219659	0.193836	0.210341	0.314053	0.214508	0.220168	0.260253	0.196266	0.268049	0.268074	0.24812	0.244174	0.251321	0.226106	0.22262	0.323864	0.285538	0.234441	0.261633	0.199117	0.248306	0.249165	0.247573	0.182116	0.261569	0.262096	0.23752	0.227092	0.225722	0.208491	0.223412	0.222709	0.259179	0.259814
0.066667	0.235562	0.217264	0.232285	0.327825	0.302096	0.306726	0.311529	0.332026	0.297135	0.317249	0.273109	0.274554	0.277893	0.266694	0.252968	0.222362	0.191165	0.214833	0.336226	0.216338	0.223437	0.28025	0.206897	0.279478	0.29695	0.267271	0.25136	0.262572	0.23696	0.23661	0.353739	0.301768	0.240157	0.277336	0.196481	0.259882	0.277325	0.261162	0.181904	0.277185	0.273681	0.258409	0.233732	0.233585	0.219073	0.230576	0.225983	0.278411	0.272431
0.083333	0.243972	0.223899	0.237896	0.347998	0.329213	0.316852	0.327561	0.354911	0.323515	0.331393	0.283982	0.30308	0.300709	0.275519	0.271861	0.232154	0.19855	0.218124	0.357862	0.221294	0.223245	0.289849	0.207484	0.298059	0.308559	0.279395	0.266618	0.278471	0.246482	0.24432	0.383756	0.329875	0.24982	0.288765	0.2049	0.271143	0.290464	0.279826	0.184535	0.287376	0.292415	0.269663	0.250253	0.24368	0.228672	0.236396	0.239194	0.289888	0.288238
0.1	0.257832	0.233404	0.247682	0.372046	0.343183	0.339735	0.350805	0.386801	0.33919	0.352057	0.300042	0.32219	0.315581	0.291789	0.27906	0.233407	0.202583	0.218619	0.376301	0.2179	0.229383	0.311815	0.216137	0.314431	0.326577	0.293245	0.282984	0.289861	0.255547	0.256517	0.407993	0.352415	0.25406	0.308366	0.206135	0.284142	0.310829	0.293858	0.189293	0.300658	0.301366	0.286882	0.257932	0.246921	0.237946	0.25198	0.248342	0.312933	0.307514
0.116667	0.259928	0.242308	0.257864	0.385863	0.356401	0.359457	0.363811	0.406309	0.356241	0.368208	0.318336	0.340307	0.325165	0.298846	0.292178	0.23864	0.201779	0.218816	0.394262	0.220327	0.23198	0.328099	0.217373	0.329868	0.341993	0.303175	0.291619	0.300562	0.268686	0.263761	0.421454	0.370151	0.265448	0.319929	0.206575	0.297697	0.320384	0.304574	0.190682	0.317237	0.320369	0.300456	0.267286	0.254695	0.244922	0.259096	0.255961	0.328735	0.315852
0.133333	0.271255	0.250324	0.27244	0.40913	0.374669	0.372927	0.393951	0.423688	0.368555	0.389809	0.334896	0.352838	0.337029	0.319493	0.305757	0.241069	0.201129	0.222776	0.416946	0.222261	0.233628	0.333895	0.220663	0.342246	0.362874	0.320938	0.302703	0.315985	0.274448	0.270671	0.45118	0.38785	0.27384	0.342635	0.206379	0.310287	0.350023	0.324478	0.193798	0.33151	0.332767	0.313552	0.274228	0.26738	0.249899	0.268076	0.264307	0.340588	0.3355
0.15	0.28208	0.257881	0.27718	0.431828	0.398178	0.388381	0.403154	0.444664	0.392782	0.403546	0.34913	0.368538	0.353811	0.337916	0.3255	0.247825	0.204107	0.223741	0.438333	0.225203	0.240807	0.353826	0.228916	0.361285	0.375153	0.333881	0.313064	0.327052	0.283827	0.285201	0.467105	0.403064	0.277339	0.359868	0.210725	0.32709	0.35799	0.342924	0.197525	0.347665	0.350533	0.332038	0.286833	0.277094	0.261709	0.278922	0.280655	0.362551	0.353986
0.166667	0.291841	0.268784	0.290113	0.454178	0.412698	0.406191	0.42428	0.463746	0.411321	0.419508	0.368375	0.391544	0.372345	0.345668	0.338638	0.257813	0.212898	0.228644	0.45594	0.229653	0.244824	0.37384	0.225512	0.376541	0.394203	0.345833	0.328299	0.338751	0.291412	0.293664	0.476783	0.424421	0.287178	0.367415	0.210705	0.334747	0.384054	0.355556	0.20328	0.357705	0.365289	0.347845	0.297219	0.281325	0.273224	0.288578	0.28824	0.370586	0.370539
0.183333	0.302703	0.277603	0.292773	0.466515	0.425643	0.419634	0.434489	0.475478	0.4253	0.443106	0.379403	0.404305	0.381267	0.361556	0.34127	0.253411	0.210896	0.233517	0.469526	0.228183	0.242987	0.38234	0.233628	0.392405	0.409684	0.359236	0.340314	0.346771	0.302114	0.301031	0.506222	0.439122	0.293256	0.380539	0.218091	0.350339	0.397022	0.367084	0.204112	0.369847	0.37329	0.358997	0.310129	0.291641	0.281541	0.29624	0.291537	0.388391	0.388226
0.2	0.31272	0.289728	0.307756	0.488827	0.435515	0.435809	0.450625	0.495238	0.45045	0.457312	0.394399	0.42796	0.396483	0.368814	0.359712	0.265044	0.212159	0.237458	0.493747	0.235572	0.252051	0.398997	0.240948	0.404018	0.418833	0.376289	0.363561	0.364895	0.311655	0.310201	0.522003	0.456321	0.305359	0.405255	0.220475	0.365809	0.408862	0.38611	0.205867	0.394696	0.394161	0.373383	0.316946	0.299661	0.286949	0.305019	0.308783	0.403922	0.406589
0.216667	0.316371	0.29809	0.309265	0.498593	0.461959	0.457	0.46787	0.508602	0.461935	0.473004	0.40397	0.436098	0.413974	0.381223	0.371012	0.264064	0.220681	0.243599	0.515809	0.240318	0.252624	0.409599	0.246606	0.420449	0.438589	0.385389	0.369354	0.37223	0.325342	0.320153	0.533094	0.468229	0.317746	0.411826	0.218834	0.382189	0.430046	0.402357	0.20749	0.405309	0.406066	0.388863	0.331569	0.31087	0.297203	0.316142	0.32074	0.419369	0.409263
0.233333	0.32717	0.301887	0.325053	0.517225	0.474593	0.466667	0.484305	0.519826	0.477551	0.49192	0.4243	0.448361	0.423855	0.394143	0.384722	0.274674	0.220701	0.238365	0.51889	0.238008	0.259789	0.417577	0.243194	0.432282	0.452847	0.396544	0.38412	0.38176	0.331158	0.326293	0.552701	0.481207	0.314904	0.419439	0.224394	0.392803	0.439267	0.41006	0.2196	0.416299	0.418693	0.397896	0.34123	0.316588	0.301382	0.321698	0.326131	0.432104	0.425743
0.25	0.333198	0.310163	0.337629	0.529126	0.480553	0.48409	0.500457	0.535635	0.479042	0.505031	0.439001	0.462469	0.439394	0.411079	0.403626	0.273862	0.22635	0.247431	0.529898	0.243453	0.267327	0.439651	0.252062	0.445869	0.464014	0.411685	0.39597	0.391426	0.335989	0.336412	0.56353	0.501083	0.327221	0.432758	0.222484	0.404386	0.458112	0.427514	0.220145	0.430573	0.44405	0.414146	0.345469	0.327238	0.31036	0.334949	0.333197	0.44313	0.437445
0.266667	0.345455	0.320928	0.342585	0.539558	0.49035	0.492529	0.503229	0.549744	0.49731	0.511122	0.450684	0.480249	0.444208	0.421132	0.412109	0.279713	0.223381	0.243045	0.543929	0.243022	0.265432	0.440887	0.260178	0.453757	0.486945	0.423814	0.399646	0.401979	0.350743	0.343722	0.575512	0.512948	0.331955	0.446514	0.230281	0.411559	0.465842	0.436889	0.221755	0.438356	0.449693	0.428714	0.357454	0.33733	0.325549	0.339699	0.34699	0.458933	0.455968
0.283333	0.353776	0.320718	0.354613	0.552605	0.505297	0.511905	0.524011	0.554989	0.506399	0.52819	0.452924	0.489764	0.455768	0.430886	0.417166	0.285862	0.225554	0.243317	0.555332	0.249721	0.271456	0.461307	0.26221	0.464321	0.492173	0.424341	0.410117	0.413494	0.354839	0.353047	0.583016	0.515355	0.344552	0.461828	0.232022	0.425447	0.476451	0.448168	0.224447	0.449117	0.456823	0.441473	0.367028	0.33998	0.328806	0.348203	0.354989	0.467514	0.463978
0.3	0.360677	0.328713	0.362115	0.568437	0.521716	0.527123	0.540501	0.57052	0.524831	0.540091	0.473021	0.5	0.472014	0.439549	0.43276	0.2899	0.231314	0.255219	0.567719	0.250662	0.274911	0.471881	0.266163	0.477205	0.504019	0.453677	0.425034	0.427109	0.372677	0.363139	0.595838	0.537493	0.355802	0.473571	0.233626	0.44	0.494983	0.456492	0.232833	0.469004	0.467817	0.453429	0.38128	0.350198	0.339953	0.354377	0.362896	0.480587	0.47744
0.316667	0.364917	0.341721	0.370255	0.580712	0.520585	0.524698	0.54261	0.577457	0.520124	0.541919	0.47619	0.518719	0.479483	0.451913	0.442748	0.293645	0.232517	0.256107	0.574654	0.254992	0.281735	0.482041	0.271243	0.487707	0.510952	0.446505	0.434984	0.435721	0.368078	0.366744	0.612074	0.548238	0.363052	0.495876	0.238788	0.448541	0.507123	0.469397	0.238814	0.47473	0.484704	0.465347	0.391089	0.356	0.346832	0.360593	0.372755	0.494186	0.478788
0.333333	0.375595	0.346056	0.380479	0.587194	0.540585	0.538375	0.555885	0.590319	0.534091	0.558247	0.496878	0.527183	0.484917	0.462671	0.449974	0.30259	0.242315	0.256112	0.588574	0.261804	0.285714	0.487677	0.278371	0.509473	0.527184	0.462658	0.440354	0.446437	0.385965	0.376465	0.614431	0.554839	0.369204	0.506283	0.239379	0.459884	0.513545	0.480226	0.247271	0.484941	0.494328	0.477454	0.402362	0.367209	0.354076	0.376021	0.374835	0.500731	0.494542
0.35	0.387478	0.356405	0.394424	0.600735	0.541993	0.540724	0.560651	0.596659	0.536428	0.567032	0.496335	0.535813	0.506218	0.475498	0.46174	0.306021	0.240541	0.261514	0.602646	0.261711	0.291361	0.5008	0.28313	0.517562	0.539403	0.471976	0.459203	0.45404	0.390931	0.386837	0.617347	0.556604	0.374668	0.513557	0.243653	0.462017	0.52893	0.49381	0.245721	0.498222	0.506764	0.47642	0.407313	0.370687	0.356757	0.384017	0.385099	0.508902	0.509795
0.366667	0.397157	0.364293	0.400739	0.612051	0.563452	0.554598	0.579027	0.608124	0.552926	0.571054	0.514941	0.550479	0.508837	0.488599	0.469496	0.311416	0.242714	0.268233	0.60223	0.271518	0.297209	0.516007	0.281097	0.532173	0.553465	0.484398	0.463888	0.461696	0.400685	0.394901	0.636312	0.564421	0.385342	0.524528	0.246587	0.478353	0.542553	0.502169	0.250983	0.51083	0.510691	0.496204	0.413248	0.385496	0.370591	0.38913	0.392468	0.513688	0.522287
0.383333	0.39489	0.373945	0.402047	0.611796	0.564016	0.557101	0.586504	0.609535	0.561626	0.588865	0.521127	0.556625	0.518832	0.492029	0.476701	0.3179	0.243268	0.268901	0.607085	0.268974	0.300702	0.522429	0.290709	0.527836	0.554715	0.49498	0.469009	0.483064	0.408845	0.405181	0.630098	0.588916	0.388788	0.527342	0.243579	0.483036	0.547533	0.518084	0.253824	0.523593	0.527488	0.509403	0.421875	0.393587	0.379939	0.392018	0.400735	0.529084	0.519155
0.4	0.408802	0.37835	0.412098	0.617044	0.577367	0.569686	0.592612	0.615385	0.562212	0.59103	0.517799	0.561636	0.534221	0.506357	0.493464	0.322722	0.249305	0.277321	0.628352	0.275616	0.303987	0.532511	0.303337	0.530884	0.571211	0.505086	0.483068	0.48343	0.408243	0.414851	0.636312	0.584699	0.396615	0.540451	0.248333	0.506499	0.555085	0.527668	0.259599	0.52634	0.537486	0.512507	0.422993	0.401694	0.380639	0.400893	0.409449	0.532553	0.532869
0.416667	0.413083	0.382979	0.423552	0.631925	0.58029	0.575829	0.598964	0.614216	0.569629	0.601528	0.532382	0.564177	0.531385	0.509782	0.486413	0.322268	0.256576	0.274147	0.621121	0.2728	0.30779	0.529972	0.30005	0.558583	0.578893	0.511892	0.495735	0.490647	0.431749	0.414293	0.640209	0.590383	0.401301	0.547065	0.251364	0.502384	0.550575	0.535092	0.266245	0.534777	0.53992	0.519641	0.436251	0.403376	0.391662	0.406772	0.425752	0.547199	0.552261
0.433333	0.415937	0.395551	0.42547	0.633425	0.589265	0.58264	0.604868	0.61754	0.569612	0.612637	0.553274	0.578546	0.549316	0.518707	0.49506	0.331837	0.254435	0.275429	0.629934	0.280872	0.308149	0.526663	0.308006	0.550054	0.587343	0.528084	0.500251	0.506753	0.430824	0.423523	0.647093	0.591411	0.409622	0.560674	0.248742	0.514738	0.565085	0.535211	0.263036	0.54049	0.552515	0.519909	0.444444	0.414379	0.398543	0.417577	0.424057	0.550839	0.552073
0.45	0.433067	0.39848	0.438631	0.648107	0.602481	0.60012	0.617492	0.626071	0.592843	0.607143	0.55937	0.586431	0.553756	0.523513	0.51419	0.338491	0.260706	0.284443	0.637969	0.276002	0.318045	0.561582	0.312241	0.571034	0.585684	0.531712	0.515914	0.515003	0.433487	0.431542	0.65371	0.602604	0.420152	0.569735	0.257337	0.521642	0.57666	0.550916	0.270554	0.556608	0.56285	0.53413	0.456885	0.421898	0.407466	0.423378	0.430762	0.568544	0.565682
0.466667	0.437174	0.415	0.442374	0.646403	0.598806	0.608485	0.621421	0.642458	0.584763	0.614404	0.565513	0.589592	0.566038	0.536613	0.524184	0.338636	0.26089	0.287288	0.644134	0.282093	0.323694	0.575374	0.316475	0.576385	0.593274	0.540887	0.509221	0.520241	0.449192	0.436634	0.658608	0.606496	0.432289	0.579751	0.25834	0.530914	0.576565	0.563496	0.280047	0.560707	0.569654	0.546505	0.470858	0.431994	0.417067	0.430698	0.440735	0.580352	0.572239
0.483333	0.446249	0.414238	0.448087	0.652708	0.606133	0.612095	0.628375	0.641486	0.588155	0.624513	0.571755	0.599879	0.570497	0.538595	0.531178	0.345755	0.264368	0.28742	0.648013	0.286066	0.329396	0.59146	0.324069	0.578239	0.608811	0.549946	0.527937	0.521499	0.456408	0.446466	0.660165	0.602244	0.436551	0.585003	0.264313	0.543318	0.578915	0.558974	0.280262	0.564678	0.588936	0.548425	0.469444	0.437828	0.416712	0.437383	0.445636	0.579904	0.57772
0.5	0.454678	0.42793	0.456598	0.658989	0.616788	0.60986	0.631801	0.641791	0.601764	0.642655	0.570524	0.608932	0.581901	0.553927	0.535694	0.353421	0.265805	0.292441	0.653543	0.291029	0.337891	0.592657	0.332808	0.588964	0.609887	0.550244	0.532344	0.525762	0.464968	0.452791	0.659334	0.617128	0.440628	0.589255	0.266321	0.552059	0.590361	0.573075	0.284689	0.580769	0.58776	0.563905	0.484834	0.440812	0.431991	0.442036	0.447278	0.582519	0.587683
0.516667	0.456724	0.427606	0.46224	0.667991	0.61148	0.617846	0.633032	0.641042	0.607586	0.637344	0.57432	0.601449	0.584561	0.55303	0.534311	0.359075	0.271896	0.299696	0.656623	0.29151	0.345029	0.600942	0.327504	0.592784	0.611231	0.559322	0.542599	0.5379	0.467699	0.460888	0.657583	0.625	0.444113	0.584244	0.267452	0.558183	0.587642	0.578452	0.297018	0.580366	0.600078	0.556014	0.491319	0.45306	0.436915	0.458513	0.458706	0.59414	0.587683
0.533333	0.461049	0.432232	0.467965	0.669156	0.622791	0.61984	0.640792	0.643963	0.613716	0.63009	0.5934	0.613747	0.588055	0.558495	0.544438	0.364457	0.279397	0.299912	0.652174	0.298069	0.342984	0.599881	0.337085	0.589041	0.620652	0.566059	0.544576	0.539548	0.47103	0.469301	0.663886	0.629987	0.449123	0.593876	0.269231	0.562324	0.595541	0.584347	0.297248	0.590268	0.605834	0.566308	0.492699	0.454615	0.440463	0.453894	0.469469	0.599561	0.596195
0.55	0.467526	0.441296	0.471669	0.667426	0.618437	0.623602	0.649839	0.651148	0.606376	0.640321	0.594007	0.602417	0.592153	0.558596	0.550595	0.365698	0.275122	0.304694	0.664009	0.297388	0.341103	0.602367	0.340541	0.586462	0.627996	0.563717	0.547477	0.549482	0.479608	0.46735	0.66567	0.627922	0.461813	0.595335	0.273448	0.562293	0.593651	0.592098	0.294118	0.595556	0.615902	0.572031	0.49976	0.460526	0.448934	0.466118	0.471421	0.612121	0.596825
0.566667	0.470852	0.448495	0.485117	0.674899	0.628973	0.631414	0.650733	0.647424	0.606145	0.649203	0.599526	0.618723	0.599064	0.571343	0.560191	0.373749	0.284247	0.308582	0.653759	0.305121	0.350933	0.605787	0.345592	0.603009	0.634763	0.581644	0.556886	0.56	0.493956	0.481522	0.66865	0.631918	0.470195	0.60708	0.275266	0.569194	0.607235	0.593129	0.296663	0.601879	0.62159	0.575466	0.510587	0.471323	0.460263	0.47335	0.480061	0.60843	0.606434
0.583333	0.479757	0.450204	0.480438	0.674957	0.626921	0.619579	0.649217	0.652691	0.607143	0.638761	0.593732	0.62037	0.603556	0.573761	0.565868	0.373183	0.282139	0.312556	0.653956	0.303299	0.356064	0.609976	0.35342	0.6065	0.633663	0.578858	0.558229	0.560721	0.496407	0.480306	0.664678	0.642672	0.472624	0.602829	0.279215	0.582133	0.610499	0.5972	0.303145	0.597537	0.626554	0.586439	0.513514	0.479732	0.459552	0.481299	0.48668	0.615256	0.619794
0.6	0.484478	0.457895	0.496577	0.68342	0.64259	0.630923	0.663592	0.654375	0.610917	0.649215	0.607549	0.618665	0.614621	0.583741	0.579169	0.38258	0.29142	0.316787	0.669937	0.310271	0.35954	0.626454	0.356517	0.621433	0.634551	0.593501	0.572379	0.559322	0.49832	0.488154	0.667663	0.634241	0.476314	0.613247	0.28034	0.580443	0.612987	0.618893	0.311875	0.614693	0.633603	0.598406	0.524646	0.479764	0.476302	0.48536	0.502872	0.626337	0.60973
0.616667	0.495648	0.461629	0.496009	0.670121	0.639875	0.633166	0.659016	0.64875	0.608848	0.65265	0.608328	0.625859	0.610526	0.579842	0.569453	0.384334	0.292768	0.319891	0.679651	0.311907	0.367688	0.623313	0.363687	0.619075	0.645752	0.595415	0.581187	0.576221	0.495254	0.49337	0.666867	0.635065	0.478284	0.61777	0.282883	0.583618	0.622482	0.614754	0.311475	0.621159	0.643528	0.598644	0.522761	0.493538	0.474706	0.491289	0.501571	0.630743	0.622017
0.633333	0.49256	0.467501	0.502946	0.675974	0.641615	0.632409	0.660295	0.645443	0.612332	0.66217	0.613664	0.632564	0.620453	0.582976	0.590073	0.388226	0.288221	0.322874	0.668591	0.311426	0.364777	0.625616	0.362231	0.6157	0.642857	0.59711	0.574527	0.581217	0.515083	0.499161	0.669461	0.633618	0.485684	0.624024	0.287335	0.592228	0.621711	0.611294	0.320153	0.62001	0.639853	0.593924	0.535239	0.5	0.479786	0.496742	0.505258	0.62026	0.626645
0.65	0.501556	0.472771	0.515119	0.691365	0.648462	0.645038	0.669417	0.649937	0.615603	0.660047	0.615245	0.625232	0.625133	0.583333	0.606232	0.392635	0.295397	0.324002	0.670139	0.31838	0.374118	0.630221	0.373043	0.628182	0.648906	0.599536	0.583708	0.578134	0.517969	0.508772	0.676524	0.64497	0.494647	0.620253	0.288174	0.604617	0.625739	0.613774	0.316261	0.631445	0.651422	0.610138	0.535821	0.502431	0.488427	0.496725	0.516215	0.632537	0.62623
0.666667	0.509177	0.48253	0.510592	0.680556	0.64885	0.631612	0.665934	0.651353	0.61213	0.66393	0.618381	0.640301	0.623134	0.594427	0.604903	0.396573	0.303971	0.325012	0.673043	0.31786	0.376593	0.638337	0.374226	0.616479	0.658523	0.604665	0.58954	0.590311	0.516534	0.51522	0.681432	0.645119	0.495694	0.624925	0.289881	0.6	0.6313	0.626674	0.319121	0.631202	0.650493	0.603135	0.545911	0.502041	0.490453	0.515043	0.508828	0.636157	0.638904
0.683333	0.519282	0.483755	0.507851	0.684364	0.656642	0.647807	0.674739	0.667932	0.617898	0.666863	0.624309	0.640252	0.633547	0.601858	0.607082	0.403597	0.301314	0.332406	0.678281	0.324779	0.381429	0.638734	0.383918	0.637993	0.657984	0.617284	0.597596	0.597231	0.523755	0.519569	0.683544	0.643519	0.511172	0.632406	0.299035	0.606445	0.628571	0.635603	0.337042	0.638889	0.659777	0.609726	0.554881	0.516817	0.496386	0.515337	0.523093	0.641099	0.645339
0.7	0.517772	0.496346	0.525471	0.690338	0.655151	0.642812	0.67694	0.659898	0.625714	0.663139	0.627921	0.64557	0.644397	0.605556	0.611623	0.402444	0.305414	0.334112	0.67695	0.322011	0.387081	0.637654	0.380516	0.631265	0.662857	0.61643	0.597938	0.594185	0.526901	0.521937	0.685573	0.650331	0.50882	0.632254	0.300275	0.614243	0.634973	0.630726	0.331596	0.643786	0.663918	0.617292	0.558614	0.512609	0.50365	0.525661	0.533333	0.648244	0.64473
0.716667	0.524189	0.488189	0.528302	0.697647	0.646621	0.656793	0.68453	0.668361	0.627957	0.674821	0.628094	0.636711	0.633458	0.60794	0.628753	0.410246	0.309866	0.343031	0.6777	0.328571	0.389976	0.639477	0.384	0.639472	0.659829	0.619585	0.601491	0.59356	0.533685	0.520391	0.671578	0.652722	0.515168	0.624169	0.298979	0.613175	0.641129	0.632778	0.335522	0.635558	0.665973	0.611712	0.566203	0.531763	0.503071	0.524206	0.534934	0.639634	0.640625
0.733333	0.533512	0.50155	0.52915	0.691633	0.647965	0.649616	0.681465	0.663914	0.617521	0.663915	0.643435	0.644388	0.641622	0.604839	0.622015	0.416347	0.308244	0.346427	0.686987	0.332586	0.397009	0.639775	0.383815	0.633454	0.662116	0.620896	0.606567	0.606154	0.538143	0.534183	0.684243	0.657525	0.52051	0.641636	0.301025	0.616267	0.630464	0.636108	0.34109	0.648294	0.667641	0.616213	0.569064	0.528721	0.507995	0.536354	0.539011	0.643922	0.635809
0.75	0.53537	0.513043	0.539718	0.68498	0.648682	0.64582	0.688058	0.650126	0.630403	0.678017	0.642322	0.637626	0.650188	0.606588	0.629522	0.423736	0.307058	0.340274	0.673493	0.331679	0.394623	0.644164	0.392157	0.642042	0.67613	0.620977	0.599538	0.597197	0.550296	0.536854	0.672253	0.650899	0.531582	0.638495	0.30238	0.62406	0.63552	0.638106	0.342193	0.651563	0.678407	0.622449	0.57128	0.529214	0.511455	0.537651	0.543189	0.647968	0.655329
0.766667	0.542484	0.509282	0.551666	0.689977	0.6533	0.658065	0.687257	0.671565	0.630791	0.66726	0.647985	0.653453	0.645788	0.612803	0.633918	0.426237	0.319792	0.348837	0.684272	0.337415	0.395247	0.648716	0.399767	0.652491	0.660356	0.629652	0.615786	0.611386	0.549582	0.541935	0.684957	0.652787	0.533371	0.641089	0.306792	0.63073	0.638312	0.636261	0.348525	0.656497	0.681221	0.620778	0.57765	0.547945	0.52426	0.538098	0.543142	0.646447	0.652223
0.783333	0.549672	0.515605	0.543651	0.696793	0.650625	0.655928	0.690384	0.659062	0.621545	0.684717	0.650467	0.64557	0.65493	0.620797	0.62101	0.429315	0.320333	0.351727	0.686982	0.345926	0.410547	0.656745	0.408235	0.650668	0.667241	0.647237	0.617664	0.619371	0.557692	0.549528	0.679035	0.64531	0.534765	0.642681	0.312471	0.637177	0.645268	0.637288	0.349292	0.657909	0.680338	0.633548	0.584807	0.554502	0.525456	0.549041	0.555742	0.655272	0.660633
0.8	0.551668	0.514624	0.545042	0.692714	0.66026	0.651838	0.693169	0.666245	0.632638	0.676629	0.640527	0.650834	0.660832	0.619613	0.636898	0.429134	0.319749	0.356112	0.670355	0.341853	0.41449	0.648206	0.410241	0.64034	0.671729	0.644027	0.619965	0.613524	0.563932	0.551786	0.673457	0.655638	0.544059	0.640693	0.311374	0.632998	0.649834	0.648602	0.360324	0.668962	0.692406	0.62492	0.586498	0.553694	0.528634	0.558365	0.563872	0.656613	0.65
0.816667	0.549366	0.513531	0.550658	0.697023	0.661471	0.662565	0.693386	0.654717	0.62894	0.670244	0.650884	0.652618	0.661765	0.628625	0.636524	0.438535	0.328232	0.353083	0.681551	0.346189	0.417284	0.643801	0.409546	0.643953	0.668397	0.637515	0.629147	0.61649	0.556089	0.546373	0.675892	0.650772	0.54561	0.637815	0.318117	0.64244	0.642428	0.650282	0.357143	0.664195	0.68686	0.628773	0.586569	0.551828	0.533037	0.543524	0.561443	0.66434	0.664196
0.833333	0.568004	0.530418	0.565142	0.692625	0.66107	0.657775	0.691317	0.656329	0.644813	0.686082	0.647059	0.651269	0.676796	0.622879	0.627647	0.439186	0.330696	0.358611	0.679322	0.345227	0.421262	0.660759	0.414201	0.638788	0.680539	0.639585	0.622797	0.622571	0.567633	0.560742	0.675357	0.665768	0.553499	0.649969	0.314718	0.648835	0.656271	0.65539	0.365887	0.663282	0.69393	0.632944	0.595276	0.559028	0.54156	0.556032	0.570942	0.656413	0.667425
0.85	0.556111	0.529561	0.56447	0.677551	0.662942	0.662312	0.697545	0.661783	0.635184	0.69424	0.655696	0.656474	0.661871	0.631815	0.64218	0.451541	0.329455	0.369501	0.676626	0.348869	0.421446	0.655914	0.424715	0.655258	0.674839	0.644769	0.620082	0.622391	0.566073	0.562127	0.682411	0.659892	0.549247	0.648732	0.320691	0.652034	0.648123	0.648851	0.376992	0.666311	0.693133	0.628959	0.594751	0.568731	0.540436	0.567318	0.573893	0.662587	0.670662
0.866667	0.563818	0.539003	0.563331	0.700704	0.665623	0.649644	0.696089	0.658599	0.630935	0.688916	0.643352	0.659269	0.671781	0.640795	0.641968	0.445922	0.332094	0.366748	0.677041	0.359404	0.427423	0.654523	0.423261	0.643911	0.682456	0.640729	0.630769	0.624685	0.570552	0.554013	0.66956	0.656102	0.553499	0.657196	0.320058	0.655024	0.638633	0.656554	0.366158	0.664718	0.692473	0.636245	0.607541	0.568739	0.544402	0.56614	0.56749	0.667638	0.671023
0.883333	0.574589	0.541507	0.575406	0.700234	0.674361	0.660182	0.687951	0.672204	0.633357	0.690842	0.645794	0.653168	0.669057	0.637876	0.640995	0.457902	0.339915	0.374129	0.669795	0.364744	0.430437	0.663098	0.429514	0.66109	0.675644	0.651276	0.627381	0.625551	0.583076	0.559088	0.681537	0.660569	0.559253	0.659218	0.321635	0.666307	0.649077	0.663788	0.380654	0.676833	0.703768	0.646943	0.602733	0.574139	0.55527	0.565502	0.579008	0.670169	0.674843
0.9	0.590211	0.543242	0.576291	0.695372	0.675422	0.662768	0.706742	0.670267	0.640636	0.686659	0.665387	0.65767	0.684298	0.643132	0.642604	0.461713	0.348888	0.373083	0.690303	0.364578	0.445293	0.665607	0.431846	0.660413	0.686136	0.657635	0.636255	0.645367	0.585351	0.570823	0.683623	0.665988	0.565704	0.660025	0.330102	0.648562	0.654667	0.671711	0.381356	0.670947	0.707158	0.649567	0.619073	0.587684	0.557078	0.566069	0.585847	0.673888	0.666478
0.916667	0.58186	0.549839	0.584014	0.6955	0.669164	0.661489	0.705453	0.666027	0.64049	0.687158	0.664313	0.657237	0.677562	0.646419	0.648148	0.463978	0.346529	0.382265	0.687766	0.369863	0.444894	0.671086	0.44593	0.65837	0.689777	0.649047	0.639952	0.637168	0.590738	0.575	0.686361	0.663723	0.568732	0.656578	0.338243	0.650913	0.653512	0.671495	0.386014	0.677593	0.70788	0.643701	0.617804	0.590766	0.56778	0.586054	0.59326	0.672717	0.666098
0.933333	0.577273	0.54822	0.569936	0.696881	0.672716	0.660796	0.698607	0.667091	0.638789	0.695813	0.665599	0.66336	0.681184	0.642119	0.652878	0.465909	0.342473	0.372383	0.689279	0.368072	0.446036	0.666456	0.443217	0.658809	0.682381	0.647561	0.641441	0.631579	0.583281	0.578144	0.671865	0.664164	0.570414	0.645438	0.334959	0.659164	0.658925	0.666283	0.381831	0.675081	0.711043	0.646082	0.616907	0.589606	0.563279	0.580077	0.59395	0.668611	0.671777
0.95	0.591354	0.554839	0.577661	0.693794	0.678571	0.658793	0.700337	0.669416	0.63919	0.687461	0.663285	0.665561	0.680696	0.640103	0.649491	0.472911	0.349041	0.38446	0.689197	0.366063	0.444217	0.661219	0.445055	0.65693	0.686123	0.655236	0.636418	0.64163	0.587173	0.57737	0.685197	0.66644	0.5738	0.651775	0.342338	0.660215	0.643046	0.669177	0.384397	0.68	0.714286	0.643899	0.620579	0.59512	0.566447	0.577753	0.594312	0.673505	0.670807
0.966667	0.584198	0.559422	0.589074	0.708137	0.673317	0.675926	0.696259	0.669197	0.650875	0.682152	0.66581	0.667546	0.67407	0.641339	0.66303	0.479667	0.349727	0.388945	0.6951	0.378365	0.457906	0.67282	0.453653	0.65875	0.672333	0.652709	0.645142	0.646381	0.592105	0.577819	0.68162	0.666438	0.581186	0.655426	0.33953	0.666306	0.652778	0.676163	0.394718	0.681136	0.712544	0.649099	0.63252	0.602721	0.576898	0.589415	0.600587	0.674897	0.677273
0.983333	0.594312	0.560576	0.586044	0.697113	0.682331	0.664714	0.701182	0.655563	0.639594	0.690977	0.663876	0.662269	0.68778	0.651862	0.64759	0.479369	0.354064	0.383638	0.688794	0.372137	0.463021	0.670902	0.460772	0.659348	0.673349	0.657585	0.639542	0.643366	0.59434	0.579462	0.676398	0.660082	0.580684	0.652522	0.339911	0.66485	0.652289	0.676402	0.395699	0.686624	0.714223	0.659214	0.622115	0.601999	0.561392	0.590731	0.596614	0.679835	0.668177
1	0.582949	0.564304	0.598204	0.701889	0.672306	0.664935	0.700898	0.666877	0.64077	0.684729	0.674823	0.663386	0.68565	0.651693	0.657195	0.475229	0.358988	0.389934	0.694275	0.383236	0.456995	0.666454	0.460962	0.654851	0.686356	0.66233	0.644017	0.64235	0.600888	0.590712	0.673342	0.674467	0.591294	0.659077	0.34841	0.669929	0.654533	0.669182	0.390279	0.679266	0.722564	0.653459	0.629831	0.608379	0.582667	0.603371	0.604953	0.686982	0.674419
1.01667	0.611792	0.567885	0.596303	0.706541	0.676398	0.657963	0.700335	0.674792	0.637919	0.688575	0.666237	0.671088	0.695775	0.659312	0.650718	0.490434	0.366831	0.402445	0.69389	0.385401	0.462141	0.673016	0.45709	0.659748	0.69194	0.660681	0.650938	0.647887	0.604312	0.58995	0.679151	0.671703	0.580684	0.653893	0.349802	0.674444	0.661972	0.681364	0.400578	0.688445	0.71926	0.646703	0.635479	0.613199	0.59503	0.598532	0.612353	0.689229	0.677401
1.03333	0.598251	0.57389	0.607831	0.704033	0.687144	0.665357	0.704751	0.664971	0.637339	0.688685	0.66989	0.658393	0.688202	0.647778	0.667072	0.485383	0.366704	0.399071	0.69212	0.385666	0.466177	0.663945	0.466086	0.663304	0.693878	0.662921	0.641773	0.648508	0.607234	0.590965	0.690088	0.659604	0.5932	0.658881	0.351324	0.664674	0.657333	0.673825	0.404658	0.683927	0.723772	0.647849	0.633351	0.619376	0.591892	0.600677	0.613984	0.678215	0.680453
1.05	0.603184	0.576898	0.604722	0.696113	0.663965	0.6547	0.709641	0.668374	0.635974	0.688889	0.669266	0.658762	0.69053	0.659519	0.664634	0.489242	0.373894	0.397833	0.686251	0.386986	0.466877	0.674093	0.476577	0.657053	0.687537	0.663348	0.65061	0.660796	0.601537	0.593966	0.677038	0.662097	0.593066	0.657108	0.344965	0.676358	0.649635	0.670362	0.397529	0.675108	0.727556	0.65501	0.640284	0.618257	0.589142	0.605128	0.613247	0.688651	0.676637
1.06667	0.60435	0.575677	0.608696	0.704209	0.673354	0.666667	0.706479	0.674404	0.641389	0.693738	0.669897	0.65924	0.693431	0.660402	0.6596	0.496477	0.375208	0.404972	0.693989	0.393821	0.477667	0.674699	0.478616	0.656035	0.693141	0.664371	0.654034	0.651133	0.615136	0.590422	0.692115	0.665527	0.596923	0.660099	0.358074	0.671181	0.657333	0.683596	0.410858	0.689599	0.720693	0.672332	0.645038	0.637168	0.586184	0.610286	0.618225	0.686158	0.679054
1.08333	0.614885	0.58498	0.609223	0.697253	0.6702	0.65285	0.702475	0.67518	0.649713	0.700372	0.670535	0.6751	0.689113	0.670836	0.660159	0.503065	0.374444	0.412987	0.701711	0.394221	0.483105	0.673844	0.4764	0.660579	0.689367	0.6775	0.66055	0.66039	0.619263	0.609772	0.681024	0.676105	0.602572	0.662137	0.356212	0.679628	0.663102	0.683751	0.414296	0.694399	0.724	0.648248	0.650496	0.626512	0.599729	0.607509	0.619244	0.685647	0.67459
1.1	0.618031	0.591484	0.611922	0.695962	0.685751	0.658854	0.708926	0.664981	0.628287	0.691358	0.67592	0.670643	0.692525	0.659922	0.659769	0.508731	0.372002	0.415214	0.690621	0.393426	0.483051	0.666245	0.482846	0.653628	0.701744	0.672739	0.663184	0.665147	0.615933	0.603155	0.694637	0.676997	0.598531	0.668326	0.361013	0.681049	0.663333	0.685579	0.424739	0.699728	0.732855	0.660751	0.644896	0.625291	0.598262	0.606613	0.619785	0.683028	0.675599
1.11667	0.615476	0.596925	0.608908	0.699586	0.68348	0.654902	0.705186	0.675383	0.633992	0.697962	0.671642	0.670447	0.698538	0.667104	0.656608	0.510699	0.375839	0.416931	0.691935	0.401394	0.491961	0.68515	0.477574	0.662492	0.684399	0.6721	0.646626	0.658153	0.610356	0.604035	0.685162	0.668741	0.603681	0.665842	0.366819	0.679978	0.664204	0.678592	0.417097	0.692473	0.729742	0.660068	0.651549	0.630769	0.59919	0.616753	0.624029	0.692353	0.681663
1.13333	0.615108	0.595872	0.611858	0.70089	0.685337	0.660972	0.707744	0.664557	0.627143	0.687075	0.684314	0.665341	0.703746	0.671278	0.662244	0.503566	0.386133	0.415873	0.68769	0.407611	0.489282	0.683569	0.493639	0.661432	0.693004	0.664366	0.663197	0.662492	0.619171	0.611884	0.68136	0.677778	0.609181	0.670823	0.364472	0.68035	0.663094	0.688273	0.422401	0.699289	0.72618	0.657515	0.658025	0.63936	0.593039	0.621326	0.619048	0.6875	0.686286
1.15	0.631045	0.590218	0.62363	0.710386	0.68683	0.652796	0.711375	0.669835	0.641227	0.696782	0.669459	0.667328	0.696629	0.674587	0.668269	0.517653	0.38509	0.419989	0.693015	0.410127	0.496233	0.683143	0.498082	0.678639	0.696677	0.679747	0.665432	0.661917	0.620556	0.61157	0.683744	0.675433	0.608803	0.6646	0.370804	0.680654	0.668675	0.689573	0.431886	0.694897	0.725806	0.665512	0.656954	0.634544	0.597569	0.624714	0.622249	0.697786	0.682259
1.16667	0.612136	0.587417	0.617284	0.701413	0.685443	0.664694	0.716147	0.670462	0.638434	0.700372	0.672057	0.671088	0.698592	0.662083	0.658389	0.523948	0.383701	0.420745	0.691096	0.407053	0.492529	0.671556	0.497146	0.668342	0.689676	0.674668	0.654291	0.66188	0.627861	0.612437	0.693528	0.669649	0.613084	0.670419	0.367699	0.668649	0.670007	0.682298	0.427715	0.700817	0.732143	0.666437	0.657851	0.641678	0.602823	0.619653	0.630631	0.693128	0.693103
1.18333	0.629674	0.590546	0.632134	0.698995	0.68199	0.668209	0.715507	0.669421	0.629078	0.69603	0.673759	0.67291	0.701705	0.671278	0.667271	0.520594	0.387188	0.425727	0.696341	0.417599	0.496212	0.68127	0.492566	0.671727	0.69347	0.669615	0.668727	0.670387	0.627708	0.620229	0.68754	0.68223	0.60285	0.668122	0.373012	0.67779	0.66779	0.682999	0.431047	0.696341	0.725684	0.662097	0.650192	0.642381	0.613714	0.627586	0.622249	0.690519	0.691244
1.2	0.630917	0.603217	0.625778	0.710793	0.686312	0.673403	0.714935	0.675127	0.634355	0.701863	0.677922	0.663564	0.70461	0.669948	0.66586	0.528128	0.395402	0.428648	0.700917	0.415486	0.510326	0.685115	0.500967	0.672327	0.697772	0.675111	0.662179	0.657634	0.627374	0.622785	0.692308	0.685714	0.616677	0.674907	0.374296	0.6816	0.66555	0.693938	0.43646	0.699454	0.737978	0.657949	0.670201	0.647003	0.605938	0.635151	0.635111	0.690758	0.69341
1.21667	0.63269	0.601206	0.619107	0.705777	0.687144	0.66377	0.710646	0.673186	0.635974	0.697328	0.685039	0.672897	0.707151	0.674357	0.661483	0.523901	0.400342	0.424047	0.694002	0.421106	0.512807	0.682896	0.506796	0.65584	0.690006	0.671717	0.658924	0.662929	0.637268	0.615238	0.689742	0.678025	0.604809	0.676471	0.380362	0.683784	0.668008	0.68624	0.441243	0.697928	0.729888	0.661146	0.666295	0.648008	0.616271	0.639697	0.633193	0.691895	0.685227
1.23333	0.630079	0.605737	0.627087	0.703134	0.691868	0.666886	0.716316	0.675399	0.636299	0.69441	0.682468	0.670462	0.702043	0.677056	0.667656	0.533431	0.406936	0.432052	0.697929	0.42418	0.506301	0.685115	0.513548	0.661481	0.708283	0.679414	0.651248	0.665569	0.628947	0.630295	0.679447	0.669903	0.614622	0.674938	0.377378	0.685855	0.666667	0.691315	0.438783	0.703987	0.727925	0.656207	0.673572	0.656145	0.615489	0.650292	0.648649	0.688172	0.699196
1.25	0.630974	0.608317	0.631056	0.707536	0.687342	0.673698	0.71542	0.674952	0.65158	0.7	0.681491	0.664461	0.702103	0.675083	0.665684	0.53643	0.401837	0.437433	0.696505	0.424987	0.51044	0.682308	0.513269	0.660826	0.696049	0.677502	0.663614	0.670635	0.632586	0.63537	0.698292	0.671528	0.624136	0.679174	0.384655	0.691507	0.668013	0.690224	0.438304	0.709041	0.740874	0.668044	0.666667	0.658525	0.608136	0.636364	0.639414	0.698989	0.687749
1.26667	0.637584	0.606491	0.640547	0.701838	0.686312	0.663411	0.710392	0.672183	0.635912	0.690194	0.678571	0.67022	0.704377	0.67041	0.668055	0.53831	0.407925	0.436482	0.700551	0.427763	0.519559	0.680715	0.512704	0.6598	0.702128	0.670678	0.660617	0.673077	0.642049	0.62468	0.695652	0.673384	0.627848	0.679198	0.388425	0.678242	0.663094	0.682409	0.442661	0.70352	0.737483	0.66875	0.67225	0.662006	0.608191	0.634104	0.645936	0.694511	0.692175
1.28333	0.645732	0.612341	0.640576	0.69846	0.68265	0.678169	0.714935	0.673211	0.635461	0.697385	0.682498	0.673565	0.698974	0.677462	0.671986	0.544963	0.403356	0.448879	0.700061	0.43299	0.516767	0.682368	0.516255	0.662516	0.701136	0.670886	0.662006	0.665569	0.635465	0.621433	0.683552	0.669705	0.624296	0.682698	0.384096	0.688178	0.670912	0.698158	0.447568	0.700108	0.737032	0.671271	0.679171	0.662633	0.623208	0.642314	0.648148	0.701376	0.700344
1.3	0.639294	0.607263	0.638071	0.696862	0.681905	0.66881	0.711712	0.6726	0.626939	0.699563	0.685696	0.671958	0.698754	0.667105	0.66472	0.547114	0.408853	0.448276	0.700672	0.431889	0.525056	0.688619	0.519659	0.659574	0.696602	0.672762	0.661172	0.667541	0.636664	0.619408	0.690176	0.672006	0.63201	0.681592	0.391983	0.681597	0.66442	0.683128	0.435312	0.705592	0.734234	0.663435	0.67036	0.661538	0.617747	0.646784	0.650277	0.6997	0.699369
1.31667	0.640995	0.622449	0.646692	0.702671	0.693916	0.662706	0.714611	0.671717	0.647687	0.698442	0.68342	0.678068	0.706186	0.683897	0.676385	0.549777	0.410662	0.454048	0.702088	0.436656	0.531023	0.690096	0.531679	0.674608	0.710542	0.682195	0.673807	0.668421	0.644623	0.630799	0.693082	0.684284	0.634628	0.691589	0.397584	0.693407	0.681179	0.692445	0.452801	0.712866	0.739111	0.674774	0.684211	0.665381	0.629732	0.646714	0.641892	0.70246	0.698795
1.33333	0.648399	0.611709	0.641427	0.712157	0.687222	0.671251	0.711299	0.672194	0.641738	0.686335	0.685149	0.673537	0.698692	0.66996	0.673623	0.55232	0.413286	0.45126	0.688725	0.43952	0.525934	0.693496	0.523934	0.663745	0.691008	0.691015	0.676343	0.666223	0.656777	0.629084	0.694622	0.67955	0.638095	0.688514	0.397463	0.686519	0.669382	0.694132	0.454686	0.710671	0.749885	0.666434	0.68054	0.667477	0.622951	0.646886	0.653276	0.700538	0.691126
1.35	0.649446	0.622819	0.642231	0.709178	0.681617	0.674403	0.71697	0.681262	0.638928	0.690773	0.694172	0.678643	0.702103	0.683234	0.685648	0.553297	0.417962	0.451173	0.71175	0.444386	0.534377	0.69827	0.53329	0.667706	0.708333	0.692308	0.677184	0.677015	0.652145	0.637128	0.697085	0.687413	0.631479	0.682912	0.4	0.683316	0.665098	0.698281	0.463735	0.70701	0.748746	0.674757	0.690704	0.668447	0.627491	0.651408	0.651879	0.696824	0.697834
1.36667	0.649327	0.61969	0.636195	0.701074	0.6862	0.668639	0.72162	0.675192	0.633803	0.708071	0.689384	0.682243	0.72162	0.677483	0.678904	0.553086	0.418373	0.45719	0.700061	0.448819	0.537989	0.688818	0.533904	0.667708	0.711503	0.684713	0.672101	0.672185	0.646783	0.644243	0.689547	0.679748	0.639031	0.680297	0.401805	0.696823	0.676829	0.690083	0.462432	0.704171	0.737824	0.679389	0.686618	0.675597	0.626027	0.650983	0.657797	0.696248	0.696347
1.38333	0.655447	0.619403	0.648546	0.71162	0.692308	0.677741	0.712181	0.669211	0.64457	0.697878	0.685978	0.686209	0.701195	0.682181	0.676833	0.554007	0.416422	0.461324	0.697859	0.453875	0.550256	0.69432	0.538208	0.661701	0.7003	0.688103	0.667488	0.675497	0.651617	0.639482	0.699683	0.684836	0.643818	0.682301	0.411921	0.693384	0.665766	0.702509	0.457822	0.710512	0.74304	0.668504	0.691052	0.686024	0.627329	0.652482	0.651879	0.70006	0.698413
1.4	0.656984	0.616162	0.650572	0.706093	0.696758	0.672313	0.719248	0.669411	0.647018	0.698938	0.690289	0.677548	0.711517	0.686508	0.675563	0.563627	0.425015	0.455203	0.705341	0.45301	0.548919	0.690583	0.535667	0.674271	0.704063	0.691715	0.687539	0.681849	0.65587	0.637765	0.681277	0.674126	0.642811	0.691878	0.40926	0.696654	0.678231	0.694083	0.471831	0.702139	0.734183	0.673823	0.686164	0.682915	0.634371	0.65056	0.6646	0.707981	0.699827
1.41667	0.652469	0.618182	0.660645	0.707536	0.692748	0.669103	0.717614	0.676245	0.64415	0.699938	0.684625	0.679144	0.70474	0.680263	0.687319	0.559859	0.428488	0.46957	0.699207	0.456764	0.536461	0.684615	0.536184	0.668983	0.695783	0.684852	0.661436	0.669307	0.658356	0.646524	0.685009	0.675297	0.642994	0.677556	0.408631	0.699668	0.672087	0.695626	0.475524	0.719714	0.744545	0.679047	0.686795	0.673171	0.630511	0.649497	0.660224	0.701564	0.695455
1.43333	0.649662	0.626612	0.659847	0.708308	0.685079	0.676548	0.719298	0.675866	0.645251	0.700498	0.683627	0.665561	0.713957	0.680639	0.680851	0.569838	0.431886	0.462486	0.704113	0.457825	0.544989	0.678344	0.543218	0.684478	0.687575	0.681354	0.674289	0.666667	0.659214	0.643512	0.692602	0.688686	0.642166	0.68784	0.411165	0.694925	0.673663	0.695704	0.46124	0.718388	0.743847	0.672904	0.68036	0.684676	0.637955	0.654825	0.662523	0.697898	0.702176
1.45	0.649015	0.623569	0.65617	0.709427	0.686187	0.661458	0.721209	0.673004	0.650277	0.703174	0.684691	0.682635	0.712478	0.685222	0.689071	0.574468	0.434172	0.472626	0.706897	0.459113	0.556955	0.689215	0.555258	0.685115	0.706991	0.683941	0.680145	0.677955	0.652965	0.645685	0.692748	0.685875	0.651505	0.68	0.416889	0.688089	0.678082	0.695368	0.47541	0.712637	0.743741	0.671735	0.683063	0.684653	0.640723	0.662507	0.675	0.700839	0.704493
1.46667	0.655065	0.626441	0.65276	0.71213	0.692555	0.666014	0.721274	0.673016	0.643759	0.705698	0.682863	0.682369	0.708955	0.678996	0.676454	0.578197	0.438512	0.474652	0.694563	0.457112	0.561927	0.695793	0.546782	0.666245	0.700121	0.686224	0.674447	0.671315	0.65576	0.649418	0.684776	0.690678	0.64249	0.674955	0.417606	0.693086	0.671875	0.690107	0.473186	0.709482	0.748393	0.675243	0.689381	0.688549	0.635653	0.663114	0.662103	0.710145	0.712963
1.48333	0.659456	0.629153	0.658521	0.706306	0.68073	0.671916	0.709605	0.665399	0.645094	0.7	0.689269	0.672607	0.714204	0.672835	0.677907	0.573177	0.434577	0.481586	0.708512	0.463583	0.556695	0.69871	0.551632	0.679138	0.703883	0.694839	0.680955	0.669098	0.661685	0.641975	0.686076	0.68185	0.651642	0.675692	0.425381	0.693431	0.677573	0.697024	0.472069	0.713024	0.745879	0.673823	0.690006	0.688801	0.637456	0.667259	0.661121	0.706306	0.698567
1.5	0.671241	0.622312	0.648649	0.71593	0.691176	0.684488	0.714205	0.679414	0.646732	0.698254	0.684904	0.677076	0.71166	0.677977	0.681687	0.584858	0.438141	0.481839	0.70184	0.468649	0.566244	0.691913	0.556742	0.676136	0.701637	0.689146	0.679385	0.67286	0.658936	0.646982	0.68609	0.690191	0.649485	0.676848	0.422113	0.693775	0.671886	0.693539	0.474057	0.710989	0.73923	0.674079	0.697555	0.685231	0.65461	0.662515	0.664388	0.708761	0.707471
1.51667	0.664165	0.632502	0.662363	0.707405	0.687579	0.685356	0.722823	0.678911	0.660627	0.710227	0.693517	0.681363	0.712078	0.682571	0.684939	0.582435	0.452038	0.485277	0.712093	0.473038	0.568182	0.707712	0.560616	0.666875	0.69988	0.692059	0.684013	0.682274	0.672343	0.654426	0.692357	0.690141	0.654169	0.694256	0.429577	0.698761	0.676451	0.696376	0.477435	0.721729	0.746427	0.6759	0.690929	0.691162	0.648876	0.659953	0.679151	0.704918	0.701031
1.53333	0.671267	0.642227	0.66068	0.718844	0.693333	0.685752	0.716553	0.682692	0.660167	0.701689	0.688037	0.680823	0.720092	0.685296	0.693075	0.589862	0.452179	0.489278	0.696766	0.47411	0.572258	0.703297	0.563042	0.688931	0.708002	0.692655	0.688971	0.689424	0.668036	0.66381	0.69471	0.684836	0.656331	0.684049	0.43675	0.70831	0.679426	0.708134	0.500402	0.713499	0.74543	0.685393	0.697608	0.692078	0.651526	0.673089	0.667708	0.707259	0.705511
1.55	0.664589	0.646581	0.662776	0.720579	0.685079	0.685296	0.708404	0.676338	0.651243	0.69625	0.703311	0.673294	0.715596	0.687834	0.690421	0.591826	0.459854	0.492	0.708589	0.480306	0.570598	0.693204	0.56513	0.685768	0.707851	0.69582	0.682704	0.677076	0.66232	0.650919	0.686785	0.686219	0.658048	0.687079	0.438904	0.690094	0.683995	0.707536	0.49243	0.710177	0.743941	0.675017	0.697952	0.695043	0.642553	0.67263	0.676136	0.699398	0.698513
1.56667	0.675693	0.644126	0.662776	0.721919	0.689611	0.675359	0.714853	0.679028	0.65382	0.701887	0.696085	0.680908	0.718732	0.69016	0.690982	0.597927	0.450885	0.491158	0.698773	0.480174	0.564836	0.700389	0.574915	0.694356	0.703343	0.685972	0.679109	0.696296	0.667581	0.656843	0.691429	0.686261	0.665582	0.681902	0.436164	0.698599	0.686516	0.709427	0.49638	0.716971	0.748966	0.675732	0.699772	0.699343	0.649858	0.673261	0.674361	0.715668	0.71106
1.58333	0.675845	0.642326	0.666238	0.707434	0.700192	0.687666	0.713314	0.682692	0.65956	0.703704	0.699133	0.681486	0.715591	0.68954	0.691302	0.594315	0.461257	0.498844	0.706242	0.487109	0.573171	0.706072	0.569697	0.686361	0.70321	0.699804	0.68652	0.678123	0.65536	0.649967	0.695486	0.689922	0.656553	0.686118	0.439603	0.694537	0.679891	0.703329	0.494444	0.722684	0.756098	0.678771	0.696469	0.700151	0.647727	0.673887	0.678616	0.702038	0.705882
1.6	0.666044	0.636548	0.672057	0.710923	0.700576	0.688415	0.720252	0.672381	0.64654	0.716361	0.685809	0.678405	0.718822	0.688591	0.694954	0.602083	0.455782	0.503185	0.710234	0.476165	0.575367	0.692158	0.57085	0.685266	0.698671	0.692557	0.6802	0.681092	0.667126	0.655921	0.68841	0.688999	0.661248	0.68531	0.438984	0.694754	0.671233	0.701013	0.5	0.714522	0.752882	0.679639	0.703831	0.689534	0.646186	0.673445	0.678951	0.713422	0.699079
1.61667	0.673572	0.64	0.667761	0.714114	0.694427	0.671035	0.722761	0.687699	0.643148	0.712492	0.689269	0.682814	0.702733	0.688251	0.690165	0.599165	0.460923	0.494299	0.707796	0.496419	0.574443	0.693746	0.566667	0.681904	0.715413	0.69112	0.685139	0.689632	0.664164	0.658328	0.692798	0.697872	0.662565	0.675858	0.439536	0.701853	0.67536	0.715827	0.500806	0.706174	0.748274	0.684321	0.699886	0.69642	0.649323	0.67988	0.685139	0.714372	0.710178
1.63333	0.670433	0.653089	0.668182	0.716346	0.692061	0.678784	0.720571	0.685494	0.648464	0.709617	0.69901	0.681092	0.715765	0.683755	0.692569	0.601982	0.461631	0.497691	0.702952	0.489595	0.580588	0.69475	0.569304	0.679726	0.711071	0.686413	0.68875	0.688372	0.675433	0.661823	0.685751	0.686357	0.664729	0.680293	0.446915	0.708683	0.680764	0.701493	0.495146	0.713499	0.753012	0.675451	0.70109	0.698985	0.648725	0.671029	0.673624	0.706522	0.701209
1.65	0.688328	0.651701	0.67942	0.719128	0.697436	0.688535	0.724098	0.685161	0.663216	0.708988	0.702128	0.683089	0.72901	0.696607	0.698135	0.611111	0.472309	0.505767	0.722601	0.496963	0.589714	0.70156	0.584752	0.693333	0.711844	0.706035	0.686405	0.686406	0.67264	0.672185	0.691279	0.683912	0.66645	0.696109	0.442714	0.686575	0.687158	0.717548	0.506472	0.716352	0.747339	0.678796	0.701195	0.713052	0.655444	0.682838	0.679245	0.707729	0.703789
1.66667	0.679624	0.645424	0.673698	0.710258	0.688691	0.684913	0.722761	0.691366	0.65576	0.702686	0.693634	0.681879	0.707094	0.682667	0.684486	0.603675	0.469565	0.498834	0.710477	0.494737	0.590397	0.685401	0.587269	0.68959	0.710383	0.699804	0.675325	0.681546	0.671448	0.659868	0.682631	0.680731	0.661269	0.680122	0.455006	0.679803	0.690722	0.70532	0.492742	0.715871	0.7485	0.688999	0.700742	0.700253	0.654119	0.673054	0.674608	0.712985	0.714948
1.68333	0.68038	0.651084	0.676066	0.707858	0.690794	0.680236	0.726804	0.668992	0.664379	0.713287	0.683234	0.688005	0.71166	0.690652	0.691109	0.606695	0.473949	0.507918	0.702505	0.493622	0.592417	0.697599	0.587031	0.692112	0.712029	0.69896	0.691697	0.679813	0.675824	0.660315	0.689283	0.682841	0.663151	0.688916	0.458075	0.686649	0.689917	0.697024	0.509357	0.71381	0.750461	0.681089	0.708693	0.709054	0.651179	0.682779	0.68257	0.720024	0.70602
1.7	0.679673	0.650772	0.673814	0.717548	0.698973	0.688459	0.725704	0.683739	0.659122	0.701887	0.696085	0.680936	0.729527	0.688415	0.699201	0.612137	0.477987	0.508245	0.703364	0.496111	0.595154	0.697659	0.582763	0.695707	0.714373	0.699935	0.697248	0.687084	0.676817	0.664469	0.694622	0.687719	0.665798	0.679731	0.457159	0.692853	0.675843	0.715408	0.512757	0.715546	0.738991	0.685694	0.70988	0.716463	0.65596	0.690346	0.677987	0.718599	0.720674
1.71667	0.672111	0.650102	0.674919	0.71032	0.695373	0.683155	0.728843	0.68714	0.65978	0.70529	0.698276	0.687207	0.721805	0.690207	0.681561	0.616395	0.475108	0.510613	0.70449	0.49861	0.600239	0.69151	0.590411	0.690461	0.70527	0.692557	0.695356	0.687668	0.67704	0.657237	0.690141	0.69247	0.666883	0.692543	0.456644	0.684932	0.680272	0.710699	0.502451	0.726363	0.759294	0.681658	0.704507	0.704118	0.647309	0.686558	0.688172	0.710399	0.709343
1.73333	0.675031	0.646505	0.673416	0.72017	0.702373	0.689793	0.719862	0.685587	0.655593	0.704918	0.693431	0.683824	0.713134	0.689424	0.692308	0.615223	0.479849	0.518079	0.703135	0.502784	0.597024	0.708197	0.59849	0.691672	0.711937	0.706189	0.692545	0.68984	0.674983	0.66996	0.70155	0.691819	0.676029	0.68643	0.459613	0.697003	0.685083	0.692079	0.514333	0.729535	0.752208	0.679021	0.71445	0.70481	0.672662	0.676647	0.687737	0.716535	0.712963
1.75	0.683744	0.653171	0.672549	0.716867	0.698595	0.683687	0.7151	0.686349	0.655928	0.700375	0.692867	0.679947	0.707289	0.688406	0.686966	0.612869	0.473329	0.509456	0.703499	0.506132	0.593099	0.706152	0.585185	0.692502	0.718293	0.693095	0.691739	0.685149	0.674931	0.6682	0.69043	0.68728	0.66515	0.680657	0.463277	0.697442	0.68668	0.698989	0.509852	0.717427	0.755895	0.689437	0.705245	0.703947	0.666903	0.68012	0.685625	0.710399	0.721963
1.76667	0.682249	0.653405	0.682477	0.717483	0.689044	0.688043	0.720824	0.680784	0.658031	0.708492	0.697551	0.675497	0.716495	0.693182	0.692661	0.618191	0.485461	0.524717	0.718983	0.517727	0.60048	0.70711	0.595189	0.689351	0.707776	0.701307	0.690608	0.687834	0.682927	0.662936	0.702373	0.694759	0.666235	0.687882	0.474286	0.699889	0.687758	0.709288	0.516129	0.723947	0.751391	0.677374	0.702299	0.717146	0.669751	0.684495	0.68	0.707702	0.713789
1.78333	0.683912	0.668703	0.671691	0.716445	0.690114	0.696085	0.72093	0.689032	0.655016	0.710044	0.692156	0.68233	0.723898	0.699465	0.689143	0.629787	0.484257	0.525718	0.713403	0.512099	0.613309	0.702458	0.593964	0.693283	0.716109	0.709929	0.694444	0.692359	0.677241	0.672643	0.698392	0.695285	0.66363	0.689528	0.472934	0.717002	0.680412	0.701681	0.529167	0.732519	0.751045	0.683767	0.704702	0.715752	0.668563	0.683894	0.694356	0.711165	0.72135
1.8	0.685244	0.656606	0.674556	0.721311	0.699615	0.685619	0.721368	0.686452	0.655397	0.703095	0.690271	0.680054	0.720809	0.696547	0.676888	0.626129	0.5	0.522415	0.712438	0.516129	0.605279	0.698371	0.596431	0.687303	0.706813	0.706303	0.693966	0.696929	0.692842	0.666887	0.701732	0.693343	0.680078	0.697917	0.474374	0.713965	0.683113	0.709288	0.51419	0.722531	0.751283	0.692686	0.709603	0.715385	0.672911	0.691291	0.693477	0.71247	0.725617
1.81667	0.688691	0.661028	0.685468	0.724848	0.702182	0.686547	0.723404	0.69475	0.66061	0.709045	0.706897	0.69016	0.719561	0.696262	0.683066	0.626794	0.50289	0.529412	0.718653	0.522701	0.616687	0.702809	0.601654	0.695762	0.710829	0.702141	0.687616	0.69437	0.6875	0.686617	0.705426	0.699216	0.673899	0.686394	0.471429	0.70683	0.688366	0.711538	0.534497	0.71894	0.755329	0.6841	0.707233	0.714066	0.66619	0.698044	0.698925	0.722561	0.709808
1.83333	0.697201	0.662408	0.67541	0.725395	0.698718	0.686379	0.730525	0.684379	0.653127	0.717722	0.70172	0.678667	0.700398	0.694983	0.67959	0.630284	0.493766	0.525939	0.710298	0.518561	0.608696	0.696161	0.606354	0.689327	0.715847	0.70272	0.705446	0.691689	0.676389	0.662492	0.695959	0.687764	0.688611	0.670702	0.476985	0.705948	0.695622	0.715408	0.523534	0.728785	0.756019	0.678867	0.711572	0.724405	0.675287	0.687348	0.694764	0.711246	0.715618
1.85	0.690944	0.660148	0.677419	0.718104	0.696679	0.698722	0.722607	0.695177	0.660194	0.707147	0.706507	0.677763	0.723209	0.688459	0.693642	0.635091	0.493003	0.535779	0.725515	0.521319	0.611312	0.698684	0.610417	0.692649	0.710127	0.701425	0.694633	0.687333	0.688194	0.675784	0.699871	0.694268	0.678641	0.678571	0.484691	0.70094	0.683737	0.720677	0.531592	0.725501	0.758782	0.6875	0.721805	0.721649	0.674569	0.680889	0.691047	0.717762	0.716531
1.86667	0.68401	0.659045	0.675694	0.718617	0.694515	0.689126	0.724771	0.674286	0.650032	0.714376	0.700531	0.687708	0.721519	0.696809	0.690367	0.636364	0.496259	0.53994	0.717822	0.523945	0.620183	0.709318	0.596719	0.692356	0.711947	0.704353	0.697118	0.696346	0.68724	0.67649	0.692258	0.690359	0.672313	0.687386	0.473502	0.709071	0.690296	0.707609	0.5225	0.730406	0.752799	0.696566	0.712478	0.726571	0.669771	0.704669	0.707006	0.716993	0.721408
1.88333	0.689981	0.663058	0.678312	0.728659	0.688818	0.686418	0.72101	0.683067	0.654862	0.716199	0.703209	0.674187	0.725956	0.694723	0.683486	0.64617	0.503226	0.535372	0.712687	0.526888	0.610909	0.70465	0.613352	0.689918	0.722833	0.712891	0.696988	0.690921	0.685339	0.679004	0.691167	0.702703	0.680263	0.687004	0.47619	0.709642	0.699232	0.723908	0.541315	0.727525	0.762418	0.691986	0.719491	0.726518	0.669777	0.703097	0.69695	0.706239	0.719697
1.9	0.684679	0.667568	0.684904	0.721043	0.701282	0.685371	0.726801	0.695876	0.664491	0.710145	0.709699	0.681034	0.724797	0.696177	0.682211	0.63714	0.50807	0.537394	0.726762	0.521937	0.624847	0.712021	0.610803	0.701844	0.710976	0.704472	0.705302	0.692924	0.684395	0.680537	0.69359	0.695406	0.675427	0.690158	0.489225	0.714048	0.696441	0.704859	0.538136	0.728134	0.759981	0.67733	0.710405	0.717369	0.67765	0.703478	0.696737	0.71134	0.723798
1.91667	0.681934	0.677748	0.681848	0.733699	0.700129	0.682667	0.71947	0.672796	0.649773	0.707547	0.702846	0.678856	0.711505	0.692513	0.692575	0.636851	0.51043	0.538555	0.710739	0.529076	0.622549	0.703508	0.616457	0.697143	0.718559	0.704161	0.696265	0.70664	0.685017	0.68115	0.701223	0.689093	0.68366	0.690491	0.487734	0.705882	0.689869	0.708333	0.549915	0.723582	0.748478	0.682961	0.707303	0.723996	0.671706	0.693939	0.693189	0.71875	0.717442
1.93333	0.701216	0.674983	0.691949	0.722357	0.701031	0.68254	0.727903	0.698004	0.657198	0.714286	0.709163	0.679308	0.719632	0.688	0.685099	0.641743	0.51713	0.546675	0.71464	0.536515	0.62363	0.704768	0.614641	0.700946	0.718464	0.705537	0.702141	0.705249	0.682961	0.676019	0.692013	0.697806	0.682261	0.688406	0.496174	0.70702	0.688536	0.719711	0.542735	0.727323	0.758102	0.685835	0.705378	0.721074	0.680805	0.698663	0.695238	0.728554	0.715777
1.95	0.691772	0.658667	0.679333	0.720633	0.69582	0.691849	0.723307	0.685221	0.656331	0.71831	0.702667	0.683721	0.724198	0.694836	0.68811	0.648678	0.520875	0.540342	0.718459	0.541642	0.627607	0.707124	0.624039	0.693477	0.722869	0.700392	0.696822	0.699465	0.689895	0.681052	0.687659	0.690729	0.677145	0.686441	0.486612	0.711506	0.689751	0.711782	0.531646	0.730212	0.767739	0.699222	0.71875	0.727461	0.680727	0.69933	0.706222	0.710286	0.723937
1.96667	0.695764	0.652232	0.679947	0.724242	0.700257	0.691275	0.729107	0.674522	0.665793	0.70202	0.699139	0.675676	0.716504	0.693182	0.686652	0.648896	0.511401	0.540475	0.712074	0.544554	0.634296	0.701316	0.61918	0.692794	0.72066	0.71082	0.703067	0.697174	0.690526	0.683142	0.70638	0.694975	0.679221	0.683453	0.495878	0.718576	0.688765	0.707156	0.534864	0.717044	0.753501	0.683767	0.709269	0.721388	0.679913	0.705559	0.705957	0.723968	0.726044
1.98333	0.697749	0.673181	0.677719	0.725718	0.698525	0.697473	0.722061	0.681934	0.653048	0.69981	0.708556	0.685543	0.724797	0.691325	0.684602	0.646454	0.523226	0.554663	0.72322	0.546091	0.618525	0.708087	0.623611	0.685535	0.712279	0.711953	0.702602	0.69344	0.689076	0.68296	0.69359	0.69894	0.689225	0.683891	0.500878	0.717835	0.687151	0.714718	0.539898	0.729143	0.758427	0.68833	0.708285	0.716356	0.681851	0.711125	0.703422	0.722632	0.723615
2	0.700449	0.658894	0.685752	0.720874	0.706186	0.698593	0.722864	0.680203	0.660574	0.720102	0.710633	0.681457	0.729323	0.703282	0.698504	0.643747	0.527778	0.553178	0.715265	0.546041	0.628607	0.709868	0.624138	0.692211	0.715074	0.705003	0.710821	0.692308	0.695682	0.68191	0.700384	0.691063	0.685185	0.694025	0.497073	0.722376	0.702098	0.717129	0.550301	0.731707	0.758685	0.691063	0.714781	0.732394	0.67645	0.701283	0.705732	0.717949	0.713124
2.01667	0.687898	0.660453	0.692	0.731782	0.700258	0.688294	0.719491	0.682458	0.656005	0.714829	0.702937	0.678667	0.726382	0.693548	0.682467	0.651112	0.526931	0.550769	0.717837	0.54387	0.630043	0.70814	0.627355	0.700827	0.715333	0.717915	0.712963	0.694983	0.698524	0.688814	0.688577	0.69323	0.688786	0.677691	0.490588	0.709341	0.699652	0.716878	0.546312	0.722563	0.75725	0.68917	0.715026	0.723939	0.691295	0.699271	0.704198	0.715764	0.727859
2.03333	0.693631	0.661559	0.682455	0.72093	0.706529	0.692667	0.725014	0.688213	0.655284	0.717543	0.713999	0.6781	0.725072	0.68947	0.686106	0.652816	0.521912	0.554736	0.714822	0.550469	0.639201	0.709379	0.615757	0.697601	0.7135	0.708877	0.703589	0.696929	0.692686	0.687627	0.70265	0.693503	0.6875	0.685006	0.503848	0.701793	0.685893	0.717153	0.5522	0.735196	0.762311	0.691926	0.715771	0.725195	0.676978	0.712974	0.714923	0.712985	0.725307
2.05	0.68778	0.672655	0.681878	0.727438	0.695597	0.696	0.727743	0.694764	0.659547	0.708837	0.697351	0.682814	0.72833	0.694426	0.687071	0.651351	0.523747	0.562922	0.727785	0.548161	0.634402	0.712871	0.626556	0.698483	0.72755	0.708497	0.711207	0.691845	0.689679	0.680537	0.709677	0.697857	0.69165	0.679064	0.513947	0.704225	0.704895	0.708937	0.550215	0.72561	0.763294	0.6759	0.716427	0.725907	0.673897	0.702309	0.699495	0.70581	0.729412
2.06667	0.705236	0.668221	0.682028	0.727665	0.701349	0.694611	0.71789	0.693088	0.66039	0.701389	0.703654	0.699263	0.72267	0.701072	0.683066	0.649046	0.529451	0.56084	0.717405	0.552616	0.634783	0.715232	0.626731	0.693375	0.713675	0.709804	0.707788	0.714191	0.709013	0.687669	0.713639	0.705092	0.689519	0.670482	0.515495	0.717332	0.693324	0.713941	0.557082	0.729805	0.774301	0.693125	0.726744	0.731452	0.678494	0.708589	0.708492	0.722325	0.719745
2.08333	0.696989	0.680639	0.692462	0.734557	0.704633	0.693905	0.712974	0.691233	0.657827	0.721197	0.704787	0.684245	0.718876	0.701342	0.687785	0.65702	0.528202	0.559113	0.714464	0.56309	0.641042	0.711753	0.638446	0.697586	0.726052	0.715116	0.713038	0.698	0.689727	0.690074	0.703015	0.706091	0.688742	0.679541	0.510664	0.70994	0.689965	0.71308	0.566349	0.727676	0.763145	0.683217	0.718023	0.731554	0.691412	0.710429	0.706633	0.726937	0.724037
2.1	0.697301	0.664675	0.695739	0.731261	0.69827	0.699127	0.727535	0.683814	0.658632	0.719411	0.705648	0.692154	0.720504	0.697112	0.68614	0.656505	0.531915	0.563275	0.719801	0.553267	0.643125	0.724	0.627939	0.692018	0.71787	0.719504	0.710477	0.702757	0.700211	0.685714	0.703775	0.706836	0.694702	0.679565	0.511712	0.708423	0.688719	0.713939	0.565445	0.722253	0.750938	0.690091	0.712644	0.729984	0.683945	0.705308	0.691429	0.716381	0.728764
2.11667	0.713826	0.674619	0.689747	0.727273	0.693798	0.690619	0.72701	0.688369	0.656958	0.719822	0.707366	0.695479	0.726905	0.705447	0.683668	0.667579	0.538564	0.577805	0.729899	0.554701	0.641875	0.71627	0.625434	0.696798	0.714026	0.711875	0.702048	0.696869	0.696353	0.690236	0.707692	0.700422	0.695251	0.676099	0.509569	0.707684	0.704167	0.710066	0.571553	0.727072	0.755035	0.691166	0.717178	0.724818	0.69214	0.711043	0.716033	0.722766	0.725307
2.13333	0.700387	0.680851	0.68954	0.730371	0.704971	0.697193	0.726744	0.690657	0.663199	0.720945	0.708389	0.686715	0.733372	0.710312	0.684869	0.661987	0.538206	0.56519	0.7208	0.56568	0.647096	0.710891	0.630994	0.707937	0.720704	0.713173	0.718731	0.701801	0.696353	0.686787	0.703633	0.700987	0.698539	0.679541	0.520311	0.7218	0.699442	0.714458	0.557676	0.724195	0.758408	0.691445	0.721578	0.738696	0.679367	0.709381	0.702548	0.718578	0.728178
2.15	0.705351	0.666889	0.686667	0.716535	0.691812	0.696765	0.714945	0.696451	0.648614	0.7067	0.709248	0.69749	0.719954	0.698917	0.675538	0.662088	0.53877	0.569106	0.730119	0.560355	0.647613	0.714851	0.638638	0.702839	0.731123	0.718033	0.710461	0.709505	0.693935	0.683715	0.713552	0.695191	0.687995	0.674489	0.522947	0.709003	0.694118	0.718978	0.568421	0.724862	0.755765	0.698872	0.714203	0.732255	0.684862	0.714023	0.706556	0.721681	0.730501
2.16667	0.697106	0.671123	0.685371	0.726548	0.697283	0.695652	0.732945	0.68683	0.657347	0.717737	0.701195	0.69695	0.727008	0.704054	0.686026	0.664105	0.538926	0.572858	0.724311	0.571086	0.645283	0.709019	0.639045	0.690461	0.714896	0.704811	0.697761	0.702213	0.68864	0.689466	0.703943	0.703281	0.692104	0.677165	0.522769	0.70102	0.694656	0.720365	0.565939	0.733408	0.756386	0.683731	0.709919	0.734171	0.682643	0.718171	0.711551	0.725587	0.716453
2.18333	0.690735	0.681179	0.694667	0.729896	0.694427	0.708305	0.733564	0.697645	0.657534	0.723962	0.711796	0.697071	0.726218	0.704377	0.681452	0.672319	0.535595	0.586011	0.721979	0.566038	0.660377	0.722555	0.643056	0.703185	0.72066	0.712884	0.715094	0.698402	0.700351	0.690798	0.69898	0.698153	0.694904	0.674251	0.529197	0.713592	0.69909	0.719854	0.561847	0.71894	0.762784	0.701556	0.728912	0.723904	0.681653	0.711043	0.709161	0.723313	0.742721
2.2	0.70437	0.674651	0.696705	0.729433	0.710851	0.69422	0.73526	0.683449	0.657775	0.730524	0.708725	0.69085	0.722383	0.71206	0.689794	0.675152	0.551979	0.577624	0.718634	0.563464	0.649968	0.721333	0.646606	0.698492	0.729268	0.707143	0.706583	0.711887	0.701253	0.699049	0.713376	0.699715	0.699268	0.671884	0.526953	0.712121	0.701117	0.71524	0.567426	0.73847	0.75682	0.709859	0.715106	0.735464	0.696129	0.709579	0.712102	0.718327	0.727804
2.21667	0.710882	0.670402	0.689126	0.731871	0.691715	0.701543	0.73822	0.698986	0.65625	0.722187	0.718771	0.698476	0.730657	0.696237	0.689714	0.668885	0.546676	0.581073	0.723643	0.567004	0.654603	0.724734	0.644847	0.694915	0.72872	0.71345	0.70405	0.702811	0.712175	0.698787	0.714194	0.69993	0.702523	0.679711	0.519757	0.708779	0.701964	0.719053	0.565294	0.732923	0.764986	0.698524	0.726163	0.739704	0.687545	0.707182	0.714929	0.724458	0.724808
2.23333	0.708387	0.673307	0.692719	0.727825	0.699098	0.6998	0.725956	0.691186	0.659533	0.718193	0.707023	0.710404	0.719329	0.702957	0.685535	0.666483	0.551979	0.578782	0.727273	0.576555	0.656604	0.714003	0.634535	0.703914	0.726654	0.715124	0.705296	0.700941	0.705056	0.694595	0.689333	0.696265	0.683344	0.680048	0.524242	0.703723	0.706338	0.724909	0.568541	0.733148	0.758962	0.695775	0.722222	0.730184	0.689405	0.712454	0.710897	0.728113	0.732038
2.25	0.695959	0.688086	0.689198	0.728606	0.705236	0.706711	0.721065	0.689351	0.665352	0.721867	0.70447	0.70299	0.73237	0.695448	0.690075	0.669239	0.563946	0.582071	0.733333	0.575758	0.654912	0.718626	0.650771	0.704359	0.720293	0.712993	0.714555	0.712264	0.698812	0.701706	0.71056	0.712766	0.69901	0.682559	0.529052	0.71329	0.706461	0.720365	0.561465	0.737283	0.764565	0.701841	0.731778	0.74168	0.691582	0.713936	0.712548	0.72543	0.728504
2.26667	0.70418	0.680583	0.709852	0.733456	0.711414	0.698063	0.730747	0.683112	0.666009	0.720915	0.713131	0.695307	0.726694	0.694744	0.677401	0.678353	0.557366	0.572058	0.735885	0.576087	0.655914	0.725464	0.651293	0.705022	0.732351	0.722876	0.705625	0.698593	0.69993	0.691417	0.706929	0.703258	0.695307	0.677322	0.540541	0.707775	0.694619	0.721649	0.576752	0.730212	0.763869	0.700213	0.722577	0.738397	0.692475	0.71003	0.710644	0.721542	0.725939
2.28333	0.702004	0.683267	0.696705	0.73808	0.704235	0.692565	0.734421	0.680811	0.663137	0.726168	0.716388	0.688116	0.72058	0.705206	0.690173	0.680672	0.559219	0.581529	0.73304	0.581972	0.657543	0.705493	0.652082	0.699305	0.721101	0.717277	0.710843	0.706434	0.697203	0.683424	0.703046	0.698221	0.699599	0.681736	0.529915	0.715903	0.697822	0.71032	0.574074	0.735196	0.762906	0.702188	0.730298	0.734449	0.695238	0.718059	0.71785	0.73103	0.722906
2.3	0.699229	0.680426	0.690349	0.732429	0.707222	0.699198	0.724218	0.694603	0.666667	0.725755	0.719003	0.707415	0.712392	0.700067	0.697567	0.677275	0.553306	0.59501	0.728288	0.584242	0.659207	0.710212	0.65568	0.699495	0.72399	0.725016	0.722152	0.705489	0.707214	0.695238	0.706633	0.703625	0.697937	0.684369	0.544785	0.710837	0.700419	0.716809	0.578153	0.748581	0.756667	0.71097	0.722836	0.737895	0.688416	0.719212	0.714926	0.729115	0.728605
2.31667	0.700449	0.684421	0.691946	0.735132	0.712987	0.709482	0.730791	0.69568	0.660538	0.718112	0.707917	0.713043	0.731508	0.697987	0.690774	0.682274	0.558124	0.59732	0.721088	0.592073	0.666451	0.726969	0.650628	0.69469	0.723378	0.709657	0.71294	0.709115	0.700987	0.692098	0.705549	0.700284	0.713038	0.683483	0.542998	0.705505	0.704433	0.718027	0.580444	0.735574	0.761429	0.696756	0.72722	0.746032	0.696925	0.716225	0.717335	0.715944	0.732627
2.33333	0.707474	0.677653	0.700405	0.726996	0.69832	0.704819	0.729556	0.698149	0.662483	0.712381	0.714854	0.701592	0.725467	0.700542	0.669506	0.673503	0.559103	0.58493	0.728125	0.573583	0.65526	0.721964	0.653175	0.701398	0.716555	0.716808	0.701121	0.710067	0.708158	0.696453	0.707965	0.71075	0.698391	0.677946	0.546411	0.711384	0.711876	0.710207	0.58296	0.740347	0.76118	0.69958	0.722158	0.734144	0.694668	0.717525	0.720796	0.727105	0.736904
2.35	0.718912	0.684977	0.702776	0.729779	0.711313	0.701403	0.728381	0.695597	0.658971	0.722899	0.715147	0.710755	0.7338	0.715458	0.678286	0.681869	0.564295	0.599353	0.730169	0.586061	0.664948	0.714191	0.661528	0.713651	0.728615	0.709909	0.722716	0.719784	0.695865	0.69583	0.723743	0.712348	0.703457	0.674293	0.546634	0.716828	0.703081	0.712379	0.573843	0.737198	0.768421	0.703312	0.728167	0.742736	0.703458	0.725876	0.709206	0.729076	0.73086
2.36667	0.70928	0.677844	0.703978	0.726658	0.697674	0.69385	0.73014	0.694851	0.652459	0.716837	0.710561	0.698402	0.727273	0.700405	0.668927	0.688479	0.561728	0.588648	0.721739	0.585766	0.654731	0.729293	0.651872	0.692646	0.725382	0.716243	0.718888	0.708054	0.710433	0.698499	0.714921	0.70605	0.690681	0.675659	0.543478	0.700053	0.705426	0.714548	0.574733	0.731393	0.759675	0.699434	0.722061	0.740273	0.693713	0.727441	0.716945	0.725261	0.735816
2.38333	0.704487	0.685123	0.700203	0.733048	0.696268	0.710615	0.717845	0.685678	0.658295	0.710543	0.712091	0.699263	0.731039	0.715547	0.678286	0.677026	0.567288	0.593308	0.728867	0.578182	0.660051	0.721224	0.654035	0.706222	0.723378	0.717152	0.717572	0.705843	0.697822	0.699049	0.715194	0.706009	0.701743	0.677007	0.548347	0.704218	0.700351	0.716717	0.592129	0.735491	0.768863	0.704802	0.726377	0.735341	0.690669	0.731813	0.717489	0.731223	0.736251
2.4	0.71475	0.692715	0.696705	0.718731	0.71039	0.69695	0.725116	0.69324	0.664469	0.71895	0.717845	0.708777	0.728167	0.698787	0.677493	0.679129	0.574498	0.596154	0.733085	0.592866	0.671775	0.721333	0.657284	0.711182	0.729383	0.726794	0.704702	0.698402	0.70766	0.688391	0.712294	0.707473	0.700334	0.674096	0.546875	0.703233	0.715092	0.713337	0.580902	0.727781	0.764173	0.698804	0.730278	0.741747	0.690007	0.723247	0.713376	0.732187	0.74142
2.41667	0.702581	0.680106	0.702903	0.734807	0.705692	0.709786	0.727167	0.697161	0.658537	0.715375	0.705416	0.710404	0.738928	0.712235	0.681325	0.68701	0.57727	0.603359	0.731082	0.58737	0.663671	0.726969	0.659916	0.705694	0.723949	0.71956	0.707026	0.708249	0.707714	0.69891	0.707517	0.704385	0.698875	0.688113	0.543371	0.702071	0.704513	0.717511	0.580961	0.73126	0.771033	0.702797	0.718229	0.732946	0.69521	0.726044	0.717685	0.734656	0.729412
2.43333	0.710953	0.667755	0.702085	0.732437	0.697991	0.700667	0.732633	0.686946	0.666224	0.726343	0.711423	0.702452	0.726905	0.708532	0.674099	0.682531	0.57377	0.592784	0.730337	0.583937	0.671845	0.716931	0.66409	0.700063	0.726438	0.710922	0.725714	0.710223	0.707334	0.695978	0.710227	0.693777	0.709419	0.679027	0.543805	0.703349	0.69979	0.715674	0.591155	0.729003	0.765238	0.70373	0.720231	0.735681	0.688953	0.725369	0.724806	0.729478	0.74039
2.45	0.707712	0.682991	0.694538	0.723885	0.701038	0.700935	0.732945	0.695153	0.655857	0.726982	0.720134	0.709656	0.72935	0.705285	0.67354	0.68736	0.557456	0.614379	0.724611	0.601835	0.670535	0.72393	0.652448	0.689418	0.726271	0.71068	0.702771	0.697799	0.703704	0.700137	0.716199	0.698368	0.69973	0.673358	0.548428	0.702746	0.700557	0.712889	0.575893	0.734751	0.76145	0.706091	0.715686	0.738209	0.69697	0.733292	0.711168	0.724754	0.738489
2.46667	0.715573	0.671895	0.68947	0.727941	0.701366	0.700135	0.73014	0.683312	0.650658	0.721833	0.706079	0.701463	0.725146	0.711263	0.673926	0.68071	0.572902	0.59974	0.728119	0.595457	0.669672	0.725817	0.662693	0.701216	0.733415	0.714007	0.716898	0.701203	0.708158	0.692886	0.714738	0.707825	0.701801	0.67456	0.55374	0.703034	0.707163	0.714372	0.584229	0.729108	0.764313	0.694796	0.719095	0.741233	0.69868	0.725757	0.725983	0.725417	0.725513
2.48333	0.709197	0.676354	0.705128	0.725757	0.704016	0.71771	0.742105	0.689001	0.670659	0.727742	0.713999	0.705137	0.731014	0.70856	0.682421	0.684801	0.571429	0.607027	0.736478	0.592844	0.670779	0.718479	0.658964	0.704676	0.731362	0.719138	0.7218	0.716408	0.70904	0.706044	0.712381	0.707473	0.715847	0.670109	0.550789	0.700053	0.70895	0.721372	0.593034	0.744054	0.766427	0.714894	0.725044	0.742537	0.705839	0.731965	0.725921	0.727385	0.744076
2.5	0.704971	0.683828	0.694501	0.735149	0.711488	0.702957	0.737618	0.700128	0.665547	0.737801	0.718225	0.708945	0.726156	0.70765	0.681375	0.688901	0.584028	0.61422	0.735553	0.591299	0.678176	0.729237	0.658042	0.701721	0.737918	0.730693	0.720579	0.697924	0.712456	0.701791	0.722721	0.714591	0.704653	0.679707	0.564832	0.705224	0.704146	0.718405	0.589837	0.735838	0.767565	0.705174	0.73607	0.741388	0.697504	0.725417	0.71977	0.732753	0.744934
2.51667	0.707474	0.67958	0.697235	0.735837	0.705537	0.69144	0.737278	0.695184	0.667113	0.731334	0.727519	0.702595	0.718514	0.709611	0.684483	0.678552	0.575172	0.620395	0.731418	0.600492	0.659369	0.712667	0.659202	0.706897	0.71577	0.723168	0.709434	0.715057	0.701408	0.701299	0.71374	0.687104	0.706792	0.670336	0.557814	0.710766	0.697479	0.714722	0.577758	0.735775	0.771195	0.705056	0.71684	0.733262	0.685944	0.735367	0.720692	0.738968	0.735816
2.53333	0.707633	0.682623	0.690701	0.735185	0.706192	0.707071	0.735138	0.693774	0.656064	0.719434	0.715338	0.707528	0.726211	0.70075	0.682448	0.690878	0.584083	0.611002	0.720945	0.597659	0.687133	0.716388	0.659187	0.709512	0.727104	0.718976	0.715916	0.712347	0.704465	0.70274	0.717364	0.699858	0.698658	0.664225	0.570058	0.701437	0.708451	0.711772	0.580762	0.736338	0.762956	0.708393	0.715703	0.746125	0.68915	0.722705	0.720825	0.723562	0.73282
2.55	0.703704	0.675623	0.707483	0.741198	0.714007	0.708163	0.734155	0.68937	0.656042	0.721197	0.710174	0.719813	0.720903	0.707367	0.686533	0.690676	0.574673	0.611765	0.725124	0.603738	0.671224	0.718959	0.661357	0.70401	0.725599	0.71671	0.717722	0.702285	0.713678	0.709278	0.714013	0.718391	0.705411	0.677538	0.563057	0.70985	0.706215	0.713678	0.592391	0.741935	0.767814	0.697609	0.72722	0.738323	0.68314	0.728464	0.719974	0.723774	0.736623
2.56667	0.712981	0.676278	0.709215	0.728281	0.715219	0.706242	0.728121	0.693671	0.665772	0.726457	0.714286	0.707528	0.724561	0.705242	0.685549	0.696509	0.587092	0.618014	0.726027	0.596415	0.681937	0.724046	0.667604	0.713282	0.721782	0.717678	0.71764	0.715924	0.701326	0.696845	0.718078	0.708897	0.711201	0.677419	0.566899	0.699947	0.700704	0.716809	0.591241	0.737226	0.766972	0.69993	0.728705	0.748797	0.700148	0.734707	0.725275	0.73544	0.745823
2.58333	0.715405	0.691447	0.699663	0.734579	0.710098	0.711201	0.740436	0.699681	0.660239	0.733593	0.710561	0.699599	0.721512	0.703984	0.692263	0.694178	0.59399	0.621424	0.726762	0.604245	0.68366	0.716844	0.66386	0.701587	0.729295	0.720078	0.722646	0.713802	0.709311	0.699794	0.716825	0.699858	0.716621	0.683919	0.57271	0.707823	0.704096	0.719266	0.604416	0.738444	0.766441	0.71032	0.728496	0.742842	0.698057	0.730413	0.715946	0.732054	0.742108
2.6	0.714286	0.680574	0.718986	0.726161	0.712032	0.720961	0.733762	0.697982	0.65767	0.722791	0.709201	0.707366	0.72924	0.696599	0.676437	0.692005	0.576577	0.620303	0.725917	0.610276	0.67518	0.714947	0.66573	0.716741	0.725107	0.72757	0.719721	0.721433	0.712579	0.695089	0.709636	0.710508	0.709852	0.684113	0.572162	0.703175	0.715092	0.715328	0.597461	0.728852	0.769526	0.70373	0.726636	0.747071	0.697726	0.734036	0.720361	0.73271	0.74881
2.61667	0.717264	0.67801	0.686707	0.733538	0.701823	0.709287	0.724985	0.685266	0.663109	0.719411	0.714956	0.706551	0.725581	0.702849	0.68415	0.703786	0.590562	0.621142	0.730914	0.606363	0.688654	0.732167	0.662228	0.699492	0.721744	0.726081	0.707102	0.705962	0.715401	0.707469	0.713472	0.708155	0.706873	0.676942	0.576108	0.708712	0.709951	0.721072	0.604587	0.742501	0.76354	0.697396	0.723798	0.744261	0.707624	0.73612	0.73062	0.739538	0.732981
2.63333	0.722114	0.664281	0.70047	0.734694	0.704188	0.705763	0.732237	0.701654	0.663764	0.72376	0.702199	0.704197	0.724942	0.698358	0.68101	0.698422	0.59467	0.613562	0.732624	0.609512	0.685639	0.723861	0.666899	0.713826	0.729564	0.728053	0.719443	0.715447	0.697396	0.699793	0.715098	0.704626	0.701412	0.670103	0.575193	0.703034	0.713678	0.727161	0.596523	0.728243	0.767137	0.699369	0.723876	0.7461	0.703566	0.726205	0.719332	0.738021	0.746013
2.65	0.719481	0.683453	0.711957	0.726658	0.711488	0.712567	0.730837	0.697027	0.65359	0.737557	0.71371	0.710126	0.728446	0.707766	0.685003	0.706583	0.588523	0.629064	0.734336	0.620646	0.688243	0.723304	0.676676	0.698292	0.726823	0.720105	0.718434	0.71159	0.702263	0.704138	0.720588	0.716343	0.725051	0.676039	0.577922	0.711302	0.704465	0.722906	0.606481	0.737585	0.767633	0.707334	0.724621	0.743164	0.702143	0.731056	0.724759	0.729564	0.741379
2.66667	0.71022	0.680782	0.699796	0.728167	0.701629	0.700201	0.732386	0.694251	0.650836	0.728498	0.72372	0.703851	0.728863	0.707334	0.684393	0.691959	0.589797	0.619644	0.736181	0.619912	0.686391	0.711436	0.66386	0.704981	0.723926	0.718301	0.708386	0.716307	0.71297	0.693933	0.720409	0.708304	0.703903	0.661818	0.566134	0.715438	0.708275	0.712889	0.604396	0.734682	0.764791	0.697887	0.723738	0.742888	0.693324	0.72699	0.726918	0.732377	0.734875
2.68333	0.720733	0.680365	0.705249	0.724893	0.708415	0.712458	0.745723	0.697543	0.665775	0.728672	0.722973	0.709163	0.725456	0.703528	0.684876	0.695233	0.592852	0.626498	0.732254	0.616155	0.690728	0.716189	0.672028	0.707348	0.732308	0.720627	0.724747	0.719595	0.721079	0.708991	0.707858	0.712339	0.718262	0.67698	0.581064	0.700159	0.707113	0.723757	0.598906	0.739082	0.768559	0.707078	0.715354	0.753483	0.70944	0.734656	0.727389	0.731933	0.745833
2.7	0.714748	0.677314	0.710135	0.726716	0.70877	0.711615	0.732945	0.69557	0.660904	0.72283	0.705017	0.713524	0.719767	0.708475	0.675894	0.704918	0.594937	0.629011	0.720149	0.613493	0.683901	0.71875	0.683616	0.710897	0.731077	0.725477	0.725776	0.711319	0.702949	0.700068	0.70648	0.701916	0.716892	0.668293	0.581125	0.710005	0.705426	0.717712	0.604758	0.744357	0.763715	0.703521	0.720138	0.741352	0.707658	0.739239	0.728093	0.73325	0.737812
2.71667	0.709845	0.678756	0.705442	0.737846	0.716645	0.703952	0.734634	0.684509	0.656915	0.727974	0.719169	0.700662	0.729227	0.696453	0.674727	0.706016	0.597077	0.634846	0.727444	0.614223	0.686223	0.716498	0.667594	0.700511	0.731453	0.721279	0.717446	0.707661	0.701619	0.69257	0.721019	0.713467	0.697987	0.657419	0.579663	0.705632	0.708451	0.720147	0.598165	0.737815	0.765927	0.693492	0.7162	0.7386	0.707138	0.733209	0.740789	0.733996	0.731087
2.73333	0.711427	0.671865	0.694687	0.728834	0.705844	0.707219	0.741481	0.704689	0.656606	0.726045	0.718583	0.703925	0.723738	0.697817	0.677233	0.704145	0.592852	0.635633	0.745581	0.616015	0.681217	0.725253	0.676988	0.702583	0.728897	0.723057	0.72201	0.698722	0.706088	0.69346	0.717114	0.696085	0.710135	0.677281	0.583279	0.698193	0.703235	0.717511	0.600917	0.740991	0.763311	0.697075	0.719885	0.746261	0.698822	0.738452	0.731141	0.739777	0.744958
2.75	0.724657	0.684381	0.71516	0.737888	0.712401	0.711126	0.739311	0.69455	0.671438	0.719614	0.718053	0.699472	0.734634	0.700884	0.688084	0.706516	0.613362	0.630493	0.737469	0.632783	0.698997	0.720618	0.679152	0.711799	0.727049	0.719401	0.719087	0.72517	0.711143	0.70096	0.719745	0.706429	0.70628	0.672151	0.586364	0.714439	0.715401	0.72716	0.615098	0.738001	0.77129	0.70493	0.722906	0.749329	0.698389	0.737664	0.72376	0.735532	0.737153
2.76667	0.722727	0.688116	0.699115	0.739777	0.708197	0.71679	0.726792	0.696758	0.669142	0.725515	0.72027	0.697937	0.715869	0.702536	0.682081	0.70669	0.613636	0.631719	0.73823	0.62269	0.692051	0.722446	0.668293	0.704792	0.734115	0.726378	0.720812	0.713896	0.7053	0.699521	0.726982	0.713467	0.71409	0.671932	0.587969	0.702161	0.715901	0.721332	0.602765	0.742027	0.765875	0.716006	0.723478	0.749326	0.70324	0.72761	0.727156	0.733911	0.749701
2.78333	0.712897	0.695853	0.706322	0.733866	0.7065	0.716599	0.730679	0.704574	0.662171	0.727331	0.716498	0.703654	0.730747	0.704545	0.676674	0.704909	0.612447	0.632558	0.739049	0.630311	0.698076	0.7214	0.678169	0.727856	0.743051	0.717547	0.722292	0.726965	0.716833	0.707182	0.712112	0.712956	0.71322	0.676237	0.588274	0.704255	0.720057	0.723209	0.60536	0.748445	0.764479	0.715395	0.725684	0.752561	0.710682	0.728065	0.728339	0.732877	0.732461
2.8	0.721354	0.686275	0.706284	0.737654	0.712598	0.712567	0.732038	0.698604	0.659787	0.734496	0.72863	0.708472	0.725581	0.702869	0.680863	0.713307	0.617082	0.642713	0.744171	0.630435	0.708445	0.72837	0.675088	0.722506	0.743051	0.72757	0.721695	0.700535	0.704561	0.710852	0.725528	0.709585	0.71477	0.683211	0.593935	0.713137	0.71338	0.72968	0.611111	0.735129	0.769007	0.705182	0.724058	0.758342	0.720896	0.733209	0.731295	0.732087	0.740299
2.81667	0.717054	0.686325	0.721614	0.730012	0.715894	0.711172	0.73467	0.693518	0.658635	0.726807	0.728504	0.723077	0.723715	0.712803	0.684947	0.712663	0.615057	0.643863	0.740113	0.629135	0.692767	0.721997	0.679831	0.719819	0.732801	0.727333	0.72293	0.717862	0.705799	0.713891	0.721551	0.720461	0.72561	0.683661	0.595036	0.708467	0.720453	0.725478	0.61137	0.742373	0.773372	0.703938	0.728546	0.760905	0.701845	0.737531	0.730418	0.741531	0.744491
2.83333	0.721066	0.678571	0.710959	0.737523	0.708388	0.717758	0.73913	0.699685	0.671205	0.732731	0.719865	0.723149	0.729204	0.702259	0.68662	0.708	0.613201	0.64137	0.749206	0.630393	0.688158	0.734459	0.677105	0.705283	0.73051	0.731836	0.71873	0.717377	0.72753	0.703628	0.725415	0.710921	0.719702	0.67899	0.595254	0.71027	0.701408	0.724584	0.613806	0.736189	0.766133	0.70742	0.722482	0.745581	0.703976	0.738213	0.746424	0.741294	0.743421
2.85	0.707175	0.676585	0.696744	0.73875	0.709571	0.718035	0.727647	0.692649	0.663058	0.726744	0.721433	0.713718	0.7261	0.701863	0.677083	0.71371	0.613734	0.632176	0.731707	0.6242	0.687003	0.726905	0.669923	0.716495	0.725994	0.717763	0.726869	0.712172	0.715707	0.694765	0.712739	0.711731	0.7138	0.667277	0.594222	0.703526	0.711268	0.722394	0.614085	0.734947	0.774036	0.705841	0.717124	0.754348	0.702583	0.734579	0.731421	0.741228	0.738922
2.86667	0.713639	0.692459	0.709918	0.735861	0.712969	0.720408	0.733412	0.691093	0.658602	0.728218	0.732252	0.707252	0.728395	0.704187	0.686217	0.723441	0.618169	0.631333	0.74309	0.639692	0.68428	0.727456	0.677669	0.710071	0.734404	0.726619	0.725776	0.71679	0.713883	0.698294	0.726343	0.711111	0.716994	0.676056	0.586771	0.707527	0.715596	0.723181	0.614232	0.7448	0.769193	0.70904	0.727114	0.744887	0.703894	0.724458	0.730293	0.733417	0.747325
2.88333	0.725965	0.682384	0.706849	0.742697	0.714475	0.709852	0.737092	0.692503	0.653405	0.724759	0.725796	0.715338	0.725146	0.71468	0.678383	0.711738	0.618234	0.639701	0.747462	0.627803	0.68954	0.716207	0.681882	0.711625	0.738538	0.719079	0.723985	0.702903	0.716914	0.706371	0.718929	0.717596	0.709041	0.667074	0.601846	0.699515	0.706215	0.72795	0.603528	0.740068	0.757018	0.701693	0.715869	0.750538	0.706402	0.733004	0.739699	0.737828	0.746851
2.9	0.709091	0.684314	0.704762	0.735639	0.719205	0.706322	0.730337	0.703633	0.666667	0.718346	0.716509	0.717608	0.72323	0.705357	0.691395	0.709603	0.605824	0.64276	0.72956	0.641753	0.701602	0.727951	0.674842	0.707692	0.733579	0.731333	0.714286	0.714189	0.715901	0.706366	0.714918	0.704235	0.712162	0.670154	0.58727	0.705882	0.707248	0.72116	0.615242	0.744357	0.77199	0.702024	0.719697	0.752846	0.713757	0.743285	0.730496	0.731844	0.743331
2.91667	0.724296	0.680104	0.712817	0.745318	0.711082	0.709872	0.737374	0.703255	0.665752	0.730323	0.719892	0.714286	0.733294	0.698074	0.696195	0.717904	0.61731	0.645946	0.731784	0.626856	0.694814	0.718519	0.677966	0.715756	0.734201	0.724409	0.719567	0.7167	0.711756	0.707756	0.724601	0.70723	0.716428	0.678125	0.603974	0.700589	0.703081	0.730483	0.61784	0.74188	0.770277	0.715707	0.716783	0.745533	0.708673	0.738806	0.739556	0.741714	0.752233
2.93333	0.725066	0.681141	0.709413	0.737005	0.707237	0.718071	0.733136	0.701266	0.670089	0.731613	0.719405	0.712483	0.737898	0.715369	0.693388	0.720324	0.630294	0.635318	0.732492	0.631579	0.700941	0.723304	0.682584	0.72745	0.73733	0.729249	0.728137	0.721958	0.713173	0.707133	0.717126	0.714699	0.707995	0.685484	0.595661	0.712737	0.715401	0.718769	0.62017	0.749008	0.778978	0.712871	0.727113	0.751209	0.717051	0.731965	0.736364	0.737858	0.745672
2.95	0.728339	0.689092	0.71409	0.739988	0.709742	0.711681	0.734839	0.709184	0.672355	0.734324	0.719003	0.715236	0.731563	0.704592	0.693662	0.706453	0.613897	0.63887	0.734217	0.636187	0.696787	0.71707	0.680614	0.71254	0.72873	0.723138	0.714918	0.714092	0.717639	0.705155	0.728489	0.712241	0.72696	0.681818	0.605878	0.705246	0.715292	0.72037	0.622306	0.738713	0.764993	0.702797	0.72007	0.749865	0.70944	0.73354	0.734987	0.738021	0.751493
2.96667	0.730263	0.684797	0.705963	0.74423	0.717881	0.714765	0.737968	0.707535	0.662116	0.723828	0.73306	0.706862	0.741686	0.704167	0.682243	0.72806	0.61533	0.644701	0.742119	0.633593	0.706199	0.721845	0.675469	0.713193	0.742095	0.727693	0.722684	0.716498	0.721393	0.711312	0.720457	0.714695	0.706478	0.681024	0.603723	0.712262	0.713982	0.724502	0.613383	0.736189	0.758755	0.715288	0.72754	0.744486	0.71323	0.731176	0.730519	0.739212	0.738434
2.98333	0.727036	0.679922	0.710562	0.743446	0.721333	0.707917	0.736999	0.698613	0.674467	0.731469	0.722973	0.712759	0.726521	0.703576	0.683626	0.711086	0.610242	0.635995	0.739241	0.64388	0.70263	0.728687	0.682995	0.713561	0.737685	0.723615	0.721728	0.72529	0.715505	0.707703	0.714556	0.715517	0.712347	0.67716	0.605142	0.707409	0.727726	0.723286	0.606742	0.746599	0.765823	0.698047	0.713952	0.751486	0.706056	0.744085	0.744569	0.740717	0.742551
3	0.718567	0.677922	0.70765	0.744707	0.712483	0.698925	0.736718	0.708651	0.668716	0.733463	0.717377	0.72093	0.729093	0.699725	0.69024	0.707401	0.628799	0.66069	0.7382	0.637128	0.707138	0.733062	0.689704	0.714831	0.729231	0.732719	0.721767	0.714093	0.730471	0.718037	0.723634	0.729107	0.716418	0.68165	0.611258	0.695396	0.71844	0.724754	0.626415	0.744331	0.769419	0.720733	0.71686	0.759199	0.703514	0.735532	0.73476	0.748265	0.740608
3.01667	0.715674	0.685452	0.708991	0.732054	0.710126	0.70343	0.722092	0.689524	0.65522	0.725	0.710633	0.717145	0.727273	0.694521	0.679443	0.718966	0.619116	0.644835	0.718615	0.642995	0.698997	0.724255	0.681089	0.707643	0.727887	0.732143	0.724574	0.717671	0.717035	0.698347	0.721406	0.712034	0.718157	0.677579	0.603185	0.695815	0.71833	0.720988	0.617537	0.747866	0.766781	0.709632	0.712624	0.750947	0.710468	0.734618	0.749344	0.742119	0.744745
3.03333	0.720367	0.681611	0.711631	0.738509	0.708827	0.71477	0.729762	0.710071	0.660055	0.738034	0.735951	0.718206	0.731176	0.702069	0.699941	0.721159	0.636364	0.646617	0.75	0.648473	0.702213	0.719086	0.685875	0.716199	0.737361	0.735936	0.7218	0.708305	0.725852	0.703039	0.726457	0.714799	0.726717	0.682214	0.617962	0.70528	0.722301	0.722803	0.618285	0.742338	0.771007	0.708009	0.72434	0.750539	0.712593	0.742785	0.746073	0.746222	0.74626
3.05	0.719974	0.682437	0.715164	0.739372	0.714854	0.715254	0.729044	0.702168	0.662373	0.729677	0.732519	0.720452	0.729204	0.702186	0.694428	0.717904	0.632756	0.663668	0.740834	0.645833	0.705447	0.731707	0.694464	0.699746	0.735421	0.734828	0.725379	0.724864	0.71338	0.705155	0.726923	0.71612	0.714966	0.680124	0.623663	0.705309	0.713074	0.728615	0.636535	0.744068	0.774146	0.714487	0.719719	0.751872	0.712805	0.734872	0.741514	0.740325	0.736905
3.06667	0.720052	0.677585	0.711172	0.746111	0.722995	0.716656	0.732353	0.702806	0.670999	0.737833	0.719251	0.713809	0.727863	0.702814	0.688304	0.730814	0.624551	0.649829	0.738335	0.647594	0.703877	0.719595	0.683695	0.70427	0.729001	0.731353	0.716614	0.719463	0.721789	0.708305	0.72524	0.716023	0.723693	0.674447	0.608782	0.711087	0.709677	0.728288	0.625709	0.75	0.767875	0.714891	0.718713	0.748116	0.711852	0.735532	0.739699	0.735755	0.7497
3.08333	0.720234	0.675902	0.713103	0.747198	0.711126	0.711785	0.729489	0.702427	0.658385	0.748206	0.725342	0.71173	0.725386	0.698969	0.69	0.718334	0.631389	0.652624	0.730358	0.649249	0.703654	0.728136	0.694051	0.70828	0.743622	0.736772	0.723743	0.724114	0.728245	0.7073	0.725664	0.714286	0.720437	0.663171	0.61186	0.704607	0.721474	0.717365	0.631629	0.746583	0.762811	0.72	0.727488	0.746365	0.702663	0.742642	0.737321	0.736347	0.739234
3.1	0.713728	0.681877	0.708391	0.746883	0.706897	0.717775	0.738535	0.707379	0.663442	0.738791	0.726839	0.712682	0.729794	0.704216	0.686067	0.717593	0.631919	0.658385	0.733583	0.649545	0.711968	0.715152	0.686055	0.710897	0.73905	0.717105	0.728254	0.731006	0.719261	0.701996	0.736165	0.709654	0.714865	0.673101	0.614035	0.704607	0.713167	0.733951	0.638783	0.73854	0.775098	0.709768	0.728774	0.755927	0.697709	0.736025	0.757436	0.737531	0.740586
3.11667	0.733159	0.683634	0.70939	0.735861	0.720266	0.717583	0.738977	0.705475	0.669178	0.735788	0.726902	0.722851	0.728983	0.701308	0.691946	0.71585	0.629763	0.662577	0.737674	0.646484	0.709005	0.72372	0.690377	0.725692	0.739319	0.725722	0.726984	0.717288	0.718419	0.710255	0.726523	0.720779	0.724727	0.678882	0.61008	0.695815	0.71308	0.734491	0.633459	0.745165	0.763868	0.704689	0.716216	0.755901	0.717552	0.737633	0.747382	0.726708	0.747292
3.13333	0.723693	0.67825	0.709966	0.743068	0.714097	0.713996	0.733056	0.708597	0.676531	0.740789	0.732423	0.717319	0.729571	0.709141	0.685564	0.725638	0.626961	0.668729	0.751742	0.651693	0.699333	0.71505	0.691719	0.725016	0.742115	0.729003	0.729114	0.717172	0.732484	0.71468	0.727389	0.70977	0.72746	0.672435	0.629032	0.703285	0.714791	0.726205	0.618779	0.752841	0.76459	0.707214	0.723615	0.759719	0.724164	0.738347	0.735886	0.74842	0.751345
3.15	0.726268	0.680386	0.71399	0.746883	0.717522	0.725134	0.739491	0.702668	0.667592	0.734063	0.727456	0.717881	0.736374	0.704216	0.68915	0.723121	0.636298	0.656379	0.74511	0.64295	0.702485	0.724441	0.685378	0.712476	0.737685	0.733509	0.723726	0.718453	0.716111	0.712319	0.72254	0.72061	0.7229	0.68323	0.627451	0.710082	0.70895	0.731269	0.64158	0.744932	0.773909	0.71559	0.725882	0.756611	0.714812	0.746725	0.754432	0.738665	0.756611
3.16667	0.726268	0.68479	0.709326	0.749378	0.713715	0.71419	0.731432	0.710006	0.673554	0.733762	0.734151	0.709019	0.72428	0.701173	0.68838	0.719632	0.622763	0.663662	0.734169	0.650618	0.710722	0.724832	0.689199	0.725692	0.752934	0.731851	0.712586	0.722932	0.728439	0.715172	0.725366	0.726812	0.727951	0.667076	0.617985	0.705309	0.727337	0.717004	0.619905	0.743503	0.770244	0.703081	0.727165	0.757559	0.701845	0.7387	0.743673	0.745432	0.747457
3.18333	0.729589	0.673732	0.709413	0.744562	0.717031	0.727891	0.737968	0.7012	0.67293	0.739016	0.732519	0.722111	0.736811	0.710235	0.698995	0.731195	0.643115	0.669668	0.739544	0.652003	0.707071	0.735989	0.703081	0.717932	0.741559	0.740277	0.728254	0.716016	0.717787	0.709343	0.735837	0.728127	0.72449	0.679141	0.634576	0.718886	0.723359	0.742396	0.63327	0.745619	0.7755	0.711983	0.710942	0.75338	0.722802	0.735732	0.745277	0.741043	0.743284
3.2	0.725146	0.678087	0.704795	0.73579	0.713427	0.72035	0.727003	0.701266	0.666899	0.723499	0.735254	0.714765	0.730883	0.700483	0.688457	0.718913	0.63314	0.665975	0.736675	0.659211	0.706199	0.72715	0.69323	0.725352	0.732515	0.732936	0.720253	0.718433	0.721906	0.7127	0.725983	0.717266	0.722867	0.667482	0.624242	0.703643	0.711864	0.729141	0.617564	0.753269	0.758553	0.702665	0.717544	0.755544	0.714392	0.749373	0.7346	0.744641	0.745946
3.21667	0.726144	0.676375	0.715948	0.742821	0.713906	0.72316	0.737939	0.710813	0.669444	0.741413	0.724746	0.718959	0.728344	0.700069	0.697454	0.735981	0.651857	0.65884	0.74163	0.654762	0.698316	0.732057	0.693548	0.712189	0.735349	0.730086	0.72331	0.735334	0.719943	0.705394	0.73329	0.713568	0.722071	0.672457	0.627797	0.723229	0.715199	0.735861	0.635585	0.749857	0.776024	0.70979	0.717979	0.745553	0.714286	0.747198	0.748362	0.741368	0.742651
3.23333	0.727273	0.672657	0.695328	0.741895	0.702721	0.721845	0.728894	0.69483	0.662311	0.727742	0.737311	0.722111	0.728834	0.698762	0.684956	0.729556	0.635439	0.667358	0.742079	0.652805	0.706955	0.724814	0.686152	0.713826	0.731663	0.724885	0.728717	0.719429	0.716914	0.718467	0.732051	0.708961	0.710705	0.678352	0.635992	0.710383	0.707574	0.724861	0.632227	0.745434	0.763984	0.710175	0.732111	0.748652	0.707317	0.747652	0.746073	0.743073	0.756024
3.25	0.733464	0.672669	0.71616	0.738672	0.714095	0.719109	0.729762	0.710576	0.674581	0.725879	0.729748	0.705882	0.738095	0.70173	0.686401	0.728863	0.639032	0.660234	0.737272	0.648489	0.715156	0.728745	0.701125	0.708039	0.731692	0.73307	0.723067	0.721886	0.725657	0.712905	0.729246	0.719085	0.724372	0.669131	0.629328	0.710739	0.732575	0.729361	0.62949	0.738323	0.769759	0.712781	0.716129	0.751884	0.712908	0.740833	0.74399	0.741488	0.735905
3.26667	0.725066	0.684416	0.708447	0.745025	0.717057	0.716892	0.724586	0.698161	0.659972	0.734375	0.732653	0.724415	0.726521	0.707029	0.687537	0.727326	0.636693	0.663655	0.742366	0.658344	0.710811	0.722524	0.69365	0.727856	0.734115	0.726018	0.72005	0.718121	0.716093	0.707873	0.724841	0.723022	0.714578	0.681366	0.625169	0.701236	0.720453	0.727329	0.642512	0.742081	0.773018	0.716197	0.721571	0.753254	0.70951	0.749844	0.751137	0.749059	0.749398
3.28333	0.740473	0.676338	0.718427	0.744853	0.708777	0.718206	0.734282	0.706522	0.667592	0.73112	0.721056	0.718272	0.728571	0.697514	0.689716	0.726218	0.652647	0.677622	0.750953	0.663804	0.714189	0.726589	0.704769	0.72247	0.723209	0.727752	0.728025	0.715245	0.718419	0.721027	0.72559	0.717281	0.726337	0.680798	0.63039	0.705059	0.730193	0.719926	0.655106	0.739819	0.775298	0.719212	0.715461	0.765156	0.709605	0.742821	0.733678	0.7446	0.745956
3.3	0.735799	0.688026	0.720882	0.746601	0.721698	0.71	0.731067	0.699936	0.681241	0.727681	0.732613	0.712011	0.726737	0.712396	0.7003	0.73097	0.640262	0.668061	0.743278	0.660927	0.707037	0.719865	0.699719	0.720485	0.74042	0.730086	0.736173	0.716408	0.721868	0.71468	0.723767	0.716148	0.732192	0.679035	0.624829	0.707883	0.720567	0.73354	0.645594	0.750429	0.763003	0.705718	0.718842	0.744876	0.723134	0.737664	0.756225	0.750477	0.751508
3.31667	0.720493	0.674404	0.711142	0.737888	0.716467	0.703457	0.740675	0.714559	0.660507	0.728275	0.728997	0.719251	0.731953	0.707148	0.696809	0.721931	0.646633	0.666203	0.741347	0.653007	0.705567	0.723232	0.693049	0.713828	0.731242	0.738268	0.724747	0.726589	0.718618	0.709834	0.728771	0.72	0.726899	0.681177	0.626099	0.705405	0.716608	0.72401	0.629139	0.745619	0.777067	0.703343	0.721205	0.750135	0.711952	0.748899	0.748698	0.743558	0.747904
3.33333	0.727392	0.683971	0.722338	0.74404	0.711921	0.722524	0.73801	0.705584	0.666667	0.737387	0.726531	0.72393	0.722714	0.700825	0.691809	0.729714	0.640988	0.673198	0.74587	0.658683	0.719728	0.72316	0.697075	0.734588	0.737978	0.72346	0.732097	0.723693	0.73129	0.724497	0.729367	0.725163	0.729124	0.687461	0.634014	0.706516	0.724432	0.734375	0.64046	0.747717	0.772952	0.723434	0.724672	0.749187	0.714286	0.749844	0.743974	0.746052	0.758328
3.35	0.740473	0.685233	0.713311	0.744375	0.713615	0.731343	0.741205	0.710744	0.662247	0.730395	0.738514	0.728543	0.737968	0.702201	0.700773	0.721997	0.640466	0.671788	0.75063	0.662252	0.721995	0.740437	0.697917	0.724601	0.735059	0.728111	0.72254	0.726158	0.724309	0.714583	0.745161	0.725306	0.727706	0.685162	0.636301	0.705149	0.714789	0.731103	0.634981	0.748858	0.77745	0.707317	0.71102	0.760525	0.712166	0.744347	0.743958	0.741935	0.74985
3.36667	0.730418	0.677191	0.724019	0.739777	0.709807	0.724715	0.729649	0.706667	0.670399	0.740013	0.735154	0.726783	0.727057	0.707554	0.699586	0.721644	0.660544	0.675243	0.743312	0.677376	0.711876	0.729877	0.705513	0.728792	0.745973	0.739934	0.727964	0.723014	0.723647	0.719665	0.739437	0.721739	0.721579	0.674969	0.634877	0.703504	0.725921	0.716308	0.644914	0.741808	0.776134	0.713681	0.715212	0.757906	0.718519	0.740833	0.758598	0.762604	0.761733
3.38333	0.737781	0.682848	0.704264	0.739266	0.708835	0.719702	0.734487	0.707565	0.661368	0.730496	0.71748	0.724092	0.721564	0.708247	0.690265	0.728546	0.653451	0.669686	0.744749	0.661344	0.71487	0.718559	0.707488	0.73144	0.735547	0.736249	0.722678	0.722793	0.716513	0.71777	0.721519	0.719247	0.722867	0.676398	0.633493	0.705691	0.716901	0.732087	0.635328	0.741408	0.767637	0.712982	0.720614	0.747714	0.712166	0.74423	0.743322	0.754098	0.7506
3.4	0.725311	0.681818	0.720946	0.748436	0.711244	0.720539	0.735972	0.713743	0.666667	0.749184	0.736054	0.708416	0.72819	0.702553	0.697095	0.729919	0.648409	0.664816	0.745547	0.663373	0.721311	0.720648	0.707113	0.723186	0.731005	0.736352	0.72043	0.736698	0.725518	0.722222	0.733716	0.734058	0.730399	0.68398	0.639535	0.695815	0.720057	0.733043	0.639501	0.749572	0.781109	0.711661	0.717404	0.749323	0.705969	0.740648	0.751472	0.753485	0.758745
3.41667	0.717462	0.67744	0.706897	0.735367	0.711603	0.719651	0.738067	0.706776	0.66948	0.743473	0.728571	0.727517	0.730564	0.701181	0.695289	0.735605	0.651061	0.670868	0.743363	0.672483	0.709459	0.721356	0.694158	0.707207	0.739802	0.727333	0.720989	0.728825	0.72779	0.709343	0.730373	0.727469	0.728767	0.682819	0.648892	0.711874	0.707574	0.733167	0.643822	0.746311	0.772794	0.707198	0.719715	0.756979	0.710037	0.749066	0.744444	0.750476	0.746233
3.43333	0.73472	0.680466	0.718513	0.749688	0.700599	0.71745	0.731824	0.71041	0.668531	0.7393	0.729858	0.731544	0.735312	0.698402	0.6924	0.73443	0.648175	0.677577	0.739761	0.665775	0.711186	0.73064	0.691298	0.721973	0.737816	0.730211	0.724379	0.730041	0.734386	0.714385	0.727619	0.735018	0.720978	0.683323	0.637174	0.709081	0.716093	0.732132	0.647847	0.754426	0.771316	0.709655	0.724689	0.761202	0.707533	0.744055	0.745227	0.747634	0.754831
3.45	0.737877	0.683634	0.719697	0.749688	0.710579	0.712202	0.733692	0.704056	0.673498	0.741769	0.731374	0.71952	0.726516	0.703755	0.696323	0.726211	0.653734	0.676613	0.734385	0.675802	0.71448	0.734555	0.693471	0.719489	0.741104	0.736737	0.736675	0.72901	0.719348	0.727463	0.727908	0.728924	0.735797	0.691103	0.646249	0.709903	0.714689	0.729529	0.642176	0.745465	0.775692	0.714085	0.715882	0.763187	0.713967	0.742178	0.744611	0.756361	0.747753
3.46667	0.72769	0.678272	0.720914	0.749373	0.713521	0.712182	0.732026	0.710191	0.675599	0.740091	0.729803	0.721961	0.730977	0.707606	0.698752	0.725948	0.659463	0.680196	0.750159	0.668667	0.704005	0.724696	0.699862	0.726518	0.736777	0.732673	0.717788	0.708784	0.72695	0.712414	0.741003	0.711828	0.729748	0.680997	0.64217	0.704348	0.721429	0.735239	0.64073	0.754717	0.764444	0.716502	0.726303	0.75705	0.720621	0.748899	0.741054	0.748082	0.758454
3.48333	0.735352	0.684073	0.714187	0.740439	0.714668	0.715061	0.728894	0.706258	0.666434	0.740117	0.741403	0.726055	0.736434	0.706254	0.692625	0.741745	0.654893	0.679379	0.733333	0.663533	0.719754	0.714383	0.696614	0.724563	0.741816	0.735099	0.726115	0.730245	0.71855	0.723389	0.724555	0.719768	0.728767	0.671241	0.639004	0.706267	0.725407	0.72795	0.644724	0.756279	0.761136	0.727016	0.717148	0.753134	0.710037	0.747957	0.738281	0.754442	0.745783
3.5	0.735488	0.679793	0.718213	0.748439	0.70761	0.720408	0.737812	0.713828	0.667374	0.749349	0.719025	0.731806	0.728196	0.708683	0.696916	0.736657	0.652301	0.689631	0.753503	0.660239	0.711081	0.725543	0.711888	0.722365	0.731618	0.731788	0.726175	0.725861	0.720226	0.725	0.737548	0.726415	0.730822	0.677439	0.645877	0.712195	0.720196	0.737171	0.63838	0.752278	0.768624	0.71598	0.716814	0.758188	0.725111	0.748904	0.756721	0.756005	0.741452
3.51667	0.731675	0.680259	0.709966	0.756757	0.705094	0.723764	0.737126	0.707692	0.673324	0.73899	0.741096	0.724184	0.732572	0.711592	0.689594	0.737338	0.643169	0.683876	0.740975	0.677224	0.720467	0.725652	0.691724	0.711083	0.73571	0.734261	0.728954	0.728445	0.725726	0.716771	0.738629	0.723389	0.723926	0.677681	0.639671	0.709309	0.727915	0.733085	0.643411	0.751142	0.774851	0.707078	0.718638	0.762349	0.713004	0.747799	0.749181	0.744112	0.759586
3.53333	0.730794	0.684691	0.709966	0.745171	0.7115	0.718876	0.731751	0.700952	0.665257	0.73868	0.734568	0.728745	0.732218	0.708826	0.697991	0.732981	0.65288	0.678596	0.738744	0.670227	0.719008	0.727459	0.700208	0.721829	0.741935	0.729358	0.724619	0.729803	0.729614	0.711712	0.729008	0.72491	0.722982	0.6775	0.643151	0.710184	0.720255	0.72682	0.644315	0.748027	0.759113	0.705011	0.729377	0.74864	0.713437	0.747957	0.746063	0.752218	0.756806
3.55	0.729535	0.680052	0.717736	0.744828	0.701072	0.718206	0.732537	0.706294	0.664079	0.742355	0.729803	0.721663	0.724138	0.701262	0.694805	0.732667	0.654439	0.687147	0.737508	0.671371	0.718001	0.730535	0.704722	0.721185	0.736318	0.736388	0.729314	0.722222	0.724113	0.710727	0.733248	0.725108	0.726717	0.677681	0.649171	0.702614	0.710877	0.723431	0.641399	0.74359	0.771912	0.711579	0.712691	0.76044	0.71121	0.742821	0.744277	0.745881	0.752433
3.56667	0.728282	0.679844	0.715559	0.745932	0.710349	0.71419	0.737764	0.717126	0.659859	0.736979	0.733198	0.724161	0.73178	0.704117	0.701681	0.726526	0.655224	0.682461	0.752881	0.671602	0.729095	0.719215	0.69882	0.729396	0.740741	0.730948	0.736504	0.722859	0.723618	0.718467	0.728608	0.72032	0.74169	0.676341	0.646897	0.708265	0.707334	0.738335	0.648094	0.750999	0.773227	0.711661	0.715727	0.759825	0.720599	0.744987	0.746377	0.750793	0.752415
3.58333	0.737845	0.688673	0.732453	0.746091	0.710738	0.72181	0.737064	0.715016	0.6716	0.733766	0.735194	0.719251	0.721263	0.712291	0.70136	0.732164	0.653619	0.692253	0.746641	0.682976	0.715358	0.719892	0.704689	0.721973	0.746287	0.744709	0.730402	0.727027	0.726496	0.724283	0.733248	0.733723	0.726158	0.668948	0.646694	0.706169	0.722539	0.723537	0.654704	0.747172	0.771556	0.711174	0.71085	0.757642	0.724368	0.745455	0.747209	0.750963	0.755488
3.6	0.726446	0.682261	0.708104	0.748125	0.707023	0.720299	0.7307	0.711821	0.669269	0.7365	0.726215	0.718876	0.722884	0.691023	0.693625	0.728446	0.656595	0.677193	0.744586	0.677006	0.718878	0.71207	0.706667	0.730893	0.747048	0.737401	0.726463	0.724324	0.723404	0.725682	0.734525	0.72198	0.72585	0.684475	0.651842	0.708152	0.720339	0.721046	0.636715	0.746158	0.785821	0.713983	0.720189	0.759626	0.712798	0.755975	0.752131	0.74426	0.757152
3.61667	0.732108	0.684994	0.720497	0.748111	0.709505	0.718835	0.730036	0.711097	0.661962	0.739637	0.734874	0.721886	0.728358	0.704275	0.689573	0.737028	0.6554	0.685552	0.747604	0.682861	0.727774	0.719322	0.696927	0.71959	0.742415	0.733555	0.727389	0.724372	0.72093	0.720363	0.740717	0.728198	0.731405	0.676508	0.647222	0.706236	0.71855	0.73304	0.646095	0.753565	0.77989	0.711769	0.713529	0.756031	0.715459	0.747191	0.753958	0.747931	0.751358
3.63333	0.729071	0.680493	0.715172	0.752201	0.718453	0.716418	0.725327	0.715931	0.667862	0.744307	0.729436	0.718876	0.729988	0.703911	0.689982	0.739362	0.660237	0.675789	0.746658	0.677376	0.721345	0.716418	0.7106	0.722402	0.739692	0.743162	0.733675	0.726473	0.727144	0.719054	0.733119	0.7313	0.733103	0.678125	0.641327	0.709448	0.716941	0.732042	0.637236	0.743036	0.774354	0.712885	0.712842	0.76323	0.715884	0.753141	0.744444	0.750475	0.752121
3.65	0.725965	0.685029	0.712225	0.753133	0.706908	0.727396	0.735294	0.713552	0.671194	0.749017	0.728387	0.72894	0.73194	0.702873	0.693558	0.742756	0.657016	0.689064	0.753669	0.678161	0.719588	0.732741	0.701335	0.71217	0.744272	0.737575	0.741003	0.734151	0.726301	0.721334	0.734445	0.727931	0.728522	0.682103	0.644983	0.708584	0.722261	0.739812	0.647969	0.749715	0.779	0.708976	0.713947	0.754081	0.715884	0.757269	0.743473	0.752066	0.746828
3.66667	0.730794	0.682406	0.720578	0.755807	0.718225	0.743188	0.748188	0.711918	0.672805	0.740403	0.730822	0.728504	0.732656	0.706667	0.705811	0.737368	0.668899	0.68719	0.749047	0.688172	0.724377	0.72721	0.713788	0.724789	0.743985	0.738032	0.740693	0.724764	0.714488	0.723077	0.745631	0.731441	0.73877	0.682103	0.658502	0.705372	0.731129	0.737437	0.648596	0.757471	0.781391	0.729078	0.727599	0.753544	0.716407	0.753788	0.746405	0.755414	0.755448
3.68333	0.733115	0.684896	0.718728	0.750313	0.709091	0.72372	0.739183	0.715198	0.664548	0.743173	0.74499	0.721024	0.722255	0.706254	0.694444	0.73045	0.66147	0.688732	0.753503	0.677441	0.720882	0.724658	0.694962	0.724227	0.73681	0.735314	0.725664	0.729252	0.7236	0.713592	0.744366	0.728986	0.727645	0.671865	0.648122	0.708902	0.716006	0.736677	0.644942	0.751712	0.764502	0.718093	0.712596	0.755738	0.715657	0.750315	0.742969	0.745731	0.753041
3.7	0.730668	0.675763	0.717241	0.749526	0.705249	0.71323	0.72597	0.708067	0.671663	0.735104	0.732923	0.724092	0.722189	0.696317	0.690716	0.729746	0.661721	0.682528	0.75	0.676809	0.711538	0.719836	0.705021	0.72365	0.736712	0.73913	0.734315	0.724138	0.737926	0.731281	0.726867	0.726208	0.725971	0.674984	0.664544	0.704447	0.724982	0.735496	0.646771	0.749289	0.766467	0.712465	0.717521	0.765711	0.715562	0.741693	0.742484	0.754151	0.765957
3.71667	0.736184	0.678941	0.725952	0.740187	0.706955	0.722524	0.73738	0.716825	0.67234	0.737801	0.731507	0.728437	0.726893	0.708422	0.694444	0.739336	0.666916	0.681786	0.743003	0.672764	0.721379	0.713225	0.7058	0.730097	0.750929	0.736286	0.741401	0.736806	0.717822	0.719188	0.72554	0.734949	0.731691	0.684673	0.663408	0.713508	0.731322	0.744142	0.641748	0.74714	0.766402	0.720339	0.71513	0.760417	0.718541	0.739863	0.75347	0.754814	0.754407
3.73333	0.721602	0.674754	0.724497	0.750627	0.712644	0.72752	0.72515	0.714194	0.675966	0.746405	0.725718	0.728246	0.730102	0.706422	0.690985	0.730883	0.658754	0.696926	0.733881	0.677463	0.710544	0.717758	0.706048	0.732859	0.746592	0.731126	0.730474	0.731959	0.728898	0.730824	0.734576	0.728134	0.732375	0.676894	0.657123	0.715772	0.721906	0.745592	0.654033	0.754608	0.774065	0.721358	0.715564	0.75453	0.722097	0.748901	0.749503	0.74587	0.755177
3.75	0.734385	0.674902	0.715862	0.752661	0.707547	0.724161	0.723214	0.713828	0.664781	0.738111	0.71875	0.729839	0.729117	0.696441	0.6875	0.732227	0.657291	0.683803	0.748724	0.680865	0.712722	0.714576	0.70547	0.731675	0.74397	0.739535	0.729419	0.716509	0.725726	0.719298	0.741602	0.714389	0.730584	0.676101	0.651811	0.698225	0.725448	0.732667	0.651412	0.744584	0.774598	0.716914	0.714456	0.756801	0.714179	0.741834	0.762409	0.748256	0.764382
3.76667	0.73307	0.686928	0.712225	0.7425	0.706711	0.721733	0.727981	0.697527	0.66	0.744625	0.720437	0.739782	0.721292	0.692254	0.689655	0.738251	0.666169	0.678395	0.749052	0.682401	0.724497	0.710884	0.702247	0.728105	0.731436	0.734344	0.727739	0.734332	0.728959	0.718093	0.733927	0.718004	0.730399	0.678841	0.649513	0.709836	0.71833	0.729361	0.653021	0.743868	0.772455	0.717804	0.719309	0.750546	0.712042	0.765754	0.762846	0.746803	0.743047
3.78333	0.728892	0.688116	0.718945	0.754109	0.708418	0.722298	0.718009	0.716018	0.661017	0.751316	0.73397	0.736413	0.727599	0.702247	0.692998	0.736407	0.672156	0.71026	0.747462	0.6855	0.71576	0.722638	0.711471	0.721756	0.743812	0.731126	0.728662	0.713423	0.730441	0.716585	0.734536	0.727473	0.733793	0.679174	0.653873	0.702659	0.724555	0.728878	0.65947	0.749143	0.767327	0.718111	0.717507	0.767788	0.716206	0.744654	0.746702	0.754319	0.751217
3.8	0.731021	0.673139	0.720833	0.745443	0.710811	0.725102	0.726134	0.710006	0.66427	0.743974	0.726223	0.730094	0.727981	0.706957	0.690844	0.74039	0.660928	0.695061	0.750795	0.681296	0.715768	0.729877	0.70961	0.733897	0.73905	0.729622	0.739103	0.736226	0.726174	0.714983	0.737147	0.716885	0.72093	0.68236	0.656727	0.708559	0.723525	0.738966	0.660118	0.753723	0.775836	0.714386	0.730377	0.752852	0.725431	0.763556	0.763419	0.753836	0.758684
3.81667	0.7375	0.68902	0.713103	0.747487	0.709066	0.735797	0.737538	0.724741	0.671418	0.742709	0.738472	0.744753	0.725059	0.715096	0.703659	0.736095	0.674925	0.691655	0.755102	0.687033	0.716346	0.71978	0.714286	0.737184	0.749073	0.749333	0.736067	0.730482	0.730852	0.717073	0.7362	0.730263	0.740893	0.673546	0.676136	0.711864	0.714386	0.738665	0.662389	0.744729	0.761787	0.70781	0.712418	0.754376	0.719612	0.746082	0.745098	0.756722	0.758705
3.83333	0.730315	0.681641	0.717631	0.752681	0.711186	0.72226	0.733895	0.714744	0.667377	0.756114	0.73913	0.727823	0.721791	0.70007	0.675899	0.734875	0.664933	0.688713	0.751755	0.682745	0.720752	0.720548	0.702873	0.735521	0.744129	0.732273	0.739297	0.734064	0.732092	0.716169	0.735256	0.718864	0.740206	0.6802	0.669958	0.717892	0.723496	0.738994	0.659824	0.749714	0.780561	0.716608	0.716144	0.761983	0.727409	0.741895	0.756972	0.74586	0.758055
3.85	0.744723	0.689498	0.720251	0.747652	0.707547	0.727709	0.733574	0.714744	0.663565	0.746893	0.730322	0.729252	0.729988	0.692686	0.696142	0.740608	0.668155	0.695777	0.745524	0.683604	0.713491	0.723202	0.704624	0.728268	0.757143	0.731353	0.739464	0.741427	0.727014	0.714585	0.730301	0.729455	0.731507	0.67995	0.661302	0.703624	0.724065	0.732042	0.663725	0.754879	0.768317	0.704196	0.721056	0.756018	0.726387	0.767368	0.748849	0.755115	0.756395
3.86667	0.733509	0.682642	0.719504	0.747315	0.698932	0.730169	0.734572	0.706709	0.663578	0.739244	0.733607	0.727951	0.72381	0.697691	0.685579	0.740785	0.665416	0.689778	0.746042	0.682128	0.712707	0.722146	0.705594	0.726098	0.748753	0.730285	0.741769	0.718121	0.724286	0.717753	0.730696	0.743911	0.734973	0.676749	0.660563	0.702162	0.713678	0.727612	0.650685	0.748565	0.768847	0.714286	0.707172	0.742515	0.723008	0.748432	0.75114	0.743934	0.760049
3.88333	0.72846	0.69085	0.730556	0.752519	0.7167	0.741604	0.737222	0.724824	0.680144	0.73913	0.738832	0.717465	0.729714	0.700843	0.693769	0.742721	0.670905	0.710072	0.74856	0.688904	0.717842	0.72553	0.704689	0.726563	0.750934	0.727513	0.744872	0.728581	0.734096	0.722067	0.737348	0.73486	0.739281	0.674874	0.665726	0.707609	0.732054	0.744853	0.651456	0.750861	0.77606	0.706377	0.712507	0.758602	0.720269	0.749686	0.752488	0.750968	0.750605
3.9	0.742424	0.676585	0.720946	0.74937	0.714574	0.730978	0.74092	0.715843	0.681752	0.751625	0.738292	0.738451	0.732411	0.713881	0.693175	0.745215	0.677005	0.695994	0.749359	0.687755	0.727713	0.728825	0.709722	0.73456	0.759201	0.744993	0.736709	0.740109	0.72843	0.729387	0.737958	0.733333	0.741047	0.682881	0.664316	0.714129	0.730136	0.744788	0.660767	0.752847	0.777778	0.728814	0.718602	0.76477	0.72979	0.746567	0.756275	0.75851	0.754568
3.91667	0.730515	0.682322	0.722261	0.760456	0.706081	0.726776	0.732369	0.718065	0.66383	0.753264	0.736407	0.733333	0.713353	0.713178	0.692946	0.730404	0.662678	0.689778	0.745408	0.690834	0.727336	0.726396	0.71559	0.735543	0.746111	0.742515	0.735801	0.726905	0.730906	0.728742	0.741956	0.732796	0.736407	0.675862	0.658024	0.708674	0.723769	0.745731	0.653475	0.759632	0.767233	0.722849	0.713775	0.761227	0.716729	0.762389	0.75	0.754802	0.753659
3.93333	0.729427	0.691552	0.721107	0.755836	0.709153	0.726158	0.73994	0.711068	0.663075	0.749017	0.731271	0.736662	0.723872	0.713277	0.689471	0.726044	0.671946	0.697122	0.744749	0.693406	0.714385	0.736988	0.712079	0.735467	0.73642	0.745479	0.73963	0.720628	0.729672	0.719384	0.735558	0.733871	0.740638	0.680451	0.66338	0.716877	0.728439	0.726087	0.659202	0.760482	0.778846	0.71682	0.720071	0.762322	0.71964	0.750627	0.761589	0.752881	0.767056
3.95	0.727094	0.679429	0.729673	0.756654	0.703828	0.729822	0.732207	0.712189	0.656272	0.746918	0.735113	0.735414	0.732733	0.697953	0.693645	0.738589	0.676737	0.698778	0.756222	0.683743	0.721992	0.724608	0.706704	0.737083	0.747537	0.739188	0.737747	0.735175	0.731586	0.721369	0.736404	0.727406	0.732646	0.682077	0.659379	0.715304	0.732999	0.735553	0.658203	0.747866	0.781974	0.713178	0.713604	0.76024	0.723931	0.750315	0.744079	0.757712	0.75
3.96667	0.743573	0.682468	0.722376	0.754741	0.70628	0.729138	0.732175	0.732988	0.664507	0.749836	0.73164	0.731525	0.728469	0.701977	0.690391	0.733018	0.675492	0.699426	0.754777	0.696255	0.713989	0.718686	0.701657	0.738361	0.748447	0.743504	0.737684	0.726839	0.728176	0.722105	0.734145	0.729985	0.728268	0.680582	0.663387	0.702851	0.728959	0.729713	0.663699	0.754335	0.774258	0.712386	0.716677	0.755884	0.725831	0.758034	0.756739	0.75	0.754579
3.98333	0.726974	0.680628	0.722145	0.749684	0.712347	0.728454	0.739891	0.719276	0.671685	0.74623	0.732008	0.738535	0.726126	0.688982	0.694643	0.737656	0.676183	0.708787	0.75	0.693948	0.723301	0.724828	0.71091	0.729112	0.747205	0.744171	0.73805	0.730169	0.731375	0.737659	0.728443	0.739545	0.737817	0.676749	0.671897	0.711062	0.725448	0.743056	0.65362	0.754266	0.776553	0.720339	0.717443	0.765711	0.721434	0.756175	0.753298	0.746658	0.749848
4	0.734344	0.688685	0.727462	0.760856	0.704424	0.739726	0.72973	0.7298	0.673804	0.758328	0.7519	0.742622	0.735701	0.705552	0.698023	0.73747	0.669656	0.706638	0.749521	0.691781	0.728671	0.731087	0.711793	0.73355	0.752334	0.740839	0.738716	0.745367	0.733951	0.726442	0.746615	0.747601	0.742936	0.684211	0.673267	0.709819	0.72151	0.744318	0.674877	0.754446	0.784639	0.714085	0.719454	0.766996	0.720808	0.744215	0.752312	0.758665	0.758094
4.01667	0.731979	0.690242	0.736034	0.759621	0.712932	0.728513	0.731343	0.722043	0.667382	0.743942	0.736733	0.735374	0.713945	0.699015	0.698204	0.751196	0.674174	0.697491	0.766859	0.681849	0.731944	0.724399	0.712474	0.7346	0.74781	0.745189	0.736306	0.723675	0.732765	0.729387	0.742912	0.727473	0.733748	0.684411	0.671853	0.7092	0.738506	0.742605	0.667973	0.750713	0.778894	0.720226	0.714627	0.758073	0.713115	0.755696	0.758804	0.752246	0.744991
4.03333	0.74359	0.686528	0.717931	0.752668	0.707827	0.72339	0.738973	0.723938	0.676301	0.75049	0.73315	0.745085	0.725749	0.710155	0.698046	0.75402	0.680272	0.713463	0.754933	0.700341	0.733287	0.731139	0.711096	0.74096	0.756067	0.734924	0.734097	0.735554	0.736617	0.73085	0.750643	0.733624	0.741022	0.686003	0.674877	0.713195	0.733144	0.737602	0.669307	0.757454	0.770697	0.724017	0.715307	0.761538	0.723088	0.753296	0.748353	0.75	0.748477
4.05	0.73386	0.685918	0.723611	0.760911	0.698787	0.731924	0.732218	0.719309	0.66453	0.738592	0.734021	0.736413	0.728417	0.708628	0.698023	0.746126	0.675716	0.709261	0.740811	0.686772	0.736732	0.723594	0.708304	0.734112	0.746601	0.735488	0.736439	0.731889	0.730114	0.729692	0.744984	0.727273	0.73122	0.677764	0.676868	0.712179	0.733906	0.721701	0.666667	0.756111	0.781563	0.707454	0.714711	0.761357	0.715994	0.753001	0.758344	0.748882	0.762577
4.06667	0.735352	0.685993	0.723109	0.751737	0.709872	0.72864	0.72515	0.724675	0.665224	0.749507	0.737491	0.729675	0.727547	0.70493	0.695756	0.746117	0.688636	0.707158	0.74904	0.697467	0.727273	0.707084	0.71086	0.733073	0.741294	0.745479	0.732994	0.730482	0.723966	0.723554	0.749032	0.719273	0.736407	0.682759	0.66643	0.706652	0.725	0.741834	0.651917	0.755301	0.772773	0.725726	0.71957	0.760131	0.725431	0.748744	0.747195	0.746787	0.761231
4.08333	0.743046	0.683833	0.737579	0.765377	0.705724	0.73803	0.728033	0.736876	0.6875	0.764163	0.750867	0.737593	0.729129	0.711048	0.697061	0.74284	0.684051	0.709052	0.756394	0.705394	0.73085	0.722718	0.71829	0.738532	0.748912	0.750842	0.742619	0.739932	0.737518	0.745558	0.742453	0.741392	0.737569	0.684078	0.677488	0.722467	0.734897	0.748116	0.662055	0.755043	0.783047	0.719745	0.715998	0.767108	0.725168	0.752045	0.753826	0.760256	0.754902
4.1	0.739302	0.687459	0.723994	0.759566	0.713605	0.730213	0.73225	0.720361	0.676067	0.754941	0.731374	0.744027	0.74	0.700565	0.699698	0.73787	0.668172	0.708061	0.746795	0.701245	0.720084	0.722793	0.721358	0.727273	0.75219	0.751177	0.742949	0.72901	0.734957	0.712396	0.742912	0.723234	0.734848	0.690204	0.67475	0.707464	0.720255	0.733876	0.663708	0.747284	0.781092	0.729403	0.722422	0.765686	0.716086	0.752375	0.761559	0.75016	0.755365
4.11667	0.74502	0.679196	0.728095	0.741066	0.704453	0.73677	0.732852	0.724049	0.653984	0.754593	0.740233	0.741781	0.723049	0.702188	0.694097	0.740476	0.673485	0.70373	0.761444	0.695205	0.725313	0.721918	0.714891	0.729343	0.75219	0.745163	0.724858	0.741297	0.734665	0.713487	0.741123	0.727806	0.732008	0.67902	0.674221	0.702614	0.728114	0.726027	0.665025	0.761658	0.77666	0.724894	0.714711	0.767532	0.720843	0.742178	0.757616	0.756583	0.750456
4.13333	0.743421	0.690242	0.730556	0.764295	0.709005	0.72442	0.737001	0.729099	0.667387	0.743823	0.747245	0.744842	0.726999	0.708097	0.689614	0.738323	0.675169	0.718637	0.762701	0.699103	0.724234	0.733607	0.708887	0.734077	0.748593	0.747319	0.737958	0.745392	0.728114	0.741684	0.730769	0.738811	0.743056	0.687934	0.674982	0.712887	0.737221	0.740113	0.651277	0.751295	0.774048	0.719633	0.721331	0.77021	0.735806	0.763441	0.758964	0.763344	0.762139
4.15	0.741617	0.691253	0.727651	0.750631	0.700201	0.73069	0.736364	0.723008	0.671243	0.742876	0.742225	0.734237	0.732572	0.709951	0.693452	0.742397	0.68433	0.70389	0.760437	0.694158	0.732316	0.721649	0.707248	0.732376	0.752795	0.755526	0.740218	0.735734	0.735147	0.736544	0.741435	0.720524	0.740331	0.678795	0.679004	0.703542	0.731206	0.744924	0.658824	0.762428	0.77688	0.722065	0.72189	0.762322	0.721933	0.758291	0.766932	0.758865	0.756112
4.16667	0.729126	0.693421	0.723448	0.754297	0.702776	0.736915	0.746828	0.727742	0.665944	0.747706	0.738923	0.735593	0.723724	0.702741	0.68982	0.740521	0.669896	0.698424	0.76023	0.695652	0.721563	0.721536	0.71824	0.729328	0.757196	0.736877	0.734015	0.742289	0.734897	0.731638	0.737283	0.73665	0.730902	0.685009	0.674319	0.702732	0.722581	0.734834	0.658513	0.750287	0.765861	0.717697	0.719476	0.760834	0.716841	0.753642	0.762442	0.750963	0.757966
4.18333	0.734734	0.685547	0.713592	0.752993	0.705206	0.732143	0.739314	0.724628	0.663075	0.746589	0.741534	0.744044	0.721154	0.706667	0.696589	0.73194	0.671675	0.710545	0.750963	0.699931	0.724983	0.71989	0.726375	0.734588	0.755975	0.740147	0.742183	0.738598	0.72927	0.730014	0.736236	0.733235	0.735294	0.691772	0.676238	0.711465	0.725251	0.747776	0.657843	0.744413	0.7789	0.721555	0.717689	0.763057	0.728775	0.749684	0.754667	0.747112	0.764052
4.2	0.737188	0.671845	0.734397	0.757768	0.700473	0.728082	0.738896	0.735332	0.668592	0.744125	0.752262	0.743363	0.724925	0.699164	0.695731	0.736874	0.680851	0.706475	0.758044	0.68918	0.73699	0.722908	0.719125	0.742315	0.746741	0.73968	0.741977	0.730061	0.742446	0.735648	0.74	0.734307	0.741047	0.686624	0.672831	0.705528	0.729286	0.746996	0.668327	0.757541	0.77408	0.725852	0.72476	0.765805	0.721397	0.754264	0.757937	0.757282	0.754139
4.21667	0.737188	0.677503	0.730447	0.751733	0.70283	0.731374	0.728091	0.715756	0.668367	0.742484	0.731959	0.735887	0.727657	0.699929	0.695626	0.746269	0.672243	0.707085	0.741049	0.696159	0.722531	0.717137	0.711674	0.729465	0.751561	0.734626	0.746941	0.730245	0.738318	0.728946	0.737412	0.726808	0.735395	0.675676	0.67799	0.696887	0.720315	0.741162	0.659113	0.758521	0.776548	0.721986	0.712247	0.764057	0.715453	0.742947	0.754444	0.750638	0.756872
4.23333	0.749835	0.691903	0.730501	0.766067	0.708192	0.731456	0.72858	0.729465	0.662133	0.758372	0.73844	0.739369	0.730561	0.696416	0.684117	0.745357	0.680577	0.704859	0.758797	0.697658	0.725941	0.724186	0.727273	0.733813	0.749685	0.74782	0.74535	0.731608	0.735525	0.727723	0.742434	0.736958	0.743945	0.684611	0.664534	0.700602	0.723647	0.741609	0.664363	0.759398	0.767454	0.71338	0.715137	0.763085	0.712257	0.759236	0.750496	0.753679	0.758174
4.25	0.742725	0.675518	0.73338	0.764444	0.711216	0.743536	0.737893	0.726801	0.673174	0.747877	0.741047	0.73919	0.721854	0.701693	0.704192	0.738819	0.683774	0.707581	0.748715	0.693315	0.731656	0.726897	0.714385	0.73674	0.750777	0.743658	0.744722	0.740365	0.739628	0.735273	0.737758	0.739706	0.743911	0.68746	0.686695	0.703785	0.732425	0.74053	0.681592	0.755137	0.785316	0.725657	0.713433	0.770383	0.727615	0.755711	0.760292	0.755326	0.754418
4.26667	0.752488	0.682498	0.727778	0.755711	0.692924	0.731006	0.729746	0.726801	0.668596	0.749184	0.745833	0.7327	0.730283	0.698312	0.695756	0.743574	0.684091	0.715121	0.748564	0.69697	0.730126	0.716142	0.710877	0.741007	0.74938	0.754197	0.731676	0.741225	0.742511	0.727528	0.748057	0.727538	0.738535	0.677891	0.68172	0.718871	0.737069	0.744911	0.655851	0.756897	0.777385	0.72843	0.713861	0.759823	0.722097	0.760787	0.766129	0.76524	0.757353
4.28333	0.745346	0.688976	0.732493	0.762572	0.705363	0.729267	0.73012	0.735026	0.651766	0.754432	0.738621	0.739726	0.728649	0.6922	0.705174	0.749097	0.685087	0.715217	0.751285	0.70173	0.719944	0.710852	0.715084	0.73377	0.755025	0.747319	0.731552	0.741071	0.741007	0.732862	0.744502	0.718887	0.744475	0.680811	0.676978	0.708379	0.730329	0.73535	0.665998	0.757036	0.773232	0.723647	0.710006	0.757877	0.71976	0.753459	0.767473	0.760897	0.773399
4.3	0.742594	0.684726	0.718945	0.75	0.701087	0.733564	0.732454	0.720645	0.671988	0.750163	0.733838	0.741803	0.728208	0.703756	0.696096	0.743268	0.691131	0.721491	0.762089	0.702778	0.726955	0.7132	0.709902	0.731945	0.755153	0.745979	0.73927	0.740589	0.737446	0.721012	0.756845	0.737463	0.744444	0.680784	0.680346	0.706504	0.733429	0.737913	0.667992	0.763143	0.777387	0.724679	0.709697	0.764057	0.726792	0.754275	0.761333	0.75353	0.759804
4.31667	0.742706	0.689678	0.723611	0.766859	0.706838	0.730352	0.737447	0.723266	0.670306	0.746259	0.746175	0.743819	0.72482	0.709402	0.691986	0.746563	0.689313	0.709631	0.761782	0.708188	0.741391	0.732267	0.71308	0.727626	0.745207	0.742475	0.758911	0.742662	0.741033	0.731863	0.754581	0.742245	0.737024	0.677215	0.670479	0.710425	0.729226	0.745902	0.667662	0.755184	0.781298	0.721323	0.714115	0.772124	0.716967	0.765863	0.764	0.761444	0.760763
4.33333	0.75	0.680078	0.728421	0.761966	0.707682	0.738981	0.737508	0.731945	0.670529	0.749509	0.74	0.740437	0.735562	0.705716	0.701439	0.74296	0.695853	0.717077	0.75982	0.701389	0.737324	0.719031	0.720453	0.738874	0.742715	0.741333	0.741335	0.745031	0.739068	0.732345	0.749188	0.738552	0.751906	0.68257	0.681232	0.710643	0.729555	0.756688	0.668312	0.76686	0.781947	0.72753	0.705707	0.770718	0.730769	0.762332	0.757916	0.756286	0.767714
4.35	0.746386	0.686528	0.727021	0.754777	0.70323	0.738621	0.735329	0.720465	0.657307	0.749507	0.741891	0.749484	0.721519	0.704545	0.692998	0.740252	0.68707	0.709701	0.765696	0.70076	0.724526	0.714188	0.706921	0.742763	0.760076	0.738143	0.738156	0.748805	0.752518	0.731828	0.750162	0.744649	0.73783	0.677358	0.684853	0.707599	0.731707	0.734887	0.677355	0.755055	0.776822	0.730249	0.721854	0.763989	0.726521	0.761905	0.762508	0.759044	0.75
4.36667	0.732673	0.683453	0.732404	0.749523	0.696909	0.732008	0.726291	0.731675	0.665457	0.756757	0.741713	0.743151	0.721618	0.692958	0.686899	0.740674	0.692012	0.701514	0.761039	0.693849	0.716667	0.73213	0.721831	0.72526	0.745318	0.74	0.740789	0.733744	0.729403	0.721635	0.743374	0.73785	0.732094	0.679471	0.677857	0.70831	0.719686	0.749047	0.656436	0.758521	0.78087	0.719916	0.710197	0.772778	0.726792	0.763916	0.768155	0.754839	0.759259
4.38333	0.734344	0.685789	0.717361	0.755911	0.711473	0.73069	0.731209	0.729818	0.670821	0.757556	0.746196	0.750344	0.728589	0.701408	0.695889	0.744158	0.687452	0.714181	0.761751	0.701669	0.73736	0.716838	0.715789	0.741007	0.754253	0.74213	0.746762	0.748466	0.741269	0.729653	0.750973	0.732353	0.749478	0.68381	0.6844	0.702822	0.732566	0.731325	0.668993	0.758261	0.772681	0.729922	0.708358	0.763536	0.728993	0.761421	0.765531	0.747429	0.762199
4.4	0.735974	0.687008	0.721254	0.758906	0.704684	0.736589	0.729129	0.731627	0.667396	0.75605	0.744299	0.749141	0.721718	0.709632	0.696622	0.739234	0.69515	0.706268	0.758888	0.698258	0.728491	0.725952	0.723992	0.735974	0.755668	0.734354	0.733462	0.731924	0.74552	0.738758	0.74691	0.756857	0.744299	0.67662	0.675966	0.709961	0.73487	0.745408	0.670923	0.752452	0.776483	0.72669	0.711045	0.775374	0.739819	0.757595	0.754642	0.760673	0.771963
4.41667	0.744201	0.69677	0.723776	0.754741	0.703252	0.741225	0.732972	0.740523	0.669559	0.755116	0.74254	0.737772	0.738312	0.69894	0.691657	0.745357	0.679389	0.718135	0.756757	0.709902	0.733945	0.718621	0.720057	0.742424	0.75188	0.744437	0.741313	0.743308	0.743772	0.745	0.73991	0.728876	0.742718	0.687777	0.684173	0.709856	0.73099	0.746658	0.67996	0.773226	0.778059	0.729345	0.714797	0.765816	0.721017	0.763613	0.763769	0.757244	0.765577
4.43333	0.756991	0.687376	0.726894	0.748261	0.705526	0.732229	0.729192	0.72899	0.672515	0.754432	0.73568	0.744345	0.728149	0.700637	0.696568	0.748792	0.693016	0.719796	0.751134	0.702929	0.735127	0.716049	0.71519	0.744247	0.754386	0.742151	0.743887	0.74165	0.731863	0.730687	0.749513	0.730517	0.736188	0.686824	0.692976	0.716111	0.737032	0.749047	0.668651	0.753456	0.784443	0.725852	0.71309	0.771365	0.724528	0.760025	0.760535	0.75307	0.754289
4.45	0.743692	0.691903	0.730556	0.755866	0.702884	0.73895	0.730514	0.729765	0.663749	0.751152	0.742718	0.745554	0.724909	0.704755	0.686136	0.748499	0.68984	0.715851	0.762306	0.707606	0.728299	0.712132	0.712982	0.743573	0.762054	0.755405	0.744832	0.743345	0.727853	0.731534	0.747567	0.754815	0.73877	0.678277	0.689064	0.707667	0.731408	0.735944	0.684105	0.759078	0.780276	0.720484	0.714114	0.765875	0.738204	0.762508	0.769385	0.747429	0.77032
4.46667	0.732013	0.681254	0.725436	0.752387	0.700405	0.731824	0.740763	0.72609	0.66061	0.746396	0.742047	0.748963	0.721183	0.696542	0.690234	0.731272	0.692073	0.71563	0.75353	0.696255	0.731742	0.716449	0.712482	0.74867	0.7397	0.74131	0.739018	0.742177	0.731951	0.737402	0.74756	0.742963	0.74948	0.680851	0.684588	0.706858	0.731129	0.73787	0.665343	0.754335	0.776263	0.728826	0.709755	0.777529	0.727477	0.758883	0.753989	0.759021	0.770563
4.48333	0.731098	0.685209	0.716863	0.762972	0.702776	0.743036	0.730283	0.740717	0.659913	0.744931	0.74375	0.746922	0.716707	0.690071	0.688623	0.746538	0.68393	0.712	0.755814	0.705146	0.726056	0.716058	0.712367	0.734077	0.74423	0.737192	0.735861	0.739576	0.725588	0.731015	0.752911	0.732208	0.744976	0.683744	0.681688	0.698413	0.732616	0.747931	0.677323	0.759516	0.774291	0.721277	0.716857	0.769784	0.72549	0.756378	0.767941	0.751279	0.759111
4.5	0.742213	0.690586	0.74121	0.766559	0.701431	0.733703	0.732614	0.729343	0.658713	0.748691	0.741511	0.755371	0.722862	0.703756	0.691388	0.738922	0.679087	0.715751	0.758934	0.699583	0.728169	0.729412	0.724699	0.738786	0.755205	0.741806	0.742102	0.747071	0.745848	0.734767	0.74036	0.727802	0.737637	0.677011	0.684626	0.716261	0.728058	0.743149	0.669661	0.751442	0.7739	0.72242	0.714799	0.76761	0.739362	0.767324	0.76388	0.749839	0.762407
4.51667	0.735799	0.684868	0.714681	0.75	0.709939	0.735577	0.72864	0.735121	0.655273	0.762723	0.73826	0.75086	0.722323	0.696756	0.693829	0.741566	0.688123	0.700361	0.755987	0.702439	0.731501	0.739649	0.721868	0.738127	0.750314	0.737936	0.742912	0.74366	0.733762	0.73801	0.748201	0.742604	0.729396	0.685279	0.680346	0.714443	0.733715	0.740202	0.668651	0.761712	0.789074	0.719772	0.713601	0.77074	0.73283	0.752702	0.756376	0.769582	0.760198
4.53333	0.734127	0.690039	0.726323	0.749522	0.709611	0.741846	0.740472	0.732026	0.659452	0.750492	0.746186	0.75104	0.717365	0.693719	0.690778	0.735242	0.694915	0.70767	0.749194	0.707541	0.732295	0.707819	0.722024	0.738064	0.751416	0.751859	0.750648	0.736735	0.738539	0.735567	0.750811	0.728341	0.744784	0.676639	0.697388	0.710497	0.730466	0.739899	0.669688	0.765489	0.783537	0.713881	0.698867	0.771271	0.725019	0.757614	0.763806	0.755642	0.76861
4.55	0.748999	0.692664	0.736472	0.759898	0.710115	0.745303	0.739051	0.741153	0.678414	0.753947	0.740918	0.754018	0.716517	0.699434	0.689635	0.742305	0.680672	0.712309	0.757929	0.707606	0.730986	0.711552	0.718904	0.741551	0.74005	0.753564	0.756177	0.741781	0.736994	0.729479	0.756704	0.736571	0.743215	0.680608	0.688218	0.699505	0.74746	0.742694	0.680402	0.764569	0.777721	0.73204	0.709156	0.767867	0.713328	0.765006	0.773002	0.765737	0.761905
4.56667	0.73456	0.690242	0.720865	0.752702	0.7109	0.733425	0.728865	0.737845	0.664493	0.753958	0.743253	0.756944	0.727601	0.691549	0.687238	0.750302	0.682028	0.726007	0.749518	0.708131	0.730203	0.718213	0.714185	0.747354	0.753741	0.744155	0.752104	0.743886	0.736052	0.72952	0.749188	0.733628	0.744444	0.684576	0.682209	0.712795	0.730935	0.739623	0.675	0.769364	0.77834	0.727208	0.706161	0.765494	0.74159	0.757614	0.77495	0.749517	0.772363
4.58333	0.742042	0.678712	0.725941	0.764405	0.697581	0.737353	0.730351	0.734385	0.666667	0.750658	0.741022	0.761142	0.727052	0.699153	0.695913	0.743697	0.694145	0.713765	0.760417	0.711282	0.727209	0.72575	0.716502	0.740448	0.744417	0.743624	0.74903	0.739369	0.742468	0.726442	0.755222	0.730543	0.747222	0.678639	0.694668	0.712306	0.737147	0.747604	0.673367	0.764774	0.780426	0.725989	0.710511	0.769657	0.728097	0.75557	0.767629	0.755527	0.769944
4.6	0.748173	0.690789	0.72575	0.751904	0.699391	0.748779	0.733617	0.741176	0.669086	0.766733	0.740125	0.747928	0.72065	0.695775	0.695913	0.736527	0.692661	0.725937	0.765166	0.704146	0.723239	0.716863	0.721948	0.749014	0.748436	0.7559	0.750161	0.741781	0.726496	0.737216	0.754271	0.741648	0.746362	0.671293	0.680057	0.705269	0.73162	0.751269	0.665675	0.75463	0.77851	0.730305	0.712924	0.769017	0.732733	0.767308	0.775827	0.755814	0.76995
4.61667	0.742627	0.691749	0.723464	0.766325	0.701754	0.737135	0.730792	0.730618	0.678913	0.762442	0.760583	0.750173	0.725136	0.707801	0.689448	0.748344	0.68417	0.714181	0.761598	0.702456	0.734177	0.709766	0.718003	0.747375	0.754693	0.743968	0.747253	0.742289	0.735903	0.740371	0.746934	0.740385	0.750693	0.687144	0.681653	0.712942	0.730548	0.74302	0.679359	0.757646	0.784733	0.728886	0.700535	0.768333	0.738403	0.7711	0.775593	0.759559	0.776185
4.63333	0.746328	0.681102	0.72633	0.75574	0.70108	0.748271	0.731442	0.745072	0.661839	0.753947	0.740152	0.74366	0.722054	0.691819	0.702768	0.742823	0.694208	0.722019	0.753389	0.704451	0.733006	0.716356	0.72234	0.736495	0.75125	0.748818	0.743754	0.747951	0.736879	0.740583	0.744639	0.745562	0.746186	0.688213	0.689928	0.712953	0.732616	0.733037	0.682365	0.75896	0.785605	0.741379	0.710119	0.765323	0.724963	0.762755	0.76769	0.746795	0.771712
4.65	0.738349	0.688976	0.744726	0.768786	0.696727	0.748779	0.734743	0.728825	0.67619	0.751319	0.75104	0.746731	0.716777	0.708393	0.697842	0.742225	0.681783	0.707602	0.751938	0.702665	0.726568	0.725572	0.719149	0.73838	0.753117	0.751348	0.750649	0.738482	0.730329	0.730496	0.760417	0.738043	0.744089	0.68734	0.684704	0.707945	0.733477	0.750799	0.665	0.75798	0.779135	0.724286	0.702026	0.767146	0.730448	0.766284	0.769693	0.761719	0.767225
4.66667	0.736358	0.683794	0.735915	0.766409	0.708362	0.737024	0.74056	0.737813	0.669591	0.755599	0.748603	0.749313	0.725904	0.698872	0.692494	0.737283	0.68	0.719853	0.757477	0.705758	0.727208	0.73101	0.723088	0.739961	0.764038	0.741565	0.748057	0.747253	0.740474	0.744103	0.75	0.745738	0.743572	0.68038	0.68963	0.708931	0.747826	0.746803	0.680444	0.765253	0.779524	0.727338	0.705672	0.774302	0.731818	0.76388	0.765615	0.747736	0.764453
4.68333	0.742744	0.675817	0.720222	0.765156	0.694631	0.737353	0.734337	0.727036	0.662816	0.752949	0.742739	0.758669	0.725182	0.688593	0.689157	0.73811	0.695084	0.728269	0.755941	0.703599	0.725105	0.719093	0.717207	0.746367	0.743812	0.743624	0.756494	0.743013	0.739785	0.747143	0.760261	0.743875	0.742403	0.681847	0.685199	0.707143	0.731129	0.737074	0.667996	0.763711	0.779412	0.72973	0.714543	0.772321	0.733986	0.769181	0.757656	0.764821	0.767123
4.7	0.749832	0.683071	0.738062	0.756516	0.690141	0.751911	0.732852	0.74734	0.665934	0.761873	0.749652	0.749131	0.729648	0.692797	0.691707	0.739627	0.681748	0.716265	0.76436	0.719323	0.733474	0.718707	0.72017	0.740765	0.745953	0.744139	0.744156	0.732741	0.736617	0.753758	0.74691	0.741341	0.747566	0.680635	0.68963	0.715859	0.742733	0.744586	0.674651	0.765933	0.789126	0.728632	0.709233	0.76859	0.728993	0.765156	0.769489	0.749839	0.756219
4.71667	0.742515	0.691799	0.726132	0.753346	0.703654	0.738494	0.73033	0.734211	0.666426	0.761056	0.745303	0.756776	0.719903	0.703756	0.694578	0.737222	0.689655	0.70937	0.752751	0.701681	0.734564	0.72069	0.714989	0.733509	0.753632	0.746479	0.745949	0.728513	0.740214	0.746781	0.748698	0.742582	0.741355	0.688493	0.684477	0.70137	0.726216	0.752716	0.677355	0.747982	0.777218	0.720996	0.717548	0.763788	0.741445	0.769529	0.766199	0.756161	0.758879
4.73333	0.741379	0.684037	0.726508	0.76482	0.700134	0.748428	0.743621	0.7413	0.670785	0.746535	0.736044	0.755895	0.726832	0.705338	0.702166	0.740275	0.698991	0.712518	0.758755	0.699721	0.727273	0.719008	0.714891	0.738095	0.750157	0.753888	0.758934	0.73842	0.741193	0.744604	0.755527	0.729889	0.737898	0.678212	0.684554	0.702673	0.731795	0.739103	0.682365	0.763679	0.77275	0.722695	0.703284	0.77809	0.722683	0.766259	0.764706	0.750813	0.7675
4.75	0.749166	0.687995	0.724476	0.769379	0.716327	0.740152	0.735507	0.731098	0.668613	0.753775	0.751397	0.757997	0.721755	0.700071	0.698905	0.740808	0.69592	0.721649	0.767366	0.712579	0.730742	0.722261	0.717422	0.740225	0.750934	0.752381	0.757477	0.742177	0.740447	0.743534	0.754056	0.747024	0.744299	0.684576	0.692475	0.707532	0.747445	0.73814	0.676295	0.762989	0.7793	0.732334	0.70908	0.769744	0.734387	0.768935	0.769231	0.752597	0.759431
4.76667	0.743198	0.688568	0.731793	0.765424	0.696561	0.741307	0.731604	0.736084	0.671043	0.754271	0.750524	0.741581	0.719468	0.693503	0.687952	0.742013	0.69697	0.719796	0.757908	0.703005	0.720196	0.715768	0.713376	0.748834	0.751416	0.750168	0.743506	0.729986	0.737482	0.733813	0.751625	0.73003	0.749826	0.680985	0.695077	0.702139	0.733526	0.742099	0.67495	0.760278	0.778061	0.722849	0.706794	0.766075	0.731763	0.762332	0.76633	0.757477	0.758085
4.78333	0.757171	0.697272	0.737027	0.759744	0.705843	0.748428	0.727491	0.740251	0.666423	0.755585	0.750865	0.756925	0.729518	0.705465	0.695468	0.745803	0.683077	0.729213	0.770332	0.708275	0.731396	0.719613	0.730961	0.74967	0.761157	0.748993	0.76237	0.742798	0.744269	0.744436	0.771037	0.743323	0.7609	0.679067	0.69869	0.710599	0.736842	0.755442	0.675	0.761877	0.775396	0.738418	0.709004	0.771158	0.726038	0.767292	0.758412	0.7606	0.761491
4.8	0.742667	0.685864	0.71947	0.757653	0.702099	0.735889	0.733696	0.729481	0.664006	0.762252	0.745987	0.752778	0.711285	0.692632	0.694111	0.743807	0.705336	0.720264	0.75307	0.71034	0.738179	0.710345	0.715797	0.743351	0.751564	0.746955	0.751621	0.749827	0.740741	0.749821	0.743208	0.739614	0.74581	0.676991	0.69562	0.70831	0.730159	0.748564	0.68693	0.764228	0.780214	0.733762	0.714541	0.772549	0.725564	0.759923	0.753836	0.750807	0.764853
4.81667	0.741356	0.687048	0.726955	0.762972	0.696118	0.746704	0.731072	0.72549	0.673231	0.757218	0.742403	0.756813	0.725136	0.690542	0.700182	0.742379	0.701632	0.720588	0.7566	0.711566	0.72823	0.718427	0.712676	0.746021	0.7425	0.75422	0.75426	0.73842	0.731237	0.739843	0.749186	0.742772	0.752427	0.687264	0.687139	0.711855	0.746324	0.740177	0.674	0.771495	0.782188	0.723284	0.708732	0.775112	0.730135	0.759331	0.766015	0.75853	0.759006
4.83333	0.741806	0.689429	0.729711	0.773136	0.697377	0.734623	0.732283	0.747515	0.670058	0.761873	0.747038	0.757931	0.73184	0.696416	0.704958	0.750753	0.698535	0.722467	0.760545	0.71822	0.722065	0.717736	0.729078	0.745189	0.774621	0.743829	0.757358	0.740816	0.744452	0.75629	0.749354	0.739777	0.755245	0.675505	0.691636	0.720067	0.732901	0.747141	0.679112	0.770712	0.789581	0.723297	0.713174	0.776786	0.728236	0.760799	0.766058	0.758911	0.762829
4.85	0.74867	0.689065	0.731879	0.766452	0.713506	0.752089	0.737257	0.739843	0.663755	0.765957	0.751397	0.761111	0.718335	0.699577	0.696203	0.738582	0.692661	0.734121	0.771689	0.704975	0.731725	0.720802	0.720226	0.749009	0.763475	0.752854	0.753416	0.737705	0.735189	0.74392	0.750651	0.743475	0.746862	0.674404	0.69521	0.704372	0.734251	0.745086	0.696573	0.75993	0.783742	0.738318	0.704478	0.766963	0.742401	0.767949	0.768243	0.754375	0.764339
4.86667	0.74619	0.693272	0.738397	0.757033	0.699527	0.760534	0.735792	0.753652	0.668135	0.759052	0.756098	0.75831	0.718675	0.704255	0.694864	0.747879	0.698609	0.724798	0.758934	0.706461	0.736506	0.724948	0.722892	0.7495	0.766226	0.759109	0.763743	0.737415	0.743534	0.75268	0.766775	0.75316	0.748257	0.68535	0.69214	0.708013	0.753857	0.754789	0.698381	0.760694	0.781855	0.729672	0.713266	0.774302	0.73217	0.771907	0.771158	0.760912	0.751391
4.88333	0.748331	0.704048	0.730687	0.769181	0.705051	0.751393	0.732488	0.750332	0.658448	0.753766	0.745856	0.76446	0.731307	0.70278	0.698614	0.745027	0.699149	0.737075	0.766623	0.714084	0.732295	0.723684	0.712976	0.746835	0.756159	0.748656	0.755062	0.747766	0.751445	0.746763	0.754056	0.746302	0.750175	0.676322	0.691971	0.707532	0.732415	0.744572	0.686613	0.770041	0.784404	0.725588	0.700896	0.765425	0.738368	0.773964	0.766374	0.76436	0.758406
4.9	0.757697	0.695594	0.740819	0.765313	0.692775	0.74254	0.737508	0.742555	0.677892	0.764901	0.741152	0.75657	0.720242	0.700561	0.701987	0.743389	0.699231	0.73003	0.760518	0.702439	0.734665	0.718663	0.722458	0.757009	0.760227	0.762356	0.755155	0.747103	0.751082	0.759913	0.755829	0.750744	0.757153	0.687579	0.702861	0.705171	0.740419	0.757827	0.694248	0.773552	0.79122	0.734475	0.717718	0.777778	0.738368	0.762211	0.769648	0.756193	0.763092
4.91667	0.743692	0.692003	0.74435	0.765195	0.705249	0.748252	0.734055	0.741573	0.65704	0.766423	0.748445	0.752949	0.729419	0.698669	0.6924	0.745466	0.699149	0.725055	0.765625	0.717314	0.731175	0.723875	0.715789	0.747502	0.762991	0.757229	0.763743	0.740893	0.755396	0.750536	0.755686	0.755193	0.75	0.689633	0.695273	0.711209	0.748547	0.744437	0.679435	0.766301	0.78907	0.740474	0.710006	0.770822	0.732733	0.766409	0.77038	0.759115	0.760423
4.93333	0.742706	0.684453	0.734594	0.762207	0.706676	0.737535	0.735027	0.752996	0.663043	0.761184	0.748782	0.759722	0.72366	0.69021	0.692216	0.743544	0.700935	0.720438	0.756792	0.706872	0.733848	0.719973	0.716006	0.758528	0.757404	0.755047	0.754729	0.753783	0.747832	0.752511	0.752571	0.740822	0.752427	0.686275	0.703595	0.708333	0.733142	0.751923	0.684369	0.767795	0.783742	0.730249	0.703858	0.769316	0.730857	0.760925	0.762129	0.75442	0.77125
4.95	0.752667	0.690476	0.735624	0.764031	0.704484	0.75035	0.733374	0.746693	0.665217	0.756258	0.742581	0.757975	0.720482	0.692847	0.693365	0.741722	0.69112	0.733531	0.758306	0.705046	0.72952	0.718642	0.714786	0.743333	0.750471	0.747482	0.755859	0.74693	0.752533	0.745872	0.755382	0.734271	0.756662	0.678233	0.685776	0.713892	0.754772	0.754476	0.684157	0.775641	0.776754	0.722857	0.704614	0.760266	0.728839	0.76834	0.758065	0.760184	0.769807
4.96667	0.75672	0.6882	0.729844	0.759365	0.699399	0.755245	0.733653	0.748178	0.670066	0.758757	0.74723	0.759195	0.725632	0.691497	0.700912	0.749546	0.69969	0.734513	0.760207	0.710063	0.732624	0.715464	0.718508	0.752011	0.766011	0.747978	0.750328	0.745017	0.736011	0.752882	0.749352	0.746667	0.753301	0.679648	0.69562	0.710425	0.753666	0.748412	0.692929	0.774005	0.777891	0.734708	0.70483	0.773923	0.73434	0.768031	0.769075	0.758012	0.77193
4.98333	0.753846	0.695106	0.737544	0.762821	0.692824	0.755416	0.731971	0.744695	0.666183	0.755263	0.751401	0.754178	0.722054	0.689076	0.688406	0.73801	0.7014	0.735905	0.760884	0.700628	0.72028	0.719335	0.716502	0.746693	0.756944	0.755074	0.747246	0.743978	0.729922	0.745702	0.745796	0.746091	0.748423	0.683281	0.694829	0.70442	0.737527	0.748721	0.669643	0.753179	0.783231	0.721868	0.706722	0.773184	0.732075	0.775616	0.764068	0.757497	0.765997
5	0.760214	0.687088	0.729329	0.761874	0.700203	0.752974	0.726176	0.748667	0.663258	0.76	0.756285	0.759555	0.718919	0.695378	0.683483	0.746835	0.697276	0.725258	0.765707	0.696756	0.737589	0.725191	0.718021	0.757229	0.75	0.758316	0.750978	0.747934	0.746725	0.751258	0.750163	0.741766	0.752448	0.683376	0.68709	0.702139	0.737991	0.746973	0.683198	0.770175	0.790579	0.739598	0.713944	0.7713	0.727479	0.769032	0.759434	0.763055	0.77224
5.01667	0.748831	0.692867	0.732434	0.77871	0.697456	0.755977	0.725855	0.743862	0.662338	0.763491	0.747038	0.757743	0.715228	0.700211	0.693051	0.740157	0.696853	0.726872	0.770696	0.710084	0.732722	0.721992	0.726301	0.750334	0.757098	0.754398	0.755075	0.745728	0.748555	0.753425	0.753736	0.748886	0.740947	0.677318	0.701536	0.702776	0.740392	0.754183	0.675325	0.775235	0.790937	0.73099	0.710872	0.777466	0.745995	0.770524	0.769283	0.758958	0.766332
5.03333	0.744482	0.689404	0.735584	0.75964	0.699666	0.746331	0.730283	0.743539	0.662281	0.772667	0.756132	0.753138	0.725514	0.702532	0.704063	0.742324	0.695719	0.725202	0.762987	0.710247	0.731069	0.717967	0.717931	0.756902	0.765487	0.75	0.755875	0.740286	0.739785	0.74802	0.75835	0.744065	0.759887	0.681132	0.704846	0.711123	0.734887	0.754341	0.680765	0.75942	0.779427	0.732181	0.713174	0.769744	0.749044	0.770279	0.76752	0.766013	0.763636
5.05	0.745163	0.681246	0.735567	0.771648	0.708221	0.752119	0.722719	0.744247	0.658412	0.754941	0.748441	0.755031	0.70739	0.693763	0.696731	0.741338	0.686876	0.724723	0.760912	0.710135	0.732862	0.723109	0.729595	0.748153	0.762176	0.750337	0.752611	0.743677	0.745677	0.747126	0.753567	0.747204	0.755927	0.671651	0.692251	0.704972	0.745812	0.749204	0.692464	0.756381	0.783325	0.730466	0.703858	0.780201	0.736682	0.763413	0.763369	0.752772	0.764853
5.06667	0.751507	0.678712	0.72927	0.770323	0.692411	0.747546	0.728865	0.7428	0.653818	0.762442	0.759717	0.756115	0.724055	0.691393	0.690578	0.744836	0.702409	0.727612	0.769737	0.705552	0.731966	0.715379	0.736279	0.747989	0.760802	0.752703	0.757536	0.7625	0.747643	0.761107	0.756352	0.75432	0.749826	0.679599	0.695906	0.712871	0.740392	0.761386	0.69089	0.777123	0.786228	0.735903	0.706722	0.779221	0.730303	0.766452	0.774172	0.760941	0.780934
5.08333	0.758667	0.690824	0.73433	0.752235	0.69973	0.748948	0.734817	0.746032	0.657933	0.761341	0.754029	0.750524	0.722592	0.703026	0.693976	0.737852	0.69195	0.74129	0.764439	0.708717	0.730796	0.717346	0.71108	0.763194	0.753442	0.753721	0.755368	0.744856	0.748567	0.756815	0.758508	0.753188	0.763103	0.680225	0.699927	0.706812	0.748908	0.747436	0.702128	0.770302	0.78141	0.732334	0.703924	0.768421	0.730857	0.763039	0.761808	0.758689	0.774275
5.1	0.749833	0.682991	0.733707	0.75964	0.700402	0.750175	0.722056	0.742706	0.659682	0.771181	0.754361	0.762535	0.721084	0.700632	0.69618	0.74215	0.698673	0.735011	0.772549	0.707952	0.7223	0.71587	0.717606	0.74782	0.758034	0.740915	0.748201	0.750685	0.74659	0.754474	0.75	0.746079	0.743911	0.685966	0.686502	0.709463	0.758621	0.751592	0.697674	0.772277	0.780102	0.73162	0.712395	0.767468	0.727204	0.769929	0.770068	0.759115	0.772527
5.11667	0.751507	0.690289	0.732244	0.768238	0.700535	0.750523	0.726835	0.758483	0.673514	0.758644	0.754018	0.765285	0.716427	0.696017	0.693333	0.74834	0.711059	0.724926	0.768021	0.719858	0.733615	0.712905	0.727402	0.757333	0.749218	0.758457	0.750326	0.739726	0.737892	0.75817	0.765831	0.750932	0.748086	0.689308	0.704412	0.712088	0.74269	0.742492	0.699694	0.773075	0.78117	0.735484	0.705743	0.770173	0.740458	0.765615	0.767773	0.754397	0.771054
5.13333	0.746021	0.692919	0.749465	0.781169	0.699933	0.749124	0.733092	0.750667	0.666424	0.769231	0.762509	0.75747	0.723225	0.695045	0.694545	0.743081	0.686636	0.734664	0.769987	0.719633	0.725476	0.720994	0.716901	0.762928	0.758166	0.754065	0.751302	0.753613	0.75036	0.751966	0.76544	0.760181	0.75	0.686213	0.702485	0.71089	0.753869	0.753669	0.674699	0.778947	0.772565	0.740981	0.708755	0.775544	0.734446	0.773316	0.761585	0.764281	0.772843
5.15	0.755659	0.68721	0.741453	0.772757	0.702341	0.754374	0.721194	0.750332	0.671784	0.760927	0.747573	0.767782	0.720818	0.702665	0.705774	0.752734	0.70451	0.733136	0.779315	0.723647	0.725035	0.723301	0.723525	0.75776	0.75662	0.761164	0.755541	0.755525	0.759712	0.750357	0.763469	0.757824	0.749824	0.68285	0.699927	0.71057	0.748547	0.752241	0.694106	0.777257	0.794148	0.729672	0.717718	0.778278	0.740741	0.763226	0.775956	0.749351	0.76817
5.16667	0.758322	0.699003	0.741002	0.772258	0.694927	0.749124	0.727491	0.752	0.67447	0.774685	0.752262	0.763231	0.720385	0.694035	0.702206	0.744719	0.700848	0.73536	0.763979	0.720848	0.730392	0.718037	0.72779	0.763033	0.753769	0.750672	0.756669	0.75	0.757576	0.757532	0.76	0.758414	0.743607	0.691483	0.696442	0.699066	0.758194	0.754308	0.710338	0.763615	0.791922	0.742795	0.701068	0.772173	0.741641	0.761935	0.776119	0.749513	0.775394
5.18333	0.746835	0.689269	0.732345	0.775129	0.704178	0.755757	0.729616	0.762575	0.664488	0.764356	0.752089	0.762973	0.715486	0.69614	0.689927	0.739577	0.6849	0.736142	0.774299	0.711566	0.722648	0.713205	0.722968	0.754362	0.760759	0.757288	0.761811	0.751557	0.74658	0.765173	0.753937	0.751493	0.759078	0.686633	0.703947	0.709856	0.753465	0.761905	0.696629	0.771663	0.778287	0.743867	0.709736	0.772676	0.747153	0.762211	0.763122	0.761085	0.777707
5.2	0.757249	0.687911	0.742736	0.757868	0.691432	0.754213	0.731397	0.750333	0.657246	0.771237	0.749825	0.753974	0.720313	0.696779	0.691889	0.741077	0.700468	0.745156	0.765513	0.715401	0.732814	0.719359	0.728369	0.746159	0.763024	0.763908	0.757853	0.742955	0.74261	0.746763	0.763862	0.743153	0.760809	0.67394	0.711638	0.708727	0.751466	0.747765	0.68934	0.782864	0.785531	0.736729	0.701245	0.775487	0.738438	0.765544	0.7659	0.760941	0.769666
5.21667	0.751511	0.68021	0.750539	0.768633	0.686418	0.752461	0.723787	0.756359	0.647353	0.766777	0.752454	0.766737	0.724743	0.699365	0.694833	0.742305	0.707488	0.748494	0.762247	0.714591	0.715686	0.71458	0.725783	0.749832	0.763625	0.753877	0.768877	0.75277	0.740316	0.752518	0.758689	0.746997	0.753643	0.6775	0.697709	0.710322	0.750547	0.757051	0.688073	0.773796	0.778969	0.740981	0.705357	0.767867	0.736682	0.772875	0.763318	0.759502	0.76537
5.23333	0.754882	0.695307	0.748037	0.775974	0.700671	0.757917	0.726783	0.762542	0.665211	0.768463	0.759636	0.762238	0.727768	0.701408	0.693841	0.743064	0.699382	0.732342	0.766754	0.711143	0.730742	0.717736	0.716207	0.755705	0.756313	0.757988	0.772219	0.756198	0.754895	0.751977	0.774471	0.756353	0.750174	0.677379	0.695525	0.697739	0.749636	0.749364	0.705943	0.775044	0.790638	0.738231	0.709774	0.777342	0.734351	0.770779	0.776646	0.765831	0.774746
5.25	0.754667	0.687541	0.74306	0.768144	0.695797	0.755289	0.74258	0.750337	0.673246	0.761243	0.744577	0.758333	0.723952	0.693593	0.696568	0.746386	0.698833	0.725331	0.767213	0.722301	0.72312	0.716058	0.710063	0.753186	0.75	0.754576	0.754569	0.747766	0.75	0.752333	0.7625	0.742007	0.752949	0.677743	0.694952	0.713415	0.749818	0.758576	0.692464	0.778559	0.78272	0.74765	0.706999	0.767598	0.741985	0.770684	0.765382	0.748698	0.77715
5.26667	0.750668	0.68152	0.746979	0.782835	0.697784	0.763288	0.73483	0.754503	0.670554	0.76607	0.762272	0.75747	0.715481	0.700908	0.698355	0.746835	0.704918	0.726138	0.773597	0.712571	0.733051	0.715775	0.728107	0.760297	0.764038	0.768493	0.76237	0.760194	0.751809	0.748212	0.764861	0.75994	0.758741	0.682728	0.696507	0.70989	0.750729	0.755956	0.701114	0.765634	0.77449	0.730935	0.70816	0.774194	0.747135	0.769381	0.769386	0.759477	0.773644
5.28333	0.765101	0.687459	0.744604	0.768584	0.696381	0.757062	0.723787	0.75906	0.664239	0.761431	0.764045	0.757003	0.721786	0.698669	0.690175	0.743341	0.697389	0.739452	0.763399	0.719858	0.733615	0.715268	0.719149	0.757535	0.776358	0.764706	0.765985	0.746749	0.740981	0.743902	0.77122	0.748503	0.749309	0.680573	0.69058	0.707182	0.753304	0.748549	0.690524	0.763466	0.784033	0.730852	0.702317	0.784546	0.744859	0.773585	0.765857	0.753937	0.76807
5.3	0.75302	0.680501	0.727719	0.754644	0.691019	0.751579	0.725467	0.748336	0.659389	0.757818	0.750698	0.75242	0.711045	0.693277	0.698853	0.740808	0.69213	0.728413	0.761282	0.711064	0.72952	0.713398	0.709972	0.751854	0.763819	0.758856	0.752604	0.745367	0.743719	0.746429	0.765212	0.751857	0.747911	0.676196	0.681552	0.69637	0.751288	0.750482	0.692073	0.770175	0.780225	0.733766	0.697633	0.771205	0.728993	0.766301	0.769595	0.764319	0.767045
5.31667	0.757171	0.692664	0.746088	0.761935	0.701955	0.756201	0.734817	0.754503	0.672439	0.764163	0.77005	0.758693	0.723327	0.690808	0.698011	0.745181	0.704969	0.74129	0.768531	0.716502	0.736179	0.722376	0.726368	0.759705	0.767219	0.765827	0.756527	0.742547	0.739756	0.757728	0.764744	0.74628	0.752089	0.677861	0.709941	0.701042	0.746734	0.758333	0.682412	0.7682	0.788344	0.740688	0.712329	0.782413	0.753467	0.770524	0.779221	0.768519	0.771897
5.33333	0.758644	0.688406	0.751247	0.767592	0.691949	0.749825	0.737636	0.765972	0.665468	0.766156	0.747559	0.755709	0.734583	0.699153	0.693333	0.740986	0.688423	0.733728	0.769231	0.715505	0.734463	0.722184	0.718618	0.756739	0.759166	0.758294	0.757556	0.748449	0.75705	0.760492	0.771372	0.759036	0.760307	0.677701	0.697059	0.712389	0.751841	0.754004	0.697746	0.777648	0.791452	0.736462	0.716925	0.783099	0.742205	0.771521	0.770679	0.758508	0.770925
5.35	0.76	0.684141	0.746269	0.777489	0.691795	0.747881	0.739262	0.756212	0.66136	0.757314	0.757363	0.757193	0.717117	0.700637	0.705308	0.745421	0.700234	0.741045	0.772727	0.711048	0.733192	0.718555	0.725921	0.757143	0.772727	0.765188	0.761371	0.754508	0.742052	0.754703	0.756419	0.751311	0.763509	0.670596	0.694628	0.71041	0.761448	0.752087	0.696629	0.774194	0.779495	0.75	0.716606	0.779966	0.740968	0.774382	0.765223	0.764052	0.772527
5.36667	0.751839	0.686882	0.743262	0.765575	0.690207	0.752113	0.731737	0.752667	0.658781	0.759148	0.76662	0.758042	0.717196	0.687978	0.692121	0.73697	0.687839	0.719853	0.756494	0.717236	0.734463	0.714087	0.713173	0.760487	0.753827	0.751849	0.756545	0.758693	0.743185	0.748924	0.767643	0.760479	0.756098	0.6739	0.697126	0.71083	0.740929	0.754668	0.689093	0.769591	0.781474	0.735018	0.709427	0.770263	0.739663	0.763158	0.770946	0.760684	0.773104
5.38333	0.754175	0.682058	0.756098	0.765876	0.694259	0.762074	0.727981	0.757191	0.663302	0.77577	0.763662	0.762238	0.715923	0.682551	0.685801	0.744732	0.699923	0.747949	0.786853	0.724113	0.734419	0.719054	0.721751	0.761969	0.753623	0.762262	0.763349	0.74723	0.744589	0.756854	0.769129	0.747754	0.756115	0.683883	0.711752	0.702093	0.742524	0.749839	0.688641	0.775822	0.77812	0.74296	0.704234	0.778587	0.75463	0.767381	0.762643	0.772667	0.763488
5.4	0.765223	0.686962	0.749286	0.77027	0.694836	0.761268	0.727273	0.757881	0.661616	0.761085	0.754584	0.770147	0.714114	0.696078	0.690591	0.73801	0.701795	0.742345	0.777631	0.719943	0.722807	0.709566	0.739099	0.767458	0.759975	0.770862	0.756527	0.750515	0.73688	0.751615	0.77321	0.748872	0.762004	0.687732	0.710059	0.707718	0.756796	0.753213	0.698364	0.775235	0.787597	0.737599	0.713007	0.778527	0.750967	0.773229	0.783765	0.757536	0.77247
5.41667	0.760269	0.69246	0.749109	0.773671	0.701403	0.750885	0.740541	0.758227	0.665217	0.771965	0.756303	0.766106	0.724655	0.688982	0.702309	0.736495	0.704259	0.744395	0.771803	0.713479	0.732256	0.712899	0.713178	0.762643	0.770262	0.751519	0.766251	0.742403	0.755427	0.748744	0.768562	0.758101	0.763471	0.679575	0.705752	0.701928	0.748902	0.746461	0.700409	0.782325	0.77863	0.738026	0.706722	0.775407	0.745023	0.772757	0.775136	0.761184	0.767063
5.43333	0.767347	0.699668	0.737367	0.773377	0.696727	0.753541	0.735187	0.767049	0.668349	0.757979	0.758621	0.766643	0.724409	0.699296	0.703297	0.742013	0.695753	0.742007	0.768979	0.722779	0.726953	0.718447	0.717639	0.749162	0.762087	0.76019	0.756242	0.748619	0.757796	0.751437	0.776169	0.75937	0.761571	0.683094	0.700369	0.706367	0.757531	0.757732	0.692386	0.776005	0.79143	0.741679	0.705075	0.776345	0.739064	0.768681	0.771313	0.772908	0.776662
5.45	0.757739	0.695194	0.748207	0.766234	0.704027	0.754958	0.730676	0.762356	0.660405	0.767287	0.754743	0.76257	0.722289	0.701903	0.696418	0.748492	0.709602	0.739521	0.772817	0.718149	0.72927	0.709366	0.71824	0.765024	0.771046	0.762166	0.756562	0.754808	0.754552	0.763386	0.776738	0.751319	0.76648	0.682278	0.695301	0.71089	0.745401	0.759871	0.701339	0.782506	0.79255	0.755848	0.702687	0.769788	0.750765	0.77547	0.779141	0.759052	0.784586
5.46667	0.758205	0.686922	0.733475	0.781557	0.690556	0.746154	0.73033	0.757373	0.659682	0.763263	0.751753	0.760839	0.707812	0.687369	0.685319	0.738582	0.708851	0.733284	0.768058	0.705634	0.724648	0.722376	0.717314	0.746319	0.76109	0.76571	0.759028	0.75554	0.752727	0.749642	0.763002	0.755805	0.756491	0.679624	0.701923	0.714048	0.755162	0.752241	0.697769	0.770492	0.785567	0.743292	0.705952	0.77809	0.739297	0.767275	0.761648	0.75557	0.775111
5.48333	0.768865	0.680317	0.745377	0.762516	0.69344	0.762447	0.722719	0.758971	0.664507	0.761651	0.759011	0.769553	0.718149	0.691289	0.692262	0.734094	0.696875	0.728814	0.768269	0.71826	0.726442	0.71067	0.729865	0.754374	0.75698	0.758856	0.756066	0.770251	0.748921	0.749462	0.767196	0.742942	0.752268	0.664184	0.698822	0.703254	0.736192	0.744749	0.699593	0.768961	0.789228	0.745836	0.701786	0.77101	0.734493	0.782552	0.77415	0.766887	0.777074
5.5	0.771003	0.685283	0.748026	0.769281	0.70047	0.745976	0.728854	0.755571	0.672714	0.760451	0.761468	0.754691	0.724096	0.704017	0.686611	0.744116	0.702177	0.736256	0.761842	0.727403	0.724382	0.713696	0.714996	0.752183	0.762389	0.754949	0.75853	0.747405	0.760319	0.751445	0.774194	0.756757	0.751389	0.677259	0.702723	0.698186	0.741983	0.757929	0.701339	0.780401	0.788363	0.741492	0.706444	0.786199	0.745971	0.772962	0.769231	0.75817	0.780674
5.51667	0.7636	0.696607	0.747308	0.774026	0.690207	0.754075	0.732572	0.772451	0.676343	0.766312	0.760142	0.765778	0.704276	0.694093	0.692956	0.742892	0.712825	0.740045	0.773833	0.717931	0.729255	0.705842	0.719547	0.755526	0.775653	0.76619	0.77019	0.759834	0.761561	0.755636	0.774086	0.764441	0.762404	0.676837	0.705185	0.710296	0.74177	0.751601	0.69898	0.77478	0.789038	0.75	0.705113	0.772855	0.742331	0.771633	0.773006	0.765132	0.777637
5.53333	0.754362	0.690476	0.748217	0.768482	0.697174	0.753347	0.725913	0.757555	0.66092	0.766622	0.759129	0.766316	0.723455	0.690426	0.68544	0.735418	0.712157	0.74196	0.772608	0.718169	0.727337	0.718923	0.725588	0.759297	0.753963	0.769494	0.765985	0.754508	0.749458	0.760776	0.752794	0.752066	0.762105	0.68136	0.70558	0.706792	0.750735	0.748882	0.707019	0.775208	0.789964	0.747629	0.703506	0.767546	0.749228	0.770524	0.767833	0.764238	0.775742
5.55	0.76158	0.69723	0.749462	0.768031	0.699127	0.746638	0.715054	0.767881	0.665712	0.763758	0.739888	0.762807	0.720861	0.692201	0.696019	0.747266	0.700468	0.739614	0.766166	0.719886	0.731638	0.723419	0.721195	0.76431	0.766816	0.750849	0.772487	0.755341	0.753802	0.749277	0.7701	0.754887	0.761636	0.682074	0.707715	0.704233	0.761589	0.755498	0.693252	0.774648	0.781621	0.741304	0.700118	0.782044	0.74196	0.765392	0.768712	0.757874	0.783577
5.56667	0.769648	0.67624	0.743407	0.773694	0.695681	0.77157	0.736842	0.757047	0.659009	0.77294	0.765747	0.763675	0.722322	0.685495	0.687238	0.742497	0.692724	0.738484	0.761719	0.736052	0.745056	0.713296	0.714989	0.75957	0.757269	0.755916	0.76735	0.759944	0.761388	0.752511	0.771883	0.752048	0.747383	0.686642	0.70951	0.706821	0.742336	0.767141	0.680765	0.771042	0.783479	0.741516	0.708657	0.778275	0.746177	0.767141	0.774061	0.764163	0.772383
5.58333	0.762162	0.679109	0.745507	0.771465	0.699198	0.757725	0.731299	0.767989	0.657122	0.772697	0.763343	0.768473	0.727764	0.70014	0.693976	0.750756	0.694036	0.723326	0.777049	0.710207	0.735211	0.718037	0.728946	0.749833	0.770218	0.760027	0.771504	0.76217	0.74746	0.752504	0.766028	0.756024	0.768583	0.682441	0.70558	0.706044	0.741039	0.750482	0.710794	0.773607	0.791129	0.741541	0.700829	0.771044	0.742205	0.776478	0.771835	0.766225	0.781703
5.6	0.762195	0.690318	0.7466	0.77756	0.691284	0.770107	0.733254	0.761486	0.661871	0.777852	0.758621	0.760504	0.725514	0.68454	0.690319	0.752142	0.707451	0.73991	0.766361	0.715	0.729462	0.715559	0.717021	0.75876	0.761146	0.75801	0.761408	0.754167	0.748918	0.74412	0.779108	0.751493	0.754041	0.679375	0.702723	0.703785	0.755703	0.757576	0.697032	0.774308	0.783839	0.74163	0.7019	0.773776	0.743511	0.772934	0.770436	0.766932	0.760252
5.61667	0.76355	0.674541	0.75036	0.791858	0.684667	0.757234	0.73586	0.7673	0.659712	0.768667	0.764205	0.767769	0.722957	0.691877	0.696568	0.740563	0.706343	0.747204	0.774722	0.723618	0.738822	0.715168	0.71946	0.758923	0.768985	0.765593	0.760684	0.75554	0.750363	0.740474	0.786239	0.757736	0.758741	0.681394	0.705576	0.709784	0.749635	0.752258	0.718557	0.788095	0.8	0.74514	0.712239	0.779024	0.741737	0.768627	0.759272	0.779638	0.77686
5.63333	0.76239	0.691186	0.748747	0.769481	0.702357	0.75952	0.739916	0.765499	0.655222	0.769588	0.767442	0.754717	0.715486	0.686152	0.691425	0.737253	0.698142	0.751124	0.765319	0.717967	0.724476	0.712414	0.720996	0.760487	0.754777	0.758668	0.755585	0.756098	0.749088	0.74802	0.774151	0.747943	0.753147	0.686687	0.708487	0.705171	0.753857	0.753707	0.703779	0.778107	0.780412	0.736804	0.703858	0.776776	0.745763	0.77356	0.761356	0.759814	0.779412
5.65	0.739101	0.689564	0.756503	0.770182	0.697254	0.762208	0.72673	0.761937	0.668113	0.763491	0.75461	0.769663	0.715657	0.699158	0.697999	0.736211	0.71249	0.747931	0.788845	0.714184	0.729635	0.728284	0.720085	0.753012	0.769329	0.766484	0.76269	0.754483	0.765306	0.75162	0.781648	0.767477	0.752107	0.6875	0.704797	0.706271	0.742836	0.747104	0.707819	0.775221	0.785346	0.754526	0.706269	0.775028	0.760651	0.774446	0.77168	0.76549	0.769036
5.66667	0.763104	0.68886	0.745533	0.77128	0.696144	0.762108	0.733813	0.766304	0.664281	0.769953	0.756625	0.772505	0.713772	0.699369	0.7	0.747426	0.707944	0.744411	0.773982	0.716407	0.733333	0.718427	0.723918	0.760972	0.755089	0.756263	0.767717	0.751724	0.748382	0.758297	0.773244	0.741264	0.763879	0.674751	0.707715	0.711443	0.752585	0.758687	0.689203	0.772459	0.781959	0.743867	0.701963	0.777337	0.755196	0.780884	0.773252	0.762317	0.774621
5.68333	0.753036	0.687995	0.741565	0.777924	0.695017	0.760454	0.718452	0.755184	0.665945	0.77	0.759181	0.755927	0.711885	0.692897	0.702115	0.740408	0.691538	0.752259	0.772459	0.726624	0.72114	0.71281	0.71733	0.760269	0.776637	0.761092	0.760184	0.746879	0.743885	0.754513	0.770405	0.757121	0.760504	0.685162	0.69259	0.709181	0.747237	0.754375	0.684694	0.782067	0.778178	0.740419	0.69881	0.783476	0.742134	0.780903	0.769074	0.773059	0.767427
5.7	0.761032	0.683653	0.748037	0.77261	0.689449	0.744561	0.730815	0.759946	0.668356	0.771505	0.759972	0.766152	0.718806	0.690063	0.691432	0.750604	0.703271	0.744411	0.770888	0.715609	0.726639	0.718728	0.730526	0.765784	0.771975	0.757268	0.760998	0.753274	0.74657	0.74392	0.771259	0.752817	0.767065	0.684309	0.716396	0.710929	0.749817	0.759355	0.69363	0.77758	0.78312	0.74335	0.71147	0.774902	0.749233	0.768031	0.764785	0.760079	0.768939
5.71667	0.763946	0.679369	0.74946	0.769031	0.696584	0.757102	0.727436	0.75067	0.658696	0.766912	0.754202	0.754155	0.713266	0.686588	0.687872	0.745917	0.701713	0.738806	0.780132	0.710545	0.724771	0.715956	0.714789	0.758667	0.766667	0.76019	0.763816	0.756964	0.749819	0.759567	0.767287	0.753383	0.772116	0.668106	0.696389	0.714994	0.749631	0.760155	0.69898	0.766569	0.782654	0.745481	0.708234	0.776404	0.754834	0.763553	0.772973	0.762757	0.776224
5.73333	0.765466	0.692005	0.747504	0.77894	0.69385	0.754398	0.728033	0.771215	0.664982	0.772304	0.771469	0.760583	0.722222	0.690443	0.693229	0.739209	0.696359	0.747195	0.787459	0.732374	0.739901	0.719202	0.728307	0.757718	0.770554	0.772195	0.770861	0.753996	0.753256	0.754146	0.772937	0.765637	0.760226	0.685625	0.698901	0.71326	0.756598	0.747748	0.698783	0.769906	0.791818	0.746918	0.706619	0.788549	0.747312	0.772757	0.768606	0.759736	0.769766
5.75	0.75441	0.688976	0.75	0.776187	0.697674	0.75123	0.734694	0.772049	0.667878	0.786239	0.761837	0.761672	0.725632	0.703366	0.686718	0.7553	0.704193	0.738484	0.763399	0.712348	0.727209	0.716356	0.724947	0.757392	0.768354	0.761062	0.764281	0.759221	0.752533	0.759166	0.765831	0.76475	0.767832	0.684796	0.703159	0.710368	0.752018	0.756949	0.706422	0.777778	0.787957	0.736842	0.710024	0.783738	0.74848	0.769935	0.771776	0.762187	0.773946
5.76667	0.762356	0.686922	0.746247	0.773438	0.686458	0.761804	0.728254	0.756376	0.666186	0.771124	0.751408	0.756419	0.712753	0.689293	0.690419	0.738766	0.702177	0.750373	0.776228	0.719085	0.729937	0.713992	0.723329	0.757249	0.766325	0.766553	0.757058	0.751729	0.74392	0.752874	0.767596	0.765329	0.752778	0.676942	0.702861	0.70137	0.740469	0.75451	0.694106	0.767469	0.785492	0.750182	0.702241	0.775268	0.747498	0.776903	0.777402	0.775851	0.770398
5.78333	0.75524	0.683828	0.751983	0.761039	0.686875	0.757939	0.721263	0.753836	0.666186	0.775688	0.75884	0.767932	0.721823	0.693863	0.688769	0.75122	0.707716	0.748126	0.770503	0.730797	0.728481	0.701094	0.71833	0.754209	0.771648	0.766438	0.769637	0.757618	0.748736	0.750903	0.765831	0.758855	0.75452	0.673846	0.713018	0.70291	0.754606	0.7628	0.704312	0.769683	0.78527	0.75182	0.702751	0.781374	0.743649	0.784727	0.765657	0.77495	0.786495
5.8	0.760544	0.686636	0.741379	0.778286	0.69241	0.748592	0.727381	0.765024	0.664986	0.768922	0.761331	0.760534	0.713433	0.690111	0.694478	0.733934	0.713281	0.747566	0.786189	0.706299	0.724476	0.721027	0.714084	0.755601	0.771593	0.757617	0.759443	0.74601	0.746215	0.746945	0.776439	0.756006	0.760672	0.687811	0.703923	0.705205	0.747801	0.757732	0.701826	0.769231	0.78281	0.746909	0.700656	0.774775	0.739297	0.776478	0.774915	0.766843	0.777215
5.81667	0.756812	0.69002	0.743701	0.773438	0.692513	0.756813	0.733813	0.756212	0.668841	0.776798	0.759078	0.770147	0.717287	0.698047	0.694061	0.745312	0.710464	0.737075	0.772459	0.72345	0.741821	0.71616	0.713376	0.764586	0.776139	0.760766	0.769536	0.7625	0.756934	0.747482	0.775199	0.751124	0.764006	0.681762	0.704444	0.69747	0.760118	0.755671	0.706544	0.785504	0.793229	0.755102	0.694625	0.773521	0.748647	0.76838	0.765265	0.783602	0.776643
5.83333	0.757617	0.676853	0.737402	0.775148	0.693122	0.743894	0.72494	0.758205	0.659957	0.769282	0.756871	0.760583	0.71131	0.688581	0.696568	0.747126	0.693146	0.751678	0.772608	0.706338	0.720392	0.707418	0.722065	0.755705	0.768097	0.76587	0.759843	0.76217	0.749638	0.758993	0.783044	0.756171	0.770147	0.676724	0.707498	0.702348	0.75791	0.758865	0.705167	0.774516	0.784091	0.744186	0.701827	0.781879	0.734303	0.778796	0.782051	0.777333	0.78125
5.85	0.760899	0.689474	0.756345	0.768831	0.689081	0.765625	0.721791	0.756212	0.653736	0.764471	0.754944	0.754349	0.725195	0.677931	0.694012	0.73494	0.687883	0.745889	0.784523	0.711864	0.724355	0.710055	0.71875	0.763194	0.770471	0.764867	0.764668	0.753985	0.754867	0.759166	0.779548	0.750753	0.773852	0.682185	0.691971	0.703724	0.747041	0.75534	0.699898	0.771445	0.79089	0.750727	0.714031	0.77659	0.753858	0.774278	0.773559	0.777852	0.775807
5.86667	0.766508	0.684833	0.748571	0.768428	0.694667	0.751408	0.721893	0.763405	0.664744	0.765688	0.753319	0.7493	0.706438	0.681913	0.693229	0.745619	0.702724	0.739033	0.770138	0.707541	0.732306	0.718125	0.723749	0.758205	0.766559	0.764426	0.761498	0.753835	0.749096	0.749819	0.765873	0.753373	0.757939	0.680693	0.706618	0.703279	0.753644	0.753398	0.696663	0.778302	0.795643	0.747467	0.700178	0.77659	0.754035	0.775963	0.778912	0.779866	0.774029
5.88333	0.754743	0.686675	0.756777	0.779016	0.683931	0.751412	0.71624	0.75721	0.668836	0.76016	0.754213	0.755961	0.716079	0.679725	0.694976	0.741627	0.689095	0.741984	0.77675	0.715909	0.73193	0.708419	0.726368	0.754564	0.775064	0.763984	0.763934	0.760749	0.750182	0.748744	0.763228	0.749064	0.742857	0.67037	0.698389	0.699726	0.747423	0.750641	0.696573	0.773663	0.786378	0.742899	0.697757	0.770437	0.749424	0.774555	0.770961	0.763419	0.770305
5.9	0.766825	0.689109	0.753247	0.769888	0.692308	0.747199	0.72381	0.766532	0.658448	0.769128	0.757533	0.764296	0.719952	0.70098	0.7041	0.747742	0.70226	0.749439	0.770341	0.719599	0.731553	0.713398	0.725979	0.756065	0.773018	0.768544	0.762092	0.753129	0.746945	0.741007	0.778001	0.762443	0.769068	0.678528	0.705839	0.689525	0.756817	0.761749	0.691131	0.790036	0.788491	0.745428	0.706335	0.780543	0.757364	0.778431	0.779673	0.774064	0.778694
5.91667	0.755061	0.692104	0.74656	0.767776	0.689424	0.75477	0.728138	0.752522	0.663067	0.762126	0.760028	0.772312	0.713604	0.690972	0.689862	0.738452	0.693909	0.735709	0.781915	0.71612	0.724332	0.704592	0.703081	0.762517	0.767009	0.758339	0.755715	0.753301	0.753266	0.75268	0.765957	0.747006	0.758645	0.678859	0.705752	0.711623	0.751658	0.749839	0.68934	0.781343	0.796248	0.748003	0.699882	0.784746	0.732877	0.780358	0.759109	0.764082	0.783217
5.93333	0.752695	0.685209	0.74308	0.77727	0.688786	0.753338	0.723974	0.75166	0.665227	0.76502	0.749648	0.761404	0.718527	0.677709	0.699701	0.745051	0.711838	0.743857	0.772846	0.712057	0.721642	0.71067	0.714791	0.758574	0.776854	0.762643	0.758824	0.747593	0.766376	0.751445	0.779186	0.749629	0.76338	0.666259	0.717456	0.702047	0.753095	0.75501	0.702621	0.772085	0.790481	0.750361	0.695423	0.7726	0.742552	0.776333	0.766734	0.770654	0.776374
5.95	0.745968	0.685137	0.74659	0.776693	0.697071	0.756184	0.728029	0.76678	0.671273	0.77562	0.765162	0.766923	0.713775	0.692897	0.693182	0.747596	0.71028	0.738484	0.773176	0.719348	0.737139	0.704484	0.726241	0.749162	0.783452	0.766667	0.763934	0.756267	0.737446	0.748392	0.770306	0.768302	0.758935	0.672192	0.703786	0.70701	0.758646	0.755484	0.68997	0.774441	0.787597	0.739319	0.70772	0.779594	0.743649	0.762646	0.761264	0.761462	0.774729
5.96667	0.769804	0.689928	0.742327	0.76943	0.700467	0.756871	0.73678	0.761425	0.67716	0.780242	0.765415	0.766362	0.713178	0.704609	0.693731	0.737665	0.708075	0.747937	0.776673	0.72792	0.725352	0.720193	0.720765	0.762356	0.765754	0.764666	0.766887	0.778167	0.760553	0.753934	0.770503	0.764222	0.778329	0.676074	0.707317	0.705303	0.753495	0.758486	0.710769	0.778169	0.784758	0.749454	0.70739	0.781942	0.763566	0.768125	0.759811	0.766268	0.776224
5.98333	0.768234	0.687335	0.749819	0.776324	0.690776	0.767806	0.73703	0.763992	0.664006	0.778976	0.761702	0.765987	0.72509	0.690922	0.690887	0.744325	0.708171	0.752066	0.783125	0.72591	0.723034	0.719645	0.727403	0.76403	0.780347	0.767077	0.773833	0.75766	0.754539	0.75974	0.77179	0.756981	0.760672	0.687307	0.70944	0.712568	0.760805	0.763826	0.707019	0.785588	0.792316	0.757509	0.710214	0.787006	0.75972	0.779009	0.77495	0.763002	0.778272
6	0.773973	0.685076	0.753415	0.781842	0.688579	0.755289	0.73031	0.770115	0.673231	0.770972	0.75828	0.769123	0.717094	0.695591	0.699099	0.746513	0.714397	0.741623	0.769685	0.717639	0.743842	0.712612	0.72234	0.76239	0.765156	0.772603	0.761811	0.752762	0.756327	0.742837	0.786524	0.760837	0.767114	0.673394	0.699193	0.695913	0.748349	0.763636	0.710499	0.776991	0.787487	0.736423	0.705882	0.78246	0.753106	0.782838	0.772324	0.773182	0.786581
6.01667	0.768076	0.695481	0.752174	0.77727	0.686262	0.759377	0.71616	0.759247	0.659928	0.772818	0.755274	0.76446	0.713942	0.68724	0.687091	0.740275	0.700622	0.732143	0.765513	0.712143	0.721951	0.704873	0.723011	0.760913	0.7711	0.765797	0.75557	0.76	0.754513	0.75578	0.77122	0.749251	0.756166	0.676743	0.706706	0.713431	0.745441	0.754902	0.690983	0.776075	0.78564	0.743478	0.700059	0.779536	0.75	0.777924	0.774763	0.772969	0.789911
6.03333	0.764786	0.672739	0.743571	0.775082	0.697951	0.768737	0.735522	0.761518	0.673007	0.771754	0.767425	0.764747	0.711824	0.689536	0.694279	0.74215	0.71831	0.754505	0.783389	0.724138	0.730904	0.711081	0.717713	0.759459	0.766965	0.76749	0.765052	0.764993	0.767883	0.75378	0.784274	0.762763	0.766078	0.680318	0.706231	0.706042	0.753323	0.763413	0.697275	0.78364	0.791688	0.750363	0.71293	0.785755	0.751735	0.774446	0.767869	0.776744	0.767339
6.05	0.76603	0.68459	0.758123	0.775016	0.688904	0.759574	0.726948	0.755556	0.671554	0.768407	0.768414	0.763139	0.715134	0.683045	0.696248	0.741877	0.705928	0.762154	0.775726	0.715499	0.740042	0.721763	0.72942	0.762323	0.780488	0.762654	0.773148	0.759889	0.760901	0.75535	0.769588	0.762661	0.763547	0.676435	0.700369	0.711781	0.76523	0.755829	0.692386	0.777321	0.792276	0.752	0.700353	0.782363	0.750193	0.768277	0.782285	0.781187	0.779468
6.06667	0.758065	0.683453	0.743021	0.781723	0.681608	0.763997	0.720641	0.759946	0.662064	0.773369	0.746844	0.763547	0.72	0.681787	0.684242	0.74296	0.698916	0.752826	0.762123	0.709609	0.733099	0.705922	0.716619	0.749832	0.766242	0.761711	0.760841	0.762509	0.763409	0.75522	0.775033	0.749442	0.770091	0.679827	0.706795	0.706652	0.744898	0.755036	0.686552	0.781453	0.78601	0.74656	0.701176	0.776457	0.753297	0.771895	0.775803	0.761936	0.779262
6.08333	0.75	0.678176	0.74552	0.768428	0.695536	0.762615	0.721273	0.768243	0.656587	0.77495	0.758304	0.76	0.707665	0.69429	0.695471	0.735171	0.700547	0.751311	0.771825	0.719886	0.731844	0.716644	0.712482	0.755212	0.764217	0.76539	0.773959	0.751906	0.751085	0.75431	0.784708	0.746091	0.759944	0.688738	0.71037	0.697183	0.757174	0.750809	0.708718	0.778829	0.784902	0.753095	0.699354	0.786885	0.741512	0.781496	0.768342	0.780831	0.775223
6.1	0.758644	0.685584	0.745702	0.78768	0.690271	0.746175	0.721631	0.768194	0.66908	0.766268	0.766667	0.752606	0.71836	0.680469	0.693683	0.740167	0.713505	0.754491	0.784016	0.728826	0.730661	0.71146	0.709318	0.753836	0.766325	0.772541	0.763934	0.757133	0.754182	0.767173	0.762757	0.750374	0.752801	0.682152	0.703458	0.698593	0.752381	0.761843	0.701913	0.775607	0.787551	0.746772	0.692308	0.780915	0.739831	0.773022	0.7762	0.770612	0.773764
6.11667	0.773069	0.67834	0.748744	0.779672	0.698	0.758327	0.724199	0.74782	0.664478	0.770764	0.758645	0.771288	0.725749	0.684503	0.69327	0.740385	0.711284	0.754307	0.768421	0.715596	0.728933	0.709611	0.713883	0.757432	0.766816	0.76386	0.768221	0.766225	0.75469	0.763348	0.77681	0.752054	0.75879	0.669909	0.703377	0.7	0.749451	0.760287	0.700508	0.78169	0.790674	0.743312	0.715307	0.77191	0.74196	0.773377	0.771835	0.770709	0.779683
6.13333	0.765741	0.689745	0.755889	0.774089	0.696667	0.766169	0.724484	0.760108	0.668826	0.768252	0.762208	0.753138	0.705189	0.691667	0.689881	0.745192	0.703849	0.745889	0.783856	0.721591	0.730203	0.716826	0.719236	0.759811	0.775064	0.747613	0.745774	0.753319	0.753445	0.758646	0.775183	0.755423	0.753138	0.680318	0.715134	0.70431	0.759764	0.758221	0.707692	0.775015	0.782721	0.750182	0.695882	0.78187	0.749422	0.771298	0.77037	0.767396	0.774194
6.15	0.770762	0.689065	0.73801	0.781639	0.692971	0.7609	0.73029	0.76793	0.675953	0.760347	0.759036	0.768851	0.709524	0.694232	0.690334	0.741916	0.71875	0.74129	0.766013	0.721627	0.728491	0.703806	0.717606	0.754054	0.774422	0.762262	0.755382	0.767133	0.74531	0.757576	0.774431	0.750938	0.762071	0.683951	0.69708	0.703219	0.760997	0.756652	0.697959	0.780154	0.785566	0.75218	0.704639	0.78035	0.754426	0.77231	0.773931	0.777258	0.77686
6.16667	0.767347	0.688816	0.753256	0.775163	0.68594	0.760504	0.72196	0.757085	0.658993	0.773154	0.75689	0.760112	0.716925	0.691341	0.693539	0.73926	0.701248	0.756757	0.774194	0.715909	0.728742	0.709809	0.71108	0.764468	0.781431	0.760381	0.759295	0.758548	0.746032	0.757576	0.780161	0.748695	0.767932	0.681098	0.710585	0.706202	0.756817	0.759559	0.70273	0.77193	0.787816	0.750727	0.704706	0.773521	0.744222	0.784585	0.785175	0.765646	0.781969
6.18333	0.764266	0.683553	0.75707	0.784262	0.688449	0.763047	0.730883	0.769648	0.672012	0.7699	0.759298	0.771228	0.72139	0.692361	0.690974	0.74284	0.713281	0.758647	0.771372	0.723404	0.725627	0.7138	0.721868	0.75672	0.770968	0.757658	0.769637	0.753985	0.75398	0.75398	0.774601	0.756391	0.763103	0.675626	0.709414	0.699513	0.752593	0.760026	0.715606	0.769185	0.790758	0.74422	0.698235	0.782976	0.75463	0.778586	0.770636	0.774194	0.783217
6.2	0.756812	0.683867	0.74392	0.782609	0.687957	0.7615	0.722288	0.764626	0.657534	0.771776	0.767442	0.756643	0.718377	0.683553	0.694925	0.748197	0.702848	0.749254	0.780343	0.715407	0.726066	0.708505	0.722695	0.762067	0.760483	0.763212	0.758824	0.758501	0.750908	0.756115	0.768975	0.754689	0.772502	0.676255	0.703595	0.704187	0.748349	0.760181	0.707865	0.774289	0.792404	0.749275	0.7	0.78009	0.73913	0.775953	0.772391	0.770709	0.770356
6.21667	0.764626	0.697889	0.756009	0.777273	0.685296	0.757254	0.73365	0.756921	0.669584	0.780339	0.759773	0.755757	0.702959	0.68	0.698204	0.745063	0.703704	0.745712	0.772787	0.710767	0.728472	0.709302	0.723208	0.758832	0.770807	0.749492	0.759477	0.762038	0.760584	0.755396	0.764082	0.746637	0.762843	0.671551	0.704797	0.702997	0.750729	0.760078	0.698574	0.773585	0.790239	0.74344	0.702894	0.779536	0.755023	0.774173	0.76975	0.770667	0.778621
6.23333	0.761074	0.675501	0.74465	0.775537	0.687254	0.763585	0.717302	0.753711	0.664727	0.785955	0.772663	0.760055	0.716152	0.6875	0.700297	0.735434	0.697389	0.746468	0.780488	0.712571	0.722607	0.701281	0.719323	0.755571	0.772959	0.769755	0.766907	0.754144	0.756718	0.754825	0.76775	0.748683	0.759221	0.673966	0.706402	0.706812	0.754592	0.760855	0.700201	0.774383	0.781138	0.750727	0.707547	0.770575	0.742574	0.772549	0.768759	0.757979	0.776718
6.25	0.767978	0.684314	0.730577	0.774804	0.692664	0.755961	0.726789	0.76845	0.659222	0.780619	0.762807	0.760672	0.717766	0.690757	0.689676	0.745051	0.702243	0.749625	0.784676	0.709951	0.724162	0.711473	0.711485	0.758923	0.768495	0.765857	0.771768	0.750346	0.749282	0.754986	0.771768	0.752994	0.758065	0.681481	0.70653	0.709537	0.752751	0.755671	0.701736	0.781711	0.79462	0.748551	0.699824	0.775522	0.753106	0.78195	0.781399	0.781855	0.779421
6.26667	0.775273	0.685306	0.758076	0.777706	0.687213	0.768902	0.737841	0.773406	0.664017	0.774042	0.761236	0.752778	0.719928	0.686423	0.70143	0.738562	0.703016	0.74628	0.778289	0.719916	0.723803	0.699865	0.717913	0.75502	0.768347	0.757637	0.768824	0.768156	0.753455	0.758794	0.769027	0.763019	0.762771	0.680368	0.71376	0.699566	0.7559	0.7628	0.713265	0.78284	0.791796	0.739943	0.710264	0.786441	0.739329	0.768229	0.767095	0.762825	0.784615
6.28333	0.770536	0.685751	0.74514	0.775391	0.690885	0.751233	0.730083	0.760943	0.669086	0.780702	0.759804	0.76648	0.7164	0.689917	0.693357	0.740763	0.700769	0.744618	0.771918	0.711143	0.719834	0.699121	0.727594	0.756048	0.769574	0.765625	0.763089	0.763763	0.758345	0.75788	0.771486	0.754135	0.767229	0.672121	0.707478	0.708627	0.761414	0.766839	0.687375	0.787789	0.785788	0.741168	0.69818	0.783173	0.743902	0.774917	0.776423	0.778077	0.786822
6.3	0.759622	0.691455	0.752155	0.768981	0.695395	0.762376	0.730065	0.763954	0.66907	0.775168	0.765957	0.768258	0.724179	0.68707	0.692399	0.739027	0.704703	0.750932	0.78628	0.71824	0.727463	0.710811	0.72273	0.758389	0.769182	0.764068	0.758149	0.751043	0.753991	0.757835	0.776887	0.758389	0.772824	0.686695	0.704678	0.712163	0.754003	0.762215	0.710953	0.781305	0.800832	0.765441	0.691014	0.775395	0.756322	0.785526	0.767553	0.768617	0.771919
6.31667	0.769126	0.683181	0.771076	0.792763	0.685112	0.759717	0.730018	0.760163	0.671491	0.770875	0.769068	0.772632	0.718527	0.686288	0.694362	0.740763	0.688889	0.757871	0.781518	0.713074	0.725313	0.701149	0.721404	0.766532	0.785391	0.769074	0.766952	0.76848	0.754867	0.748212	0.776744	0.761295	0.761173	0.675214	0.706098	0.704458	0.758595	0.770779	0.70404	0.779611	0.8	0.750361	0.705015	0.784502	0.754615	0.762029	0.756229	0.767396	0.770596
6.33333	0.767821	0.684932	0.742305	0.771225	0.684833	0.756374	0.717059	0.763069	0.664978	0.772788	0.758451	0.751734	0.709563	0.694561	0.694593	0.740785	0.705474	0.757164	0.781435	0.723843	0.732639	0.709611	0.728622	0.766846	0.765156	0.768185	0.767258	0.761442	0.757818	0.756115	0.774817	0.753754	0.759272	0.66829	0.694891	0.699891	0.75656	0.752246	0.704453	0.78487	0.78874	0.75656	0.703052	0.785349	0.753679	0.76292	0.75776	0.761778	0.771338
6.35	0.766145	0.688889	0.742981	0.775885	0.694297	0.753684	0.737939	0.766463	0.66426	0.789153	0.764789	0.764131	0.706125	0.684066	0.698752	0.75015	0.696387	0.750938	0.780504	0.721079	0.727273	0.707713	0.724648	0.767663	0.763578	0.758271	0.765522	0.759053	0.751804	0.76585	0.768622	0.747204	0.762807	0.672529	0.70614	0.713582	0.760088	0.760855	0.707317	0.781528	0.792423	0.754182	0.697661	0.77671	0.751729	0.769483	0.772881	0.771754	0.779705
6.36667	0.763833	0.684726	0.745533	0.782465	0.684383	0.757213	0.717327	0.768865	0.668596	0.780242	0.760365	0.753292	0.702191	0.68544	0.698046	0.744325	0.703246	0.754858	0.77141	0.72238	0.732915	0.71516	0.725088	0.761585	0.786769	0.764545	0.770847	0.761806	0.768559	0.750539	0.770861	0.769697	0.76257	0.671705	0.707602	0.692725	0.747277	0.762581	0.714724	0.782867	0.783238	0.757994	0.69788	0.782217	0.758089	0.775016	0.768814	0.779491	0.766984
6.38333	0.755884	0.686518	0.756115	0.777996	0.68594	0.76301	0.711595	0.760943	0.663755	0.772211	0.766832	0.760336	0.71017	0.687457	0.689533	0.74985	0.69361	0.735228	0.770997	0.718149	0.723849	0.706122	0.713282	0.754527	0.773694	0.76587	0.759552	0.753664	0.759707	0.751073	0.763175	0.751673	0.76087	0.682152	0.699634	0.703279	0.758468	0.76788	0.699797	0.771191	0.781893	0.75656	0.699707	0.770658	0.740319	0.769531	0.774503	0.768097	0.766836
6.4	0.758923	0.686313	0.745751	0.772405	0.696286	0.755602	0.716208	0.763514	0.672451	0.768358	0.765614	0.773399	0.713612	0.686382	0.696702	0.74552	0.707467	0.743304	0.778293	0.72345	0.725941	0.708362	0.72067	0.764037	0.782886	0.768759	0.759162	0.761773	0.757994	0.76023	0.768821	0.748143	0.775424	0.684339	0.70088	0.705562	0.746891	0.760545	0.708461	0.781379	0.796794	0.752	0.709316	0.777778	0.748655	0.77063	0.764865	0.764745	0.775144
6.41667	0.768707	0.677482	0.753613	0.772638	0.674297	0.757042	0.728673	0.75	0.665455	0.766043	0.755102	0.761142	0.716746	0.685339	0.688166	0.733373	0.693016	0.745725	0.776898	0.722183	0.719613	0.691117	0.714588	0.76016	0.779279	0.767821	0.760941	0.746713	0.761248	0.737179	0.775401	0.761295	0.755245	0.683729	0.704246	0.705721	0.744696	0.758934	0.696266	0.774971	0.7804	0.749636	0.694786	0.777527	0.742704	0.754864	0.774127	0.766086	0.761421
6.43333	0.772851	0.673562	0.743205	0.788779	0.686962	0.762174	0.725236	0.752016	0.665937	0.774259	0.763288	0.764045	0.708876	0.683992	0.68631	0.743895	0.70611	0.755805	0.777778	0.726106	0.734222	0.709634	0.711864	0.772573	0.774091	0.758316	0.762846	0.771449	0.754539	0.748031	0.784853	0.755988	0.771509	0.673147	0.713969	0.697751	0.752941	0.760912	0.693239	0.773318	0.787013	0.761062	0.7034	0.783221	0.744079	0.765819	0.765466	0.773154	0.780488
6.45	0.768234	0.681995	0.75378	0.768633	0.695251	0.750175	0.728673	0.766576	0.676067	0.772849	0.768034	0.753121	0.71513	0.693049	0.693444	0.733373	0.700231	0.757325	0.779672	0.718839	0.724114	0.698113	0.714385	0.754021	0.774856	0.764786	0.773087	0.75812	0.76402	0.742715	0.775415	0.760417	0.77574	0.679417	0.702762	0.708861	0.770081	0.771689	0.700708	0.78853	0.788412	0.753634	0.698487	0.787896	0.757319	0.769381	0.773069	0.771237	0.774746
6.46667	0.767663	0.689791	0.748918	0.778646	0.686547	0.749651	0.727972	0.756032	0.676686	0.777104	0.769779	0.757384	0.713779	0.68815	0.68617	0.736559	0.703475	0.747187	0.77946	0.712465	0.72879	0.702849	0.712491	0.753856	0.777635	0.766508	0.765481	0.766388	0.757379	0.750887	0.76366	0.761261	0.763214	0.677812	0.70292	0.69924	0.754015	0.757929	0.702429	0.77804	0.79668	0.745455	0.696774	0.789921	0.750964	0.763601	0.767394	0.789581	0.772467
6.48333	0.767821	0.685161	0.756098	0.770182	0.689136	0.767491	0.730159	0.759109	0.659697	0.779195	0.760593	0.761037	0.714201	0.698895	0.686136	0.74673	0.697531	0.749626	0.769382	0.714386	0.725381	0.710975	0.714585	0.753516	0.770071	0.763463	0.757218	0.764296	0.75705	0.749463	0.768874	0.744395	0.77707	0.666262	0.702802	0.702198	0.754772	0.768531	0.697368	0.771899	0.788083	0.751089	0.69859	0.780405	0.748655	0.774004	0.767142	0.766113	0.769133
6.5	0.7684	0.688103	0.754286	0.778721	0.689339	0.761236	0.722255	0.761264	0.675343	0.791807	0.771228	0.759972	0.711164	0.676027	0.701122	0.736811	0.697621	0.751868	0.788119	0.708363	0.722261	0.711277	0.718487	0.76245	0.774729	0.757945	0.769332	0.754132	0.754158	0.765636	0.771068	0.751307	0.76557	0.668882	0.70812	0.705367	0.752555	0.771613	0.70404	0.785334	0.795325	0.751634	0.696084	0.777342	0.75249	0.764249	0.764266	0.77294	0.78105
6.51667	0.774503	0.680259	0.745324	0.778506	0.686675	0.766454	0.717737	0.767142	0.666182	0.770007	0.755602	0.761111	0.719621	0.685401	0.687906	0.731405	0.69112	0.757895	0.780696	0.724187	0.729937	0.708447	0.707983	0.762963	0.772265	0.765508	0.761282	0.759414	0.752168	0.755572	0.764745	0.759731	0.770907	0.687576	0.706618	0.702525	0.746148	0.755656	0.70292	0.776526	0.782609	0.756757	0.70076	0.775255	0.749617	0.768627	0.781421	0.777402	0.774255
6.53333	0.7673	0.672891	0.747511	0.773708	0.685112	0.75969	0.727594	0.762781	0.663043	0.787205	0.760197	0.770251	0.72242	0.689821	0.691489	0.739491	0.709977	0.74926	0.763518	0.712878	0.732542	0.705842	0.714386	0.760375	0.769917	0.759184	0.762846	0.757261	0.75522	0.753582	0.778743	0.750187	0.76264	0.663444	0.711652	0.69177	0.751101	0.763107	0.709839	0.777647	0.787234	0.750545	0.700815	0.781993	0.752124	0.761624	0.76845	0.77621	0.771684
6.55	0.767869	0.673745	0.74465	0.780249	0.683007	0.75779	0.730792	0.767568	0.662808	0.7786	0.748772	0.764211	0.712684	0.683743	0.685142	0.739336	0.713735	0.75	0.782551	0.71338	0.718447	0.714579	0.723918	0.761074	0.774792	0.76701	0.770806	0.759414	0.756133	0.762968	0.76755	0.754518	0.764336	0.68312	0.707997	0.70229	0.744	0.763518	0.701933	0.781269	0.785305	0.754399	0.702877	0.775579	0.751724	0.769181	0.781656	0.775152	0.780787
6.56667	0.774966	0.669023	0.758423	0.784686	0.680934	0.757003	0.725118	0.766734	0.668617	0.77621	0.769394	0.764541	0.711493	0.680384	0.694675	0.738507	0.717647	0.763158	0.779093	0.717438	0.728661	0.712925	0.726375	0.762257	0.774566	0.772109	0.774086	0.764296	0.760901	0.760029	0.776964	0.770628	0.767442	0.681212	0.708211	0.698001	0.762115	0.76379	0.702429	0.783097	0.808577	0.7626	0.701397	0.788429	0.758887	0.762833	0.767601	0.763106	0.762056
6.58333	0.759109	0.675728	0.745126	0.779672	0.682895	0.753357	0.728723	0.753186	0.65873	0.778605	0.759036	0.759104	0.711072	0.681289	0.701775	0.740544	0.698388	0.750186	0.763743	0.713074	0.724426	0.703199	0.714784	0.75183	0.766582	0.770862	0.752131	0.759889	0.750905	0.761871	0.773396	0.752431	0.766197	0.676578	0.692982	0.702746	0.749267	0.772284	0.716479	0.770088	0.789637	0.745665	0.690751	0.786325	0.744812	0.761905	0.765188	0.758021	0.776224
6.6	0.762097	0.674629	0.753769	0.768125	0.695452	0.756491	0.714118	0.760707	0.668592	0.774107	0.776119	0.764871	0.716814	0.687586	0.692128	0.740653	0.703646	0.734421	0.766971	0.704433	0.728033	0.711473	0.719521	0.749499	0.778347	0.766758	0.77704	0.75917	0.761107	0.750357	0.77122	0.745156	0.757363	0.673123	0.708972	0.703583	0.746334	0.76873	0.705882	0.769412	0.781799	0.754373	0.687138	0.776771	0.7471	0.764323	0.779592	0.765374	0.771593
6.61667	0.763229	0.676755	0.756168	0.780249	0.689542	0.754411	0.724158	0.759622	0.674655	0.778447	0.770538	0.749653	0.716825	0.686423	0.689006	0.742299	0.705295	0.753373	0.776533	0.71682	0.732267	0.715832	0.707842	0.763563	0.775129	0.757288	0.759974	0.751734	0.760289	0.749462	0.777406	0.752048	0.765406	0.682317	0.703159	0.691938	0.75055	0.756617	0.704523	0.773684	0.790782	0.749639	0.692754	0.783692	0.75444	0.771447	0.765064	0.753307	0.760938
6.63333	0.763984	0.677585	0.745907	0.785292	0.694372	0.768636	0.730701	0.765784	0.673469	0.77636	0.766901	0.760612	0.72426	0.689466	0.690307	0.734005	0.69419	0.755056	0.780568	0.719323	0.722567	0.709699	0.708392	0.759519	0.775418	0.767869	0.76735	0.771329	0.762909	0.751773	0.770654	0.764706	0.761603	0.675121	0.710294	0.696429	0.764706	0.757088	0.702595	0.771176	0.787311	0.74657	0.694493	0.78229	0.753657	0.763979	0.767711	0.764195	0.769377
6.65	0.771467	0.669028	0.75378	0.785433	0.682674	0.763456	0.728184	0.764387	0.667149	0.772304	0.760336	0.754888	0.710402	0.679618	0.692671	0.736439	0.699617	0.748503	0.77668	0.727273	0.730368	0.703378	0.717985	0.759519	0.77991	0.758808	0.760157	0.761411	0.74659	0.752326	0.774685	0.768006	0.756064	0.681486	0.705147	0.693757	0.744541	0.752737	0.708963	0.771311	0.795206	0.759151	0.700233	0.778406	0.743726	0.767034	0.769648	0.772059	0.77707
6.66667	0.764586	0.674984	0.748387	0.780026	0.69428	0.759324	0.720374	0.767049	0.668617	0.773849	0.756662	0.765987	0.717314	0.681229	0.695806	0.739362	0.695019	0.743875	0.778656	0.722612	0.730609	0.71467	0.722455	0.768038	0.773282	0.75848	0.760369	0.75931	0.764749	0.748396	0.78519	0.758389	0.767882	0.682288	0.708944	0.69347	0.751462	0.760129	0.7	0.776995	0.794011	0.749275	0.704348	0.778091	0.751331	0.776463	0.765625	0.770735	0.77508
6.68333	0.77106	0.678618	0.758472	0.775537	0.684555	0.757682	0.726204	0.768293	0.667641	0.772818	0.764747	0.764171	0.724569	0.689986	0.693853	0.739208	0.711197	0.750186	0.778878	0.720226	0.730796	0.697235	0.722925	0.762575	0.780769	0.76619	0.769582	0.765278	0.760665	0.746629	0.772336	0.75432	0.764376	0.683568	0.701166	0.70721	0.761835	0.763226	0.694223	0.784877	0.797508	0.75182	0.70123	0.779089	0.754775	0.763743	0.773126	0.769487	0.774152
6.7	0.766689	0.687097	0.750533	0.777705	0.678363	0.761131	0.717799	0.767725	0.668609	0.775851	0.76787	0.753138	0.705572	0.693526	0.689554	0.734947	0.704354	0.758308	0.774342	0.714085	0.736218	0.715932	0.720222	0.771563	0.771593	0.774983	0.760499	0.758811	0.759622	0.755714	0.78229	0.759881	0.753319	0.675182	0.700955	0.699289	0.765487	0.76292	0.715736	0.772727	0.792141	0.737527	0.694493	0.79004	0.750384	0.780568	0.761711	0.777703	0.77792
6.71667	0.777402	0.680493	0.743331	0.77654	0.673814	0.761804	0.729619	0.768136	0.669331	0.773977	0.763343	0.765928	0.710511	0.679783	0.688159	0.737589	0.713514	0.751299	0.764938	0.714586	0.726199	0.711785	0.709318	0.758551	0.775575	0.76881	0.760728	0.765406	0.753069	0.741294	0.766754	0.75976	0.76648	0.670078	0.711144	0.698248	0.754399	0.76888	0.710101	0.784579	0.801563	0.745627	0.690656	0.782436	0.759846	0.770847	0.770692	0.765929	0.773282
6.73333	0.772358	0.677211	0.758007	0.777124	0.683627	0.752281	0.732469	0.761264	0.674215	0.787838	0.783039	0.775983	0.69818	0.6875	0.694181	0.741553	0.702454	0.755605	0.787919	0.729787	0.723875	0.718771	0.720475	0.767725	0.777279	0.773443	0.78543	0.767409	0.766112	0.756429	0.773059	0.748315	0.781934	0.681568	0.708425	0.696009	0.760677	0.767729	0.697698	0.77719	0.790021	0.745652	0.697905	0.783493	0.767081	0.769935	0.764228	0.753488	0.772233
6.75	0.755376	0.67878	0.735755	0.780903	0.690586	0.745608	0.723267	0.75694	0.674231	0.789367	0.777383	0.748097	0.718101	0.680109	0.696988	0.740675	0.710526	0.767844	0.764668	0.708539	0.724547	0.704807	0.722572	0.757028	0.774297	0.758832	0.76847	0.77614	0.751449	0.765086	0.770449	0.751124	0.774579	0.680268	0.703569	0.694201	0.750913	0.758888	0.697581	0.780717	0.792708	0.755636	0.69697	0.781622	0.767747	0.779739	0.766304	0.765802	0.783419
6.76667	0.774019	0.687379	0.755365	0.78366	0.680312	0.758935	0.725398	0.756048	0.667865	0.774	0.759636	0.770804	0.70716	0.681694	0.685282	0.729032	0.693536	0.752239	0.770696	0.727016	0.725017	0.705285	0.722917	0.752324	0.779487	0.749495	0.762435	0.762829	0.754526	0.754636	0.768573	0.764398	0.757873	0.668482	0.706054	0.70291	0.758041	0.760309	0.70618	0.779882	0.792316	0.754731	0.693464	0.791477	0.755008	0.768627	0.764986	0.772423	0.769036
6.78333	0.765784	0.67118	0.754146	0.778506	0.686479	0.7609	0.719319	0.768136	0.679767	0.77	0.762376	0.760976	0.70826	0.691197	0.698774	0.743195	0.695951	0.753915	0.781579	0.715893	0.734495	0.70303	0.718794	0.754011	0.788524	0.769755	0.759843	0.767571	0.75578	0.759712	0.774194	0.743839	0.764211	0.672508	0.709963	0.699728	0.747277	0.765392	0.703109	0.771261	0.795502	0.755087	0.697146	0.779661	0.762568	0.770085	0.779823	0.764391	0.772987
6.8	0.769701	0.669866	0.757532	0.779009	0.684555	0.768851	0.722807	0.759732	0.66763	0.785091	0.764996	0.757343	0.703812	0.682128	0.687135	0.735693	0.698315	0.752232	0.768021	0.711268	0.724809	0.706792	0.705394	0.76032	0.766859	0.759622	0.764398	0.757953	0.760174	0.753228	0.762402	0.755026	0.762071	0.674743	0.706833	0.703886	0.753314	0.754997	0.701403	0.774498	0.788241	0.750181	0.692263	0.772906	0.756944	0.780984	0.773713	0.775084	0.768742
6.81667	0.764151	0.684755	0.752704	0.776042	0.670771	0.758645	0.715201	0.764348	0.666186	0.774601	0.756473	0.755556	0.704506	0.683708	0.68314	0.73455	0.702454	0.761406	0.784392	0.712281	0.724966	0.697439	0.721369	0.764903	0.771246	0.768136	0.763089	0.759722	0.749462	0.74858	0.777851	0.743839	0.758357	0.677127	0.702284	0.700766	0.750731	0.767729	0.693452	0.779621	0.794805	0.753275	0.705233	0.787282	0.752098	0.767822	0.773996	0.78039	0.779122
6.83333	0.768038	0.676074	0.755556	0.782982	0.684896	0.753347	0.721862	0.77038	0.681852	0.77607	0.770156	0.764706	0.716057	0.686557	0.69289	0.730224	0.711316	0.759314	0.775132	0.731237	0.729167	0.718071	0.726066	0.769282	0.77305	0.767918	0.770642	0.758287	0.764579	0.756815	0.77704	0.770958	0.759749	0.676488	0.722509	0.696292	0.750183	0.757381	0.704885	0.784832	0.789474	0.75562	0.703424	0.788604	0.750767	0.771186	0.76975	0.768407	0.786727
6.85	0.774658	0.67767	0.742143	0.787879	0.682879	0.762341	0.734393	0.769075	0.673381	0.784946	0.772663	0.770091	0.713951	0.674403	0.692082	0.735972	0.700461	0.752409	0.776031	0.72017	0.727148	0.701072	0.707402	0.756684	0.774131	0.76403	0.770888	0.749655	0.755588	0.753386	0.773298	0.759427	0.766923	0.672497	0.70571	0.704372	0.755327	0.770982	0.720081	0.792262	0.794592	0.753802	0.703143	0.783662	0.749614	0.759896	0.769755	0.773801	0.777423
6.86667	0.76626	0.685769	0.747875	0.7852	0.692759	0.755773	0.725236	0.761777	0.681191	0.772667	0.764498	0.756285	0.696387	0.686126	0.689252	0.739694	0.706963	0.754281	0.777705	0.721948	0.721379	0.703679	0.712006	0.758389	0.786917	0.764228	0.772219	0.767199	0.753957	0.746258	0.779108	0.756171	0.755927	0.670461	0.708455	0.702128	0.758443	0.765847	0.700906	0.770444	0.793139	0.764406	0.697983	0.786281	0.753645	0.77413	0.769179	0.764113	0.7683
6.88333	0.766015	0.68462	0.743902	0.795784	0.689815	0.76	0.731536	0.762162	0.68298	0.780619	0.771609	0.763158	0.713361	0.686314	0.696439	0.75163	0.701687	0.750742	0.782666	0.715797	0.720467	0.707775	0.716066	0.758667	0.780566	0.767189	0.765789	0.770848	0.757948	0.753945	0.778808	0.768999	0.771488	0.690865	0.708638	0.700602	0.748902	0.758732	0.717742	0.78033	0.791992	0.746398	0.701845	0.791334	0.757296	0.768078	0.765741	0.770316	0.765605
6.9	0.757966	0.677857	0.739745	0.773879	0.685584	0.763121	0.725571	0.757085	0.675072	0.781991	0.762712	0.764211	0.706674	0.685753	0.695345	0.736283	0.707692	0.751488	0.782295	0.719858	0.720994	0.70612	0.713487	0.761364	0.779204	0.769966	0.764629	0.756964	0.766497	0.760838	0.775851	0.769057	0.764706	0.670659	0.706997	0.700817	0.755686	0.762183	0.686373	0.78033	0.792512	0.751639	0.700174	0.796034	0.763382	0.76732	0.764626	0.766086	0.772176
6.91667	0.776334	0.680206	0.744986	0.782695	0.680699	0.757062	0.729777	0.762643	0.676006	0.782317	0.757234	0.76442	0.709166	0.684318	0.694836	0.738771	0.693536	0.76003	0.771092	0.72426	0.720193	0.708024	0.728612	0.747843	0.775353	0.767189	0.765513	0.765603	0.75974	0.746099	0.772518	0.758364	0.769714	0.675854	0.716484	0.706718	0.760409	0.760491	0.697211	0.774664	0.794421	0.747261	0.699942	0.802412	0.754615	0.763209	0.761425	0.769539	0.762723
6.93333	0.769231	0.685292	0.757984	0.778721	0.682085	0.758234	0.722125	0.760592	0.677978	0.777331	0.756681	0.759529	0.709753	0.684605	0.689615	0.745075	0.701687	0.751484	0.785572	0.72387	0.730314	0.707037	0.708247	0.76451	0.77066	0.771448	0.769331	0.768166	0.762797	0.753173	0.776969	0.761016	0.776767	0.675741	0.709795	0.703704	0.760997	0.760982	0.708081	0.781103	0.791688	0.74658	0.690668	0.787827	0.754224	0.769481	0.767711	0.775304	0.760608
6.95	0.764426	0.676452	0.751611	0.776983	0.68167	0.758766	0.715698	0.768301	0.674909	0.774215	0.76512	0.756625	0.715796	0.684997	0.685347	0.738516	0.699848	0.750186	0.779383	0.720028	0.727961	0.709677	0.728223	0.769231	0.7823	0.771978	0.758934	0.764828	0.750358	0.751773	0.772011	0.76365	0.764665	0.679449	0.700073	0.700602	0.753655	0.758178	0.698225	0.781968	0.78719	0.758146	0.694268	0.774775	0.761285	0.762402	0.77558	0.76502	0.789238
6.96667	0.767206	0.672005	0.756602	0.769981	0.682736	0.768414	0.717036	0.770889	0.675636	0.780537	0.74965	0.770412	0.715715	0.683027	0.687977	0.741461	0.69542	0.754478	0.776169	0.725228	0.717241	0.70263	0.719359	0.755822	0.776569	0.767189	0.766013	0.770732	0.760727	0.764409	0.770957	0.764179	0.765449	0.673703	0.701601	0.70524	0.750365	0.765999	0.711538	0.786847	0.800416	0.753256	0.697338	0.787415	0.756715	0.763518	0.765024	0.763563	0.779122
6.98333	0.777626	0.679537	0.751076	0.793329	0.690178	0.76338	0.728121	0.768606	0.681719	0.781602	0.764457	0.766106	0.707819	0.675307	0.69092	0.73545	0.707598	0.755589	0.778141	0.717713	0.731488	0.700201	0.725298	0.754	0.77977	0.762483	0.75974	0.761246	0.760289	0.760916	0.765789	0.760542	0.766807	0.677341	0.71158	0.702954	0.759559	0.76463	0.703629	0.779412	0.799791	0.763023	0.694925	0.783937	0.765204	0.777415	0.769598	0.771659	0.771975
7	0.763158	0.678389	0.751788	0.792899	0.674886	0.760336	0.731536	0.759247	0.673021	0.789616	0.762174	0.763763	0.70158	0.683356	0.686013	0.740939	0.704615	0.761338	0.780488	0.721323	0.727147	0.72027	0.715577	0.748336	0.774648	0.768234	0.758981	0.775994	0.753957	0.76374	0.776455	0.761619	0.765734	0.672914	0.701972	0.706076	0.751825	0.758398	0.705466	0.781893	0.793585	0.759503	0.694316	0.791927	0.760736	0.769883	0.765857	0.765844	0.783801
7.01667	0.768136	0.684379	0.751994	0.781046	0.677944	0.765912	0.717799	0.748163	0.669572	0.787736	0.768147	0.756401	0.718235	0.683708	0.690518	0.74	0.697248	0.745011	0.780488	0.714487	0.734212	0.705017	0.720445	0.752839	0.782637	0.772386	0.771447	0.776923	0.763081	0.751067	0.772966	0.75726	0.774965	0.685905	0.70448	0.70186	0.746715	0.765888	0.695305	0.772808	0.791386	0.749096	0.702436	0.784659	0.746177	0.770982	0.762838	0.773279	0.768061
7.03333	0.767869	0.673941	0.759684	0.779009	0.681141	0.76831	0.717047	0.768136	0.67052	0.771181	0.751933	0.751377	0.715041	0.681386	0.684301	0.743211	0.709356	0.756898	0.776617	0.725601	0.723783	0.710916	0.722184	0.765929	0.771338	0.771429	0.760131	0.772568	0.761527	0.759913	0.786658	0.752048	0.771549	0.672858	0.703919	0.703644	0.758394	0.757772	0.714143	0.776023	0.787942	0.745677	0.695627	0.786281	0.757854	0.769381	0.776423	0.779203	0.778914
7.05	0.759973	0.672173	0.750181	0.775033	0.681789	0.749824	0.727166	0.762803	0.675164	0.777108	0.757153	0.755927	0.707431	0.690623	0.702988	0.73607	0.703988	0.752616	0.778721	0.714185	0.726018	0.710827	0.712892	0.758851	0.767561	0.769388	0.761533	0.754495	0.746204	0.743388	0.762934	0.762012	0.761006	0.681405	0.708151	0.70118	0.743253	0.765088	0.684945	0.776339	0.799685	0.751441	0.691194	0.781232	0.750765	0.773622	0.770325	0.772237	0.778278
7.06667	0.764189	0.678957	0.76374	0.781984	0.688109	0.776362	0.723776	0.768194	0.683176	0.779195	0.759467	0.772312	0.708212	0.677748	0.693294	0.742353	0.720463	0.761194	0.789264	0.719916	0.73895	0.706551	0.725504	0.765814	0.778636	0.773907	0.774639	0.757429	0.765217	0.762143	0.777851	0.759009	0.767229	0.671454	0.697607	0.699468	0.756062	0.763141	0.703888	0.788005	0.79212	0.760145	0.699192	0.793984	0.768934	0.766276	0.772203	0.781991	0.772931
7.08333	0.770014	0.675849	0.759045	0.782808	0.694572	0.760056	0.711785	0.76403	0.671014	0.7751	0.764006	0.758188	0.713447	0.675694	0.681218	0.733058	0.694064	0.744822	0.768229	0.718379	0.727273	0.699329	0.709722	0.758644	0.76869	0.757617	0.763055	0.767409	0.766065	0.757123	0.770902	0.749629	0.758188	0.679904	0.698482	0.69684	0.742878	0.755498	0.702703	0.787196	0.79646	0.755265	0.699192	0.789354	0.745008	0.770033	0.76062	0.775688	0.778914
7.1	0.765699	0.678457	0.740214	0.781842	0.679562	0.766078	0.714119	0.771198	0.663302	0.774733	0.765077	0.755911	0.71462	0.688223	0.687245	0.742371	0.698171	0.762472	0.777559	0.709091	0.725962	0.707383	0.72069	0.746702	0.768347	0.761679	0.762123	0.769604	0.751625	0.760402	0.77336	0.748691	0.76697	0.68523	0.705286	0.690755	0.751092	0.768135	0.716312	0.771796	0.80063	0.746398	0.691202	0.780529	0.757879	0.772934	0.773279	0.774477	0.773452
7.11667	0.762998	0.676508	0.751076	0.778435	0.679688	0.765625	0.724883	0.75134	0.673945	0.779186	0.767769	0.770687	0.702041	0.673691	0.685564	0.740283	0.697389	0.755639	0.772817	0.713579	0.726644	0.70453	0.726704	0.757229	0.775719	0.770436	0.764126	0.772409	0.765351	0.754649	0.768421	0.76069	0.755878	0.679348	0.713241	0.696774	0.746725	0.767141	0.699899	0.773563	0.791883	0.758146	0.697216	0.779603	0.756173	0.765319	0.777022	0.778528	0.771593
7.13333	0.76062	0.671338	0.746629	0.776693	0.673983	0.757193	0.72669	0.772014	0.672476	0.779343	0.763713	0.771992	0.704851	0.682927	0.687102	0.744241	0.701299	0.76365	0.783389	0.716702	0.728532	0.702027	0.71786	0.764471	0.767516	0.762228	0.773115	0.768589	0.753237	0.747143	0.773325	0.762864	0.762038	0.670066	0.705495	0.697361	0.752743	0.753856	0.696215	0.774441	0.803236	0.748196	0.693866	0.773702	0.75913	0.761658	0.760135	0.770316	0.768051
7.15	0.766216	0.677728	0.759339	0.777632	0.673589	0.770376	0.721704	0.763514	0.674672	0.784182	0.767606	0.769718	0.715623	0.681452	0.695372	0.743816	0.704268	0.746291	0.771689	0.725282	0.731302	0.699395	0.723657	0.758021	0.775064	0.768194	0.764323	0.763598	0.763768	0.751067	0.773237	0.76475	0.765898	0.678037	0.707388	0.694054	0.750366	0.76132	0.702488	0.782891	0.78931	0.747308	0.698551	0.783891	0.767622	0.765201	0.751015	0.771622	0.773573
7.16667	0.760782	0.675208	0.747496	0.776042	0.681701	0.768466	0.722092	0.765101	0.665227	0.775033	0.751223	0.76648	0.698069	0.681081	0.690782	0.74306	0.698473	0.755041	0.774362	0.716093	0.721536	0.691899	0.709053	0.749168	0.771246	0.763426	0.757949	0.760612	0.756309	0.760513	0.765943	0.754307	0.764045	0.679758	0.712627	0.692017	0.759327	0.763979	0.710819	0.790094	0.788601	0.745652	0.699884	0.796	0.747692	0.758934	0.771215	0.770107	0.763208
7.18333	0.757249	0.677912	0.756115	0.786325	0.683901	0.754916	0.725674	0.762873	0.676856	0.779706	0.764912	0.772249	0.707018	0.685889	0.68885	0.748521	0.721109	0.757463	0.787459	0.712871	0.724232	0.695333	0.718056	0.761044	0.779062	0.776792	0.77019	0.767265	0.756503	0.753957	0.766097	0.748507	0.765115	0.681873	0.709277	0.704433	0.758017	0.760799	0.719067	0.793184	0.79375	0.744388	0.695903	0.789653	0.749424	0.776247	0.768301	0.768456	0.777205
7.2	0.764068	0.672611	0.754649	0.780679	0.683463	0.758621	0.724561	0.769334	0.670996	0.781355	0.771246	0.762369	0.706977	0.67659	0.696688	0.743816	0.703196	0.756315	0.783979	0.717573	0.726648	0.702341	0.720222	0.750828	0.783784	0.760163	0.766234	0.765363	0.759539	0.754636	0.77019	0.76087	0.764131	0.675449	0.706355	0.71116	0.751639	0.75882	0.712841	0.787397	0.79668	0.752915	0.687321	0.785311	0.754601	0.780184	0.770481	0.777402	0.772321
7.21667	0.764746	0.673261	0.744847	0.780313	0.683495	0.773276	0.728019	0.759893	0.670058	0.778447	0.767655	0.756794	0.708846	0.684103	0.685089	0.735714	0.704236	0.763296	0.779093	0.710084	0.740843	0.711291	0.709677	0.764352	0.775995	0.768657	0.77156	0.768267	0.750723	0.757902	0.778293	0.765015	0.767719	0.678528	0.697879	0.700438	0.753846	0.767275	0.70297	0.779541	0.792689	0.761314	0.693995	0.79195	0.752688	0.768229	0.769179	0.77666	0.776215
7.23333	0.77058	0.679898	0.754474	0.770888	0.675535	0.755994	0.714697	0.76678	0.672675	0.78528	0.765614	0.767133	0.701109	0.68306	0.691057	0.739105	0.699695	0.757396	0.776471	0.707724	0.730796	0.697659	0.711618	0.747012	0.763995	0.764986	0.754534	0.768377	0.749642	0.760029	0.77947	0.76194	0.766505	0.682416	0.69898	0.696073	0.767988	0.763107	0.707121	0.781103	0.783574	0.754758	0.701622	0.782486	0.761425	0.759634	0.770061	0.77882	0.775641
7.25	0.765615	0.674093	0.758571	0.774382	0.691302	0.756833	0.723193	0.764903	0.677722	0.792617	0.772214	0.7777	0.709038	0.675474	0.682292	0.74511	0.707224	0.752994	0.772251	0.726316	0.73338	0.702071	0.718555	0.760347	0.774214	0.765625	0.757595	0.757261	0.751606	0.753219	0.768579	0.772932	0.759362	0.672445	0.707939	0.689362	0.757375	0.763951	0.717846	0.787108	0.798651	0.748378	0.697809	0.790606	0.753077	0.764401	0.778004	0.769697	0.780752
7.26667	0.78406	0.670894	0.749107	0.782808	0.676147	0.758596	0.717784	0.77808	0.680405	0.77681	0.772375	0.758357	0.702988	0.686141	0.688228	0.739694	0.691724	0.752976	0.767927	0.727337	0.74581	0.71467	0.722415	0.763318	0.783959	0.767458	0.763862	0.768646	0.751983	0.757706	0.768627	0.762227	0.755045	0.684717	0.708879	0.696391	0.749088	0.760645	0.716312	0.779083	0.796883	0.746226	0.693807	0.785917	0.756154	0.777633	0.755869	0.766443	0.77264
7.28333	0.775593	0.679028	0.754487	0.788058	0.678363	0.765328	0.716114	0.759811	0.678388	0.781292	0.772438	0.761938	0.71437	0.675237	0.695322	0.736873	0.688204	0.756171	0.769935	0.706825	0.721571	0.697473	0.717842	0.757677	0.780787	0.758856	0.757813	0.74553	0.761043	0.749288	0.7833	0.757282	0.768746	0.680264	0.701449	0.689196	0.753485	0.758888	0.698302	0.786682	0.782609	0.749819	0.690028	0.79195	0.748663	0.769432	0.7659	0.766286	0.758534
7.3	0.777022	0.684177	0.758916	0.778721	0.683528	0.768473	0.726051	0.772237	0.680882	0.791834	0.771008	0.768802	0.711706	0.686951	0.693772	0.742087	0.703817	0.75834	0.77712	0.727018	0.732646	0.698803	0.713205	0.765217	0.789373	0.776792	0.775953	0.770891	0.753582	0.752496	0.780488	0.760238	0.770848	0.670024	0.709631	0.702311	0.766129	0.774822	0.712861	0.791027	0.801666	0.751804	0.687785	0.787282	0.762529	0.763636	0.769127	0.770777	0.775288
7.31667	0.766871	0.681614	0.75519	0.789196	0.687216	0.764747	0.730724	0.763087	0.6793	0.784708	0.771831	0.770469	0.709772	0.696185	0.692932	0.740893	0.713297	0.76009	0.773325	0.711297	0.7343	0.706711	0.728472	0.766887	0.780971	0.767918	0.76436	0.767199	0.760259	0.752496	0.7833	0.755041	0.760642	0.680215	0.712828	0.705882	0.756637	0.76246	0.711	0.778698	0.805208	0.753256	0.696623	0.779775	0.75249	0.76237	0.763194	0.778152	0.78055
7.33333	0.766576	0.685751	0.751971	0.781984	0.679036	0.765242	0.71937	0.757718	0.675439	0.781022	0.774103	0.77295	0.710695	0.680322	0.685003	0.748821	0.708716	0.76791	0.780536	0.717193	0.73315	0.705369	0.726768	0.759947	0.785806	0.777702	0.76838	0.763523	0.756272	0.7602	0.765902	0.763079	0.763433	0.672229	0.704348	0.700483	0.768095	0.761068	0.72004	0.78083	0.805018	0.743701	0.693725	0.782928	0.756923	0.767974	0.753186	0.771812	0.772233
7.35	0.777251	0.674936	0.75519	0.787443	0.689092	0.758065	0.718841	0.76897	0.683406	0.783367	0.758065	0.768961	0.707773	0.681726	0.691594	0.744668	0.697798	0.753343	0.774004	0.717391	0.722337	0.701065	0.722184	0.763017	0.77892	0.765466	0.762092	0.756906	0.760432	0.757857	0.76723	0.76194	0.77209	0.687275	0.711692	0.704324	0.757864	0.759535	0.711847	0.789039	0.807612	0.759883	0.698851	0.784258	0.763117	0.767427	0.763673	0.771101	0.775862
7.36667	0.762609	0.674699	0.757468	0.775817	0.678272	0.760083	0.712042	0.769648	0.678624	0.79029	0.760336	0.764336	0.70561	0.688347	0.682731	0.743845	0.692776	0.766592	0.778289	0.722959	0.716904	0.704591	0.729841	0.766555	0.780064	0.771584	0.763329	0.768436	0.766355	0.748588	0.764896	0.761338	0.772822	0.680952	0.706349	0.699462	0.760409	0.762211	0.702863	0.783118	0.798032	0.750897	0.703259	0.788732	0.760802	0.774089	0.767347	0.776368	0.776005
7.38333	0.772819	0.671329	0.755396	0.791721	0.682468	0.767344	0.716937	0.768506	0.670512	0.772575	0.761204	0.776536	0.703875	0.670667	0.68482	0.748231	0.702063	0.770037	0.792328	0.718575	0.738981	0.701859	0.724377	0.751323	0.782916	0.771313	0.770588	0.754301	0.759567	0.760342	0.779987	0.763554	0.757785	0.69194	0.703597	0.699624	0.75656	0.777199	0.707661	0.784198	0.801882	0.754158	0.698968	0.782413	0.756881	0.771504	0.771158	0.778077	0.772873
7.4	0.777853	0.675761	0.750895	0.77945	0.680412	0.752778	0.72946	0.765217	0.687045	0.786577	0.779733	0.779029	0.705882	0.67862	0.686567	0.756198	0.708174	0.754619	0.771953	0.729313	0.725342	0.696607	0.718339	0.771601	0.779834	0.781656	0.762557	0.765152	0.762007	0.75196	0.768476	0.753537	0.781513	0.681657	0.713871	0.696026	0.759151	0.767892	0.713139	0.786596	0.801249	0.761527	0.701373	0.786969	0.769706	0.773176	0.769906	0.77522	0.777992
7.41667	0.773189	0.673804	0.757009	0.781639	0.682437	0.76669	0.723553	0.76506	0.671005	0.783512	0.766454	0.765527	0.714286	0.680378	0.691287	0.740373	0.697941	0.758876	0.788602	0.713592	0.732327	0.703282	0.724066	0.760855	0.778562	0.774172	0.766166	0.760989	0.765636	0.759943	0.775296	0.760658	0.772284	0.683073	0.704052	0.694074	0.74238	0.761386	0.716867	0.786769	0.796364	0.75	0.695452	0.790724	0.758647	0.777413	0.772512	0.775989	0.774379
7.43333	0.7659	0.675744	0.751247	0.783377	0.683181	0.758188	0.7207	0.765886	0.680203	0.775033	0.756285	0.769769	0.706776	0.677398	0.681243	0.742638	0.699847	0.763473	0.770385	0.715084	0.718001	0.706275	0.714384	0.761401	0.770701	0.77027	0.768229	0.763448	0.754274	0.737994	0.779605	0.765191	0.777075	0.678401	0.712936	0.700054	0.7593	0.762242	0.702405	0.779988	0.80721	0.746734	0.689003	0.790249	0.748268	0.769582	0.769804	0.771812	0.779204
7.45	0.772944	0.67112	0.752696	0.779528	0.686084	0.750349	0.715777	0.762838	0.679356	0.7786	0.777935	0.76025	0.705711	0.671791	0.688619	0.740632	0.704893	0.75037	0.779907	0.725352	0.728522	0.700332	0.712509	0.759468	0.77977	0.770224	0.774215	0.764177	0.764663	0.75825	0.766927	0.760448	0.769604	0.676941	0.70601	0.698447	0.753857	0.767683	0.717283	0.779152	0.794271	0.758545	0.694652	0.789085	0.765661	0.772432	0.780205	0.771198	0.773196
7.46667	0.772203	0.674051	0.751597	0.7852	0.683388	0.770147	0.730814	0.771198	0.675617	0.776959	0.770308	0.757639	0.713707	0.684775	0.693418	0.757362	0.70741	0.749265	0.785667	0.722535	0.734666	0.706747	0.714384	0.762191	0.776291	0.764865	0.764323	0.765722	0.752696	0.763026	0.781209	0.752976	0.767361	0.671774	0.702586	0.692838	0.751101	0.764591	0.714712	0.780975	0.796162	0.764535	0.697648	0.800114	0.750762	0.756985	0.765784	0.777853	0.763509
7.48333	0.766892	0.674699	0.747511	0.789578	0.671835	0.755259	0.72219	0.763477	0.673677	0.76761	0.76384	0.762759	0.708455	0.675857	0.679567	0.745433	0.704321	0.762082	0.775443	0.711592	0.728454	0.698803	0.717467	0.756649	0.772436	0.767142	0.763364	0.762136	0.758596	0.748575	0.77413	0.754135	0.76442	0.682304	0.700358	0.691981	0.752012	0.764668	0.700498	0.777843	0.801675	0.759219	0.693447	0.783814	0.752308	0.767518	0.768657	0.770735	0.776493
7.5	0.776882	0.676304	0.751971	0.79085	0.67767	0.760336	0.724198	0.763122	0.679066	0.784182	0.763103	0.765972	0.708942	0.68296	0.688468	0.749853	0.707822	0.761654	0.785151	0.714983	0.733333	0.703508	0.721877	0.766667	0.787275	0.77619	0.757929	0.771905	0.762554	0.761151	0.776908	0.759522	0.768318	0.681899	0.719884	0.699677	0.756401	0.766903	0.724551	0.773364	0.790206	0.754526	0.690011	0.779785	0.751145	0.760728	0.764348	0.772544	0.774441
7.51667	0.773406	0.67619	0.757205	0.781189	0.674598	0.765898	0.720093	0.77037	0.683673	0.784997	0.771127	0.773968	0.705404	0.673115	0.690544	0.751634	0.709063	0.759551	0.778661	0.713687	0.734116	0.704	0.726704	0.7591	0.779055	0.776871	0.767717	0.758645	0.741084	0.753737	0.777996	0.753526	0.765898	0.679929	0.718659	0.697115	0.754565	0.768734	0.700694	0.783911	0.794819	0.755556	0.693493	0.792023	0.75711	0.765161	0.771233	0.777554	0.776282
7.53333	0.769179	0.68254	0.755205	0.789027	0.688026	0.767229	0.718859	0.760081	0.680556	0.780749	0.76762	0.770139	0.713705	0.674232	0.685355	0.750738	0.716144	0.767235	0.789578	0.71647	0.733607	0.691899	0.714973	0.754444	0.793282	0.761585	0.771037	0.763611	0.761258	0.757857	0.780568	0.764662	0.763359	0.678046	0.712735	0.70166	0.752168	0.759413	0.714429	0.78626	0.795455	0.760522	0.692614	0.78386	0.761355	0.773856	0.775136	0.781843	0.77551
7.55	0.776574	0.675366	0.755205	0.778213	0.676833	0.767327	0.730567	0.778155	0.681191	0.787248	0.767181	0.765278	0.715956	0.680509	0.684664	0.745167	0.71	0.748339	0.775016	0.725989	0.72721	0.701942	0.713696	0.765217	0.776854	0.755884	0.764398	0.77886	0.765512	0.757684	0.777483	0.767511	0.76848	0.683274	0.714704	0.707147	0.751471	0.767336	0.71	0.778829	0.798122	0.74659	0.698037	0.79357	0.753446	0.77154	0.771835	0.77522	0.776291
7.56667	0.777251	0.67662	0.758547	0.782723	0.68754	0.763763	0.723454	0.763673	0.66908	0.789581	0.76648	0.759555	0.708721	0.677419	0.695452	0.740741	0.706464	0.760741	0.778934	0.721642	0.72777	0.701532	0.720445	0.768771	0.777778	0.767095	0.763294	0.767313	0.757184	0.755014	0.770997	0.771493	0.7625	0.66568	0.710469	0.698447	0.763583	0.755814	0.697813	0.768871	0.790021	0.746043	0.692747	0.776906	0.7634	0.780408	0.772634	0.769697	0.784149
7.58333	0.769755	0.677848	0.763939	0.782723	0.685714	0.765912	0.722709	0.765024	0.67793	0.770972	0.767018	0.755556	0.711628	0.687246	0.681558	0.757932	0.712529	0.762687	0.779383	0.713589	0.733241	0.694667	0.71468	0.766511	0.782692	0.772914	0.767776	0.760885	0.767241	0.756602	0.766251	0.759851	0.758741	0.665689	0.715018	0.700377	0.751095	0.766537	0.701183	0.782353	0.801567	0.755797	0.695528	0.783153	0.751729	0.761843	0.778459	0.778378	0.768838
7.6	0.759109	0.673392	0.755014	0.782211	0.68129	0.764706	0.724883	0.76571	0.678959	0.777554	0.771127	0.766061	0.710357	0.678571	0.693995	0.746172	0.713518	0.753537	0.774215	0.72	0.733699	0.709482	0.716655	0.770207	0.780645	0.769755	0.76486	0.766782	0.749643	0.757275	0.772219	0.752792	0.776685	0.675148	0.721937	0.708108	0.755327	0.769281	0.696819	0.781636	0.800625	0.752696	0.699541	0.790194	0.770593	0.763226	0.771584	0.77965	0.77678
7.61667	0.766173	0.669632	0.743772	0.788197	0.675016	0.762973	0.712377	0.753061	0.676149	0.784129	0.773784	0.769553	0.707924	0.680108	0.690531	0.733645	0.700763	0.754451	0.78	0.726508	0.724796	0.697937	0.713696	0.749007	0.782191	0.770692	0.765319	0.767474	0.753934	0.756565	0.769784	0.760837	0.766551	0.679929	0.702899	0.693011	0.752941	0.760673	0.726727	0.777583	0.789282	0.755474	0.69094	0.783447	0.759387	0.764935	0.76793	0.781081	0.78233
7.63333	0.768087	0.670469	0.75554	0.771131	0.676203	0.760732	0.71511	0.77038	0.673677	0.777778	0.771127	0.758333	0.712209	0.67456	0.695023	0.74279	0.70827	0.753495	0.784868	0.712491	0.722563	0.695421	0.714384	0.77047	0.778278	0.766304	0.765789	0.760855	0.760696	0.75664	0.759868	0.7526	0.755187	0.673179	0.711594	0.709052	0.758443	0.760283	0.710317	0.778829	0.796469	0.74602	0.696275	0.784703	0.759815	0.754557	0.762963	0.765258	0.771593
7.65	0.778078	0.677934	0.743021	0.78258	0.67744	0.75952	0.725364	0.766102	0.683824	0.778898	0.771246	0.757639	0.704028	0.681023	0.676623	0.73576	0.716268	0.754464	0.770942	0.712892	0.726648	0.697071	0.70572	0.766487	0.778133	0.765593	0.761097	0.779887	0.745702	0.755	0.775953	0.753547	0.769499	0.67399	0.695369	0.693867	0.757509	0.770033	0.711847	0.77031	0.792816	0.747826	0.688245	0.786969	0.761905	0.763055	0.769283	0.767114	0.775862
7.66667	0.765857	0.67864	0.751949	0.780696	0.674359	0.757725	0.720349	0.754515	0.67219	0.770722	0.754202	0.752917	0.706736	0.667113	0.691638	0.752207	0.69771	0.749442	0.786745	0.7125	0.722524	0.691744	0.709302	0.750828	0.781609	0.766667	0.758981	0.769391	0.748927	0.752849	0.76378	0.75539	0.769764	0.676331	0.711608	0.699841	0.761172	0.761538	0.702676	0.786391	0.794606	0.74442	0.695553	0.786523	0.747126	0.763226	0.759247	0.772636	0.778631
7.68333	0.765541	0.678526	0.75072	0.783322	0.679922	0.757022	0.717101	0.761777	0.670776	0.784182	0.771992	0.762937	0.709621	0.673387	0.690311	0.736103	0.707094	0.752585	0.772698	0.709408	0.727522	0.694904	0.708362	0.760667	0.779421	0.76084	0.770751	0.76676	0.765299	0.757163	0.771953	0.761763	0.757322	0.671014	0.70381	0.690148	0.764186	0.773082	0.696429	0.787059	0.798117	0.745324	0.681999	0.786523	0.749425	0.770182	0.758065	0.783288	0.771919
7.7	0.767458	0.671311	0.74412	0.775537	0.681376	0.759053	0.711727	0.756902	0.672	0.785762	0.750696	0.763066	0.716121	0.672448	0.690763	0.748676	0.714395	0.761834	0.783979	0.728299	0.713996	0.702071	0.723024	0.757979	0.778416	0.775204	0.763055	0.761379	0.760432	0.753758	0.773646	0.764264	0.769284	0.67534	0.717613	0.702426	0.766348	0.763462	0.705357	0.78563	0.7889	0.753069	0.676554	0.789593	0.756757	0.771633	0.767363	0.773826	0.78599
7.71667	0.768097	0.674448	0.761183	0.790164	0.683904	0.768362	0.720023	0.759085	0.682182	0.790148	0.771348	0.773519	0.71362	0.682861	0.68596	0.734457	0.721752	0.759081	0.78534	0.711911	0.724983	0.710262	0.728088	0.764784	0.779858	0.773379	0.769382	0.768318	0.764069	0.75321	0.768579	0.756116	0.761142	0.681468	0.71066	0.701187	0.76393	0.754851	0.707585	0.782609	0.798232	0.75417	0.690381	0.794552	0.761137	0.774934	0.774411	0.779946	0.779477
7.73333	0.76371	0.673016	0.755922	0.773646	0.668173	0.754545	0.71986	0.766667	0.67756	0.789616	0.76264	0.763359	0.705196	0.67653	0.689042	0.742673	0.707187	0.759615	0.771131	0.712405	0.723404	0.702846	0.706731	0.759383	0.778205	0.769179	0.766428	0.755341	0.757835	0.754461	0.769836	0.769403	0.758264	0.676678	0.706309	0.695979	0.750182	0.76326	0.702381	0.783019	0.788762	0.749277	0.687358	0.796128	0.754035	0.767974	0.774543	0.767893	0.767664
7.75	0.77027	0.671329	0.751977	0.779297	0.675325	0.762174	0.727273	0.764825	0.684366	0.779853	0.764871	0.760083	0.712201	0.671751	0.680548	0.747801	0.697815	0.744696	0.783926	0.719078	0.720246	0.697736	0.710055	0.748684	0.765306	0.766304	0.758865	0.765157	0.76513	0.75535	0.775132	0.763569	0.769986	0.673771	0.70282	0.699571	0.749452	0.77063	0.706	0.791617	0.797488	0.752696	0.696726	0.783493	0.761905	0.76101	0.773069	0.759309	0.765645
7.76667	0.771989	0.683512	0.757337	0.780679	0.67933	0.760112	0.708671	0.775886	0.668836	0.771543	0.76134	0.762369	0.712209	0.671791	0.691109	0.740458	0.713303	0.74926	0.78318	0.71786	0.732646	0.691333	0.716049	0.755644	0.770159	0.761134	0.756792	0.754652	0.754676	0.751949	0.778738	0.747041	0.762958	0.681468	0.700646	0.697787	0.743777	0.756394	0.707415	0.781379	0.792228	0.750723	0.68711	0.782167	0.753612	0.769432	0.764905	0.767333	0.769476
7.78333	0.768038	0.667089	0.749286	0.775896	0.679233	0.761872	0.714864	0.765382	0.681556	0.772606	0.759272	0.764625	0.70771	0.680054	0.690052	0.744755	0.694466	0.754967	0.783093	0.710435	0.722374	0.697889	0.713993	0.763333	0.766497	0.772944	0.765319	0.761317	0.756854	0.743426	0.775214	0.758209	0.765235	0.670998	0.701009	0.698815	0.751458	0.757712	0.706175	0.78033	0.799582	0.755764	0.690341	0.794419	0.759846	0.776238	0.772544	0.770053	0.771138
7.8	0.775372	0.674478	0.764706	0.784827	0.670301	0.763139	0.717101	0.771003	0.686047	0.774151	0.760365	0.763066	0.706907	0.671123	0.684452	0.739461	0.714939	0.750921	0.784494	0.707436	0.721278	0.700464	0.721955	0.761015	0.777354	0.771215	0.761194	0.772257	0.757706	0.760714	0.769281	0.778111	0.763802	0.685086	0.709724	0.696986	0.757887	0.760363	0.708292	0.781636	0.801774	0.754373	0.699261	0.790186	0.758647	0.771298	0.772109	0.774129	0.781994
7.81667	0.771894	0.674065	0.743772	0.788677	0.676716	0.756473	0.718351	0.770425	0.671033	0.780066	0.770147	0.754821	0.710465	0.677333	0.687536	0.744295	0.705568	0.765706	0.787122	0.721254	0.727211	0.694848	0.720218	0.752	0.773077	0.754209	0.76918	0.75931	0.756949	0.755666	0.769733	0.755358	0.76263	0.67891	0.710791	0.704705	0.7626	0.77117	0.698113	0.786982	0.804086	0.754122	0.699201	0.787776	0.751908	0.770492	0.761425	0.765531	0.783366
7.83333	0.768972	0.676118	0.755731	0.789921	0.673261	0.76831	0.720023	0.767677	0.686459	0.787534	0.770308	0.768217	0.710128	0.679169	0.681714	0.752776	0.710068	0.751284	0.775016	0.728352	0.728387	0.705843	0.711656	0.755156	0.772698	0.769179	0.759634	0.76263	0.750712	0.744696	0.768979	0.758723	0.761277	0.670767	0.707335	0.697149	0.74818	0.772144	0.729648	0.783529	0.793337	0.752688	0.685763	0.779661	0.765432	0.756443	0.765541	0.770972	0.770847
7.85	0.76703	0.665617	0.770397	0.780984	0.678272	0.76257	0.723776	0.768087	0.680495	0.78533	0.77177	0.76875	0.703917	0.68191	0.682494	0.750879	0.705749	0.757196	0.777705	0.710454	0.722982	0.701987	0.704561	0.763963	0.78155	0.769545	0.772219	0.770083	0.758547	0.747191	0.777053	0.763217	0.763611	0.687018	0.705331	0.699946	0.740955	0.762211	0.69664	0.785085	0.79305	0.75306	0.699373	0.782363	0.745621	0.767016	0.759973	0.771812	0.782051
7.86667	0.763917	0.67571	0.751778	0.780039	0.670077	0.766737	0.721321	0.7684	0.677746	0.779046	0.770745	0.765398	0.710481	0.666667	0.690751	0.747504	0.709801	0.757217	0.772193	0.711818	0.723462	0.698413	0.723257	0.759284	0.779705	0.763514	0.760314	0.779637	0.756659	0.751244	0.776031	0.764441	0.755525	0.682596	0.708182	0.695652	0.748373	0.759331	0.702595	0.771479	0.787344	0.760462	0.694365	0.786523	0.757132	0.765392	0.760943	0.775758	0.772987
7.88333	0.756376	0.676136	0.764917	0.790986	0.67715	0.760365	0.717504	0.766418	0.68	0.785618	0.768531	0.767523	0.705882	0.674465	0.693995	0.743125	0.712652	0.758519	0.777851	0.731894	0.72938	0.695082	0.722718	0.769435	0.782803	0.770169	0.77381	0.769499	0.75594	0.759312	0.779229	0.749627	0.757576	0.684179	0.707971	0.696189	0.752006	0.76963	0.70334	0.779022	0.797806	0.754539	0.698685	0.791028	0.756322	0.772875	0.775733	0.77965	0.768889
7.9	0.767317	0.675522	0.760513	0.794872	0.666243	0.770584	0.717531	0.761134	0.682643	0.784038	0.768473	0.768806	0.711137	0.671533	0.683756	0.746784	0.701141	0.759764	0.773473	0.717949	0.722859	0.691899	0.730082	0.761174	0.790939	0.789293	0.763553	0.77056	0.76496	0.753737	0.780488	0.764179	0.778706	0.669784	0.707405	0.700702	0.759883	0.774026	0.706522	0.780588	0.808577	0.75	0.703598	0.796581	0.762634	0.761408	0.769545	0.766667	0.777636
7.91667	0.772391	0.681472	0.758621	0.792539	0.673236	0.75802	0.727326	0.770636	0.692758	0.781124	0.768096	0.774306	0.704928	0.678284	0.691864	0.756213	0.714066	0.757016	0.778144	0.71508	0.724746	0.691546	0.706242	0.763917	0.784665	0.776343	0.7706	0.778397	0.763557	0.765043	0.776903	0.765276	0.780127	0.678613	0.711816	0.699091	0.75762	0.771704	0.706931	0.774838	0.814113	0.759622	0.696023	0.788613	0.762014	0.771504	0.762162	0.784699	0.782692
7.93333	0.772911	0.674684	0.747511	0.777053	0.678663	0.760028	0.705543	0.768865	0.684932	0.787694	0.765035	0.76105	0.708839	0.682667	0.683756	0.744457	0.711787	0.75997	0.782438	0.719944	0.72139	0.704831	0.718194	0.757294	0.770013	0.769857	0.7706	0.751885	0.765896	0.754986	0.78623	0.75744	0.769553	0.675059	0.710187	0.705535	0.748733	0.763226	0.701299	0.778429	0.802501	0.761421	0.695281	0.776338	0.752896	0.776471	0.773161	0.760054	0.776711
7.95	0.755735	0.664766	0.755698	0.780408	0.671392	0.756081	0.729301	0.761486	0.685818	0.784274	0.774171	0.760749	0.716287	0.678788	0.688902	0.736443	0.704354	0.750918	0.769332	0.718837	0.714674	0.694389	0.712817	0.752839	0.781772	0.766374	0.781975	0.759144	0.741135	0.75641	0.782152	0.757463	0.760945	0.676213	0.706178	0.695279	0.756204	0.755141	0.698914	0.77076	0.787863	0.756718	0.689181	0.793044	0.764209	0.769582	0.771467	0.764	0.764781
7.96667	0.777703	0.671501	0.748758	0.784173	0.68018	0.75891	0.72232	0.757047	0.686459	0.788732	0.769501	0.769924	0.710633	0.680268	0.696778	0.740222	0.71211	0.754425	0.783465	0.720333	0.724677	0.700528	0.722374	0.756325	0.782832	0.773069	0.776031	0.778626	0.76023	0.757143	0.777417	0.765672	0.771588	0.687167	0.706137	0.707147	0.7626	0.765847	0.699901	0.782172	0.794209	0.763518	0.697331	0.794755	0.753811	0.766863	0.762001	0.76727	0.778778
7.98333	0.772358	0.668778	0.761665	0.780105	0.67304	0.757512	0.715358	0.76741	0.694404	0.785618	0.766152	0.755158	0.701622	0.671352	0.684452	0.747093	0.703396	0.746159	0.791915	0.716747	0.720568	0.69703	0.72077	0.753479	0.779618	0.766216	0.772817	0.772696	0.767626	0.750532	0.772698	0.757016	0.772759	0.684492	0.712428	0.695115	0.763331	0.764364	0.701389	0.777843	0.802817	0.756835	0.686086	0.786281	0.761686	0.763329	0.770592	0.768097	0.764295
8	0.772237	0.67298	0.755872	0.778283	0.674729	0.762238	0.732981	0.773496	0.678726	0.78125	0.766061	0.76669	0.710663	0.6785	0.683191	0.733639	0.717325	0.755686	0.780184	0.727713	0.719003	0.70814	0.713215	0.760187	0.783663	0.77058	0.772251	0.767218	0.764621	0.735584	0.77249	0.761161	0.784067	0.672333	0.709025	0.69403	0.754003	0.768734	0.697537	0.790807	0.785604	0.758273	0.692873	0.788342	0.757483	0.77128	0.770481	0.773484	0.772347
8.01667	0.769128	0.669416	0.754676	0.771318	0.675208	0.765912	0.720117	0.765457	0.690949	0.77748	0.771025	0.773651	0.705781	0.674187	0.688685	0.744444	0.698328	0.759587	0.780903	0.714683	0.737201	0.694536	0.712235	0.765604	0.781631	0.780521	0.769432	0.767845	0.762419	0.755714	0.777558	0.756134	0.772981	0.682568	0.711901	0.696629	0.756026	0.7574	0.688911	0.780588	0.8	0.750542	0.691562	0.797382	0.763804	0.756949	0.789116	0.769076	0.780192
8.03333	0.784939	0.671708	0.751597	0.777851	0.677276	0.767983	0.725638	0.757047	0.68773	0.78177	0.778873	0.766207	0.700405	0.671296	0.688073	0.738453	0.710486	0.759232	0.781639	0.711724	0.723087	0.701987	0.717406	0.758118	0.784704	0.769804	0.762887	0.758431	0.767908	0.758399	0.771987	0.76194	0.767199	0.673314	0.709445	0.692797	0.751269	0.765725	0.707556	0.786134	0.800416	0.756151	0.696642	0.795222	0.749619	0.7724	0.770481	0.782373	0.772467
8.05	0.784207	0.676154	0.750892	0.782043	0.667726	0.777151	0.722352	0.761364	0.690896	0.798252	0.778011	0.771588	0.711202	0.681121	0.684151	0.744145	0.72043	0.756817	0.788538	0.726199	0.729364	0.699537	0.721881	0.759383	0.77045	0.777702	0.770138	0.765884	0.766112	0.762894	0.782495	0.760178	0.765603	0.673122	0.708423	0.694563	0.756241	0.768734	0.703373	0.78836	0.798854	0.757948	0.691351	0.791408	0.768817	0.765359	0.76633	0.764745	0.773452
8.06667	0.776414	0.664581	0.754261	0.778357	0.674136	0.758211	0.722607	0.757028	0.693713	0.783712	0.764006	0.770186	0.708986	0.674933	0.6916	0.740591	0.704943	0.760709	0.77474	0.719944	0.716207	0.716855	0.720899	0.758043	0.795747	0.768814	0.771447	0.768377	0.752673	0.759458	0.77474	0.758209	0.765722	0.677647	0.712536	0.689218	0.757864	0.771873	0.714428	0.784832	0.801352	0.748201	0.69904	0.791028	0.758806	0.773833	0.750502	0.770161	0.777778
8.08333	0.767206	0.676972	0.760885	0.780328	0.67237	0.761068	0.71445	0.757515	0.684554	0.782404	0.769608	0.763649	0.70578	0.675368	0.684602	0.738095	0.706778	0.750731	0.780599	0.718232	0.722786	0.710126	0.711277	0.76288	0.784802	0.771776	0.775229	0.75648	0.764286	0.757082	0.768332	0.763433	0.771942	0.677249	0.711111	0.693856	0.752915	0.767141	0.721393	0.780846	0.800416	0.761939	0.694838	0.788788	0.75804	0.764821	0.765382	0.767114	0.770953
8.1	0.77461	0.677987	0.760462	0.78768	0.680307	0.764045	0.723292	0.766644	0.684364	0.789015	0.762004	0.779473	0.701314	0.67651	0.69182	0.743322	0.713959	0.759851	0.793285	0.706492	0.736016	0.692712	0.722908	0.753119	0.779758	0.782904	0.773054	0.764706	0.755175	0.748401	0.782152	0.755117	0.763687	0.688718	0.715827	0.694726	0.754717	0.771838	0.703156	0.775379	0.801042	0.767391	0.692438	0.793064	0.754359	0.773879	0.772605	0.774866	0.777205
8.11667	0.771835	0.675659	0.75142	0.774886	0.670274	0.767065	0.718695	0.765886	0.685253	0.783747	0.77295	0.774015	0.705172	0.669536	0.683095	0.740698	0.714176	0.747623	0.7724	0.718945	0.73397	0.694133	0.710115	0.757776	0.775353	0.76239	0.760784	0.771905	0.751955	0.755698	0.766276	0.758519	0.766597	0.680826	0.710394	0.684574	0.758798	0.763672	0.713718	0.776864	0.798956	0.755474	0.683708	0.79209	0.749238	0.761564	0.769857	0.766	0.774029
8.13333	0.767677	0.667706	0.748227	0.779315	0.67433	0.751055	0.725788	0.779133	0.682153	0.776518	0.767556	0.765517	0.713376	0.681726	0.686465	0.745911	0.707891	0.7559	0.780536	0.715666	0.722185	0.699003	0.71273	0.767845	0.784251	0.765424	0.769281	0.766529	0.764117	0.758694	0.779161	0.759108	0.772064	0.676573	0.708633	0.694888	0.752735	0.775325	0.709486	0.773629	0.797927	0.74767	0.698413	0.79096	0.755352	0.77356	0.771505	0.773977	0.777849
8.15	0.770624	0.682249	0.763309	0.783519	0.669841	0.775106	0.718424	0.767317	0.694878	0.786	0.775972	0.770661	0.709007	0.67286	0.68409	0.741599	0.712443	0.755343	0.789578	0.719117	0.724677	0.701777	0.722524	0.755837	0.775016	0.767049	0.763518	0.773074	0.769732	0.747167	0.777344	0.764137	0.769764	0.676968	0.71553	0.695885	0.765648	0.766409	0.71556	0.782149	0.8	0.76513	0.692047	0.784059	0.745827	0.777559	0.77461	0.774799	0.771885
8.16667	0.771563	0.67571	0.747331	0.787582	0.669637	0.759221	0.713626	0.764825	0.687408	0.786863	0.775281	0.75672	0.704217	0.673768	0.688674	0.737572	0.707447	0.750918	0.784777	0.733798	0.721167	0.707057	0.715948	0.767535	0.775432	0.771835	0.76723	0.770674	0.762554	0.753156	0.772549	0.762472	0.761512	0.677363	0.710983	0.688098	0.748191	0.761204	0.702335	0.778496	0.795654	0.759712	0.686795	0.792635	0.764028	0.761843	0.771003	0.767068	0.775939
8.18333	0.762064	0.66937	0.749288	0.779077	0.685126	0.761068	0.715765	0.76793	0.684249	0.781417	0.761204	0.762136	0.702238	0.674403	0.686932	0.754684	0.713308	0.756975	0.78623	0.718359	0.735154	0.709402	0.715061	0.77179	0.775159	0.77106	0.763329	0.772633	0.765759	0.755889	0.785667	0.766243	0.771567	0.672254	0.708514	0.695122	0.757818	0.770577	0.722498	0.779206	0.800832	0.763636	0.685811	0.786156	0.7582	0.772102	0.780488	0.766156	0.78401
8.2	0.757697	0.671285	0.754122	0.78127	0.6726	0.758693	0.719697	0.756684	0.682388	0.776969	0.767507	0.778786	0.709677	0.671306	0.681406	0.732174	0.707669	0.760773	0.781474	0.709655	0.72226	0.69281	0.719973	0.764195	0.769036	0.779062	0.770288	0.76066	0.759512	0.739377	0.774299	0.753141	0.762267	0.671129	0.7028	0.6874	0.760522	0.764442	0.70334	0.775832	0.786563	0.765387	0.68072	0.786885	0.75518	0.766192	0.782726	0.764352	0.779477
8.21667	0.766443	0.671698	0.756028	0.785714	0.688789	0.767819	0.715029	0.765972	0.693098	0.778223	0.770687	0.770934	0.707275	0.677181	0.687931	0.746096	0.720735	0.761205	0.78534	0.722029	0.731525	0.700725	0.722563	0.755968	0.784891	0.773496	0.772875	0.770186	0.771942	0.752841	0.774529	0.762864	0.778397	0.67772	0.710678	0.693583	0.766253	0.765615	0.709519	0.790931	0.80733	0.759712	0.68948	0.790158	0.768995	0.768932	0.773801	0.780702	0.768595
8.23333	0.77628	0.671904	0.760604	0.795039	0.679847	0.765199	0.720836	0.764233	0.689427	0.778743	0.767361	0.767283	0.707852	0.677977	0.691957	0.738879	0.717674	0.744118	0.780822	0.711618	0.730352	0.705145	0.713798	0.758438	0.779834	0.776798	0.76963	0.773546	0.767793	0.750882	0.780456	0.757196	0.778853	0.678154	0.70977	0.691821	0.766129	0.767696	0.700294	0.781562	0.790914	0.759797	0.688414	0.792347	0.757414	0.770524	0.784407	0.768145	0.783109
8.25	0.776804	0.670226	0.750356	0.787859	0.672566	0.762937	0.726012	0.766355	0.696679	0.77675	0.772632	0.769389	0.704193	0.672391	0.673066	0.736023	0.705927	0.764923	0.787541	0.716759	0.727891	0.701316	0.704929	0.761873	0.780128	0.76741	0.766775	0.765722	0.757835	0.749647	0.780392	0.761481	0.76609	0.674854	0.711913	0.693085	0.766983	0.752399	0.713722	0.795991	0.797304	0.755205	0.704249	0.782535	0.754359	0.770332	0.76727	0.777108	0.776501
8.26667	0.762129	0.671717	0.757662	0.775963	0.674807	0.763343	0.713048	0.761015	0.697947	0.787777	0.763194	0.765928	0.709007	0.664016	0.695101	0.744619	0.712433	0.758595	0.773263	0.728481	0.721245	0.695738	0.713415	0.761462	0.781389	0.789116	0.766124	0.774171	0.763948	0.75265	0.778506	0.767564	0.766943	0.681551	0.720642	0.690171	0.750541	0.767397	0.698444	0.776676	0.79855	0.753237	0.683857	0.791196	0.757622	0.765166	0.767582	0.787676	0.78141
8.28333	0.769024	0.669375	0.75124	0.795544	0.67713	0.771008	0.713376	0.766532	0.689832	0.792112	0.765406	0.759094	0.70797	0.67757	0.690639	0.735447	0.704597	0.756062	0.783465	0.7186	0.729803	0.706772	0.70628	0.75181	0.778347	0.775441	0.772994	0.76717	0.75268	0.758156	0.767683	0.764487	0.772853	0.673623	0.722022	0.695421	0.767374	0.771521	0.707101	0.789783	0.793996	0.7445	0.693658	0.791314	0.763622	0.770182	0.766555	0.774151	0.781609
8.3	0.765101	0.673186	0.751601	0.777706	0.673274	0.761173	0.72338	0.762609	0.690842	0.776596	0.762238	0.767038	0.704323	0.671543	0.686712	0.744145	0.703172	0.757289	0.780632	0.720721	0.730245	0.710579	0.723855	0.770252	0.767914	0.763992	0.769836	0.76442	0.763819	0.762313	0.774574	0.758697	0.766323	0.67577	0.715318	0.691614	0.75817	0.761415	0.704612	0.772542	0.807349	0.750361	0.688099	0.789146	0.746189	0.778289	0.773649	0.770722	0.78866
8.31667	0.777251	0.676894	0.758744	0.780313	0.668142	0.759053	0.716349	0.766015	0.690949	0.781104	0.774913	0.772947	0.702919	0.67286	0.689891	0.745234	0.709506	0.751276	0.776913	0.721571	0.728859	0.70897	0.715932	0.755319	0.780892	0.767881	0.764782	0.768217	0.770445	0.751244	0.77547	0.757598	0.765722	0.674256	0.711621	0.698827	0.757664	0.756516	0.697652	0.780316	0.797613	0.749639	0.689402	0.783268	0.757622	0.776983	0.768606	0.778226	0.768401
8.33333	0.777402	0.663298	0.758007	0.793848	0.672173	0.77079	0.710436	0.766801	0.684942	0.780667	0.770035	0.767361	0.706019	0.679169	0.687075	0.743157	0.712433	0.771407	0.773142	0.715964	0.732252	0.696534	0.705206	0.761905	0.77799	0.766015	0.772549	0.767635	0.762419	0.763364	0.786832	0.754269	0.770503	0.669965	0.717502	0.696296	0.758521	0.761108	0.713163	0.777713	0.80385	0.760948	0.689288	0.78882	0.766513	0.772102	0.769489	0.774497	0.771483
8.35	0.772418	0.665409	0.750177	0.784031	0.67282	0.773333	0.714616	0.772697	0.686217	0.778296	0.770139	0.759754	0.701321	0.678261	0.695452	0.743337	0.705526	0.763529	0.787958	0.723227	0.733379	0.694118	0.718071	0.75613	0.786216	0.767833	0.774045	0.778315	0.761871	0.759745	0.77567	0.754256	0.772414	0.680376	0.711621	0.690501	0.756698	0.763683	0.705015	0.786808	0.795549	0.748037	0.700226	0.788581	0.760953	0.769784	0.784314	0.779054	0.77792
8.36667	0.773954	0.671914	0.750533	0.779221	0.672589	0.763713	0.717079	0.770061	0.68636	0.774023	0.77809	0.773074	0.707444	0.677875	0.681973	0.72973	0.711009	0.759027	0.766819	0.71914	0.714865	0.706077	0.715739	0.769384	0.775939	0.757902	0.764133	0.758621	0.765927	0.748043	0.772727	0.760178	0.765753	0.676591	0.716751	0.704666	0.753634	0.763006	0.704902	0.779145	0.794699	0.751625	0.682638	0.784867	0.76092	0.763754	0.767363	0.762252	0.770554
8.38333	0.767178	0.675316	0.758621	0.778502	0.669216	0.756983	0.721159	0.776798	0.687225	0.772059	0.768802	0.765854	0.698733	0.674217	0.68469	0.738879	0.715484	0.758468	0.769031	0.718859	0.720993	0.700855	0.711486	0.7591	0.778767	0.769335	0.770588	0.767635	0.767677	0.750532	0.771654	0.766195	0.763176	0.677797	0.700719	0.686427	0.753445	0.773794	0.703156	0.775451	0.807672	0.74928	0.679574	0.785393	0.757879	0.77727	0.779501	0.780323	0.779346
8.4	0.774172	0.664994	0.757813	0.781107	0.670469	0.77157	0.714532	0.763795	0.682318	0.781501	0.76512	0.771845	0.695003	0.679095	0.688141	0.750726	0.713629	0.764444	0.786135	0.722029	0.729237	0.691558	0.709459	0.76412	0.769574	0.761808	0.768182	0.762759	0.751773	0.754098	0.773229	0.764574	0.772696	0.674001	0.711303	0.690852	0.757132	0.772757	0.707101	0.788856	0.795502	0.756484	0.691002	0.782363	0.754962	0.774657	0.765499	0.767952	0.778416
8.41667	0.776271	0.672693	0.753219	0.791123	0.669416	0.771648	0.727483	0.766443	0.685294	0.793725	0.765363	0.769284	0.713379	0.668655	0.682259	0.736023	0.697956	0.764619	0.782211	0.730368	0.7327	0.700392	0.712644	0.764471	0.778272	0.778912	0.76788	0.778468	0.771058	0.753695	0.77567	0.768829	0.773232	0.674014	0.720174	0.696921	0.762319	0.770968	0.719488	0.783245	0.805411	0.763819	0.688275	0.78632	0.754775	0.772135	0.763087	0.771848	0.775575
8.43333	0.764113	0.67	0.747684	0.775603	0.664776	0.754178	0.708309	0.770847	0.698308	0.793683	0.763433	0.75672	0.703917	0.667106	0.683286	0.74537	0.703506	0.741442	0.773646	0.729167	0.716398	0.693264	0.708249	0.757133	0.782609	0.764468	0.767381	0.761246	0.765805	0.748414	0.77894	0.75941	0.761255	0.666089	0.703571	0.694474	0.763797	0.770619	0.707722	0.783069	0.796066	0.758819	0.685185	0.791619	0.751331	0.77785	0.765101	0.780308	0.782222
8.45	0.771198	0.670625	0.757163	0.78968	0.681206	0.767114	0.721065	0.783141	0.690318	0.772244	0.759441	0.764583	0.698113	0.668655	0.678815	0.73903	0.707354	0.762362	0.784876	0.72619	0.724114	0.697429	0.712347	0.762948	0.771718	0.766958	0.773646	0.768066	0.773188	0.77055	0.780343	0.759494	0.771468	0.671875	0.696057	0.686975	0.760088	0.769379	0.695313	0.776146	0.803015	0.757751	0.680579	0.791408	0.757645	0.781925	0.770946	0.769697	0.780488
8.46667	0.774042	0.672306	0.749298	0.783607	0.674699	0.76108	0.72549	0.760855	0.694978	0.783389	0.763725	0.766644	0.704258	0.668861	0.689537	0.747265	0.702744	0.750366	0.789129	0.724138	0.71957	0.705767	0.717199	0.758096	0.774336	0.769024	0.7724	0.767956	0.761599	0.754249	0.769082	0.760677	0.76685	0.677966	0.711191	0.696296	0.758496	0.77463	0.707722	0.780559	0.805208	0.757225	0.690838	0.791408	0.756881	0.768686	0.76235	0.757656	0.787879
8.48333	0.772819	0.667704	0.750178	0.780392	0.67873	0.765406	0.716409	0.776798	0.693098	0.784379	0.760839	0.764826	0.708046	0.673956	0.688215	0.74121	0.706646	0.754758	0.781782	0.728472	0.720539	0.685401	0.708895	0.770351	0.78813	0.777022	0.763934	0.772257	0.77227	0.759181	0.776547	0.759822	0.758953	0.676692	0.70767	0.693284	0.760349	0.770019	0.713583	0.783578	0.794885	0.745168	0.692568	0.785835	0.760305	0.764629	0.766644	0.76162	0.767619
8.5	0.769282	0.667712	0.753016	0.782353	0.673223	0.764871	0.709622	0.775372	0.69304	0.786	0.770035	0.75307	0.695129	0.668635	0.685017	0.741231	0.707576	0.754967	0.775828	0.726008	0.723202	0.699543	0.706558	0.752646	0.777354	0.761808	0.7654	0.754652	0.748405	0.758719	0.774173	0.762649	0.758597	0.661671	0.709235	0.689783	0.750545	0.772021	0.7105	0.779009	0.795313	0.750895	0.687639	0.788939	0.755894	0.768332	0.771044	0.77428	0.781749
8.51667	0.773154	0.667498	0.757295	0.782951	0.673638	0.761204	0.711758	0.771776	0.684831	0.774817	0.77209	0.766964	0.702827	0.666885	0.677985	0.742084	0.70717	0.749086	0.775683	0.729617	0.712651	0.697583	0.714286	0.76502	0.783079	0.76741	0.770138	0.772696	0.756063	0.765759	0.785151	0.750367	0.76971	0.678281	0.711925	0.690223	0.759019	0.766284	0.706114	0.786722	0.800104	0.748201	0.693521	0.792303	0.752079	0.767079	0.770833	0.77233	0.77884
8.53333	0.767893	0.66875	0.756046	0.790545	0.678322	0.763918	0.72484	0.769492	0.693215	0.777555	0.778947	0.767313	0.701143	0.671731	0.681741	0.744253	0.716487	0.750183	0.781925	0.731605	0.72027	0.700392	0.715646	0.76451	0.788326	0.780887	0.773622	0.766162	0.768398	0.75764	0.773794	0.764837	0.769443	0.675974	0.718341	0.698514	0.753824	0.764103	0.706913	0.77459	0.806367	0.764493	0.689462	0.78511	0.759571	0.767247	0.772297	0.767458	0.766308
8.55	0.7659	0.669981	0.748758	0.789232	0.658521	0.756267	0.713383	0.775897	0.694952	0.777556	0.781934	0.752556	0.699827	0.670635	0.686119	0.742215	0.702765	0.760088	0.772432	0.714483	0.720648	0.694263	0.711785	0.759762	0.784026	0.778912	0.769231	0.762233	0.759602	0.752849	0.760363	0.775373	0.767795	0.666667	0.712536	0.690438	0.759273	0.763916	0.709931	0.790588	0.798332	0.749107	0.688239	0.793651	0.757066	0.76699	0.774763	0.786631	0.772321
8.56667	0.787899	0.672316	0.759114	0.775325	0.664577	0.759272	0.704598	0.76738	0.688283	0.782205	0.76442	0.771881	0.699655	0.67238	0.684151	0.737724	0.708619	0.762811	0.778865	0.731707	0.716307	0.686567	0.709066	0.766822	0.786864	0.765223	0.766971	0.755158	0.769784	0.757426	0.768584	0.762369	0.760331	0.668969	0.704448	0.689438	0.759098	0.761386	0.714569	0.793042	0.793032	0.751629	0.688099	0.790158	0.753237	0.76834	0.7762	0.781563	0.782357
8.58333	0.771871	0.67209	0.75142	0.788058	0.671086	0.768798	0.713383	0.768456	0.703346	0.785244	0.771488	0.775103	0.70639	0.672655	0.679235	0.746813	0.702417	0.76173	0.774611	0.713402	0.727766	0.694118	0.717599	0.760684	0.775862	0.763477	0.760941	0.761708	0.756621	0.756546	0.777058	0.765056	0.774619	0.677047	0.712319	0.68244	0.77533	0.772521	0.716944	0.775912	0.801142	0.755427	0.694289	0.788288	0.764259	0.768932	0.766892	0.771871	0.772208
8.6	0.778155	0.667497	0.754958	0.782637	0.668358	0.77209	0.71585	0.76061	0.699926	0.778738	0.768056	0.772099	0.709323	0.665349	0.692395	0.739655	0.710706	0.754231	0.776832	0.724879	0.720509	0.712598	0.69805	0.756649	0.782971	0.77168	0.773622	0.767538	0.767575	0.752489	0.773316	0.765359	0.777469	0.683781	0.706647	0.693899	0.762253	0.767651	0.715988	0.783217	0.795749	0.759219	0.690919	0.792463	0.755725	0.754997	0.764865	0.771181	0.776569
8.61667	0.774915	0.673317	0.756011	0.787662	0.672359	0.765734	0.717993	0.762257	0.683016	0.788911	0.77591	0.769972	0.694556	0.672196	0.686086	0.74755	0.71189	0.760409	0.786414	0.728344	0.730563	0.701639	0.710331	0.763612	0.792489	0.774696	0.776031	0.78	0.773115	0.764622	0.775974	0.761693	0.773949	0.677681	0.698778	0.693122	0.740474	0.767457	0.720545	0.794343	0.799687	0.75788	0.692394	0.794035	0.769702	0.765166	0.761104	0.77681	0.766562
8.63333	0.766399	0.671199	0.748396	0.787109	0.669604	0.76993	0.709382	0.767535	0.69304	0.785571	0.776999	0.772884	0.721644	0.663144	0.689557	0.735849	0.716463	0.776219	0.78764	0.728352	0.723649	0.69588	0.715353	0.768317	0.780115	0.77899	0.76326	0.764948	0.772143	0.756374	0.77945	0.767632	0.77121	0.679517	0.711414	0.694136	0.763676	0.767247	0.710526	0.782126	0.796891	0.758794	0.686483	0.792113	0.763581	0.775163	0.76897	0.775701	0.779693
8.65	0.782373	0.673737	0.764664	0.784173	0.67067	0.767133	0.722222	0.767049	0.691466	0.784431	0.77551	0.765957	0.710933	0.674786	0.679661	0.742546	0.713633	0.760822	0.776547	0.729881	0.719545	0.703289	0.712644	0.760211	0.777284	0.761264	0.77894	0.774082	0.76	0.766169	0.780536	0.76803	0.778933	0.679354	0.710375	0.692955	0.760462	0.772463	0.713725	0.783529	0.800104	0.76912	0.688232	0.790986	0.757599	0.771263	0.771255	0.77621	0.778988
8.66667	0.781461	0.674157	0.75952	0.787958	0.668144	0.769663	0.710739	0.757818	0.702001	0.784379	0.774599	0.776406	0.712147	0.672572	0.686119	0.741972	0.705255	0.768437	0.785621	0.740324	0.731263	0.704262	0.71525	0.765873	0.775223	0.775897	0.764858	0.771747	0.777139	0.773639	0.770928	0.760741	0.778542	0.676351	0.711692	0.694987	0.765135	0.764894	0.697765	0.791642	0.795337	0.75431	0.684947	0.799659	0.769172	0.767729	0.767785	0.760451	0.786769
8.68333	0.768097	0.672478	0.771265	0.779221	0.674699	0.774194	0.720622	0.761905	0.687959	0.778519	0.769016	0.762724	0.703789	0.669312	0.679864	0.751018	0.711027	0.762637	0.775377	0.724809	0.719381	0.704456	0.7045	0.766156	0.776637	0.770791	0.772757	0.769869	0.77055	0.75828	0.778361	0.775357	0.772633	0.664179	0.711288	0.687402	0.767595	0.771318	0.701362	0.787647	0.794407	0.761355	0.692825	0.781022	0.756098	0.76129	0.763954	0.768721	0.774255
8.7	0.772451	0.671069	0.762143	0.791749	0.670878	0.76988	0.716427	0.765258	0.697709	0.781312	0.775983	0.774015	0.697527	0.669514	0.686152	0.749133	0.709258	0.764234	0.796978	0.739402	0.721698	0.693904	0.71351	0.763926	0.781668	0.769492	0.774382	0.769764	0.764495	0.757275	0.789888	0.769522	0.766413	0.674769	0.703597	0.695469	0.755797	0.766946	0.709552	0.789847	0.803141	0.748026	0.687151	0.789354	0.756654	0.76908	0.772911	0.781292	0.776299
8.71667	0.773954	0.665839	0.762178	0.795425	0.664569	0.769231	0.713129	0.778827	0.70951	0.792593	0.770526	0.758597	0.698795	0.67107	0.690028	0.746234	0.70446	0.764533	0.771336	0.740196	0.718876	0.691656	0.718176	0.767087	0.792706	0.763636	0.77451	0.757035	0.761836	0.758499	0.779315	0.755754	0.769337	0.683566	0.720029	0.693158	0.760409	0.764668	0.715976	0.780259	0.796584	0.756133	0.690623	0.786402	0.756303	0.772727	0.766958	0.780702	0.780128
8.73333	0.772084	0.671012	0.755889	0.782552	0.659348	0.766408	0.721254	0.774799	0.702363	0.782899	0.77551	0.761449	0.699313	0.670402	0.680743	0.738806	0.711903	0.762675	0.782865	0.735335	0.721102	0.695369	0.721922	0.756579	0.794477	0.777627	0.769531	0.76717	0.774496	0.763662	0.770684	0.743571	0.777701	0.672028	0.696991	0.687728	0.763768	0.77063	0.720039	0.78136	0.808901	0.750716	0.685826	0.791477	0.760305	0.77785	0.770791	0.77621	0.775575
8.75	0.773522	0.671856	0.751606	0.786414	0.658735	0.770804	0.708238	0.773217	0.696789	0.787818	0.76384	0.764746	0.704493	0.669525	0.682513	0.739356	0.702479	0.76462	0.780026	0.732493	0.719702	0.700458	0.717033	0.766268	0.776005	0.7762	0.755299	0.765398	0.765591	0.755462	0.778934	0.758544	0.767104	0.67341	0.701868	0.690538	0.758721	0.774775	0.710655	0.7863	0.790829	0.757379	0.683417	0.795249	0.759939	0.776341	0.777022	0.768203	0.772321
8.76667	0.768763	0.663985	0.753386	0.786458	0.669823	0.763176	0.719127	0.768612	0.68695	0.783044	0.767882	0.76881	0.701544	0.660995	0.682872	0.741508	0.710843	0.762325	0.784636	0.730581	0.730717	0.707301	0.714286	0.76162	0.772843	0.761204	0.76938	0.775552	0.76	0.748754	0.780091	0.756898	0.764138	0.668382	0.695497	0.689457	0.756327	0.770078	0.712871	0.781469	0.794407	0.746971	0.694413	0.789235	0.761002	0.775603	0.779878	0.770415	0.77021
8.78333	0.774259	0.675047	0.7602	0.775616	0.666039	0.755031	0.704507	0.767535	0.685063	0.783013	0.780745	0.758053	0.695108	0.666013	0.684986	0.738109	0.697358	0.759027	0.77944	0.731553	0.722482	0.703196	0.713996	0.762633	0.778413	0.773342	0.774917	0.758739	0.766548	0.75693	0.778646	0.75816	0.773416	0.673387	0.707825	0.697194	0.760204	0.755258	0.703232	0.792475	0.783617	0.757379	0.694257	0.79375	0.74924	0.77785	0.766443	0.777108	0.775862
8.8	0.78693	0.665635	0.751601	0.784645	0.675932	0.762829	0.714531	0.764195	0.695941	0.782377	0.773174	0.764625	0.701433	0.662278	0.681511	0.746149	0.692598	0.746909	0.775896	0.734637	0.714572	0.696556	0.707268	0.762633	0.778981	0.767023	0.773115	0.773859	0.760714	0.752833	0.78318	0.769058	0.771251	0.668388	0.71087	0.686979	0.765396	0.766259	0.715271	0.78676	0.799168	0.741981	0.684504	0.784303	0.762414	0.777128	0.773801	0.782873	0.784753
8.81667	0.778305	0.655535	0.756989	0.785714	0.670878	0.761872	0.721709	0.759197	0.702743	0.785003	0.764296	0.760496	0.694886	0.669074	0.687927	0.74971	0.706464	0.755443	0.780679	0.741958	0.718206	0.700654	0.710438	0.756275	0.776148	0.767833	0.769685	0.768226	0.765468	0.765581	0.780456	0.766147	0.77457	0.676284	0.700935	0.695378	0.763504	0.775907	0.705078	0.782914	0.80387	0.767391	0.686592	0.798181	0.757186	0.769579	0.768194	0.775989	0.771774
8.83333	0.771409	0.666667	0.759036	0.779153	0.657697	0.776842	0.712009	0.774933	0.689934	0.792503	0.776918	0.761317	0.708021	0.658393	0.68323	0.736963	0.708046	0.755327	0.775016	0.723922	0.715338	0.709868	0.702757	0.773031	0.783301	0.778912	0.779161	0.764261	0.767309	0.752107	0.764169	0.774701	0.771409	0.680484	0.711705	0.684046	0.764234	0.773633	0.711765	0.782074	0.792746	0.759019	0.680958	0.785311	0.760122	0.764894	0.782285	0.766511	0.783419
8.85	0.774933	0.669788	0.756237	0.786414	0.662008	0.765537	0.719561	0.762769	0.689808	0.781541	0.77121	0.75392	0.700115	0.673684	0.681151	0.735277	0.71319	0.752388	0.777487	0.721799	0.730276	0.698026	0.70122	0.754467	0.782971	0.776871	0.77704	0.752732	0.758179	0.754597	0.764858	0.763961	0.771664	0.66954	0.702586	0.681652	0.758194	0.764518	0.699902	0.775892	0.801042	0.756835	0.687745	0.787402	0.749432	0.776983	0.771352	0.778075	0.782553
8.86667	0.777174	0.674303	0.767327	0.782865	0.666456	0.762509	0.71527	0.760214	0.696547	0.781479	0.768641	0.768176	0.7	0.66471	0.684002	0.74384	0.710825	0.748905	0.777705	0.728861	0.722779	0.692908	0.703629	0.757596	0.78722	0.764666	0.768229	0.769547	0.756546	0.758007	0.772111	0.773641	0.765753	0.669942	0.704529	0.679353	0.755087	0.755799	0.696289	0.783372	0.80437	0.753945	0.693169	0.788429	0.765065	0.772258	0.766043	0.777628	0.786718
8.88333	0.77899	0.663158	0.756602	0.783748	0.674522	0.763066	0.718714	0.763758	0.695749	0.785284	0.775035	0.774238	0.6996	0.664253	0.676255	0.747417	0.71275	0.751644	0.77727	0.738796	0.728261	0.697463	0.707071	0.768309	0.775796	0.766058	0.769483	0.762397	0.745907	0.764327	0.780662	0.767564	0.768806	0.668966	0.703384	0.683359	0.761594	0.775194	0.712871	0.789971	0.802083	0.771574	0.692524	0.787451	0.758806	0.763039	0.776431	0.78293	0.79522
8.9	0.775168	0.659232	0.755145	0.779085	0.670447	0.764871	0.716341	0.762191	0.685525	0.776447	0.765115	0.761544	0.702965	0.663379	0.686119	0.741339	0.699848	0.750364	0.774236	0.719078	0.720915	0.701112	0.713612	0.761682	0.785669	0.773379	0.772608	0.764384	0.762248	0.755855	0.768435	0.762332	0.769918	0.669914	0.706263	0.694081	0.756168	0.758974	0.715271	0.780702	0.797409	0.759594	0.67895	0.789085	0.762997	0.759129	0.763246	0.762317	0.784625
8.91667	0.774042	0.661928	0.752857	0.786509	0.668348	0.772632	0.708788	0.754679	0.697329	0.789015	0.773901	0.777317	0.697489	0.661861	0.679775	0.736932	0.705615	0.760029	0.786789	0.72479	0.718017	0.703752	0.711473	0.767333	0.775302	0.776798	0.765092	0.770934	0.770445	0.757468	0.777996	0.760417	0.767649	0.674499	0.701215	0.687107	0.754717	0.77384	0.715988	0.78563	0.801455	0.761905	0.682399	0.790606	0.755505	0.770577	0.772483	0.772879	0.786769
8.93333	0.774411	0.670186	0.74771	0.779727	0.659534	0.76512	0.704946	0.76727	0.691735	0.787049	0.778011	0.764828	0.703027	0.662092	0.678812	0.746864	0.710167	0.750727	0.784585	0.735335	0.704394	0.702899	0.704102	0.760582	0.78117	0.774696	0.763399	0.767104	0.762313	0.749469	0.777485	0.768713	0.775552	0.675072	0.697641	0.68564	0.74765	0.766067	0.707269	0.785463	0.801139	0.758273	0.694491	0.793884	0.757991	0.768835	0.766644	0.770525	0.787859
8.95	0.769906	0.674534	0.756584	0.78604	0.665829	0.766923	0.706827	0.768194	0.695941	0.777704	0.768802	0.765271	0.70063	0.668182	0.679888	0.756168	0.706637	0.763848	0.77894	0.73101	0.715143	0.691558	0.713324	0.757756	0.775653	0.772512	0.773412	0.768913	0.759207	0.754743	0.769281	0.761062	0.772039	0.680667	0.715517	0.684347	0.755265	0.761051	0.706796	0.778231	0.794421	0.743407	0.679622	0.782145	0.766462	0.771873	0.774497	0.780027	0.78133
8.96667	0.780702	0.65702	0.767705	0.790607	0.668342	0.758766	0.709732	0.764075	0.692878	0.774406	0.766434	0.769284	0.691827	0.669743	0.680649	0.736782	0.713851	0.754592	0.778215	0.723301	0.721289	0.69251	0.711201	0.763971	0.769474	0.770904	0.762435	0.772161	0.760653	0.760916	0.771816	0.767184	0.775934	0.662851	0.70977	0.691943	0.751269	0.769082	0.707843	0.770701	0.789746	0.760604	0.688226	0.785473	0.768293	0.768182	0.773649	0.786532	0.768448
8.98333	0.774629	0.671846	0.753923	0.791612	0.657714	0.773876	0.717654	0.781439	0.703704	0.782956	0.775596	0.778472	0.703535	0.669286	0.681127	0.751728	0.717458	0.753465	0.791667	0.732267	0.721886	0.687948	0.707152	0.751815	0.787138	0.771101	0.77451	0.761544	0.760714	0.756219	0.778435	0.762787	0.762166	0.67513	0.712956	0.69705	0.757112	0.756757	0.710526	0.77888	0.797177	0.754487	0.684387	0.790698	0.759119	0.766903	0.766756	0.777554	0.768889
9	0.778983	0.669587	0.763288	0.78389	0.666457	0.763268	0.718768	0.767798	0.68773	0.775931	0.771549	0.766278	0.69863	0.677675	0.678713	0.740995	0.702642	0.764144	0.791035	0.734495	0.717983	0.700528	0.709482	0.771965	0.778344	0.772789	0.77675	0.768436	0.763309	0.762989	0.791391	0.77603	0.777778	0.666288	0.70448	0.687206	0.763504	0.761935	0.714565	0.78898	0.792492	0.748026	0.686976	0.796359	0.756634	0.773316	0.773307	0.774064	0.78111
9.01667	0.767114	0.673267	0.756429	0.779584	0.659176	0.763547	0.699661	0.766312	0.685926	0.781879	0.774194	0.771724	0.701084	0.663165	0.680971	0.73136	0.69864	0.768158	0.780903	0.739283	0.720648	0.691406	0.705604	0.763071	0.771718	0.774282	0.778878	0.770035	0.766523	0.758423	0.760078	0.753698	0.762724	0.664368	0.697473	0.684953	0.756541	0.769974	0.704501	0.782914	0.798857	0.754676	0.680579	0.791619	0.755894	0.762274	0.772788	0.772758	0.778981
9.03333	0.777702	0.660062	0.746996	0.777633	0.655881	0.754875	0.711022	0.757515	0.695716	0.784667	0.766225	0.765797	0.693439	0.660315	0.678451	0.747126	0.700977	0.752743	0.776042	0.736916	0.715338	0.687948	0.707152	0.761462	0.778416	0.767773	0.768078	0.762363	0.761087	0.754249	0.767532	0.754606	0.766278	0.657323	0.707317	0.69673	0.753256	0.763719	0.703307	0.785377	0.802078	0.740767	0.686592	0.782755	0.761832	0.765888	0.775606	0.768667	0.778416
9.05	0.761559	0.668734	0.757662	0.781795	0.665623	0.751729	0.714204	0.768506	0.704613	0.7831	0.769604	0.768595	0.706659	0.657946	0.674665	0.744717	0.710266	0.7626	0.785995	0.741127	0.73002	0.692806	0.710544	0.76162	0.77446	0.764151	0.780408	0.767104	0.753386	0.763869	0.780184	0.758697	0.775242	0.666476	0.695218	0.683472	0.766545	0.765535	0.720039	0.792519	0.795337	0.753747	0.680332	0.799774	0.75	0.774529	0.769852	0.787449	0.76696
9.06667	0.782756	0.657585	0.754225	0.782185	0.66396	0.762901	0.72089	0.76451	0.692308	0.774172	0.773901	0.763537	0.70017	0.669065	0.684211	0.745685	0.702479	0.752	0.775974	0.726704	0.711141	0.701239	0.706397	0.76607	0.779553	0.765657	0.765166	0.75945	0.760684	0.761871	0.780132	0.780781	0.76733	0.674112	0.696517	0.681159	0.750729	0.761509	0.705825	0.783595	0.799586	0.765896	0.679204	0.790304	0.748103	0.758687	0.769282	0.76769	0.77551
9.08333	0.777404	0.670154	0.755334	0.793557	0.667085	0.768583	0.716247	0.768301	0.693157	0.78986	0.774126	0.759834	0.6958	0.661659	0.689539	0.733295	0.697358	0.759001	0.778721	0.733473	0.715811	0.697188	0.721433	0.757377	0.783853	0.772605	0.775443	0.765679	0.761056	0.755289	0.783037	0.758902	0.768006	0.666476	0.691655	0.687664	0.766158	0.770375	0.694391	0.779988	0.796883	0.763819	0.688341	0.777903	0.75783	0.780456	0.761492	0.76769	0.776854
9.1	0.776719	0.668731	0.758669	0.77749	0.66395	0.768798	0.71347	0.770306	0.699555	0.783622	0.767458	0.764384	0.694144	0.656513	0.677112	0.73992	0.705927	0.75965	0.775339	0.73468	0.720775	0.687093	0.715917	0.771732	0.782664	0.779442	0.76788	0.774306	0.761429	0.746657	0.767185	0.768889	0.766323	0.67984	0.701418	0.686916	0.766376	0.765424	0.707031	0.789876	0.80094	0.764029	0.689732	0.794118	0.756798	0.761874	0.766756	0.770875	0.772611
9.11667	0.773064	0.672467	0.768732	0.783766	0.673367	0.762901	0.707386	0.768456	0.695941	0.784431	0.774668	0.773834	0.697195	0.672811	0.679731	0.747851	0.71167	0.756757	0.785388	0.733843	0.718121	0.691462	0.703555	0.756098	0.773333	0.773954	0.755168	0.762465	0.757706	0.755872	0.784121	0.764487	0.767586	0.665718	0.712012	0.685417	0.758696	0.762516	0.721731	0.791132	0.798752	0.75788	0.680686	0.792986	0.756839	0.775259	0.766199	0.771659	0.779468
9.13333	0.767833	0.669365	0.764706	0.783519	0.6602	0.774983	0.705514	0.765299	0.702823	0.780504	0.770091	0.766162	0.697834	0.661639	0.680899	0.738682	0.707132	0.755653	0.772875	0.735233	0.722148	0.686928	0.701273	0.756899	0.780178	0.766374	0.761097	0.773949	0.762724	0.757813	0.774257	0.764793	0.760573	0.680365	0.7	0.686192	0.757246	0.766602	0.712463	0.774476	0.791214	0.760979	0.684795	0.786199	0.74357	0.755456	0.768194	0.767287	0.776157
9.15	0.78693	0.669957	0.754839	0.773169	0.672131	0.766342	0.720387	0.75984	0.705052	0.774172	0.769071	0.769814	0.694178	0.669941	0.681102	0.736	0.698328	0.761522	0.776478	0.736364	0.719251	0.695226	0.707071	0.754131	0.780192	0.766846	0.771597	0.761839	0.75803	0.75	0.769281	0.763489	0.770345	0.681896	0.715112	0.684456	0.763386	0.762788	0.706628	0.783217	0.793461	0.757163	0.693036	0.785193	0.763581	0.767381	0.773307	0.772244	0.782857
9.16667	0.774477	0.661548	0.759717	0.780884	0.665406	0.766316	0.706887	0.764276	0.695652	0.776159	0.759555	0.768754	0.698295	0.665354	0.683324	0.744693	0.69771	0.75	0.772786	0.743697	0.721147	0.688961	0.707383	0.754779	0.78125	0.773649	0.777485	0.761317	0.765502	0.758179	0.788119	0.752967	0.760766	0.682604	0.698073	0.688935	0.759448	0.777128	0.702231	0.777713	0.790314	0.76129	0.67608	0.780761	0.756881	0.758398	0.775688	0.789084	0.778481
9.18333	0.769644	0.673444	0.749465	0.789164	0.657517	0.764747	0.704983	0.758183	0.698964	0.780455	0.766923	0.763687	0.695157	0.652288	0.680272	0.732685	0.707857	0.755831	0.782438	0.727713	0.717608	0.698052	0.70303	0.766578	0.779328	0.774648	0.771053	0.76603	0.765973	0.752468	0.770492	0.766889	0.778237	0.669327	0.704448	0.694737	0.75036	0.758532	0.703201	0.77907	0.806688	0.761151	0.680602	0.796571	0.755894	0.764175	0.766043	0.769539	0.772727
9.2	0.784207	0.671827	0.757662	0.794252	0.669168	0.772125	0.709163	0.77628	0.697037	0.78008	0.76491	0.765972	0.697383	0.665359	0.686584	0.751004	0.704151	0.757887	0.775229	0.736402	0.725399	0.700984	0.716981	0.764745	0.780332	0.774019	0.761408	0.769071	0.762178	0.758203	0.778213	0.76475	0.770345	0.667797	0.7103	0.693515	0.770468	0.77463	0.709804	0.790711	0.798651	0.759312	0.681135	0.792186	0.756226	0.768293	0.767941	0.769282	0.786308
9.21667	0.773826	0.659133	0.768137	0.785016	0.664798	0.776692	0.706349	0.774563	0.702461	0.779402	0.770412	0.757534	0.691652	0.665574	0.68573	0.744253	0.700454	0.771787	0.784494	0.741283	0.718459	0.695793	0.717966	0.765096	0.776786	0.77439	0.765013	0.767795	0.767591	0.75689	0.782752	0.762046	0.765636	0.670429	0.710394	0.681061	0.761974	0.760897	0.70155	0.782225	0.797192	0.75594	0.678275	0.784314	0.761251	0.77258	0.770415	0.781377	0.771283
9.23333	0.775	0.672393	0.746479	0.787067	0.667925	0.767296	0.705281	0.770316	0.696903	0.786896	0.769284	0.7577	0.693143	0.663619	0.670183	0.74356	0.710068	0.744573	0.783322	0.722567	0.730074	0.69015	0.707465	0.768924	0.786906	0.779282	0.759922	0.77135	0.757295	0.763571	0.778502	0.759081	0.772727	0.665913	0.696302	0.700104	0.737976	0.776843	0.702231	0.77563	0.793873	0.759885	0.681589	0.78491	0.763581	0.764023	0.77621	0.770722	0.770013
9.25	0.778378	0.667694	0.760854	0.790026	0.663125	0.771709	0.717035	0.768972	0.701702	0.794217	0.775106	0.780403	0.700057	0.664714	0.685538	0.742009	0.711684	0.758922	0.776623	0.736548	0.71609	0.693705	0.711785	0.752142	0.77686	0.777702	0.767366	0.767906	0.761364	0.765125	0.774574	0.773373	0.761612	0.666667	0.714286	0.684619	0.755459	0.766859	0.71096	0.788325	0.811556	0.753758	0.673436	0.790423	0.76705	0.77547	0.780471	0.775236	0.779607
9.26667	0.771906	0.660944	0.748237	0.790132	0.663534	0.770042	0.716648	0.77294	0.700369	0.784	0.765778	0.774756	0.693182	0.657552	0.686652	0.75	0.699095	0.760029	0.784595	0.7435	0.713907	0.687296	0.713032	0.760797	0.773657	0.782904	0.768831	0.760028	0.768345	0.752119	0.783322	0.768148	0.758856	0.678449	0.695374	0.686785	0.749637	0.770524	0.699321	0.790123	0.800519	0.751977	0.685	0.802737	0.760456	0.763907	0.774411	0.759654	0.77551
9.28333	0.772271	0.666872	0.753025	0.771633	0.660236	0.764376	0.699664	0.772483	0.701415	0.787475	0.764092	0.772853	0.693092	0.661861	0.682379	0.740805	0.706283	0.76393	0.787582	0.733798	0.714663	0.697403	0.703629	0.774064	0.778907	0.772512	0.768229	0.767538	0.754249	0.75461	0.774951	0.760805	0.762166	0.668934	0.700286	0.687467	0.768498	0.76041	0.716243	0.785047	0.795124	0.763859	0.682805	0.787845	0.765244	0.770779	0.777703	0.77592	0.776575
9.3	0.768506	0.651248	0.766595	0.790196	0.666458	0.774194	0.700168	0.76738	0.696547	0.780731	0.771588	0.759889	0.696731	0.664698	0.676356	0.744681	0.695815	0.755507	0.782495	0.731674	0.715135	0.69015	0.713315	0.757256	0.78111	0.772358	0.764668	0.766943	0.755304	0.744891	0.772787	0.761481	0.762457	0.669496	0.700861	0.699582	0.750903	0.771941	0.707602	0.783831	0.803432	0.748392	0.680509	0.786644	0.748299	0.769775	0.771601	0.772423	0.777497
9.31667	0.775827	0.656288	0.762544	0.787919	0.65768	0.770147	0.710376	0.773649	0.701192	0.775443	0.770629	0.76699	0.696439	0.655844	0.677635	0.732265	0.699849	0.762947	0.772432	0.732777	0.716099	0.69111	0.71477	0.762846	0.775302	0.772605	0.759559	0.769391	0.758179	0.753008	0.765013	0.748699	0.759891	0.675	0.697775	0.683884	0.759273	0.770227	0.701071	0.795655	0.799272	0.75519	0.683157	0.787571	0.757066	0.760982	0.766086	0.781355	0.775523
9.33333	0.776653	0.660366	0.751955	0.783854	0.655535	0.761506	0.704122	0.768048	0.691057	0.772368	0.768693	0.766118	0.693007	0.659135	0.677419	0.738435	0.702417	0.758974	0.78968	0.737864	0.727394	0.686856	0.709201	0.755921	0.778772	0.760375	0.76658	0.76066	0.745429	0.755116	0.775377	0.764793	0.772665	0.662338	0.699434	0.693835	0.755991	0.760309	0.709427	0.784832	0.810839	0.750359	0.679224	0.791432	0.756042	0.768536	0.769025	0.77047	0.773885
9.35	0.77882	0.666055	0.760424	0.787164	0.659813	0.764829	0.703037	0.772727	0.695492	0.77366	0.782793	0.76532	0.692002	0.664482	0.685682	0.734974	0.704992	0.7626	0.779948	0.74216	0.719973	0.692661	0.708502	0.765844	0.782443	0.776423	0.764629	0.770604	0.765882	0.761939	0.776903	0.769401	0.768652	0.674221	0.717266	0.681205	0.765693	0.764706	0.709709	0.783499	0.8	0.763518	0.681793	0.783951	0.762777	0.766753	0.775782	0.772237	0.76359
9.36667	0.77428	0.660747	0.763571	0.781332	0.668122	0.765823	0.7	0.767677	0.690037	0.775132	0.778637	0.766413	0.695873	0.661871	0.682478	0.733903	0.693062	0.766052	0.778357	0.737353	0.712858	0.680851	0.702612	0.761747	0.773847	0.764468	0.766688	0.762267	0.758669	0.757102	0.777704	0.771111	0.765914	0.673099	0.7114	0.692872	0.75942	0.770078	0.707887	0.783499	0.805729	0.761632	0.681215	0.781972	0.757967	0.767185	0.769644	0.76061	0.788768
9.38333	0.779501	0.667679	0.768902	0.786832	0.666248	0.75886	0.721971	0.768612	0.700811	0.782956	0.776611	0.778315	0.697846	0.664508	0.67412	0.738759	0.696429	0.752907	0.78772	0.738889	0.721084	0.697978	0.70254	0.766977	0.790013	0.777022	0.762338	0.770819	0.760114	0.759717	0.773622	0.762687	0.777778	0.672103	0.704755	0.693515	0.756168	0.766176	0.709552	0.784832	0.803117	0.743407	0.669403	0.785068	0.766641	0.759949	0.769953	0.773244	0.768553
9.4	0.771101	0.664623	0.759272	0.793923	0.662703	0.765328	0.699214	0.758161	0.705271	0.780147	0.769874	0.765115	0.687923	0.654121	0.686693	0.742232	0.698723	0.758017	0.776187	0.735457	0.716378	0.698827	0.699597	0.764276	0.774809	0.772143	0.765666	0.766782	0.767025	0.762376	0.766319	0.759615	0.763587	0.670635	0.700646	0.693438	0.762947	0.765424	0.703201	0.777583	0.806621	0.753405	0.681465	0.789296	0.758015	0.769082	0.768456	0.775183	0.770305
9.41667	0.764943	0.658745	0.764245	0.77727	0.654534	0.768096	0.712748	0.779352	0.69208	0.781479	0.764006	0.781012	0.699546	0.66623	0.68169	0.73819	0.708459	0.752533	0.782723	0.731859	0.723518	0.68551	0.711486	0.760211	0.780612	0.781695	0.770138	0.77455	0.75535	0.765248	0.780599	0.757217	0.769072	0.662732	0.6947	0.69279	0.757796	0.760744	0.703596	0.780774	0.809124	0.755524	0.685619	0.783268	0.75303	0.760717	0.771696	0.770833	0.777849
9.43333	0.773002	0.662592	0.757554	0.779817	0.667712	0.763763	0.694992	0.760695	0.701937	0.798122	0.772249	0.76499	0.686474	0.658269	0.688939	0.735678	0.697289	0.757289	0.800394	0.732365	0.723632	0.689005	0.704225	0.768106	0.773537	0.778305	0.76873	0.764787	0.781385	0.761194	0.774151	0.763785	0.76555	0.665354	0.707439	0.690501	0.75218	0.769032	0.704854	0.791544	0.793889	0.755747	0.684035	0.793375	0.757274	0.762211	0.774151	0.775839	0.782248
9.45	0.770061	0.661379	0.747167	0.777128	0.66125	0.751916	0.717614	0.776351	0.695716	0.781167	0.768267	0.76699	0.694397	0.662109	0.682913	0.727891	0.689088	0.75	0.77727	0.732687	0.714667	0.683938	0.706631	0.771448	0.771519	0.772418	0.764016	0.775312	0.756969	0.760171	0.787839	0.760355	0.76701	0.667233	0.698006	0.682099	0.754158	0.773136	0.714706	0.784743	0.80292	0.749822	0.673817	0.794318	0.752287	0.764442	0.778001	0.785523	0.785394
9.46667	0.783602	0.672761	0.758475	0.787739	0.666667	0.772375	0.709224	0.772297	0.70597	0.780358	0.77079	0.77686	0.695923	0.655484	0.675028	0.746149	0.705041	0.749096	0.774319	0.736952	0.707976	0.707349	0.716307	0.764512	0.778981	0.766487	0.771895	0.758597	0.755698	0.768848	0.788018	0.756098	0.772195	0.668739	0.703915	0.684156	0.758922	0.762821	0.706511	0.779988	0.801872	0.754487	0.680945	0.791784	0.75304	0.769974	0.767582	0.761015	0.777707
9.48333	0.773458	0.667075	0.76	0.789817	0.663563	0.770907	0.710317	0.775758	0.698885	0.775942	0.776692	0.769494	0.687113	0.663424	0.676095	0.736513	0.705438	0.763797	0.78637	0.729542	0.723179	0.687865	0.710526	0.764394	0.774214	0.767629	0.756669	0.763736	0.769231	0.768023	0.779961	0.75834	0.763661	0.67215	0.693069	0.692029	0.76337	0.76041	0.697876	0.788882	0.805657	0.752857	0.681994	0.790894	0.761035	0.760618	0.768617	0.772697	0.777565
9.5	0.76727	0.661972	0.766078	0.772226	0.658025	0.757682	0.711778	0.765929	0.705882	0.779392	0.767556	0.762887	0.683737	0.659987	0.681665	0.731735	0.701821	0.752735	0.779373	0.733983	0.717305	0.693464	0.703135	0.751651	0.794591	0.778528	0.762247	0.762069	0.758226	0.759088	0.771092	0.756817	0.76314	0.67369	0.702067	0.68937	0.751449	0.757808	0.706511	0.784832	0.800834	0.757728	0.67765	0.77883	0.750191	0.760982	0.763806	0.776964	0.784939
9.51667	0.76727	0.656345	0.75	0.784595	0.660681	0.772152	0.710586	0.766156	0.697572	0.771108	0.761705	0.768116	0.695554	0.648614	0.672443	0.736333	0.697744	0.768053	0.781107	0.73783	0.708553	0.685065	0.710155	0.777188	0.785166	0.770833	0.766251	0.770139	0.757275	0.766762	0.765655	0.764012	0.764266	0.668732	0.709353	0.680556	0.756168	0.768347	0.703883	0.781232	0.8047	0.756949	0.680133	0.790341	0.759939	0.76129	0.767426	0.774064	0.782637
9.53333	0.770722	0.661162	0.748592	0.782808	0.658824	0.757343	0.711149	0.77193	0.703649	0.786711	0.766643	0.766001	0.689402	0.653946	0.674874	0.74957	0.700299	0.75837	0.790132	0.729095	0.707895	0.68827	0.704102	0.755424	0.778558	0.780027	0.778141	0.754808	0.753511	0.756237	0.771429	0.752751	0.770028	0.673493	0.696085	0.6853	0.756718	0.761874	0.695358	0.783019	0.796025	0.765255	0.681087	0.788701	0.751891	0.766259	0.769693	0.767023	0.779122
9.55	0.767224	0.67234	0.749826	0.780946	0.661893	0.759053	0.70084	0.774259	0.702143	0.782407	0.771905	0.782548	0.688515	0.66105	0.677026	0.731293	0.695976	0.76402	0.774693	0.736623	0.7249	0.693705	0.713131	0.768106	0.778767	0.771175	0.765902	0.765593	0.750706	0.765836	0.776402	0.767737	0.756463	0.662367	0.689533	0.685329	0.768116	0.775209	0.707246	0.787296	0.806149	0.768505	0.676712	0.793123	0.758594	0.76671	0.771028	0.780147	0.778485
9.56667	0.766173	0.66078	0.753551	0.777199	0.651581	0.756983	0.713394	0.766958	0.702823	0.768116	0.766061	0.772003	0.690022	0.656995	0.685061	0.737677	0.695946	0.760294	0.788097	0.736294	0.719251	0.687216	0.703156	0.760526	0.778772	0.779891	0.779306	0.7643	0.757123	0.763251	0.774822	0.763217	0.76555	0.667042	0.697034	0.692427	0.752882	0.758178	0.704743	0.785546	0.795325	0.757358	0.681768	0.791432	0.759755	0.762646	0.769231	0.771448	0.76452
9.58333	0.771812	0.660573	0.759943	0.786928	0.658978	0.769014	0.709111	0.759358	0.697778	0.77763	0.762865	0.76406	0.691657	0.649191	0.688341	0.739328	0.697987	0.761314	0.798684	0.734266	0.72709	0.680672	0.717246	0.758278	0.773045	0.764106	0.781312	0.763158	0.760948	0.763701	0.774574	0.764837	0.769972	0.664032	0.693662	0.680818	0.759124	0.761598	0.706847	0.785798	0.795124	0.757706	0.677827	0.786402	0.762855	0.775457	0.775251	0.767643	0.782941
9.6	0.782726	0.663426	0.758815	0.785248	0.658978	0.755911	0.70906	0.766399	0.693333	0.781041	0.77442	0.761708	0.691441	0.658031	0.682735	0.732578	0.7009	0.753455	0.775616	0.738494	0.719019	0.691909	0.704301	0.759394	0.785166	0.770216	0.767916	0.770977	0.756272	0.754571	0.765088	0.760324	0.765152	0.670231	0.695467	0.679177	0.753435	0.767903	0.706395	0.779274	0.803133	0.747863	0.674188	0.789921	0.757066	0.757888	0.773031	0.787838	0.769036
9.61667	0.787492	0.65916	0.770445	0.788374	0.653917	0.760945	0.7	0.765814	0.70632	0.788807	0.767361	0.765152	0.68757	0.655106	0.678032	0.741097	0.692595	0.762253	0.777705	0.731758	0.716832	0.691909	0.706862	0.770145	0.768939	0.767206	0.77156	0.769655	0.763571	0.762784	0.781925	0.753676	0.76158	0.672881	0.699222	0.685185	0.758671	0.777202	0.70229	0.782483	0.798032	0.757184	0.67865	0.791246	0.760091	0.774951	0.794197	0.782172	0.775862
9.63333	0.770931	0.658816	0.749468	0.782609	0.662112	0.752778	0.713401	0.760667	0.704089	0.778961	0.773268	0.777623	0.6939	0.654662	0.675721	0.736095	0.691735	0.742098	0.792539	0.733703	0.716744	0.690323	0.699338	0.762723	0.775949	0.776129	0.772934	0.7621	0.767691	0.751763	0.776324	0.763001	0.765914	0.671001	0.710207	0.689037	0.758845	0.758291	0.709709	0.790711	0.799376	0.752496	0.680509	0.788645	0.748109	0.766192	0.777181	0.775851	0.78236
9.65	0.779501	0.648338	0.766243	0.780328	0.661902	0.759695	0.7	0.772391	0.697847	0.787859	0.764376	0.776316	0.698092	0.662753	0.688616	0.732955	0.691099	0.757487	0.784967	0.741958	0.710788	0.682225	0.695825	0.761056	0.776997	0.77037	0.768831	0.766736	0.752137	0.749823	0.774004	0.757016	0.755254	0.661435	0.692362	0.690119	0.745126	0.770524	0.695441	0.786808	0.802501	0.756969	0.677741	0.797397	0.763664	0.786971	0.773484	0.780914	0.784351
9.66667	0.767206	0.661604	0.765636	0.78618	0.654917	0.758357	0.703081	0.769591	0.708427	0.778218	0.768688	0.759424	0.689752	0.651193	0.680045	0.743764	0.697378	0.753294	0.778354	0.722376	0.731544	0.682581	0.704545	0.757218	0.779468	0.769701	0.781332	0.759044	0.756063	0.753182	0.780184	0.754647	0.76197	0.678511	0.7097	0.689224	0.755797	0.774277	0.722222	0.780814	0.803655	0.754487	0.672949	0.785835	0.75783	0.764554	0.773913	0.778443	0.791111
9.68333	0.781145	0.653333	0.751588	0.78618	0.652201	0.762901	0.710096	0.763017	0.696856	0.791611	0.775753	0.77056	0.688414	0.658694	0.686801	0.732538	0.692021	0.763331	0.783203	0.741777	0.714001	0.690956	0.716498	0.766977	0.779543	0.77389	0.763566	0.767845	0.767908	0.763701	0.776903	0.760148	0.765146	0.664054	0.697098	0.686622	0.753086	0.758974	0.70628	0.784588	0.804484	0.759539	0.679318	0.778835	0.756098	0.76723	0.771237	0.765408	0.769425
9.7	0.773002	0.652043	0.753201	0.78736	0.655087	0.761608	0.707235	0.763563	0.703428	0.789826	0.770469	0.762922	0.694648	0.659987	0.683973	0.733898	0.689604	0.760553	0.779145	0.729037	0.716467	0.686364	0.705921	0.757396	0.776157	0.765972	0.769987	0.764583	0.756584	0.750354	0.787025	0.76392	0.756793	0.671396	0.6983	0.684703	0.750905	0.775339	0.696618	0.778818	0.798127	0.751433	0.675303	0.785795	0.759848	0.777706	0.774648	0.766867	0.775884
9.71667	0.772544	0.664029	0.752454	0.798297	0.659218	0.766061	0.707632	0.768097	0.695941	0.780568	0.7645	0.768487	0.695211	0.655305	0.684862	0.73819	0.706546	0.761107	0.785248	0.743536	0.714667	0.687662	0.714	0.760927	0.781945	0.774629	0.777487	0.764177	0.777135	0.761905	0.785761	0.758672	0.766964	0.664242	0.701567	0.678866	0.760145	0.771318	0.701449	0.790711	0.799794	0.760634	0.684765	0.78844	0.751903	0.765049	0.779581	0.782638	0.784389
9.73333	0.774563	0.660606	0.752326	0.783943	0.655941	0.762535	0.706113	0.769024	0.704089	0.789439	0.767845	0.76971	0.689326	0.651058	0.684624	0.737892	0.701571	0.763464	0.780519	0.7391	0.725451	0.689276	0.705921	0.746239	0.790757	0.781229	0.775885	0.777778	0.766187	0.757275	0.783943	0.771619	0.780137	0.668174	0.702568	0.688542	0.76312	0.76933	0.709709	0.784714	0.802083	0.755922	0.679204	0.7983	0.763359	0.774465	0.756114	0.770306	0.776366
9.75	0.766043	0.665046	0.769892	0.795039	0.66813	0.766505	0.712932	0.768358	0.699926	0.783622	0.774983	0.761449	0.687217	0.659987	0.691489	0.742776	0.694776	0.770419	0.785108	0.743394	0.723036	0.695596	0.701731	0.750822	0.785304	0.782373	0.772638	0.768176	0.754098	0.755289	0.774903	0.756817	0.759837	0.664992	0.693993	0.687757	0.750181	0.772931	0.701822	0.780047	0.804675	0.752137	0.681518	0.790894	0.753986	0.759021	0.768924	0.779203	0.770013
9.76667	0.777328	0.660412	0.762108	0.790957	0.650307	0.763879	0.708029	0.76431	0.707191	0.784288	0.774895	0.76263	0.680447	0.66105	0.686308	0.735178	0.698269	0.754881	0.783235	0.733748	0.72964	0.70026	0.698612	0.770557	0.776015	0.773154	0.771746	0.780166	0.77227	0.761669	0.778066	0.766021	0.768176	0.676437	0.707386	0.687983	0.753219	0.773367	0.708333	0.783245	0.802912	0.755524	0.671789	0.781479	0.756449	0.774382	0.770405	0.778891	0.770253
9.78333	0.775387	0.66422	0.755462	0.781818	0.65739	0.760612	0.716638	0.767989	0.712575	0.786382	0.774895	0.771567	0.688202	0.656812	0.687852	0.736635	0.710526	0.750903	0.781676	0.736439	0.720501	0.688303	0.70881	0.759552	0.783025	0.775136	0.773732	0.764261	0.75779	0.768571	0.776768	0.767751	0.768652	0.677784	0.697609	0.682353	0.747839	0.775209	0.710552	0.789906	0.803227	0.753415	0.679692	0.781268	0.761977	0.766192	0.782112	0.765957	0.78111
9.8	0.769075	0.664638	0.759972	0.779002	0.661121	0.763928	0.705193	0.772271	0.700746	0.779255	0.767474	0.773324	0.690085	0.658473	0.684092	0.740445	0.700599	0.760997	0.77871	0.731724	0.72485	0.698309	0.701142	0.759284	0.785214	0.77168	0.759584	0.769655	0.769618	0.765082	0.785108	0.762574	0.76603	0.670028	0.696542	0.681234	0.746398	0.762427	0.705141	0.783705	0.793139	0.751067	0.678275	0.789116	0.762557	0.7574	0.778299	0.779264	0.776865
9.81667	0.764157	0.667681	0.763158	0.790514	0.654703	0.775281	0.709894	0.769231	0.699631	0.782178	0.774059	0.776773	0.700341	0.658081	0.678232	0.731721	0.698723	0.76187	0.779517	0.727459	0.730053	0.692158	0.71	0.770957	0.776933	0.775	0.771861	0.763069	0.776411	0.752468	0.781107	0.776286	0.775188	0.671133	0.708511	0.682523	0.764451	0.766026	0.700192	0.78584	0.797508	0.760745	0.675124	0.800113	0.752648	0.776913	0.777331	0.77495	0.790076
9.83333	0.772211	0.657831	0.743017	0.789093	0.649112	0.751209	0.697765	0.767317	0.691474	0.777264	0.764092	0.770503	0.689266	0.648528	0.682327	0.733409	0.700375	0.756955	0.774256	0.726084	0.723138	0.690768	0.696547	0.761027	0.780457	0.772666	0.7629	0.764585	0.761056	0.752658	0.775377	0.765359	0.771487	0.670964	0.699504	0.676486	0.750362	0.764254	0.708092	0.781744	0.796479	0.749641	0.667578	0.785473	0.759036	0.767892	0.784327	0.780374	0.774889
9.85	0.77047	0.659988	0.751067	0.799084	0.654014	0.753633	0.708825	0.763806	0.701091	0.789894	0.776307	0.770335	0.69898	0.650804	0.680649	0.734947	0.694903	0.757664	0.77474	0.730929	0.722884	0.697403	0.707219	0.762846	0.771176	0.769231	0.775658	0.762491	0.754448	0.758133	0.768686	0.760886	0.760274	0.668904	0.69096	0.684508	0.75072	0.7638	0.694899	0.780886	0.806485	0.751971	0.675055	0.787282	0.762595	0.777346	0.777181	0.764471	0.775394
9.86667	0.773369	0.65045	0.752801	0.774822	0.650155	0.759195	0.694784	0.769076	0.70384	0.783355	0.770195	0.76669	0.693612	0.654709	0.685475	0.731419	0.707463	0.756579	0.789813	0.727336	0.72008	0.688903	0.70506	0.761056	0.775174	0.777853	0.76888	0.757555	0.777459	0.759181	0.773109	0.761238	0.770919	0.67831	0.699365	0.681795	0.761767	0.768435	0.708213	0.783547	0.809649	0.757009	0.66886	0.785553	0.753986	0.769132	0.76494	0.773572	0.7782
9.88333	0.777927	0.65659	0.768956	0.785901	0.647965	0.767845	0.712605	0.778528	0.715138	0.784158	0.772249	0.76669	0.698124	0.660256	0.683296	0.738444	0.702926	0.753425	0.772934	0.729095	0.715984	0.679537	0.696405	0.771486	0.774356	0.766801	0.778361	0.767283	0.768188	0.755994	0.766343	0.765832	0.771858	0.672462	0.701482	0.684889	0.762527	0.764139	0.702025	0.785548	0.79938	0.763064	0.673806	0.793417	0.761069	0.772135	0.77139	0.780895	0.78813
9.9	0.779638	0.663421	0.766832	0.788436	0.65919	0.763359	0.715493	0.780914	0.70354	0.793195	0.77111	0.761905	0.708167	0.654839	0.688136	0.734242	0.703843	0.747467	0.785483	0.731994	0.718646	0.688067	0.701929	0.767087	0.787126	0.778231	0.776393	0.777547	0.760885	0.761331	0.781782	0.77613	0.768334	0.67566	0.703235	0.690119	0.757267	0.771061	0.704348	0.78584	0.809224	0.784571	0.668668	0.792186	0.757967	0.766688	0.769384	0.770514	0.780472
9.91667	0.767023	0.65659	0.750178	0.783979	0.654037	0.763433	0.696111	0.758161	0.708177	0.780731	0.756455	0.772633	0.706652	0.654019	0.673538	0.731419	0.695394	0.758521	0.793307	0.723829	0.72008	0.685881	0.709591	0.758075	0.779758	0.768087	0.765359	0.76314	0.755131	0.756201	0.771336	0.760178	0.760736	0.675858	0.686671	0.68595	0.756854	0.763578	0.719417	0.786215	0.790264	0.758076	0.674163	0.786876	0.75753	0.768681	0.772244	0.778371	0.786439
9.93333	0.771141	0.662048	0.761037	0.786971	0.662935	0.770298	0.713404	0.771158	0.703566	0.782205	0.764993	0.771761	0.700623	0.654511	0.68477	0.736635	0.688658	0.764923	0.776554	0.73509	0.720715	0.684923	0.703826	0.77321	0.788938	0.772391	0.779315	0.762887	0.774056	0.762916	0.779517	0.771982	0.774171	0.659432	0.700422	0.68037	0.75762	0.762179	0.701636	0.787222	0.80333	0.763026	0.670865	0.805195	0.762699	0.766667	0.774064	0.776589	0.776441
9.95	0.774866	0.657419	0.759828	0.779153	0.65212	0.763523	0.704304	0.770415	0.701493	0.776827	0.769338	0.770242	0.69909	0.652591	0.678992	0.732203	0.693741	0.765179	0.780616	0.747405	0.712492	0.686136	0.68886	0.760053	0.783079	0.767253	0.761504	0.760082	0.764664	0.757576	0.772342	0.753169	0.771487	0.665181	0.698592	0.674371	0.764406	0.758333	0.712891	0.776102	0.795537	0.752326	0.663577	0.787776	0.765517	0.774048	0.770405	0.767304	0.770389
9.96667	0.778451	0.654077	0.761905	0.784365	0.651206	0.759336	0.713397	0.767003	0.716854	0.783873	0.769016	0.77056	0.697834	0.64971	0.673889	0.721505	0.696495	0.753802	0.780078	0.724948	0.719842	0.686856	0.704667	0.762914	0.774255	0.765615	0.775229	0.760359	0.757275	0.754902	0.777487	0.767923	0.76197	0.664634	0.686316	0.68254	0.760145	0.768935	0.71137	0.781744	0.793264	0.748212	0.664309	0.787675	0.751511	0.772962	0.771333	0.770207	0.787356
9.98333	0.771237	0.657246	0.755944	0.778428	0.658824	0.761277	0.703229	0.770819	0.702001	0.787333	0.772443	0.762887	0.703831	0.652257	0.688304	0.734428	0.7009	0.755636	0.778502	0.727336	0.727454	0.688103	0.708195	0.760813	0.784665	0.774303	0.768021	0.774238	0.765581	0.761669	0.774319	0.772321	0.77732	0.674302	0.697055	0.677568	0.762076	0.767263	0.718569	0.79	0.791345	0.760057	0.670633	0.801023	0.759848	0.781842	0.776887	0.770861	0.784351
10	0.776129	0.660024	0.757316	0.787582	0.652228	0.760672	0.701725	0.770514	0.70178	0.777851	0.77079	0.768226	0.705378	0.655949	0.685779	0.731352	0.69225	0.759679	0.781311	0.731034	0.719228	0.685696	0.704244	0.762566	0.790549	0.765857	0.768078	0.768116	0.762313	0.76204	0.785621	0.769117	0.767553	0.672829	0.684653	0.678279	0.754853	0.767141	0.704918	0.789813	0.802405	0.747504	0.66975	0.784027	0.753394	0.764249	0.769947	0.771333	0.78133
10.0167	0.773307	0.655214	0.756949	0.773817	0.661462	0.771169	0.702688	0.772237	0.693773	0.774257	0.775123	0.761348	0.700287	0.652813	0.681461	0.734085	0.694548	0.75857	0.784835	0.735355	0.733736	0.688062	0.710299	0.76087	0.777497	0.777251	0.762029	0.758856	0.765502	0.754075	0.774194	0.756657	0.767649	0.659634	0.68833	0.678791	0.766082	0.771447	0.712062	0.787932	0.794407	0.759512	0.656757	0.783829	0.75569	0.761935	0.779195	0.766912	0.773502
10.0333	0.77428	0.658419	0.759494	0.78604	0.660062	0.76134	0.703212	0.785472	0.704194	0.790559	0.781907	0.766553	0.710753	0.669459	0.69049	0.729623	0.698295	0.76492	0.784314	0.734116	0.728552	0.692954	0.713524	0.763934	0.787548	0.784459	0.763518	0.777013	0.759207	0.765912	0.782068	0.764967	0.773006	0.666667	0.705508	0.678443	0.77737	0.77086	0.711782	0.789259	0.800416	0.762968	0.666308	0.789356	0.755488	0.76834	0.778519	0.772034	0.778409
10.05	0.783638	0.666465	0.75	0.791367	0.665421	0.767181	0.703168	0.779798	0.704059	0.780858	0.770195	0.768066	0.705077	0.65557	0.695211	0.735014	0.697761	0.762009	0.794872	0.73615	0.726073	0.684008	0.715615	0.762914	0.776433	0.774345	0.779016	0.756349	0.755698	0.763869	0.780026	0.752751	0.769966	0.666482	0.695652	0.682663	0.763043	0.764781	0.703846	0.79174	0.797012	0.761429	0.673794	0.791196	0.751502	0.778213	0.77361	0.773244	0.778981
10.0667	0.770931	0.655069	0.770423	0.7878	0.639093	0.762829	0.700726	0.757677	0.706935	0.789369	0.777083	0.776699	0.705275	0.654116	0.686937	0.733333	0.697083	0.752882	0.775194	0.733977	0.724571	0.687301	0.696629	0.761811	0.784177	0.770007	0.767168	0.773324	0.757511	0.759155	0.778208	0.767923	0.760218	0.664826	0.69339	0.681584	0.760432	0.777778	0.708134	0.784463	0.80062	0.751601	0.66109	0.79616	0.764259	0.765088	0.761371	0.77294	0.766898
10.0833	0.777852	0.657057	0.771716	0.78865	0.648216	0.774983	0.708661	0.774714	0.711624	0.7875	0.778556	0.771664	0.714204	0.66366	0.677419	0.739672	0.713858	0.763253	0.783854	0.730268	0.717763	0.692013	0.714096	0.755745	0.778272	0.779592	0.766385	0.760302	0.763571	0.763121	0.78196	0.767528	0.778694	0.668325	0.70106	0.695204	0.765387	0.764894	0.710832	0.790603	0.804075	0.753726	0.673724	0.783632	0.767176	0.765584	0.764784	0.767893	0.772641
10.1	0.778229	0.659022	0.76014	0.784173	0.650833	0.771807	0.698281	0.760753	0.697932	0.770341	0.763725	0.765355	0.692264	0.657526	0.683118	0.727475	0.697987	0.7593	0.78604	0.728216	0.725361	0.688062	0.70086	0.758054	0.771842	0.770115	0.780536	0.762724	0.765292	0.760823	0.775907	0.76215	0.76587	0.66205	0.693111	0.679101	0.762283	0.761691	0.695238	0.781924	0.794832	0.748059	0.661099	0.779966	0.757392	0.765847	0.773458	0.77704	0.782248
10.1167	0.776725	0.662228	0.751778	0.777202	0.649567	0.758454	0.702447	0.77666	0.714179	0.786853	0.764503	0.776544	0.708477	0.658537	0.673173	0.727171	0.69362	0.754526	0.787151	0.739583	0.721007	0.692407	0.700595	0.760053	0.789038	0.775827	0.774657	0.768326	0.760284	0.764996	0.780456	0.77548	0.770289	0.657238	0.693492	0.684967	0.767728	0.770471	0.715677	0.776869	0.804178	0.75411	0.662002	0.785352	0.775401	0.786131	0.771941	0.774733	0.791959
10.1333	0.766199	0.654239	0.75035	0.776693	0.656735	0.765898	0.702104	0.784553	0.700299	0.784667	0.76581	0.774462	0.703512	0.653061	0.683268	0.728899	0.70067	0.754373	0.786928	0.724708	0.731821	0.675192	0.704636	0.757536	0.78485	0.77037	0.761504	0.759373	0.764454	0.753868	0.769923	0.763353	0.768342	0.66944	0.70547	0.683214	0.756679	0.772494	0.718598	0.777648	0.80094	0.756602	0.669006	0.787162	0.762339	0.790927	0.777555	0.78796	0.781587
10.15	0.781292	0.658654	0.752817	0.788586	0.658978	0.760915	0.706906	0.777927	0.707681	0.78391	0.765647	0.761286	0.702286	0.646006	0.681945	0.729353	0.701192	0.767766	0.78196	0.73283	0.719264	0.687821	0.695509	0.755585	0.787261	0.771044	0.770288	0.773598	0.765292	0.77027	0.779364	0.754579	0.768968	0.667592	0.694464	0.679012	0.754146	0.767442	0.707648	0.787383	0.800938	0.755889	0.669386	0.792909	0.764172	0.764706	0.753298	0.778595	0.77132
10.1667	0.77882	0.64946	0.759181	0.787997	0.641184	0.765734	0.706212	0.773307	0.703264	0.787758	0.767038	0.763411	0.71206	0.644133	0.682451	0.737908	0.703815	0.756151	0.795971	0.730982	0.721636	0.685126	0.700866	0.75442	0.780952	0.774194	0.777415	0.773728	0.769341	0.761258	0.782269	0.767699	0.770325	0.667224	0.700915	0.679303	0.754703	0.76928	0.713043	0.777713	0.801975	0.755014	0.663793	0.787162	0.755522	0.77894	0.781671	0.771696	0.774872
10.1833	0.780571	0.665051	0.764029	0.795664	0.652872	0.76676	0.705193	0.775989	0.705882	0.781915	0.772125	0.770401	0.716435	0.65284	0.68645	0.729517	0.707681	0.753077	0.784187	0.729841	0.722003	0.681122	0.69729	0.769382	0.792117	0.7786	0.770182	0.773859	0.77642	0.75828	0.782976	0.770896	0.781057	0.672981	0.707594	0.682329	0.765681	0.775928	0.710983	0.78972	0.798966	0.75914	0.677717	0.796045	0.760787	0.777705	0.775033	0.770806	0.78038
10.2	0.794158	0.653591	0.755773	0.78241	0.651852	0.772727	0.710512	0.78072	0.699704	0.787135	0.76438	0.755631	0.720443	0.655414	0.685714	0.722038	0.696812	0.753613	0.783007	0.737637	0.724638	0.691619	0.706271	0.766952	0.79095	0.776882	0.778357	0.758152	0.766049	0.751927	0.779584	0.762887	0.766145	0.665924	0.683045	0.686052	0.756679	0.759744	0.705939	0.794872	0.800208	0.762931	0.675381	0.794944	0.75359	0.770174	0.771848	0.76498	0.778549
10.2167	0.789688	0.65536	0.749822	0.778865	0.655215	0.755245	0.69616	0.762769	0.709268	0.778738	0.761806	0.776243	0.712809	0.647655	0.68468	0.728804	0.69368	0.760838	0.790545	0.731539	0.719205	0.667939	0.695509	0.763971	0.780971	0.764348	0.763518	0.773103	0.760993	0.758304	0.778428	0.760646	0.751519	0.666112	0.697183	0.682727	0.754323	0.774984	0.698945	0.781159	0.812598	0.75411	0.667937	0.789622	0.762376	0.778715	0.768106	0.775319	0.777281
10.2333	0.770722	0.656798	0.760623	0.790164	0.645499	0.771588	0.700222	0.772727	0.711194	0.780053	0.762535	0.755479	0.700801	0.651563	0.686942	0.733034	0.704341	0.757818	0.779528	0.730104	0.715984	0.680974	0.701463	0.764319	0.785987	0.782285	0.758398	0.768226	0.762857	0.75461	0.776918	0.759205	0.758715	0.66427	0.691933	0.678553	0.763006	0.763729	0.715526	0.778617	0.792443	0.756098	0.662879	0.795467	0.751323	0.767592	0.772879	0.763298	0.787031
10.25	0.77495	0.660639	0.765335	0.795007	0.662297	0.763636	0.713092	0.769128	0.711194	0.783587	0.781053	0.778621	0.710739	0.65599	0.687048	0.727933	0.702096	0.757728	0.788824	0.730716	0.727693	0.684547	0.703974	0.763624	0.78699	0.771141	0.76838	0.768968	0.766429	0.764831	0.783062	0.776453	0.772758	0.671823	0.702684	0.684345	0.765343	0.779639	0.72093	0.792597	0.80386	0.761056	0.677174	0.791036	0.763457	0.765725	0.776667	0.770145	0.788033
10.2667	0.790619	0.660048	0.762278	0.781513	0.659389	0.769499	0.696735	0.778533	0.711928	0.781312	0.780812	0.762133	0.722447	0.653402	0.693258	0.737908	0.699036	0.760379	0.784326	0.727709	0.718485	0.686901	0.703851	0.75589	0.779468	0.776351	0.767578	0.751359	0.773733	0.760085	0.786043	0.754923	0.772603	0.669057	0.699721	0.685376	0.760289	0.76331	0.707294	0.785507	0.80083	0.762042	0.668469	0.784072	0.752445	0.760464	0.774172	0.772908	0.774522
10.2833	0.794854	0.657485	0.759887	0.799869	0.653061	0.762865	0.708054	0.777254	0.713966	0.784483	0.783765	0.769655	0.717166	0.660269	0.686592	0.730168	0.70178	0.757948	0.785016	0.732646	0.721893	0.680919	0.701661	0.763349	0.780241	0.777022	0.76604	0.762978	0.759011	0.77027	0.782353	0.768607	0.769966	0.670543	0.697286	0.688533	0.761151	0.755414	0.710855	0.787843	0.801975	0.762178	0.673925	0.781635	0.765065	0.764323	0.780293	0.775266	0.779886
10.3	0.778226	0.660682	0.762651	0.785156	0.655237	0.780112	0.699611	0.765573	0.716307	0.789683	0.772727	0.769389	0.719815	0.657895	0.691061	0.731844	0.697466	0.753602	0.792675	0.733471	0.717264	0.688262	0.701384	0.767503	0.776166	0.771871	0.764206	0.76555	0.772566	0.763214	0.771895	0.764186	0.757802	0.672939	0.70318	0.677206	0.767054	0.759898	0.720077	0.79037	0.797304	0.756219	0.664865	0.797411	0.767584	0.768387	0.772667	0.765718	0.787588
10.3167	0.777478	0.658845	0.762482	0.789646	0.663354	0.772632	0.701117	0.765217	0.70849	0.78434	0.767296	0.771967	0.721805	0.65601	0.67982	0.73427	0.703125	0.753266	0.780026	0.734028	0.72175	0.69026	0.705804	0.765367	0.773274	0.771467	0.77712	0.772821	0.7615	0.765292	0.776547	0.769174	0.764106	0.671126	0.700211	0.683427	0.75857	0.768097	0.711946	0.785255	0.805744	0.762348	0.679276	0.789027	0.764438	0.777199	0.769179	0.779774	0.774336
10.3333	0.784367	0.651233	0.751052	0.783679	0.655087	0.774216	0.7106	0.766912	0.713752	0.789967	0.769071	0.763937	0.717341	0.653871	0.68071	0.725	0.695846	0.753086	0.784876	0.73251	0.713168	0.694764	0.701592	0.757874	0.788033	0.773801	0.779528	0.758503	0.765836	0.763121	0.775537	0.763409	0.767553	0.662237	0.689799	0.679082	0.768559	0.771851	0.730359	0.788856	0.801142	0.753025	0.670652	0.790214	0.747551	0.774968	0.770252	0.77859	0.780796
10.35	0.785859	0.648424	0.764457	0.78975	0.658537	0.759722	0.700111	0.777703	0.708271	0.787375	0.765235	0.766644	0.712558	0.657271	0.68722	0.735327	0.696812	0.767054	0.77944	0.72872	0.707895	0.671954	0.699933	0.752618	0.789172	0.766173	0.77356	0.767152	0.764664	0.74507	0.783062	0.76803	0.769809	0.671832	0.691023	0.684967	0.760145	0.769724	0.710728	0.785965	0.809252	0.75	0.664499	0.793142	0.760061	0.785296	0.770153	0.780749	0.77673
10.3667	0.772636	0.650689	0.766643	0.777923	0.651553	0.76762	0.699721	0.773585	0.704341	0.797851	0.781272	0.771784	0.718229	0.648113	0.684034	0.736577	0.687407	0.75562	0.778865	0.731758	0.71466	0.669395	0.699867	0.774751	0.779758	0.766867	0.77611	0.770186	0.768301	0.76338	0.777344	0.764837	0.769648	0.670718	0.692629	0.683189	0.75378	0.765083	0.729572	0.800351	0.796267	0.761429	0.678493	0.781198	0.758908	0.772021	0.778368	0.786096	0.777778
10.3833	0.785185	0.664653	0.761603	0.793351	0.651119	0.762595	0.710911	0.780405	0.714072	0.785525	0.786462	0.779708	0.713307	0.652698	0.679688	0.734454	0.698813	0.773294	0.770323	0.737898	0.714661	0.689699	0.703704	0.772787	0.781449	0.771871	0.767742	0.768913	0.759943	0.763288	0.778646	0.772761	0.766074	0.671248	0.689944	0.675358	0.763215	0.777563	0.715116	0.787471	0.808012	0.771552	0.679803	0.794901	0.768061	0.773109	0.772757	0.781022	0.768116
10.4	0.788475	0.65207	0.749645	0.77987	0.647975	0.774895	0.697171	0.768612	0.707624	0.785382	0.772759	0.772257	0.721614	0.651207	0.688479	0.735376	0.700817	0.771199	0.784149	0.741667	0.722149	0.687821	0.708886	0.761685	0.784987	0.775236	0.761438	0.772603	0.774749	0.771817	0.773402	0.76679	0.761356	0.659901	0.69541	0.681218	0.76312	0.773427	0.722385	0.78626	0.806452	0.761151	0.677243	0.784838	0.768061	0.776486	0.778743	0.78519	0.786937
10.4167	0.786819	0.661058	0.750698	0.781453	0.648582	0.776224	0.705751	0.768463	0.712901	0.784868	0.769604	0.766118	0.708738	0.666667	0.687395	0.736667	0.705185	0.750541	0.783086	0.731271	0.722986	0.68254	0.707091	0.759028	0.789407	0.774733	0.765352	0.771175	0.767309	0.763214	0.781534	0.769401	0.76371	0.662088	0.692308	0.67686	0.762283	0.761935	0.705996	0.786464	0.798454	0.761364	0.667028	0.795378	0.760393	0.765392	0.776159	0.786667	0.782141
10.4333	0.788022	0.665865	0.75088	0.784505	0.662907	0.770035	0.708217	0.766086	0.707427	0.778443	0.771807	0.765593	0.716014	0.648184	0.686807	0.733184	0.70632	0.75762	0.784314	0.73499	0.721236	0.679643	0.698287	0.766798	0.785533	0.770889	0.77531	0.76571	0.77208	0.758645	0.775033	0.765011	0.772851	0.67	0.694715	0.679323	0.760116	0.765267	0.720192	0.788889	0.797004	0.753758	0.66921	0.786435	0.756634	0.769529	0.781855	0.773849	0.782941
10.45	0.782784	0.650149	0.76688	0.789027	0.650655	0.771709	0.705652	0.763333	0.712472	0.792578	0.760855	0.773167	0.716581	0.646503	0.678869	0.73498	0.687316	0.760174	0.776187	0.725517	0.710953	0.689457	0.697951	0.765677	0.780025	0.768612	0.767892	0.764666	0.764205	0.753357	0.771725	0.762537	0.759674	0.667405	0.689847	0.686894	0.762968	0.760966	0.702807	0.777971	0.805931	0.755334	0.670318	0.797639	0.754731	0.76788	0.770405	0.775281	0.786123
10.4667	0.775839	0.653661	0.762404	0.787386	0.649844	0.760719	0.707167	0.764548	0.704967	0.778361	0.76699	0.766278	0.715354	0.643083	0.681717	0.736134	0.693452	0.764192	0.785807	0.732143	0.716243	0.691224	0.714381	0.775873	0.773847	0.777032	0.764401	0.770762	0.761299	0.767921	0.784967	0.762611	0.767253	0.663541	0.693963	0.682727	0.766667	0.781654	0.718447	0.78638	0.807072	0.752482	0.668845	0.796831	0.771341	0.770323	0.778969	0.764901	0.772727
10.4833	0.787162	0.666667	0.755102	0.788097	0.653416	0.767458	0.70598	0.7666	0.711194	0.796802	0.774194	0.764463	0.713053	0.647134	0.68313	0.738911	0.689069	0.749819	0.784135	0.729972	0.717277	0.671501	0.705145	0.772848	0.782774	0.774107	0.749357	0.782308	0.778495	0.76458	0.777994	0.765269	0.760135	0.663916	0.690707	0.677354	0.753247	0.762179	0.721519	0.788304	0.788711	0.754122	0.672122	0.79921	0.76702	0.77082	0.775251	0.765873	0.773215
10.5	0.776129	0.649491	0.761396	0.783572	0.644941	0.776224	0.706013	0.773333	0.71762	0.792667	0.766135	0.768385	0.718714	0.647245	0.67871	0.735996	0.695104	0.765343	0.77384	0.723214	0.71916	0.682308	0.703531	0.759369	0.779962	0.764863	0.776756	0.769126	0.775627	0.77027	0.775537	0.763623	0.764228	0.670886	0.696379	0.682305	0.763597	0.768097	0.718447	0.794706	0.799482	0.759943	0.68048	0.791221	0.750943	0.769181	0.777556	0.774834	0.773968
10.5167	0.775084	0.646495	0.757343	0.781332	0.646288	0.756944	0.696903	0.76235	0.702443	0.779627	0.769284	0.765475	0.713223	0.647959	0.681386	0.723604	0.698742	0.762834	0.77492	0.730028	0.720367	0.681643	0.714095	0.759162	0.784527	0.768767	0.769531	0.773949	0.766335	0.767045	0.770182	0.774869	0.770325	0.667219	0.697414	0.679816	0.767054	0.765156	0.707574	0.785881	0.798137	0.757706	0.673414	0.782145	0.755472	0.777995	0.782724	0.777555	0.772929
10.5333	0.784419	0.6452	0.757489	0.779077	0.65231	0.771449	0.702447	0.765573	0.709172	0.795606	0.768538	0.759945	0.716819	0.651786	0.682805	0.730834	0.700523	0.754676	0.783344	0.733655	0.711953	0.686577	0.70456	0.755089	0.773787	0.770987	0.774657	0.75855	0.764077	0.759036	0.770968	0.764402	0.781719	0.670543	0.687155	0.680754	0.762455	0.768835	0.708775	0.778751	0.800832	0.764622	0.676679	0.794799	0.756594	0.776119	0.77312	0.773786	0.781369
10.55	0.781061	0.656174	0.75473	0.783485	0.656893	0.759555	0.707426	0.769489	0.707533	0.780632	0.761576	0.766964	0.722416	0.654731	0.680424	0.728182	0.703704	0.764663	0.785528	0.729897	0.707763	0.672327	0.701789	0.758666	0.784351	0.775663	0.770492	0.764706	0.770774	0.759943	0.791721	0.753123	0.766846	0.673841	0.692467	0.677354	0.766423	0.76429	0.718419	0.789227	0.797607	0.751244	0.680898	0.791995	0.765106	0.766602	0.771353	0.768212	0.772353
10.5667	0.780914	0.661862	0.768406	0.788889	0.661462	0.766575	0.693584	0.764863	0.71482	0.785714	0.77521	0.754576	0.725694	0.651178	0.679709	0.726715	0.697863	0.764322	0.780536	0.734483	0.725375	0.6815	0.699869	0.769027	0.77806	0.772483	0.77474	0.76717	0.753705	0.773438	0.77063	0.771386	0.767142	0.674986	0.693863	0.67573	0.755072	0.769775	0.710855	0.790834	0.80721	0.758375	0.670473	0.791878	0.770517	0.778715	0.772336	0.783389	0.776928
10.5833	0.770053	0.651233	0.768851	0.78275	0.638337	0.764053	0.697253	0.77607	0.717489	0.790698	0.7777	0.772821	0.709954	0.647691	0.689385	0.730662	0.694791	0.760086	0.778562	0.728837	0.713359	0.679114	0.697965	0.760131	0.77446	0.769539	0.773499	0.768916	0.776748	0.763997	0.781617	0.765185	0.759622	0.662281	0.690014	0.687914	0.759712	0.768686	0.70974	0.776999	0.806789	0.75519	0.675764	0.802928	0.765376	0.763719	0.766645	0.783478	0.778409
10.6	0.772697	0.657625	0.756303	0.787248	0.662281	0.770298	0.69939	0.771906	0.706884	0.789057	0.771967	0.763176	0.721839	0.652284	0.686384	0.736607	0.708148	0.770563	0.780013	0.738889	0.728758	0.684914	0.700595	0.758801	0.784127	0.788552	0.763719	0.770977	0.772143	0.774308	0.780946	0.773952	0.776109	0.670348	0.69541	0.681911	0.758646	0.770619	0.714147	0.784211	0.796296	0.753912	0.678513	0.795699	0.744745	0.769929	0.771277	0.784419	0.783049
10.6167	0.768309	0.648713	0.768188	0.792539	0.638113	0.770732	0.706473	0.769179	0.709725	0.791968	0.779257	0.768226	0.709456	0.651923	0.683157	0.735754	0.695266	0.764322	0.777417	0.727648	0.728232	0.675607	0.709272	0.759843	0.790683	0.784261	0.774593	0.765152	0.767756	0.758669	0.773732	0.766176	0.767663	0.671082	0.707897	0.671551	0.76895	0.77261	0.712223	0.797186	0.801452	0.761769	0.683516	0.790006	0.759245	0.776052	0.771466	0.775266	0.777919
10.6333	0.771409	0.652669	0.76934	0.792105	0.645342	0.769285	0.701716	0.755143	0.710232	0.779841	0.767586	0.766438	0.707331	0.648373	0.684534	0.729895	0.698957	0.762248	0.779727	0.724638	0.702335	0.683439	0.700599	0.757218	0.782581	0.767941	0.773169	0.758904	0.756201	0.745775	0.773229	0.754062	0.761325	0.674226	0.680851	0.678155	0.7627	0.762087	0.710832	0.775333	0.78931	0.762348	0.677827	0.787691	0.759608	0.773082	0.776596	0.77312	0.788706
10.65	0.7771	0.653406	0.765581	0.785901	0.659614	0.775983	0.707222	0.77651	0.711013	0.792829	0.77131	0.765313	0.718229	0.650694	0.685714	0.725762	0.694013	0.757009	0.785204	0.727522	0.718547	0.671519	0.709827	0.760471	0.792574	0.772973	0.771131	0.767601	0.76863	0.762712	0.77193	0.773234	0.760297	0.674082	0.698047	0.684049	0.769732	0.765957	0.712092	0.799883	0.797214	0.759088	0.673961	0.794035	0.766667	0.770471	0.767396	0.770351	0.767868
10.6667	0.775551	0.659651	0.774425	0.786693	0.65028	0.76662	0.693629	0.766756	0.729811	0.79404	0.774983	0.775791	0.717788	0.653624	0.683537	0.723298	0.697194	0.754867	0.776843	0.742759	0.717178	0.684879	0.697597	0.753736	0.790415	0.769075	0.767397	0.77923	0.773019	0.766335	0.779507	0.76963	0.766145	0.672566	0.694502	0.679898	0.769963	0.769478	0.706166	0.792079	0.800208	0.765423	0.683021	0.801817	0.770642	0.776843	0.779039	0.78194	0.787126
10.6833	0.781733	0.654633	0.765836	0.789784	0.652717	0.766297	0.698386	0.76502	0.71194	0.78822	0.775156	0.773103	0.714204	0.648923	0.682478	0.73441	0.705138	0.760259	0.782468	0.733516	0.715858	0.677603	0.703435	0.762155	0.782886	0.756539	0.772193	0.768703	0.765882	0.770982	0.770524	0.763061	0.751511	0.668878	0.694272	0.677501	0.759768	0.769428	0.700765	0.782356	0.795255	0.755922	0.683398	0.800678	0.75997	0.761721	0.77462	0.775132	0.78131
10.7	0.778223	0.64886	0.760563	0.784047	0.646729	0.770848	0.700221	0.768203	0.717603	0.778071	0.773992	0.771942	0.703284	0.652174	0.687395	0.730406	0.693787	0.759971	0.797253	0.728522	0.72407	0.681013	0.70756	0.763002	0.780657	0.765258	0.773142	0.764666	0.761099	0.761738	0.776478	0.768202	0.76741	0.663002	0.692842	0.676978	0.766594	0.770375	0.71785	0.789227	0.798037	0.763869	0.687396	0.790541	0.759217	0.778784	0.765677	0.77607	0.777848
10.7167	0.773126	0.66129	0.774286	0.79123	0.642989	0.773901	0.703867	0.762	0.720877	0.799602	0.772257	0.767538	0.709348	0.646948	0.689424	0.729745	0.694301	0.758845	0.785436	0.722826	0.718873	0.682136	0.706658	0.751309	0.784762	0.776431	0.767729	0.76584	0.76901	0.751943	0.785016	0.766839	0.762712	0.667587	0.691401	0.684959	0.756484	0.768005	0.717017	0.792276	0.799689	0.759943	0.676745	0.791339	0.776929	0.76501	0.781479	0.784953	0.771122
10.7333	0.774648	0.652745	0.769177	0.783203	0.646477	0.769874	0.697202	0.777554	0.72009	0.775082	0.76875	0.774725	0.708286	0.647319	0.679956	0.732854	0.701559	0.759539	0.778778	0.729767	0.711054	0.689567	0.708278	0.752276	0.775884	0.778003	0.769381	0.764786	0.769122	0.769774	0.777706	0.761271	0.767189	0.673098	0.686464	0.672073	0.756466	0.775995	0.707854	0.782684	0.797206	0.756738	0.690265	0.796849	0.761869	0.768088	0.781733	0.775551	0.786352
10.75	0.776129	0.648827	0.767591	0.785992	0.645756	0.769714	0.700279	0.767785	0.711928	0.779605	0.773232	0.773925	0.708832	0.643489	0.693258	0.726567	0.699926	0.768505	0.78044	0.733103	0.722695	0.678887	0.69967	0.771918	0.786123	0.780471	0.782353	0.769494	0.765791	0.76688	0.775339	0.771555	0.773973	0.667398	0.69659	0.677749	0.759712	0.767071	0.707246	0.791106	0.795349	0.768406	0.69037	0.790476	0.764661	0.767788	0.778073	0.770199	0.787667
10.7667	0.783165	0.657005	0.757813	0.782976	0.66026	0.774825	0.70221	0.771044	0.702823	0.780984	0.771881	0.773324	0.709256	0.659292	0.692308	0.726718	0.700515	0.761628	0.774757	0.735758	0.718933	0.68038	0.706233	0.754088	0.778549	0.773585	0.765201	0.777245	0.763662	0.766316	0.790637	0.76079	0.772819	0.669962	0.69827	0.680549	0.755889	0.767606	0.710076	0.779326	0.805383	0.769231	0.68674	0.798753	0.768302	0.771838	0.775429	0.774601	0.778907
10.7833	0.788022	0.652878	0.761429	0.791885	0.644225	0.771868	0.693326	0.767941	0.715142	0.778954	0.779248	0.765027	0.713797	0.638137	0.683594	0.724366	0.701183	0.756309	0.783907	0.733333	0.720569	0.674228	0.7039	0.754928	0.788168	0.762	0.766775	0.763338	0.760313	0.754225	0.777995	0.773669	0.771858	0.662823	0.686981	0.678044	0.759594	0.762389	0.702415	0.781522	0.799586	0.762143	0.68453	0.789356	0.764215	0.775762	0.760684	0.767963	0.780178
10.8	0.784615	0.650983	0.755855	0.779145	0.635301	0.763396	0.69912	0.76451	0.711409	0.783498	0.775539	0.765027	0.704082	0.646388	0.679644	0.730962	0.696231	0.759768	0.790396	0.72973	0.704897	0.672522	0.69657	0.750651	0.780534	0.769128	0.776478	0.76717	0.754075	0.770701	0.774173	0.752018	0.762129	0.667945	0.688536	0.683402	0.764621	0.770607	0.700863	0.78676	0.798862	0.768683	0.686807	0.785994	0.760393	0.766753	0.768824	0.780959	0.784615
10.8167	0.773913	0.658625	0.761603	0.784745	0.644664	0.763523	0.703168	0.775989	0.719731	0.7885	0.768217	0.76749	0.707053	0.638137	0.684916	0.734401	0.695428	0.7627	0.792992	0.735901	0.720733	0.676545	0.69749	0.762779	0.78239	0.772024	0.781617	0.768861	0.756871	0.772727	0.779002	0.76047	0.770492	0.672357	0.686111	0.687914	0.758345	0.755089	0.714833	0.787667	0.800515	0.752496	0.685206	0.792813	0.75815	0.77663	0.782811	0.782925	0.779822
10.8333	0.776804	0.654841	0.75803	0.796968	0.646584	0.776528	0.710615	0.765688	0.726998	0.794684	0.787729	0.770819	0.708643	0.654997	0.691792	0.734626	0.693833	0.765818	0.774339	0.737241	0.720157	0.687737	0.717145	0.770092	0.793742	0.770679	0.781901	0.771507	0.761669	0.762411	0.781027	0.761414	0.776038	0.672022	0.690229	0.684967	0.765047	0.772405	0.723507	0.781755	0.800728	0.767074	0.681592	0.795059	0.752438	0.760827	0.771013	0.769129	0.774968
10.85	0.784895	0.656231	0.759298	0.794905	0.644582	0.773677	0.71126	0.778672	0.717424	0.78996	0.773167	0.772917	0.714613	0.646873	0.698925	0.733445	0.694628	0.756621	0.784455	0.743075	0.712435	0.68381	0.708112	0.761498	0.782857	0.771028	0.762833	0.772135	0.774148	0.762651	0.775616	0.767528	0.768136	0.662266	0.687112	0.682629	0.760604	0.768394	0.710602	0.791228	0.792997	0.767857	0.677827	0.783465	0.761941	0.781534	0.787149	0.78183	0.790488
10.8667	0.783693	0.652853	0.755477	0.7878	0.65584	0.773268	0.698782	0.768	0.71203	0.784483	0.77238	0.771233	0.714937	0.644388	0.691877	0.725069	0.705838	0.751615	0.782101	0.718453	0.713446	0.683218	0.701453	0.765943	0.786574	0.788579	0.778139	0.768601	0.766123	0.764664	0.775695	0.761555	0.771117	0.671444	0.697544	0.685554	0.762491	0.774277	0.710577	0.793204	0.79886	0.752137	0.680197	0.794567	0.769405	0.775113	0.773484	0.776159	0.782581
10.8833	0.780619	0.648568	0.747875	0.787109	0.639314	0.766135	0.698343	0.770107	0.71237	0.785809	0.774913	0.769072	0.704713	0.641042	0.68468	0.727925	0.698378	0.768782	0.777128	0.730104	0.716699	0.676991	0.706897	0.758643	0.777074	0.782138	0.773941	0.763946	0.762278	0.760962	0.774722	0.768041	0.763587	0.663377	0.693537	0.685583	0.762076	0.766582	0.7125	0.780742	0.796066	0.762894	0.678788	0.789591	0.74831	0.761874	0.757576	0.775931	0.769766
10.9	0.781818	0.658831	0.748786	0.777346	0.639951	0.771151	0.704218	0.771198	0.71964	0.785433	0.779175	0.753238	0.698538	0.652036	0.693557	0.715859	0.690962	0.764409	0.793238	0.737491	0.714472	0.680328	0.702057	0.761126	0.786032	0.775538	0.764096	0.766162	0.763047	0.762879	0.780249	0.753114	0.770425	0.672737	0.689536	0.679265	0.762146	0.76933	0.710451	0.779907	0.800518	0.75693	0.684066	0.790449	0.763774	0.763683	0.782377	0.787617	0.77204
10.9167	0.775236	0.644351	0.762748	0.794788	0.647169	0.766017	0.689978	0.771601	0.711178	0.782752	0.764543	0.781293	0.706516	0.644836	0.68981	0.730044	0.685987	0.761183	0.776918	0.723622	0.715865	0.682881	0.702142	0.770092	0.778341	0.774563	0.763141	0.761644	0.766784	0.754029	0.777778	0.772694	0.76619	0.67717	0.689917	0.677534	0.753592	0.762636	0.705598	0.781797	0.796373	0.770007	0.676923	0.79223	0.761398	0.772521	0.765718	0.774236	0.796036
10.9333	0.774543	0.654194	0.774308	0.786928	0.643478	0.762204	0.707222	0.771141	0.719494	0.781167	0.772443	0.768385	0.717079	0.649621	0.692781	0.729595	0.693098	0.74982	0.77584	0.732327	0.722149	0.674433	0.712575	0.765326	0.782911	0.777108	0.775603	0.76571	0.759351	0.763547	0.785807	0.764012	0.75848	0.672778	0.68763	0.674975	0.756718	0.766433	0.721422	0.79274	0.795455	0.761429	0.670306	0.790894	0.751698	0.773585	0.765789	0.787092	0.784802
10.95	0.780471	0.647981	0.760513	0.788336	0.649594	0.771807	0.699339	0.775688	0.71943	0.785714	0.777159	0.766438	0.706818	0.647468	0.687709	0.725523	0.702743	0.751994	0.793774	0.731507	0.706149	0.6725	0.702184	0.755102	0.785533	0.771717	0.770982	0.763537	0.766215	0.767491	0.776478	0.772997	0.753203	0.658804	0.691724	0.682281	0.75887	0.773427	0.708373	0.794601	0.796277	0.757447	0.668134	0.778894	0.757325	0.776843	0.777188	0.796656	0.780952
10.9667	0.782492	0.64994	0.75969	0.790909	0.643033	0.768963	0.698562	0.774933	0.714072	0.791252	0.769231	0.768861	0.709494	0.651104	0.6875	0.721366	0.698225	0.771533	0.788174	0.724257	0.710201	0.680958	0.709419	0.761749	0.780365	0.779352	0.768428	0.774436	0.758304	0.759831	0.782269	0.763023	0.768136	0.66098	0.697707	0.681078	0.762042	0.76928	0.719264	0.785797	0.797206	0.769176	0.68565	0.786153	0.752648	0.774822	0.769741	0.785809	0.782141
10.9833	0.777104	0.642344	0.761099	0.793848	0.643392	0.770992	0.699723	0.772297	0.718352	0.786376	0.763812	0.764666	0.696095	0.646465	0.687326	0.713896	0.695238	0.758146	0.783539	0.720246	0.716535	0.683312	0.708	0.764783	0.798212	0.766912	0.762613	0.763898	0.768137	0.767921	0.768489	0.776792	0.763069	0.672727	0.683666	0.683512	0.767677	0.760689	0.719112	0.781723	0.792695	0.758916	0.687673	0.786555	0.758542	0.769981	0.775632	0.771372	0.771031
11	0.776589	0.647727	0.763158	0.803947	0.653342	0.776056	0.70303	0.775	0.71203	0.788882	0.774306	0.769705	0.72117	0.646612	0.68474	0.730642	0.708673	0.751615	0.791152	0.735294	0.722986	0.675914	0.704197	0.772937	0.783079	0.761264	0.77551	0.772257	0.765458	0.761905	0.785574	0.76523	0.766304	0.671256	0.690493	0.687113	0.760838	0.768686	0.723507	0.785465	0.790506	0.764158	0.676762	0.790268	0.760574	0.778497	0.76614	0.773723	0.777569
11.0167	0.788978	0.646778	0.756833	0.786176	0.644981	0.772981	0.699115	0.77193	0.722765	0.782178	0.773768	0.776706	0.708215	0.647059	0.684534	0.726073	0.701548	0.758671	0.790668	0.724658	0.714286	0.673077	0.707057	0.761811	0.785942	0.770316	0.78125	0.773883	0.766289	0.761331	0.770428	0.756401	0.766216	0.667769	0.685596	0.678443	0.765004	0.774566	0.705263	0.786752	0.798047	0.765292	0.676873	0.782123	0.754746	0.767638	0.776228	0.778884	0.780796
11.0333	0.781586	0.645646	0.764205	0.777276	0.631127	0.764993	0.699281	0.775908	0.716854	0.790975	0.777314	0.759322	0.706318	0.645202	0.692007	0.730536	0.695266	0.761248	0.784655	0.732923	0.719504	0.686387	0.697889	0.766997	0.788498	0.780488	0.758554	0.768276	0.756719	0.767972	0.781736	0.758443	0.765741	0.663731	0.68724	0.680634	0.758099	0.770766	0.710704	0.785423	0.807054	0.764413	0.676745	0.790986	0.768589	0.767927	0.775281	0.774086	0.784264
11.05	0.788043	0.653317	0.759351	0.784695	0.646695	0.765073	0.703929	0.775606	0.712491	0.7833	0.777317	0.777624	0.719288	0.655238	0.693002	0.728225	0.686072	0.76402	0.784098	0.718771	0.72111	0.68136	0.711706	0.761655	0.771897	0.780702	0.769181	0.779158	0.764623	0.770492	0.767263	0.771619	0.778231	0.665753	0.687761	0.681425	0.765727	0.770566	0.722973	0.78314	0.8	0.765581	0.677863	0.801015	0.767477	0.770174	0.783013	0.772185	0.783355
11.0667	0.779718	0.652568	0.764789	0.79544	0.636978	0.781818	0.70585	0.773954	0.716867	0.794274	0.772161	0.775273	0.711022	0.648184	0.694754	0.73326	0.698742	0.761087	0.788586	0.724232	0.703799	0.676933	0.699801	0.763483	0.789943	0.785859	0.771131	0.763212	0.770907	0.769231	0.783731	0.761589	0.766058	0.667765	0.689058	0.680556	0.767611	0.768097	0.718841	0.782761	0.798137	0.770057	0.679781	0.797854	0.756757	0.776187	0.766798	0.769789	0.777989
11.0833	0.790823	0.658995	0.768902	0.792208	0.639334	0.773454	0.70452	0.760985	0.71386	0.775805	0.777317	0.764423	0.703683	0.636535	0.679287	0.720284	0.698378	0.760696	0.787484	0.733562	0.721932	0.675862	0.711244	0.74837	0.790038	0.779273	0.772135	0.762195	0.75952	0.761702	0.776052	0.765007	0.768027	0.677278	0.694986	0.674962	0.762663	0.763694	0.713876	0.782201	0.80386	0.77227	0.677473	0.800788	0.772624	0.769728	0.767503	0.772487	0.78974
11.1	0.779273	0.651914	0.760809	0.786319	0.646334	0.769016	0.703991	0.772059	0.7145	0.785667	0.777159	0.762166	0.703914	0.646357	0.686734	0.726972	0.700147	0.763899	0.786832	0.736552	0.7154	0.677743	0.702381	0.75	0.792776	0.782285	0.770779	0.770391	0.767114	0.759887	0.782185	0.773599	0.768763	0.671233	0.690278	0.677615	0.764791	0.779279	0.7125	0.791569	0.802707	0.756392	0.664317	0.783389	0.760755	0.775179	0.779841	0.778443	0.784665
11.1167	0.782112	0.657975	0.750527	0.784047	0.655237	0.768641	0.702315	0.767426	0.727204	0.79059	0.769819	0.779473	0.707955	0.647059	0.690157	0.727473	0.700515	0.759539	0.79047	0.737422	0.718629	0.677644	0.709505	0.767105	0.790108	0.770667	0.771987	0.770075	0.757254	0.76301	0.784416	0.771619	0.770279	0.678985	0.686505	0.687275	0.772926	0.779705	0.711261	0.783343	0.802679	0.7602	0.668658	0.801592	0.770865	0.771242	0.769433	0.771164	0.78123
11.1333	0.780785	0.650211	0.7615	0.785992	0.650902	0.772664	0.69062	0.767989	0.725624	0.77851	0.774059	0.777163	0.704313	0.641106	0.690409	0.722984	0.696836	0.749822	0.770672	0.72101	0.722766	0.677155	0.704048	0.762435	0.784674	0.767941	0.776693	0.772414	0.764957	0.76934	0.788274	0.76194	0.773035	0.667584	0.696466	0.672959	0.754335	0.770174	0.719383	0.787383	0.805411	0.764158	0.664506	0.794398	0.755639	0.763344	0.767564	0.778814	0.779412
11.15	0.781439	0.652384	0.7609	0.786727	0.636702	0.767038	0.698949	0.771333	0.723802	0.791252	0.772696	0.762166	0.700113	0.649367	0.683361	0.726125	0.694013	0.752333	0.775113	0.724608	0.717165	0.68305	0.698151	0.751137	0.775884	0.765056	0.763566	0.767601	0.772889	0.757682	0.775629	0.758394	0.762873	0.663383	0.692897	0.670547	0.76796	0.765565	0.71785	0.773356	0.796907	0.758156	0.665035	0.784555	0.753765	0.76658	0.774516	0.7833	0.772152
11.1667	0.779195	0.65194	0.76338	0.783995	0.641057	0.768428	0.700826	0.774431	0.711111	0.776463	0.776699	0.767586	0.706049	0.651045	0.693169	0.722404	0.690389	0.754676	0.777706	0.727522	0.716774	0.672533	0.698026	0.757199	0.778974	0.7786	0.775098	0.765797	0.767045	0.767705	0.788036	0.773234	0.762097	0.664477	0.68141	0.689744	0.7602	0.762211	0.709247	0.785255	0.797625	0.757295	0.660916	0.794497	0.760902	0.769032	0.767503	0.768365	0.77686
11.1833	0.788062	0.650841	0.765162	0.786225	0.647713	0.769177	0.702658	0.76181	0.722474	0.781085	0.773992	0.767426	0.708262	0.638524	0.688864	0.719346	0.705752	0.761421	0.771318	0.72752	0.713545	0.677987	0.703187	0.753906	0.775536	0.778075	0.769432	0.769651	0.758935	0.761364	0.777707	0.767305	0.768342	0.676906	0.6853	0.672239	0.758794	0.777494	0.72736	0.78972	0.806001	0.754784	0.67012	0.793375	0.75643	0.774173	0.759259	0.777556	0.780596
11.2	0.77965	0.645335	0.767133	0.793351	0.651985	0.772222	0.704357	0.770007	0.72	0.794566	0.771784	0.7787	0.706183	0.631019	0.692522	0.727323	0.707011	0.765772	0.798177	0.729581	0.715314	0.684741	0.711819	0.764201	0.779747	0.777554	0.763943	0.763946	0.764706	0.775801	0.77299	0.763409	0.766734	0.663366	0.694904	0.677958	0.764281	0.763694	0.716763	0.781723	0.805484	0.770328	0.671521	0.798423	0.753373	0.764514	0.773298	0.770514	0.786812
11.2167	0.780175	0.649522	0.758865	0.79085	0.637646	0.775123	0.703969	0.774866	0.716226	0.782322	0.780028	0.774171	0.710227	0.646164	0.68557	0.729907	0.693727	0.754839	0.781654	0.728142	0.712435	0.677541	0.698339	0.760941	0.784163	0.774345	0.77329	0.776706	0.762712	0.756149	0.774214	0.762811	0.773406	0.668132	0.707897	0.685845	0.75705	0.761386	0.707574	0.778356	0.797933	0.757234	0.672697	0.793588	0.758283	0.765464	0.771825	0.769746	0.771919
11.2333	0.776298	0.655172	0.77276	0.787443	0.651581	0.766252	0.700779	0.769489	0.715147	0.787417	0.778237	0.758763	0.706956	0.641414	0.682046	0.725371	0.701548	0.765557	0.779935	0.734708	0.714379	0.674023	0.698675	0.75557	0.76797	0.770053	0.771336	0.767057	0.753664	0.762916	0.771521	0.759615	0.769857	0.665752	0.68668	0.667508	0.766885	0.760897	0.721311	0.775379	0.797416	0.761056	0.678748	0.785156	0.754873	0.773115	0.771124	0.776289	0.78111
11.25	0.793197	0.653708	0.760623	0.779858	0.643123	0.778717	0.704218	0.773484	0.714715	0.789822	0.784573	0.779861	0.707622	0.640625	0.691102	0.732858	0.692815	0.766082	0.784416	0.720788	0.714193	0.677096	0.704831	0.763055	0.779114	0.775978	0.76723	0.760218	0.765493	0.756852	0.777564	0.768607	0.765499	0.673458	0.692946	0.668182	0.7602	0.759975	0.708849	0.769231	0.794726	0.761194	0.670103	0.791924	0.757208	0.761408	0.770654	0.7831	0.778129
11.2667	0.774151	0.652537	0.762784	0.788075	0.641231	0.759529	0.707641	0.770972	0.716328	0.805481	0.768166	0.776243	0.706417	0.647358	0.687991	0.732558	0.697863	0.768	0.788136	0.726215	0.718082	0.676508	0.698684	0.750815	0.797306	0.776954	0.772786	0.774638	0.770584	0.766573	0.782835	0.762537	0.777854	0.659004	0.676269	0.674975	0.758671	0.767606	0.70977	0.787135	0.806736	0.757254	0.672658	0.799774	0.767424	0.766108	0.765635	0.777778	0.783663
11.2833	0.782086	0.652902	0.766362	0.790607	0.638376	0.760779	0.704171	0.768821	0.712782	0.782551	0.77507	0.769863	0.712979	0.646574	0.68869	0.726773	0.697059	0.760727	0.780142	0.723738	0.715946	0.671216	0.693783	0.759659	0.781449	0.767488	0.761165	0.771448	0.762341	0.758865	0.77066	0.769684	0.75776	0.676406	0.686207	0.680061	0.763597	0.772873	0.708134	0.78185	0.797416	0.762482	0.671756	0.795941	0.765329	0.757439	0.767488	0.76459	0.779477
11.3	0.780997	0.649398	0.746667	0.788824	0.645342	0.764053	0.701048	0.768767	0.716237	0.783007	0.769231	0.761062	0.70871	0.634591	0.685682	0.72463	0.699558	0.759594	0.779077	0.722488	0.713639	0.670226	0.702595	0.762812	0.78526	0.779125	0.762029	0.770492	0.778962	0.759629	0.779935	0.764275	0.766576	0.663567	0.690327	0.67476	0.767223	0.775339	0.715251	0.780245	0.795971	0.755116	0.672357	0.790476	0.763238	0.769981	0.771124	0.763963	0.772383
11.3167	0.782784	0.652853	0.759155	0.792946	0.639755	0.780488	0.69967	0.766711	0.718257	0.785856	0.772222	0.778694	0.713303	0.64665	0.68931	0.724972	0.699631	0.759768	0.785436	0.729581	0.715305	0.689655	0.697169	0.770546	0.779672	0.773826	0.774446	0.765914	0.764706	0.780871	0.773609	0.774981	0.767615	0.679141	0.691034	0.685072	0.760116	0.776072	0.702857	0.788126	0.810192	0.778096	0.672301	0.803167	0.763636	0.760827	0.757516	0.772908	0.770492
11.3333	0.775469	0.651524	0.750175	0.788961	0.642945	0.765398	0.695965	0.767582	0.715994	0.784494	0.777238	0.760573	0.704545	0.642677	0.689675	0.72593	0.692931	0.748747	0.77463	0.724846	0.712072	0.678997	0.694591	0.763123	0.779468	0.759654	0.766839	0.767918	0.768848	0.769231	0.779145	0.772694	0.766846	0.666667	0.691933	0.673935	0.765135	0.775928	0.714836	0.783421	0.791946	0.767192	0.664309	0.796411	0.749061	0.772405	0.76918	0.780876	0.778203
11.35	0.780978	0.657109	0.756738	0.790333	0.637032	0.773138	0.692519	0.764195	0.716679	0.793787	0.774483	0.768916	0.709256	0.63995	0.689694	0.732967	0.696296	0.742489	0.781371	0.725102	0.713731	0.67875	0.692055	0.762155	0.781703	0.77179	0.768332	0.763699	0.768085	0.764045	0.780234	0.759027	0.760054	0.672707	0.689347	0.664656	0.767004	0.764031	0.724568	0.779326	0.792658	0.767591	0.662155	0.793902	0.756024	0.7623	0.770046	0.771883	0.777078
11.3667	0.787162	0.650392	0.768023	0.782326	0.654135	0.76446	0.698238	0.776876	0.725965	0.784158	0.772917	0.771664	0.710169	0.656071	0.694243	0.724796	0.689832	0.763386	0.791423	0.734932	0.710578	0.678052	0.699407	0.763469	0.785124	0.772697	0.784545	0.779626	0.771368	0.771429	0.779009	0.769684	0.774303	0.665935	0.693481	0.676892	0.764663	0.782242	0.722168	0.779779	0.796794	0.761494	0.671031	0.789855	0.753743	0.769728	0.762656	0.771768	0.786395
11.3833	0.774259	0.655048	0.76204	0.780298	0.65596	0.769764	0.704319	0.774629	0.709677	0.795349	0.767857	0.768652	0.705448	0.643758	0.681313	0.726975	0.686906	0.762076	0.789714	0.730322	0.718447	0.664592	0.698748	0.76586	0.785579	0.773369	0.776187	0.765466	0.758257	0.7567	0.787025	0.776792	0.764344	0.656489	0.692414	0.67711	0.758769	0.770554	0.694707	0.783112	0.80031	0.76479	0.677419	0.789591	0.758673	0.772347	0.772757	0.780212	0.790312
11.4	0.789226	0.654567	0.767475	0.798297	0.64746	0.767458	0.698895	0.781547	0.717408	0.79028	0.776471	0.774194	0.70805	0.649556	0.687044	0.729405	0.697173	0.762724	0.790501	0.734332	0.718264	0.687697	0.70456	0.765666	0.777919	0.77607	0.773794	0.769126	0.768198	0.769615	0.782326	0.762637	0.76793	0.674739	0.699583	0.676263	0.761836	0.775851	0.714012	0.786464	0.801452	0.768362	0.669755	0.793026	0.767669	0.768332	0.774834	0.779987	0.779468
11.4167	0.777628	0.656493	0.770907	0.795529	0.643827	0.77972	0.7016	0.771505	0.711178	0.781746	0.777314	0.768076	0.705121	0.640025	0.685602	0.724138	0.69905	0.763518	0.796466	0.735213	0.706598	0.677419	0.706862	0.761624	0.786624	0.781757	0.775828	0.772352	0.774858	0.763288	0.771465	0.774336	0.763954	0.676211	0.687243	0.673705	0.768786	0.770502	0.716763	0.791497	0.797637	0.772891	0.671789	0.790332	0.77027	0.763907	0.761184	0.770806	0.770253
11.4333	0.779866	0.649522	0.760085	0.794637	0.6433	0.763774	0.700605	0.76245	0.717754	0.785053	0.767313	0.766917	0.706818	0.638941	0.683713	0.722101	0.693667	0.760948	0.773109	0.72721	0.718992	0.674375	0.688525	0.758096	0.774336	0.770612	0.768681	0.753731	0.75632	0.761299	0.782076	0.751466	0.769022	0.672537	0.688231	0.663815	0.757532	0.775339	0.709647	0.785922	0.787988	0.751783	0.670324	0.79183	0.766946	0.763754	0.776964	0.769536	0.790653
11.45	0.779273	0.653269	0.758499	0.797386	0.643953	0.772222	0.69682	0.774629	0.717871	0.792805	0.77121	0.768334	0.711691	0.646395	0.68535	0.717557	0.679942	0.751433	0.782159	0.725357	0.704516	0.679067	0.703435	0.760026	0.780227	0.781965	0.760827	0.762908	0.767756	0.758133	0.779705	0.755669	0.771798	0.669775	0.6893	0.680754	0.760807	0.763091	0.719807	0.775216	0.79773	0.758719	0.672678	0.793588	0.766263	0.754476	0.768824	0.761126	0.767471
11.4667	0.785762	0.651316	0.75088	0.796721	0.638786	0.76848	0.695676	0.781292	0.711394	0.785809	0.768428	0.779078	0.70751	0.646057	0.683828	0.726623	0.69304	0.75	0.790501	0.723997	0.718164	0.6798	0.70299	0.773873	0.776656	0.779125	0.77879	0.770335	0.771469	0.755462	0.775575	0.773432	0.776271	0.672747	0.687023	0.674975	0.762626	0.775064	0.717036	0.783188	0.790506	0.770107	0.679121	0.790503	0.749066	0.763566	0.768725	0.78382	0.772265
11.4833	0.783221	0.651442	0.755289	0.786779	0.649752	0.773611	0.703014	0.773866	0.732116	0.775362	0.768006	0.768276	0.712571	0.642276	0.7	0.727223	0.694628	0.765681	0.781877	0.721323	0.719741	0.674346	0.708251	0.765789	0.787588	0.77882	0.774951	0.758668	0.762712	0.775018	0.768738	0.766445	0.771158	0.661765	0.703419	0.669188	0.758646	0.769182	0.703669	0.787172	0.802283	0.757337	0.67124	0.78776	0.752826	0.770535	0.76918	0.767258	0.774255
11.5	0.774751	0.650299	0.75689	0.791423	0.637824	0.772409	0.699232	0.768556	0.730015	0.78822	0.77561	0.774238	0.708896	0.64717	0.687887	0.729029	0.698308	0.759885	0.77411	0.718348	0.717915	0.678594	0.700922	0.760444	0.782166	0.762542	0.770078	0.768968	0.766335	0.766784	0.773402	0.768948	0.762643	0.679912	0.694693	0.675635	0.750718	0.776139	0.731401	0.783294	0.800518	0.754797	0.673256	0.791246	0.762264	0.760204	0.783013	0.773936	0.774603
11.5167	0.783491	0.652669	0.765285	0.782835	0.646364	0.76438	0.69989	0.763052	0.723694	0.797351	0.771942	0.774793	0.705085	0.655303	0.689001	0.72352	0.691575	0.756621	0.790026	0.726589	0.725849	0.675235	0.715328	0.760684	0.788437	0.781671	0.763943	0.77248	0.770156	0.775627	0.785016	0.767988	0.772881	0.684825	0.688581	0.673946	0.762626	0.771795	0.720885	0.782458	0.790067	0.751583	0.668838	0.801012	0.770045	0.766537	0.766182	0.772185	0.78133
11.5333	0.780619	0.638905	0.760028	0.779948	0.656522	0.764993	0.709553	0.768097	0.729135	0.795349	0.783708	0.773167	0.706448	0.64795	0.693946	0.732782	0.700148	0.760916	0.783172	0.726658	0.716785	0.680225	0.703362	0.765635	0.785218	0.77139	0.774886	0.763104	0.768414	0.764045	0.771263	0.758443	0.766801	0.667947	0.691452	0.662978	0.759312	0.771885	0.714015	0.777585	0.80474	0.776429	0.674784	0.792601	0.764706	0.757732	0.770764	0.768011	0.7711
11.55	0.777852	0.651288	0.755201	0.782951	0.645679	0.757221	0.694915	0.755156	0.718631	0.785292	0.78042	0.768544	0.705716	0.644795	0.685762	0.729774	0.694505	0.755731	0.794214	0.723202	0.720077	0.676065	0.69908	0.755875	0.785307	0.769894	0.756286	0.776712	0.759129	0.762916	0.775209	0.765957	0.762712	0.673278	0.687845	0.667006	0.756776	0.754765	0.710577	0.791981	0.801769	0.763121	0.667214	0.781442	0.756171	0.764782	0.763036	0.77321	0.778699
11.5667	0.778447	0.645123	0.767921	0.797907	0.638376	0.774668	0.706763	0.758713	0.728801	0.779247	0.777933	0.76197	0.709513	0.638232	0.694849	0.715611	0.692082	0.760745	0.794771	0.728698	0.720105	0.670625	0.698413	0.773325	0.781566	0.774172	0.772906	0.776706	0.768198	0.758499	0.77785	0.76215	0.766532	0.666667	0.691401	0.672802	0.769679	0.774936	0.716073	0.793808	0.785052	0.771387	0.686807	0.789444	0.763158	0.778139	0.774601	0.776159	0.781609
11.5833	0.795286	0.653685	0.765747	0.781392	0.64343	0.781577	0.693911	0.775017	0.714936	0.785572	0.777778	0.780014	0.711451	0.640379	0.691365	0.718818	0.701481	0.760259	0.772021	0.722449	0.711526	0.672716	0.696452	0.749675	0.792971	0.777032	0.771633	0.762816	0.772663	0.762879	0.779421	0.759707	0.77168	0.676438	0.686342	0.671451	0.754853	0.765456	0.697431	0.785548	0.806133	0.761632	0.677135	0.790802	0.758258	0.763531	0.775794	0.765252	0.782109
11.6	0.769179	0.653591	0.760255	0.785436	0.649907	0.769178	0.699227	0.767785	0.725133	0.788259	0.772064	0.760929	0.696018	0.642857	0.685619	0.719738	0.692476	0.762455	0.772374	0.723129	0.723335	0.667081	0.694682	0.772219	0.774072	0.772211	0.772044	0.767601	0.754249	0.737945	0.783679	0.764228	0.765341	0.670486	0.679232	0.680307	0.753386	0.754777	0.708253	0.786838	0.79474	0.755477	0.671278	0.792113	0.76702	0.75964	0.764201	0.76288	0.780892
11.6167	0.78605	0.646882	0.762474	0.780536	0.640297	0.771468	0.692814	0.762791	0.713964	0.782551	0.76669	0.779614	0.709932	0.632035	0.692351	0.721582	0.696769	0.765262	0.793828	0.712542	0.709594	0.665832	0.700467	0.762467	0.781507	0.775839	0.772135	0.767711	0.770701	0.763494	0.776197	0.752743	0.758108	0.664297	0.6893	0.669898	0.755572	0.766624	0.721689	0.786255	0.797521	0.760313	0.67806	0.788321	0.759455	0.758732	0.762656	0.77562	0.773657
11.6333	0.785762	0.650509	0.745999	0.790091	0.642726	0.761971	0.712784	0.763087	0.719058	0.790173	0.76256	0.782459	0.71697	0.638125	0.685381	0.721858	0.69163	0.759019	0.777778	0.733196	0.721576	0.66914	0.696511	0.762812	0.76807	0.777331	0.770766	0.777778	0.759494	0.762952	0.764971	0.763838	0.774848	0.676923	0.698535	0.668528	0.758819	0.765345	0.708533	0.788856	0.792979	0.768737	0.672167	0.79357	0.755823	0.76482	0.767366	0.768421	0.77799
11.65	0.774366	0.658668	0.766928	0.795425	0.646144	0.772981	0.705	0.754817	0.731183	0.791501	0.77561	0.764746	0.712018	0.641604	0.697361	0.720066	0.695941	0.764451	0.78865	0.730453	0.716505	0.675642	0.698803	0.768365	0.796426	0.784459	0.775457	0.776027	0.770597	0.763083	0.785901	0.764144	0.772049	0.676227	0.694635	0.667684	0.762894	0.764481	0.720841	0.784393	0.799065	0.757384	0.669045	0.787964	0.762879	0.773142	0.767258	0.76755	0.78055
[truncated: 56 more columns]

## Sheet: TB Truncated at 0.55
Time (hours)	1	1.1	1.2	2	2.1	2.2	3	3.1	3.2	4	4.1	4.2	5	5.1	5.2	6	6.1	6.2	7	7.1	7.2	8	8.1	8.2	9	9.1	9.2	10	10.1	10.2	11	11.1	11.2	12	12.1	12.2	13	13.1	13.2	14	14.1	14.2	WT	WT.1	WT.2	15	15.1	15.2	16
0	0.213577	0.18337	0.199194	0.252539	0.230712	0.228708	0.238976	0.223535	0.219943	0.249636	0.2167	0.187533	0.227564	0.213008	0.200813	0.212053	0.187998	0.210148	0.250695	0.212373	0.213115	0.227035	0.187244	0.211494	0.230529	0.208725	0.196359	0.21553	0.2	0.202645	0.249261	0.231985	0.21525	0.213608	0.197225	0.208158	0.203704	0.203832	0.181692	0.218297	0.222004	0.197447	0.200876	0.197071	0.188989	0.197324	0.192279	0.215803	0.215
0.016667	0.201646	0.189765	0.203504	0.265592	0.247267	0.241522	0.252561	0.245247	0.233147	0.260174	0.227751	0.204534	0.23416	0.217198	0.210994	0.209167	0.18632	0.208759	0.26768	0.211676	0.215239	0.236095	0.188696	0.229484	0.240214	0.222096	0.211046	0.222346	0.205207	0.202563	0.269436	0.248509	0.213309	0.226041	0.197683	0.218268	0.216171	0.216262	0.169217	0.224777	0.228687	0.20366	0.202149	0.202846	0.194129	0.199927	0.202743	0.231431	0.218387
0.033333	0.216783	0.202441	0.210955	0.292683	0.261251	0.263178	0.275249	0.272555	0.255947	0.277921	0.241687	0.22904	0.24829	0.238782	0.229992	0.215823	0.188702	0.214286	0.289502	0.215989	0.216481	0.250475	0.193259	0.246377	0.258053	0.235184	0.224731	0.239489	0.214765	0.215771	0.298246	0.265675	0.224912	0.24809	0.198162	0.228949	0.235147	0.229885	0.175849	0.243495	0.245547	0.223077	0.218368	0.213783	0.203711	0.208843	0.206833	0.244468	0.237737
0.05	0.228249	0.207846	0.221085	0.310086	0.286604	0.281779	0.289643	0.293817	0.276826	0.297606	0.25511	0.248631	0.268048	0.246388	0.243475	0.219659	0.193836	0.210341	0.314053	0.214508	0.220168	0.260253	0.196266	0.268049	0.268074	0.24812	0.244174	0.251321	0.226106	0.22262	0.323864	0.285538	0.234441	0.261633	0.199117	0.248306	0.249165	0.247573	0.182116	0.261569	0.262096	0.23752	0.227092	0.225722	0.208491	0.223412	0.222709	0.259179	0.259814
0.066667	0.235562	0.217264	0.232285	0.327825	0.302096	0.306726	0.311529	0.332026	0.297135	0.317249	0.273109	0.274554	0.277893	0.266694	0.252968	0.222362	0.191165	0.214833	0.336226	0.216338	0.223437	0.28025	0.206897	0.279478	0.29695	0.267271	0.25136	0.262572	0.23696	0.23661	0.353739	0.301768	0.240157	0.277336	0.196481	0.259882	0.277325	0.261162	0.181904	0.277185	0.273681	0.258409	0.233732	0.233585	0.219073	0.230576	0.225983	0.278411	0.272431
0.083333	0.243972	0.223899	0.237896	0.347998	0.329213	0.316852	0.327561	0.354911	0.323515	0.331393	0.283982	0.30308	0.300709	0.275519	0.271861	0.232154	0.19855	0.218124	0.357862	0.221294	0.223245	0.289849	0.207484	0.298059	0.308559	0.279395	0.266618	0.278471	0.246482	0.24432	0.383756	0.329875	0.24982	0.288765	0.2049	0.271143	0.290464	0.279826	0.184535	0.287376	0.292415	0.269663	0.250253	0.24368	0.228672	0.236396	0.239194	0.289888	0.288238
0.1	0.257832	0.233404	0.247682	0.372046	0.343183	0.339735	0.350805	0.386801	0.33919	0.352057	0.300042	0.32219	0.315581	0.291789	0.27906	0.233407	0.202583	0.218619	0.376301	0.2179	0.229383	0.311815	0.216137	0.314431	0.326577	0.293245	0.282984	0.289861	0.255547	0.256517	0.407993	0.352415	0.25406	0.308366	0.206135	0.284142	0.310829	0.293858	0.189293	0.300658	0.301366	0.286882	0.257932	0.246921	0.237946	0.25198	0.248342	0.312933	0.307514
0.116667	0.259928	0.242308	0.257864	0.385863	0.356401	0.359457	0.363811	0.406309	0.356241	0.368208	0.318336	0.340307	0.325165	0.298846	0.292178	0.23864	0.201779	0.218816	0.394262	0.220327	0.23198	0.328099	0.217373	0.329868	0.341993	0.303175	0.291619	0.300562	0.268686	0.263761	0.421454	0.370151	0.265448	0.319929	0.206575	0.297697	0.320384	0.304574	0.190682	0.317237	0.320369	0.300456	0.267286	0.254695	0.244922	0.259096	0.255961	0.328735	0.315852
0.133333	0.271255	0.250324	0.27244	0.40913	0.374669	0.372927	0.393951	0.423688	0.368555	0.389809	0.334896	0.352838	0.337029	0.319493	0.305757	0.241069	0.201129	0.222776	0.416946	0.222261	0.233628	0.333895	0.220663	0.342246	0.362874	0.320938	0.302703	0.315985	0.274448	0.270671	0.45118	0.38785	0.27384	0.342635	0.206379	0.310287	0.350023	0.324478	0.193798	0.33151	0.332767	0.313552	0.274228	0.26738	0.249899	0.268076	0.264307	0.340588	0.3355
0.15	0.28208	0.257881	0.27718	0.431828	0.398178	0.388381	0.403154	0.444664	0.392782	0.403546	0.34913	0.368538	0.353811	0.337916	0.3255	0.247825	0.204107	0.223741	0.438333	0.225203	0.240807	0.353826	0.228916	0.361285	0.375153	0.333881	0.313064	0.327052	0.283827	0.285201	0.467105	0.403064	0.277339	0.359868	0.210725	0.32709	0.35799	0.342924	0.197525	0.347665	0.350533	0.332038	0.286833	0.277094	0.261709	0.278922	0.280655	0.362551	0.353986
0.166667	0.291841	0.268784	0.290113	0.454178	0.412698	0.406191	0.42428	0.463746	0.411321	0.419508	0.368375	0.391544	0.372345	0.345668	0.338638	0.257813	0.212898	0.228644	0.45594	0.229653	0.244824	0.37384	0.225512	0.376541	0.394203	0.345833	0.328299	0.338751	0.291412	0.293664	0.476783	0.424421	0.287178	0.367415	0.210705	0.334747	0.384054	0.355556	0.20328	0.357705	0.365289	0.347845	0.297219	0.281325	0.273224	0.288578	0.28824	0.370586	0.370539
0.183333	0.302703	0.277603	0.292773	0.466515	0.425643	0.419634	0.434489	0.475478	0.4253	0.443106	0.379403	0.404305	0.381267	0.361556	0.34127	0.253411	0.210896	0.233517	0.469526	0.228183	0.242987	0.38234	0.233628	0.392405	0.409684	0.359236	0.340314	0.346771	0.302114	0.301031	0.506222	0.439122	0.293256	0.380539	0.218091	0.350339	0.397022	0.367084	0.204112	0.369847	0.37329	0.358997	0.310129	0.291641	0.281541	0.29624	0.291537	0.388391	0.388226
0.2	0.31272	0.289728	0.307756	0.488827	0.435515	0.435809	0.450625	0.495238	0.45045	0.457312	0.394399	0.42796	0.396483	0.368814	0.359712	0.265044	0.212159	0.237458	0.493747	0.235572	0.252051	0.398997	0.240948	0.404018	0.418833	0.376289	0.363561	0.364895	0.311655	0.310201	0.522003	0.456321	0.305359	0.405255	0.220475	0.365809	0.408862	0.38611	0.205867	0.394696	0.394161	0.373383	0.316946	0.299661	0.286949	0.305019	0.308783	0.403922	0.406589
0.216667	0.316371	0.29809	0.309265	0.498593	0.461959	0.457	0.46787	0.508602	0.461935	0.473004	0.40397	0.436098	0.413974	0.381223	0.371012	0.264064	0.220681	0.243599	0.515809	0.240318	0.252624	0.409599	0.246606	0.420449	0.438589	0.385389	0.369354	0.37223	0.325342	0.320153	0.533094	0.468229	0.317746	0.411826	0.218834	0.382189	0.430046	0.402357	0.20749	0.405309	0.406066	0.388863	0.331569	0.31087	0.297203	0.316142	0.32074	0.419369	0.409263
0.233333	0.32717	0.301887	0.325053	0.517225	0.474593	0.466667	0.484305	0.519826	0.477551	0.49192	0.4243	0.448361	0.423855	0.394143	0.384722	0.274674	0.220701	0.238365	0.51889	0.238008	0.259789	0.417577	0.243194	0.432282	0.452847	0.396544	0.38412	0.38176	0.331158	0.326293		0.481207	0.314904	0.419439	0.224394	0.392803	0.439267	0.41006	0.2196	0.416299	0.418693	0.397896	0.34123	0.316588	0.301382	0.321698	0.326131	0.432104	0.425743
0.25	0.333198	0.310163	0.337629	0.529126	0.480553	0.48409	0.500457	0.535635	0.479042	0.505031	0.439001	0.462469	0.439394	0.411079	0.403626	0.273862	0.22635	0.247431	0.529898	0.243453	0.267327	0.439651	0.252062	0.445869	0.464014	0.411685	0.39597	0.391426	0.335989	0.336412		0.501083	0.327221	0.432758	0.222484	0.404386	0.458112	0.427514	0.220145	0.430573	0.44405	0.414146	0.345469	0.327238	0.31036	0.334949	0.333197	0.44313	0.437445
0.266667	0.345455	0.320928	0.342585	0.539558	0.49035	0.492529	0.503229	0.549744	0.49731	0.511122	0.450684	0.480249	0.444208	0.421132	0.412109	0.279713	0.223381	0.243045	0.543929	0.243022	0.265432	0.440887	0.260178	0.453757	0.486945	0.423814	0.399646	0.401979	0.350743	0.343722		0.512948	0.331955	0.446514	0.230281	0.411559	0.465842	0.436889	0.221755	0.438356	0.449693	0.428714	0.357454	0.33733	0.325549	0.339699	0.34699	0.458933	0.455968
0.283333	0.353776	0.320718	0.354613		0.505297	0.511905	0.524011		0.506399	0.52819	0.452924	0.489764	0.455768	0.430886	0.417166	0.285862	0.225554	0.243317		0.249721	0.271456	0.461307	0.26221	0.464321	0.492173	0.424341	0.410117	0.413494	0.354839	0.353047		0.515355	0.344552	0.461828	0.232022	0.425447	0.476451	0.448168	0.224447	0.449117	0.456823	0.441473	0.367028	0.33998	0.328806	0.348203	0.354989	0.467514	0.463978
0.3	0.360677	0.328713	0.362115		0.521716	0.527123	0.540501		0.524831	0.540091	0.473021	0.5	0.472014	0.439549	0.43276	0.2899	0.231314	0.255219		0.250662	0.274911	0.471881	0.266163	0.477205	0.504019	0.453677	0.425034	0.427109	0.372677	0.363139		0.537493	0.355802	0.473571	0.233626	0.44	0.494983	0.456492	0.232833	0.469004	0.467817	0.453429	0.38128	0.350198	0.339953	0.354377	0.362896	0.480587	0.47744
0.316667	0.364917	0.341721	0.370255		0.520585	0.524698	0.54261		0.520124	0.541919	0.47619	0.518719	0.479483	0.451913	0.442748	0.293645	0.232517	0.256107		0.254992	0.281735	0.482041	0.271243	0.487707	0.510952	0.446505	0.434984	0.435721	0.368078	0.366744		0.548238	0.363052	0.495876	0.238788	0.448541	0.507123	0.469397	0.238814	0.47473	0.484704	0.465347	0.391089	0.356	0.346832	0.360593	0.372755	0.494186	0.478788
0.333333	0.375595	0.346056	0.380479		0.540585	0.538375			0.534091		0.496878	0.527183	0.484917	0.462671	0.449974	0.30259	0.242315	0.256112		0.261804	0.285714	0.487677	0.278371	0.509473	0.527184	0.462658	0.440354	0.446437	0.385965	0.376465			0.369204	0.506283	0.239379	0.459884	0.513545	0.480226	0.247271	0.484941	0.494328	0.477454	0.402362	0.367209	0.354076	0.376021	0.374835	0.500731	0.494542
0.35	0.387478	0.356405	0.394424		0.541993	0.540724			0.536428		0.496335	0.535813	0.506218	0.475498	0.46174	0.306021	0.240541	0.261514		0.261711	0.291361	0.5008	0.28313	0.517562	0.539403	0.471976	0.459203	0.45404	0.390931	0.386837			0.374668	0.513557	0.243653	0.462017	0.52893	0.49381	0.245721	0.498222	0.506764	0.47642	0.407313	0.370687	0.356757	0.384017	0.385099	0.508902	0.509795
0.366667	0.397157	0.364293	0.400739								0.514941		0.508837	0.488599	0.469496	0.311416	0.242714	0.268233		0.271518	0.297209	0.516007	0.281097	0.532173		0.484398	0.463888	0.461696	0.400685	0.394901			0.385342	0.524528	0.246587	0.478353	0.542553	0.502169	0.250983	0.51083	0.510691	0.496204	0.413248	0.385496	0.370591	0.38913	0.392468	0.513688	0.522287
0.383333	0.39489	0.373945	0.402047								0.521127		0.518832	0.492029	0.476701	0.3179	0.243268	0.268901		0.268974	0.300702	0.522429	0.290709	0.527836		0.49498	0.469009	0.483064	0.408845	0.405181			0.388788	0.527342	0.243579	0.483036	0.547533	0.518084	0.253824	0.523593	0.527488	0.509403	0.421875	0.393587	0.379939	0.392018	0.400735	0.529084	0.519155
0.4	0.408802	0.37835	0.412098								0.517799		0.534221	0.506357	0.493464	0.322722	0.249305	0.277321		0.275616	0.303987	0.532511	0.303337	0.530884		0.505086	0.483068	0.48343	0.408243	0.414851			0.396615	0.540451	0.248333	0.506499		0.527668	0.259599	0.52634	0.537486	0.512507	0.422993	0.401694	0.380639	0.400893	0.409449	0.532553	0.532869
0.416667	0.413083	0.382979	0.423552								0.532382		0.531385	0.509782	0.486413	0.322268	0.256576	0.274147		0.2728	0.30779	0.529972	0.30005			0.511892	0.495735	0.490647	0.431749	0.414293			0.401301	0.547065	0.251364	0.502384		0.535092	0.266245	0.534777	0.53992	0.519641	0.436251	0.403376	0.391662	0.406772	0.425752	0.547199
0.433333	0.415937	0.395551	0.42547										0.549316	0.518707	0.49506	0.331837	0.254435	0.275429		0.280872	0.308149	0.526663	0.308006			0.528084	0.500251	0.506753	0.430824	0.423523			0.409622		0.248742	0.514738		0.535211	0.263036	0.54049		0.519909	0.444444	0.414379	0.398543	0.417577	0.424057
0.45	0.433067	0.39848	0.438631											0.523513	0.51419	0.338491	0.260706	0.284443		0.276002	0.318045		0.312241			0.531712	0.515914	0.515003	0.433487	0.431542			0.420152		0.257337	0.521642			0.270554			0.53413	0.456885	0.421898	0.407466	0.423378	0.430762
0.466667	0.437174	0.415	0.442374											0.536613	0.524184	0.338636	0.26089	0.287288		0.282093	0.323694		0.316475			0.540887	0.509221	0.520241	0.449192	0.436634			0.432289		0.25834	0.530914			0.280047			0.546505	0.470858	0.431994	0.417067	0.430698	0.440735
0.483333	0.446249	0.414238	0.448087											0.538595	0.531178	0.345755	0.264368	0.28742		0.286066	0.329396		0.324069			0.549946	0.527937	0.521499	0.456408	0.446466			0.436551		0.264313	0.543318			0.280262			0.548425	0.469444	0.437828	0.416712	0.437383	0.445636
0.5	0.454678	0.42793	0.456598												0.535694	0.353421	0.265805	0.292441		0.291029	0.337891		0.332808				0.532344	0.525762	0.464968	0.452791			0.440628		0.266321				0.284689				0.484834	0.440812	0.431991	0.442036	0.447278
0.516667	0.456724	0.427606	0.46224												0.534311	0.359075	0.271896	0.299696		0.29151	0.345029		0.327504				0.542599	0.5379	0.467699	0.460888			0.444113		0.267452				0.297018				0.491319	0.45306	0.436915	0.458513	0.458706
0.533333	0.461049	0.432232	0.467965												0.544438	0.364457	0.279397	0.299912		0.298069	0.342984		0.337085				0.544576	0.539548	0.47103	0.469301			0.449123		0.269231				0.297248				0.492699	0.454615	0.440463	0.453894	0.469469
0.55	0.467526	0.441296	0.471669													0.365698	0.275122	0.304694		0.297388	0.341103		0.340541				0.547477	0.549482	0.479608	0.46735			0.461813		0.273448				0.294118				0.49976	0.460526	0.448934	0.466118	0.471421
	0.470852	0.448495	0.485117													0.373749	0.284247	0.308582		0.305121	0.350933		0.345592						0.493956	0.481522			0.470195		0.275266				0.296663				0.510587	0.471323	0.460263	0.47335	0.480061
	0.479757	0.450204	0.480438													0.373183	0.282139	0.312556		0.303299	0.356064		0.35342						0.496407	0.480306			0.472624		0.279215				0.303145				0.513514	0.479732	0.459552	0.481299	0.48668
	0.484478	0.457895	0.496577													0.38258	0.29142	0.316787		0.310271	0.35954		0.356517						0.49832	0.488154			0.476314		0.28034				0.311875				0.524646	0.479764	0.476302	0.48536	0.502872
	0.495648	0.461629	0.496009													0.384334	0.292768	0.319891		0.311907	0.367688		0.363687						0.495254	0.49337			0.478284		0.282883				0.311475				0.522761	0.493538	0.474706	0.491289	0.501571
	0.49256	0.467501	0.502946													0.388226	0.288221	0.322874		0.311426	0.364777		0.362231						0.515083	0.499161			0.485684		0.287335				0.320153				0.535239	0.5	0.479786	0.496742	0.505258
	0.501556	0.472771	0.515119													0.392635	0.295397	0.324002		0.31838	0.374118		0.373043						0.517969	0.508772			0.494647		0.288174				0.316261				0.535821	0.502431	0.488427	0.496725	0.516215
	0.509177	0.48253	0.510592													0.396573	0.303971	0.325012		0.31786	0.376593		0.374226						0.516534	0.51522			0.495694		0.289881				0.319121				0.545911	0.502041	0.490453	0.515043	0.508828
	0.519282	0.483755	0.507851													0.403597	0.301314	0.332406		0.324779	0.381429		0.383918						0.523755	0.519569			0.511172		0.299035				0.337042					0.516817	0.496386	0.515337	0.523093
	0.517772	0.496346	0.525471													0.402444	0.305414	0.334112		0.322011	0.387081		0.380516						0.526901	0.521937			0.50882		0.300275				0.331596					0.512609	0.50365	0.525661	0.533333
	0.524189	0.488189	0.528302													0.410246	0.309866	0.343031		0.328571	0.389976		0.384						0.533685	0.520391			0.515168		0.298979				0.335522					0.531763	0.503071	0.524206	0.534934
	0.533512	0.50155	0.52915													0.416347	0.308244	0.346427		0.332586	0.397009		0.383815						0.538143	0.534183			0.52051		0.301025				0.34109					0.528721	0.507995	0.536354	0.539011
	0.53537	0.513043	0.539718													0.423736	0.307058	0.340274		0.331679	0.394623		0.392157							0.536854			0.531582		0.30238				0.342193					0.529214	0.511455	0.537651	0.543189
	0.542484	0.509282														0.426237	0.319792	0.348837		0.337415	0.395247		0.399767						0.549582	0.541935			0.533371		0.306792				0.348525					0.547945	0.52426	0.538098	0.543142
	0.549672	0.515605	0.543651													0.429315	0.320333	0.351727		0.345926	0.410547		0.408235							0.549528			0.534765		0.312471				0.349292						0.525456	0.549041
		0.514624	0.545042													0.429134	0.319749	0.356112		0.341853	0.41449		0.410241										0.544059		0.311374				0.360324						0.528634
	0.549366	0.513531														0.438535	0.328232	0.353083		0.346189	0.417284		0.409546							0.546373			0.54561		0.318117				0.357143						0.533037	0.543524
		0.530418														0.439186	0.330696	0.358611		0.345227	0.421262		0.414201												0.314718				0.365887						0.54156
		0.529561														0.451541	0.329455	0.369501		0.348869	0.421446		0.424715										0.549247		0.320691				0.376992						0.540436
		0.539003														0.445922	0.332094	0.366748		0.359404	0.427423		0.423261												0.320058				0.366158						0.544402
[truncated: 103 more rows]
[truncated: 56 more columns]

## Sheet: TB Slope values
1	1	1	2	2	2	3	3	3	4	4	4	5	5	5	6	6	6	7	7	7	8	8	8	9	9	9	10	10	10	11	11	11	12	12	12	13	13	13	14	14	14	WT	WT	WT	15	15	15	16	16
[truncated: 17 more rows]
[truncated: 55 more columns]
