# Supplementary material for: Cell-Free Protein Synthesis as a Method to Rapidly Screen Machine Learning-Generated Protease Variants
Source: ACS Synth Biol. 2025 Apr 30;14(5):1710–8. doi: 10.1021/acssynbio.5c00062 (PMC12090339; doi:10.1021/acssynbio.5c00062)
Supplement: Supplementary file 4 — sb5c00062_si_004.xlsx [file sb5c00062_si_004.xlsx]

## Sheet: Purified
24_12_16 experiment
Purified protease mutants screened with FRET substrate
Concentration diluted to 0.1 uM
FRET substrate added to final concentration of 1 uM
Raw fluorescence data
Content	Blank corrected based on Raw Data (430-10/480-10 1)	Blank corrected based on Raw Data (430-10/480-10 1)	Blank corrected based on Raw Data (430-10/480-10 1)	Blank corrected based on Raw Data (430-10/480-10 1)	Blank corrected based on Raw Data (430-10/480-10 1)	Blank corrected based on Raw Data (430-10/480-10 1)	Blank corrected based on Raw Data (430-10/480-10 1)	Blank corrected based on Raw Data (430-10/480-10 1)	Blank corrected based on Raw Data (430-10/480-10 1)	Blank corrected based on Raw Data (430-10/480-10 1)	Blank corrected based on Raw Data (430-10/480-10 1)	Blank corrected based on Raw Data (430-10/480-10 1)	Blank corrected based on Raw Data (430-10/480-10 1)	Blank corrected based on Raw Data (430-10/480-10 1)	Blank corrected based on Raw Data (430-10/480-10 1)	Blank corrected based on Raw Data (430-10/480-10 1)	Blank corrected based on Raw Data (430-10/480-10 1)	Blank corrected based on Raw Data (430-10/480-10 1)	Blank corrected based on Raw Data (430-10/480-10 1)	Blank corrected based on Raw Data (430-10/480-10 1)	Blank corrected based on Raw Data (430-10/480-10 1)	Blank corrected based on Raw Data (430-10/480-10 1)	Blank corrected based on Raw Data (430-10/480-10 1)	Blank corrected based on Raw Data (430-10/480-10 1)	Blank corrected based on Raw Data (430-10/480-10 1)	Blank corrected based on Raw Data (430-10/480-10 1)	Blank corrected based on Raw Data (430-10/480-10 1)	Blank corrected based on Raw Data (430-10/480-10 1)	Blank corrected based on Raw Data (430-10/480-10 1)	Blank corrected based on Raw Data (430-10/480-10 1)	Blank corrected based on Raw Data (430-10/480-10 1)	Blank corrected based on Raw Data (430-10/480-10 1)	Blank corrected based on Raw Data (430-10/480-10 1)	Blank corrected based on Raw Data (430-10/480-10 1)	Blank corrected based on Raw Data (430-10/480-10 1)	Blank corrected based on Raw Data (430-10/480-10 1)	Blank corrected based on Raw Data (430-10/480-10 1)	Blank corrected based on Raw Data (430-10/480-10 1)	Blank corrected based on Raw Data (430-10/480-10 1)	Blank corrected based on Raw Data (430-10/480-10 1)	Blank corrected based on Raw Data (430-10/480-10 1)	Blank corrected based on Raw Data (430-10/480-10 1)	Blank corrected based on Raw Data (430-10/480-10 1)	Blank corrected based on Raw Data (430-10/480-10 1)	Blank corrected based on Raw Data (430-10/480-10 1)	Blank corrected based on Raw Data (430-10/480-10 1)	Blank corrected based on Raw Data (430-10/480-10 1)	Blank corrected based on Raw Data (430-10/480-10 1)	Blank corrected based on Raw Data (430-10/480-10 1)
Time	0 h	0 h 1 min	0 h 2 min	0 h 3 min	0 h 4 min	0 h 5 min	0 h 6 min	0 h 7 min	0 h 8 min	0 h 9 min	0 h 10 min	0 h 11 min	0 h 12 min	0 h 13 min	0 h 14 min	0 h 15 min	0 h 16 min	0 h 17 min	0 h 18 min	0 h 19 min	0 h 20 min	0 h 21 min	0 h 22 min	0 h 23 min	0 h 24 min	0 h 25 min	0 h 26 min	0 h 27 min	0 h 28 min	0 h 29 min	0 h 30 min	0 h 31 min	0 h 32 min	0 h 33 min	0 h 34 min	0 h 35 min	0 h 36 min	0 h 37 min	0 h 38 min	0 h 39 min	0 h 40 min	0 h 41 min	0 h 42 min	0 h 43 min	0 h 44 min	0 h 45 min	0 h 46 min	0 h 47 min	0 h 48 min
A13	480	459	445	432	421	429	430	421	424	424	430	431	427	429	422	424	433	425	438	435	438	430	435	432	427	434	435	441	439	424	437	443	433	432	435	435	446	435	446	435	437	442	443	444	441	440	443	445	450
A13	468	443	438	441	447	433	435	425	435	431	434	434	447	437	439	435	434	446	443	447	444	435	439	447	455	441	456	463	453	450	454	454	455	448	454	463	466	461	469	462	461	463	459	471	455	465	467	472	469
A13	568	543	523	520	509	504	516	507	506	511	516	520	525	524	524	523	520	525	527	535	531	522	539	540	531	531	533	547	536	535	541	540	547	545	545	549	549	553	542	549	539	556	542	547	551	556	556	562	550
B8	568	554	566	574	584	601	610	615	633	648	648	667	683	699	711	727	740	761	755	768	793	786	802	821	836	825	839	854	860	858	875	877	883	894	894	919	909	920	927	928	930	925	935	948	956	950	964	955	955
B8	571	565	565	576	580	601	608	623	641	653	661	680	693	722	727	744	773	774	776	799	821	820	827	855	848	857	871	890	890	896	893	903	914	922	920	942	943	939	959	960	942	960	961	960	966	995	993	983	993
B8	544	543	545	571	580	598	613	622	631	659	663	682	709	725	740	751	762	779	782	797	823	812	842	840	858	868	872	892	885	892	903	924	928	932	931	938	954	940	953	969	960	967	964	974	972	979	1002	994	994
B31	479	472	469	474	480	483	491	484	500	496	493	505	522	515	532	518	527	540	533	545	551	542	563	562	584	565	576	587	588	586	595	594	609	610	597	624	624	628	639	645	645	635	645	649	646	652	657	665	656
B31	561	558	557	562	570	568	587	575	579	603	591	601	609	615	625	634	637	638	643	650	662	659	673	682	680	682	700	705	707	706	717	718	722	716	731	739	743	747	753	748	757	767	762	780	782	781	782	797	796
B31	495	508	513	503	501	509	525	530	523	533	545	543	554	570	562	559	575	576	582	585	600	603	608	610	613	612	631	637	633	617	642	655	639	645	669	651	663	666	679	674	683	681	687	696	698	695	707	705	717
TB27	574	572	585	586	608	633	651	650	680	705	708	724	740	757	787	786	804	821	834	842	850	845	863	871	886	892	893	910	901	930	914	933	928	931	933	942	950	945	951	952	965	944	959	959	957	968	968	973	978
TB27	514	542	551	563	578	597	621	629	639	672	687	702	721	733	755	751	773	782	793	810	816	818	820	845	833	851	859	868	869	871	868	895	885	884	886	902	896	895	907	896	914	904	908	916	909	916	916	914	918
TB27	373	373	377	392	405	424	439	449	471	477	483	498	504	522	531	537	556	554	576	594	589	591	604	622	609	609	622	640	633	634	640	641	651	659	656	663	656	666	673	680	684	690	682	684	681	682	688	690	686
WT	530	512	508	506	510	518	545	541	555	560	576	587	591	603	622	626	631	644	642	660	666	666	672	697	699	699	700	726	729	730	731	737	758	751	759	779	772	773	797	781	794	800	793	808	809	821	814	826	828
WT	578	590	601	610	621	626	658	649	662	683	688	695	719	735	742	755	761	765	788	799	806	802	817	821	831	841	851	863	868	872	872	884	887	901	903	910	918	915	933	930	939	938	952	944	964	962	959	973	964
WT	405	435	447	464	473	474	480	498	495	515	522	528	543	545	549	569	570	579	585	595	609	605	618	632	628	624	640	650	640	659	659	682	667	690	692	700	697	700	719	709	718	714	720	731	730	735	743	746	735
FRET values: (430/480) / (430/520)
Time	0 h	0 h 1 min	0 h 2 min	0 h 3 min	0 h 4 min	0 h 5 min	0 h 6 min	0 h 7 min	0 h 8 min	0 h 9 min	0 h 10 min	0 h 11 min	0 h 12 min	0 h 13 min	0 h 14 min	0 h 15 min	0 h 16 min	0 h 17 min	0 h 18 min	0 h 19 min	0 h 20 min	0 h 21 min	0 h 22 min	0 h 23 min	0 h 24 min	0 h 25 min	0 h 26 min	0 h 27 min	0 h 28 min	0 h 29 min	0 h 30 min	0 h 31 min	0 h 32 min	0 h 33 min	0 h 34 min	0 h 35 min	0 h 36 min	0 h 37 min	0 h 38 min	0 h 39 min	0 h 40 min	0 h 41 min	0 h 42 min	0 h 43 min	0 h 44 min	0 h 45 min	0 h 46 min	0 h 47 min	0 h 48 min
A13	0.186916	0.182071	0.180601	0.177778	0.174616	0.178676	0.180445	0.17571	0.179737	0.180119	0.183997	0.183482	0.180397	0.181089	0.178436	0.180579	0.183552	0.18062	0.185515	0.182008	0.184421	0.179766	0.18339	0.181895	0.178586	0.182583	0.18262	0.18545	0.185154	0.178151	0.183075	0.186841	0.18178	0.182048	0.18339	0.183777	0.18771	0.18262	0.188265	0.182773	0.184388	0.186419	0.185666	0.187421	0.185139	0.186995	0.186605	0.18832	0.190114
A13	0.180556	0.175654	0.174572	0.176824	0.180752	0.175304	0.177841	0.173753	0.17806	0.17599	0.178234	0.178527	0.182523	0.176352	0.177302	0.175687	0.175495	0.181154	0.17899	0.180752	0.178528	0.17407	0.176518	0.17959	0.182658	0.176824	0.18328	0.186543	0.182809	0.180868	0.182843	0.181818	0.182731	0.180209	0.181382	0.1852	0.187903	0.184253	0.1876	0.185096	0.184032	0.185497	0.183014	0.187575	0.181782	0.185629	0.186204	0.188876	0.186927
A13	0.194587	0.191332	0.188877	0.189573	0.185563	0.184615	0.189845	0.186809	0.187755	0.189189	0.190758	0.19295	0.19337	0.19145	0.191381	0.190667	0.189781	0.190355	0.191428	0.19342	0.191974	0.189062	0.195148	0.194035	0.191628	0.191214	0.191658	0.197473	0.193432	0.192377	0.194255	0.194105	0.196904	0.196043	0.195131	0.197981	0.197553	0.197571	0.194824	0.196915	0.193815	0.199641	0.194405	0.195427	0.198201	0.198784	0.199928	0.200858	0.197345
B8	0.207224	0.208663	0.215127	0.222826	0.232484	0.244508	0.252902	0.262372	0.274026	0.285966	0.29308	0.308796	0.318563	0.331909	0.341499	0.357776	0.3713	0.386098	0.388374	0.398547	0.419577	0.421674	0.436819	0.457637	0.465738	0.470622	0.483852	0.493072	0.501458	0.511628	0.523639	0.53216	0.541386	0.555625	0.554591	0.58091	0.578981	0.592402	0.599224	0.60614	0.607843	0.609756	0.624166	0.631158	0.639465	0.64276	0.657123	0.654558	0.664579
B8	0.201838	0.20841	0.213611	0.221794	0.228887	0.242926	0.251656	0.262095	0.276055	0.285652	0.295485	0.309231	0.316294	0.332719	0.341957	0.3589	0.377626	0.3826	0.391721	0.40703	0.424289	0.429319	0.441538	0.463666	0.462377	0.473219	0.489601	0.504821	0.507412	0.51762	0.521004	0.536542	0.547305	0.556763	0.564417	0.580049	0.582818	0.582506	0.600877	0.606443	0.595449	0.620155	0.622409	0.626223	0.626053	0.652887	0.655013	0.649273	0.659801
B8	0.19956	0.20231	0.206439	0.220293	0.225593	0.237113	0.249491	0.257025	0.26602	0.283076	0.290407	0.303651	0.32038	0.330447	0.340857	0.351756	0.364071	0.375603	0.380906	0.395141	0.413776	0.41641	0.439687	0.443506	0.454449	0.465665	0.472885	0.490919	0.498311	0.5	0.514237	0.537209	0.541108	0.545987	0.553837	0.561341	0.577832	0.571081	0.587184	0.595575	0.592959	0.602117	0.605148	0.615676	0.620294	0.624761	0.643132	0.638817	0.645455
B31	0.190913	0.191171	0.189879	0.193469	0.19544	0.199175	0.205698	0.204306	0.211864	0.21315	0.211861	0.219374	0.225681	0.22401	0.231304	0.229001	0.234535	0.23968	0.236994	0.243521	0.246864	0.245917	0.255677	0.256387	0.26789	0.259293	0.265928	0.274171	0.275023	0.274859	0.281058	0.282051	0.291248	0.292847	0.288824	0.305134	0.305284	0.307994	0.31618	0.315403	0.320896	0.317977	0.322823	0.327778	0.327254	0.332145	0.337442	0.338422	0.339369
B31	0.197884	0.201371	0.205006	0.208148	0.213084	0.214097	0.224131	0.22056	0.223035	0.235455	0.232952	0.237926	0.238917	0.244338	0.2502	0.2536	0.255311	0.255814	0.260008	0.264658	0.269654	0.272202	0.276613	0.284167	0.282158	0.284522	0.294489	0.298855	0.300467	0.301967	0.305106	0.308684	0.313232	0.312664	0.319075	0.324978	0.326737	0.332295	0.338427	0.336331	0.33931	0.347688	0.348582	0.35747	0.355616	0.359411	0.363383	0.370009	0.372311
B31	0.19112	0.196215	0.200234	0.197023	0.199046	0.202145	0.210084	0.213023	0.209956	0.214746	0.220469	0.220642	0.224929	0.232274	0.227346	0.227884	0.234407	0.236066	0.239408	0.241935	0.248447	0.250519	0.253333	0.255337	0.254251	0.257143	0.265908	0.268098	0.266639	0.262665	0.274008	0.280154	0.27555	0.27635	0.290491	0.283413	0.287013	0.291594	0.298462	0.298098	0.303556	0.302398	0.306971	0.307556	0.313004	0.310823	0.317325	0.319583	0.325023
TB27	0.21378	0.221791	0.233533	0.238794	0.254074	0.271441	0.286406	0.293852	0.315985	0.337482	0.345534	0.361638	0.378323	0.393656	0.419063	0.428105	0.446419	0.462535	0.477663	0.490105	0.502067	0.50873	0.529773	0.538652	0.553404	0.570697	0.570243	0.593607	0.591984	0.61712	0.609333	0.631258	0.630435	0.639863	0.651536	0.651002	0.666667	0.672119	0.679286	0.676617	0.70029	0.680606	0.690425	0.698471	0.707317	0.713338	0.711242	0.723958	0.721239
TB27	0.204455	0.220684	0.23308	0.24404	0.26036	0.275496	0.295152	0.30534	0.321106	0.345146	0.362916	0.381937	0.399446	0.412029	0.436416	0.440728	0.463429	0.47858	0.492547	0.512983	0.525773	0.53534	0.543046	0.566734	0.559812	0.589335	0.599442	0.613861	0.618946	0.624821	0.626263	0.65424	0.648352	0.660688	0.662678	0.674141	0.673684	0.675472	0.689734	0.682407	0.70092	0.699149	0.700077	0.717868	0.705198	0.713952	0.715625	0.72082	0.717748
TB27	0.193164	0.201404	0.207029	0.223872	0.235602	0.252381	0.266545	0.279925	0.298858	0.312787	0.325034	0.340862	0.350731	0.372591	0.385062	0.395726	0.418675	0.422901	0.449298	0.469937	0.476152	0.485222	0.504174	0.520502	0.518739	0.522747	0.543231	0.56042	0.564674	0.567592	0.580236	0.584854	0.601108	0.612454	0.621212	0.62312	0.620038	0.635496	0.647115	0.660836	0.673892	0.682493	0.677932	0.668622	0.670936	0.669941	0.691457	0.696266	0.683948
WT	0.204396	0.20431	0.207686	0.211185	0.214466	0.222127	0.237163	0.241087	0.250564	0.257471	0.26679	0.274171	0.282775	0.290602	0.304156	0.310516	0.31998	0.328236	0.331269	0.343929	0.349423	0.355769	0.365019	0.381083	0.389198	0.388982	0.394589	0.415094	0.419206	0.424172	0.428488	0.435579	0.452537	0.458206	0.467941	0.47529	0.48584	0.484033	0.500943	0.495244	0.506055	0.517464	0.514267	0.528796	0.532938	0.550268	0.545576	0.556979	0.559838
WT	0.206134	0.213382	0.219744	0.227357	0.235406	0.239847	0.25633	0.256623	0.266613	0.279346	0.28418	0.293993	0.30661	0.315045	0.321351	0.331868	0.34095	0.349156	0.364984	0.373889	0.380368	0.381905	0.392223	0.400097	0.409158	0.421343	0.432199	0.441658	0.445357	0.455352	0.458947	0.466737	0.472814	0.488082	0.498895	0.504714	0.510851	0.510033	0.533753	0.531125	0.542148	0.543768	0.556725	0.55237	0.568396	0.571938	0.574251	0.582635	0.583182
WT	0.186378	0.196123	0.20009	0.205856	0.214902	0.21914	0.225141	0.235795	0.236616	0.250852	0.257396	0.261386	0.272727	0.277636	0.283721	0.2962	0.298429	0.30913	0.314347	0.322493	0.334983	0.334254	0.344674	0.359499	0.361335	0.362369	0.373178	0.380785	0.383923	0.394847	0.399879	0.41687	0.413003	0.432331	0.433041	0.446999	0.449387	0.449294	0.469935	0.465223	0.473615	0.476318	0.478723	0.494922	0.496599	0.505502	0.510302	0.518416	0.511482
[truncated: 1,351 more columns]

## Sheet: CFPS
25_01_08 experiment
CFPS for 3.5 hours of protease variants, then addition of FRET substrate to a final conc of 1 uM
Raw fluorescence data
Content	Blank corrected based on Raw Data (430-10/480-10 1)	Blank corrected based on Raw Data (430-10/480-10 1)	Blank corrected based on Raw Data (430-10/480-10 1)	Blank corrected based on Raw Data (430-10/480-10 1)	Blank corrected based on Raw Data (430-10/480-10 1)	Blank corrected based on Raw Data (430-10/480-10 1)	Blank corrected based on Raw Data (430-10/480-10 1)	Blank corrected based on Raw Data (430-10/480-10 1)	Blank corrected based on Raw Data (430-10/480-10 1)	Blank corrected based on Raw Data (430-10/480-10 1)	Blank corrected based on Raw Data (430-10/480-10 1)	Blank corrected based on Raw Data (430-10/480-10 1)	Blank corrected based on Raw Data (430-10/480-10 1)	Blank corrected based on Raw Data (430-10/480-10 1)	Blank corrected based on Raw Data (430-10/480-10 1)	Blank corrected based on Raw Data (430-10/480-10 1)	Blank corrected based on Raw Data (430-10/480-10 1)	Blank corrected based on Raw Data (430-10/480-10 1)	Blank corrected based on Raw Data (430-10/480-10 1)	Blank corrected based on Raw Data (430-10/480-10 1)	Blank corrected based on Raw Data (430-10/480-10 1)	Blank corrected based on Raw Data (430-10/480-10 1)	Blank corrected based on Raw Data (430-10/480-10 1)	Blank corrected based on Raw Data (430-10/480-10 1)	Blank corrected based on Raw Data (430-10/480-10 1)	Blank corrected based on Raw Data (430-10/480-10 1)	Blank corrected based on Raw Data (430-10/480-10 1)	Blank corrected based on Raw Data (430-10/480-10 1)	Blank corrected based on Raw Data (430-10/480-10 1)	Blank corrected based on Raw Data (430-10/480-10 1)	Blank corrected based on Raw Data (430-10/480-10 1)	Blank corrected based on Raw Data (430-10/480-10 1)	Blank corrected based on Raw Data (430-10/480-10 1)	Blank corrected based on Raw Data (430-10/480-10 1)	Blank corrected based on Raw Data (430-10/480-10 1)	Blank corrected based on Raw Data (430-10/480-10 1)	Blank corrected based on Raw Data (430-10/480-10 1)	Blank corrected based on Raw Data (430-10/480-10 1)	Blank corrected based on Raw Data (430-10/480-10 1)	Blank corrected based on Raw Data (430-10/480-10 1)	Blank corrected based on Raw Data (430-10/480-10 1)	Blank corrected based on Raw Data (430-10/480-10 1)	Blank corrected based on Raw Data (430-10/480-10 1)	Blank corrected based on Raw Data (430-10/480-10 1)	Blank corrected based on Raw Data (430-10/480-10 1)	Blank corrected based on Raw Data (430-10/480-10 1)	Blank corrected based on Raw Data (430-10/480-10 1)	Blank corrected based on Raw Data (430-10/480-10 1)	Blank corrected based on Raw Data (430-10/480-10 1)
Time	0 h	0 h 1 min	0 h 2 min	0 h 3 min	0 h 4 min	0 h 5 min	0 h 6 min	0 h 7 min	0 h 8 min	0 h 9 min	0 h 10 min	0 h 11 min	0 h 12 min	0 h 13 min	0 h 14 min	0 h 15 min	0 h 16 min	0 h 17 min	0 h 18 min	0 h 19 min	0 h 20 min	0 h 21 min	0 h 22 min	0 h 23 min	0 h 24 min	0 h 25 min	0 h 26 min	0 h 27 min	0 h 28 min	0 h 29 min	0 h 30 min	0 h 31 min	0 h 32 min	0 h 33 min	0 h 34 min	0 h 35 min	0 h 36 min	0 h 37 min	0 h 38 min	0 h 39 min	0 h 40 min	0 h 41 min	0 h 42 min	0 h 43 min	0 h 44 min	0 h 45 min	0 h 46 min	0 h 47 min	0 h 48 min
A13	639	644	662	648	668	663	663	663	660	669	671	662	674	670	665	658	654	656	657	652	655	657	650	640	653	633	651	643	641	640	643	646	642	638	643	649	634	639	637	639	628	636	642	637	635	638	634	632	631
A13	682	697	721	727	734	739	739	727	721	728	731	723	720	733	722	709	709	721	708	707	691	704	695	705	682	693	700	691	678	682	684	685	684	679	681	682	661	671	671	673	665	670	673	683	657	666	662	671	670
A13	697	717	726	722	717	730	735	724	720	721	711	717	715	722	710	707	707	712	709	706	702	703	711	697	703	692	691	702	698	697	692	692	694	690	693	689	687	682	686	692	682	681	689	673	682	672	678	678	673
B8	713	736	772	812	837	860	895	908	941	966	995	1009	1029	1033	1050	1059	1074	1087	1096	1106	1123	1135	1135	1139	1158	1171	1173	1183	1181	1194	1194	1204	1184	1213	1215	1221	1222	1218	1223	1235	1222	1248	1242	1231	1254	1240	1247	1256	1262
B8	692	744	768	795	825	855	878	891	917	941	957	964	975	993	1002	1014	1018	1046	1061	1055	1067	1084	1093	1108	1100	1102	1121	1112	1115	1132	1131	1137	1135	1153	1149	1152	1161	1154	1156	1158	1159	1175	1162	1158	1175	1170	1160	1165	1165
B8	697	719	757	783	796	824	853	868	890	914	929	934	955	963	972	974	986	1001	1009	1018	1014	1030	1034	1035	1054	1042	1048	1056	1064	1071	1067	1079	1077	1080	1083	1104	1084	1086	1103	1086	1094	1106	1101	1092	1102	1102	1100	1102	1099
B31	718	742	764	775	792	816	840	831	852	858	862	874	878	886	890	884	887	902	897	918	911	930	927	926	937	929	946	944	947	945	955	967	964	973	968	979	977	980	985	994	993	1008	1029	1015	1029	1029	1031	1036	1043
B31	703	728	735	748	766	783	795	808	820	835	837	834	855	857	874	872	873	886	892	888	907	905	922	924	925	922	938	946	943	942	957	953	964	956	960	978	980	1001	998	996	989	994	999	1014	1009	1022	1011	1006	1027
B31	676	687	713	730	744	750	772	786	799	812	813	838	839	838	859	858	857	870	866	893	891	909	905	918	917	921	926	926	922	929	929	938	928	953	952	964	966	976	964	969	966	973	986	992	992	994	995	985	992
TB27	685	729	777	835	868	919	956	990	1012	1043	1065	1083	1099	1126	1159	1153	1166	1176	1196	1202	1207	1241	1228	1236	1265	1255	1261	1256	1260	1259	1277	1266	1272	1277	1289	1286	1281	1281	1284	1288	1291	1306	1306	1309	1303	1292	1280	1294	1288
TB27	676	709	758	802	840	862	891	922	939	967	998	1012	1027	1044	1056	1088	1101	1096	1115	1121	1143	1154	1163	1183	1169	1190	1176	1191	1208	1212	1207	1217	1203	1208	1212	1237	1218	1228	1233	1226	1224	1234	1233	1233	1235	1221	1224	1228	1225
TB27	746	773	808	832	862	895	927	934	961	987	992	1019	1037	1045	1065	1072	1081	1100	1107	1104	1113	1128	1122	1152	1143	1157	1152	1163	1160	1165	1169	1176	1169	1176	1178	1188	1176	1186	1184	1201	1180	1191	1197	1187	1196	1196	1199	1189	1204
WT	656	675	731	787	822	848	870	879	907	939	944	962	985	986	991	1013	1018	1026	1044	1052	1062	1061	1064	1092	1086	1103	1100	1115	1131	1141	1136	1136	1144	1154	1163	1169	1180	1170	1164	1172	1183	1192	1204	1202	1195	1206	1201	1206	1209
WT	697	725	731	756	780	810	851	850	870	892	905	917	930	933	937	953	956	973	978	990	991	1006	1005	1022	1030	1038	1055	1044	1045	1069	1069	1073	1091	1088	1093	1099	1088	1111	1095	1112	1119	1112	1129	1110	1107	1121	1125	1123	1124
WT	658	678	727	754	785	793	807	824	848	868	865	876	886	886	900	916	906	918	930	949	952	957	962	971	990	978	993	991	998	996	1007	1009	1012	1029	1027	1056	1043	1045	1051	1071	1056	1071	1078	1078	1075	1087	1077	1093	1108
FRET values: (430/480) / (430/520)
Time	0 h	0 h 1 min	0 h 2 min	0 h 3 min	0 h 4 min	0 h 5 min	0 h 6 min	0 h 7 min	0 h 8 min	0 h 9 min	0 h 10 min	0 h 11 min	0 h 12 min	0 h 13 min	0 h 14 min	0 h 15 min	0 h 16 min	0 h 17 min	0 h 18 min	0 h 19 min	0 h 20 min	0 h 21 min	0 h 22 min	0 h 23 min	0 h 24 min	0 h 25 min	0 h 26 min	0 h 27 min	0 h 28 min	0 h 29 min	0 h 30 min	0 h 31 min	0 h 32 min	0 h 33 min	0 h 34 min	0 h 35 min	0 h 36 min	0 h 37 min	0 h 38 min	0 h 39 min	0 h 40 min	0 h 41 min	0 h 42 min	0 h 43 min	0 h 44 min	0 h 45 min	0 h 46 min	0 h 47 min	0 h 48 min
A13	0.201007	0.200187	0.204763	0.199078	0.203287	0.201336	0.201704	0.20006	0.198079	0.20012	0.20006	0.198382	0.202402	0.201868	0.200181	0.198133	0.196337	0.198848	0.200733	0.199023	0.199149	0.201967	0.199142	0.196259	0.201543	0.196097	0.201236	0.198948	0.198637	0.200063	0.199689	0.202508	0.201697	0.200566	0.201126	0.20313	0.198684	0.201832	0.200946	0.203051	0.199492	0.200821	0.203358	0.201519	0.200505	0.202797	0.201782	0.198992	0.201019
A13	0.219787	0.218153	0.220153	0.220036	0.219104	0.220993	0.219614	0.215727	0.213187	0.215512	0.215127	0.215885	0.214605	0.220186	0.217078	0.212785	0.215044	0.217956	0.215263	0.216539	0.211186	0.216017	0.214308	0.217794	0.209975	0.215552	0.217459	0.21493	0.213208	0.216096	0.214487	0.215341	0.217281	0.21638	0.216465	0.217822	0.21254	0.21472	0.214858	0.216747	0.214655	0.218312	0.218365	0.222114	0.214917	0.216726	0.218266	0.221598	0.220177
A13	0.218153	0.220006	0.22087	0.217535	0.214928	0.218759	0.219207	0.217026	0.215569	0.216062	0.212302	0.215769	0.21647	0.218523	0.214502	0.213402	0.214568	0.216282	0.217485	0.216897	0.213959	0.215248	0.219444	0.213607	0.217714	0.213778	0.213866	0.217742	0.21731	0.218017	0.215308	0.216385	0.216604	0.217049	0.217993	0.217282	0.216993	0.217405	0.217778	0.220312	0.217405	0.217017	0.219777	0.215705	0.21887	0.217405	0.219346	0.219916	0.217799
B8	0.225419	0.231156	0.245391	0.258681	0.269652	0.280587	0.293732	0.301661	0.314085	0.327569	0.344172	0.354657	0.364506	0.37591	0.388457	0.397672	0.405436	0.416475	0.429635	0.434236	0.451185	0.46157	0.468621	0.471245	0.48635	0.497029	0.507572	0.514124	0.520035	0.530195	0.533989	0.546032	0.5399	0.558986	0.565379	0.568171	0.575601	0.577251	0.58405	0.59375	0.591481	0.60878	0.607335	0.605509	0.619565	0.614165	0.625376	0.625187	0.63449
B8	0.22453	0.233595	0.244742	0.255217	0.270049	0.283676	0.294137	0.303888	0.317961	0.332509	0.342397	0.350163	0.361245	0.373308	0.383321	0.392871	0.400315	0.420587	0.434836	0.436492	0.449831	0.458739	0.472342	0.482789	0.484368	0.491964	0.506095	0.507068	0.515726	0.531206	0.533239	0.538097	0.544104	0.559709	0.561584	0.566093	0.576751	0.578446	0.58502	0.589013	0.590423	0.607235	0.601138	0.605016	0.618747	0.615466	0.617021	0.623996	0.628032
B8	0.225859	0.235198	0.251662	0.265604	0.278419	0.292095	0.306835	0.316096	0.333708	0.351133	0.365173	0.372854	0.388054	0.400416	0.409781	0.420734	0.428323	0.448075	0.457182	0.469341	0.47628	0.489544	0.495448	0.506112	0.516414	0.516865	0.529293	0.535497	0.55101	0.555786	0.566649	0.570899	0.579656	0.584416	0.593425	0.604269	0.59626	0.604677	0.614485	0.607043	0.61773	0.628409	0.625213	0.621514	0.638841	0.634793	0.638792	0.644068	0.641565
B31	0.209329	0.209486	0.217169	0.220484	0.226156	0.230574	0.237221	0.235879	0.24322	0.245916	0.249493	0.255705	0.260148	0.264478	0.268396	0.269348	0.272253	0.279603	0.282342	0.290506	0.29059	0.298555	0.298263	0.301629	0.311503	0.311223	0.320896	0.317845	0.325206	0.325077	0.331482	0.336934	0.339078	0.346263	0.342412	0.350645	0.353729	0.357273	0.361203	0.366384	0.368323	0.374721	0.385105	0.381579	0.389036	0.393499	0.396691	0.401706	0.405363
B31	0.212002	0.214939	0.217134	0.222884	0.228725	0.233383	0.239458	0.24257	0.247286	0.254651	0.258333	0.25957	0.267606	0.271632	0.280308	0.281836	0.285948	0.291735	0.295952	0.299393	0.307249	0.309932	0.31815	0.323303	0.32755	0.327066	0.335719	0.339433	0.342038	0.345181	0.354707	0.353618	0.36159	0.361573	0.365436	0.372146	0.377504	0.388436	0.391373	0.392126	0.392305	0.396332	0.403148	0.412363	0.412848	0.417313	0.417941	0.418643	0.431694
B31	0.21298	0.209899	0.215734	0.220344	0.224367	0.225836	0.231554	0.237821	0.242415	0.248166	0.249463	0.259684	0.263836	0.263522	0.273741	0.274209	0.276095	0.284035	0.285903	0.295597	0.297397	0.307823	0.309508	0.313953	0.318071	0.321018	0.324912	0.328252	0.330466	0.333333	0.33831	0.344853	0.342057	0.352311	0.356955	0.364324	0.368562	0.371244	0.371914	0.375581	0.376608	0.38112	0.392516	0.393183	0.398554	0.403245	0.401858	0.404517	0.408063
TB27	0.239092	0.250086	0.269138	0.293085	0.305311	0.325887	0.341307	0.359216	0.370696	0.390783	0.408359	0.420093	0.433018	0.452209	0.474805	0.478423	0.495117	0.502349	0.519097	0.530684	0.539803	0.564347	0.559708	0.574884	0.590845	0.590588	0.59962	0.605885	0.610465	0.615046	0.631241	0.629851	0.638554	0.642354	0.653983	0.65412	0.655578	0.655578	0.664252	0.670484	0.67627	0.679147	0.685924	0.69186	0.69088	0.681435	0.681939	0.691609	0.6873
TB27	0.227686	0.238962	0.257911	0.276076	0.292174	0.308408	0.323529	0.34085	0.351291	0.366983	0.383551	0.396241	0.40835	0.419783	0.431196	0.449216	0.461635	0.469178	0.482058	0.496677	0.508	0.520758	0.532022	0.545413	0.542459	0.556075	0.562141	0.571223	0.588121	0.591797	0.597229	0.599803	0.598805	0.60734	0.61305	0.633385	0.623975	0.635282	0.640852	0.646624	0.640838	0.652565	0.654111	0.658654	0.663978	0.657158	0.665217	0.672508	0.675303
TB27	0.232399	0.245553	0.26285	0.272697	0.290333	0.308514	0.322772	0.32957	0.349582	0.365015	0.37434	0.393436	0.406826	0.416169	0.4324	0.441152	0.451546	0.472103	0.480886	0.48294	0.493351	0.511565	0.516575	0.535565	0.538643	0.550166	0.555181	0.562379	0.571147	0.578164	0.58862	0.592443	0.596733	0.604938	0.610996	0.616183	0.620908	0.625198	0.627119	0.64156	0.635433	0.643436	0.649837	0.643012	0.65	0.655342	0.659516	0.655096	0.668147
WT	0.220801	0.223955	0.232137	0.243729	0.252612	0.261648	0.271536	0.274945	0.288854	0.299904	0.302467	0.311226	0.325728	0.331095	0.338225	0.351858	0.358577	0.366953	0.376488	0.388049	0.395236	0.398573	0.402116	0.421622	0.42142	0.434423	0.438771	0.442812	0.462955	0.46724	0.472546	0.482378	0.485363	0.491482	0.503463	0.506938	0.517998	0.516556	0.517794	0.525561	0.533363	0.542065	0.55103	0.557773	0.551454	0.564343	0.56758	0.574012	0.578469
WT	0.219874	0.22713	0.230454	0.23796	0.245669	0.256248	0.271019	0.270701	0.280013	0.29198	0.298384	0.307718	0.31719	0.321946	0.329697	0.338183	0.345501	0.354076	0.363839	0.370509	0.37738	0.38618	0.391355	0.400627	0.405831	0.418717	0.430086	0.429984	0.434511	0.446347	0.452966	0.458351	0.476003	0.475524	0.481074	0.48975	0.485931	0.50546	0.501833	0.509624	0.519258	0.521331	0.530545	0.524575	0.527143	0.538425	0.552283	0.551572	0.558648
WT	0.213845	0.218357	0.228043	0.233798	0.244853	0.24635	0.253774	0.26242	0.269634	0.280634	0.281209	0.288253	0.295629	0.299831	0.308642	0.316845	0.318453	0.328326	0.334172	0.34635	0.353378	0.355762	0.36343	0.371177	0.383275	0.383229	0.391253	0.394036	0.402095	0.406033	0.412874	0.418846	0.419743	0.432535	0.43115	0.447647	0.444208	0.450431	0.458551	0.471598	0.46438	0.478766	0.483625	0.485586	0.486866	0.499082	0.498842	0.50932	0.51897
[truncated: 1,351 more columns]
